# Supplementary material for: spinDrop: a droplet microfluidic platform to maximise single-cell sequencing information content
Source: Nat Commun. 2023 Aug 8;14:4788. doi: 10.1038/s41467-023-40322-w (PMC10409775; doi:10.1038/s41467-023-40322-w)
Supplement: Supplementary file 5 — Supplementary Data 1 [file 41467_2023_40322_MOESM5_ESM.xlsx]

## Sheet: Sheet1
		no cells	1 dead cell	2 or more dead cells
		0.951	0.048	0.001
no cells	0.95	0.905	0.045	0.001
1 viable cell	0.048	0.045	0.002	0
2 or more viable cells	0.001	0.001	0	0
