# Supplementary material for: spinDrop: a droplet microfluidic platform to maximise single-cell sequencing information content
Source: Nat Commun. 2023 Aug 8;14:4788. doi: 10.1038/s41467-023-40322-w (PMC10409775; doi:10.1038/s41467-023-40322-w)
Supplement: Supplementary file 6 — Supplementary Data 2 [file 41467_2023_40322_MOESM6_ESM.csv]

	p_val	avg_log2FC	pct.1	pct.2	p_val_adj	biotype	name
ENSG00000278996	0	-5.09248118941591	0.003	0.988	0	lncRNA
ENSG00000280441	0	-6.34984629818869	0.014	1	0	lncRNA
ENSG00000243802	1.87098264466036e-295	-3.36732410819306	0.004	0.958	4.53975228900389e-291	processed_pseudogene
ENSG00000230629	1.42769279329132e-284	-4.81388680837515	0.174	0.998	3.46415379364206e-280	processed_pseudogene	RPS23P8
ENSG00000235776	6.26966065651362e-277	-2.85227578688115	0	0.913	1.52127046169647e-272	processed_pseudogene	RPL7AP70
ENSG00000215030	6.67293725361658e-277	-3.20419353440178	0.122	0.973	1.61912149521753e-272	processed_pseudogene	RPL13P12
ENSG00000228224	7.46920602380457e-270	-2.82560171255661	0.014	0.907	1.81232814961594e-265	transcribed_processed_pseudogene	NACA4P
ENSG00000187416	2.17317261835931e-269	-2.74117823250509	0.003	0.898	5.27298604118703e-265	protein_coding	LHFPL3
ENSG00000234589	1.980367280885e-265	-2.54196293371688	0	0.886	4.80516317033937e-261	processed_pseudogene
ENSG00000054148	8.63412028999627e-265	2.76957228940982	0.99	0.056	2.0949829471647e-260	protein_coding	PHPT1
ENSG00000180879	2.03067706020198e-259	2.80278210583625	0.996	0.194	4.92723481887408e-255	protein_coding	SSR4
ENSG00000218175	9.55287187658095e-259	-3.4027536687533	0.078	0.925	2.3179088321336e-254	processed_pseudogene
ENSG00000162244	7.35443532953282e-255	4.20688887701195	0.999	0.522	1.78448018835784e-250	protein_coding	RPL29
ENSG00000198727	3.28878718695202e-254	2.61648894426548	1	0.597	7.97991323042037e-250	protein_coding	MT-CYB
ENSG00000214389	4.51198776771571e-254	-3.24324371964414	0.041	0.893	1.09478871195854e-249	processed_pseudogene	RPS3AP26
ENSG00000198938	5.76471154447884e-254	2.48968546162627	1	0.614	1.39874960915234e-249	protein_coding	MT-CO3
ENSG00000184076	1.62490193703725e-253	2.42215510753415	0.997	0.221	3.94266206002718e-249	protein_coding	UQCR10
ENSG00000198712	1.92061508211342e-253	2.48283505561247	1	0.621	4.66018043524001e-249	protein_coding	MT-CO2
ENSG00000169100	1.93516124687744e-253	2.49570605957896	0.996	0.269	4.69547524942341e-249	protein_coding	SLC25A6
ENSG00000156508	5.26963445368805e-252	-3.38644182343984	0.286	0.965	1.27862410384287e-247	protein_coding	EEF1A1
ENSG00000111669	1.71174063541249e-251	2.54047248142727	0.998	0.405	4.15336747776486e-247	protein_coding	TPI1
ENSG00000177182	1.06252684212765e-250	-4.03950115020439	0.021	0.869	2.57811512973853e-246	protein_coding	CLVS1
ENSG00000177954	2.33552607287971e-250	-3.08390214066498	0.329	0.986	5.66692046323533e-246	protein_coding	RPS27
ENSG00000144713	2.91228922124697e-250	2.59842294822022	0.998	0.63	7.06637856643366e-246	protein_coding	RPL32
ENSG00000137154	5.91182185863661e-249	2.57545015236183	1	0.941	1.43444445577959e-244	protein_coding	RPS6
ENSG00000167526	7.26109093644064e-248	2.04888973403504	0.999	0.895	1.76183110481796e-243	protein_coding	RPL13
ENSG00000108107	1.81682372247361e-247	2.40752983921401	0.998	0.74	4.40834108020997e-243	protein_coding	RPL28
ENSG00000244398	5.14129846455927e-247	-2.92555221816391	0.052	0.883	1.24748465944066e-242	processed_pseudogene
ENSG00000233927	1.39804148986002e-246	-3.43113360462002	0.512	0.991	3.39220787099634e-242	protein_coding	RPS28
ENSG00000168028	1.94709837393353e-246	2.38943023319754	1	0.562	4.72443949451232e-242	protein_coding	RPSA
ENSG00000198804	2.90982636682425e-246	2.04724105975044	1	0.759	7.06040269646235e-242	protein_coding	MT-CO1
ENSG00000131143	8.31659210239982e-245	2.20884225403859	0.999	0.504	2.01793790772629e-240	protein_coding	COX4I1
ENSG00000143774	2.42712634878031e-244	2.20685865923197	0.985	0.209	5.88917937268055e-240	protein_coding	GUK1
ENSG00000126432	5.32149793489581e-244	2.06168935140525	0.979	0.093	1.29120825892312e-239	protein_coding	PRDX5
ENSG00000161016	6.57173310836447e-244	2.10574191155103	0.999	0.992	1.59456532141356e-239	protein_coding	RPL8
ENSG00000160201	4.74659261600536e-243	-2.48361456862995	0.085	0.89	1.15171323234754e-238	protein_coding	U2AF1
ENSG00000167815	3.40809347376346e-242	2.33169673917604	0.995	0.349	8.26939800473967e-238	protein_coding	PRDX2
ENSG00000231500	1.55285875418714e-241	2.04415444503787	0.998	0.955	3.76785648115967e-237	protein_coding	RPS18
ENSG00000123349	4.97623402410181e-240	2.06254781094965	0.996	0.343	1.20743342360806e-235	protein_coding	PFDN5
ENSG00000105640	7.35201006938931e-240	-3.37655017459968	0.824	1	1.78389172323662e-235	protein_coding	RPL18A
ENSG00000275895	1.45757695405545e-239	-2.29397678168516	0.028	0.847	3.53666472132014e-235	artifact
ENSG00000236449	4.65357429717623e-239	-2.59095125851907	0.145	0.914	1.12914326746684e-234	lncRNA
ENSG00000167996	5.83158869859546e-238	2.10323794403646	0.998	0.605	1.4149766818272e-233	protein_coding	FTH1
ENSG00000101439	9.68123833278070e-238	1.86598494613289	0.964	0.119	2.34905566906591e-233	protein_coding	CST3
ENSG00000063177	1.80887125259142e-237	1.9037202729062	0.999	0.977	4.38904520728782e-233	protein_coding	RPL18
ENSG00000136450	6.49976366778194e-237	-2.8621149416955	0.348	0.967	1.57710265635061e-232	protein_coding	SRSF1
ENSG00000115268	2.51872931790371e-235	1.89337603670968	1	0.713	6.11144481696156e-231	protein_coding	RPS15
ENSG00000175756	9.8761844767791e-235	1.95756148905515	0.986	0.242	2.39635740144568e-230	protein_coding	AURKAIP1
ENSG00000105193	1.22449985771885e-233	1.79801900557094	0.997	0.624	2.97112645476903e-229	protein_coding	RPS16
ENSG00000184009	3.97787547288981e-233	2.06818707824312	0.998	0.699	9.65191704741984e-229	protein_coding	ACTG1
ENSG00000130770	8.7433808110559e-233	1.98833060702989	1	0.502	2.1214939199946e-228	protein_coding	ATP5IF1
ENSG00000140990	1.2500720433488e-232	1.96523487490497	0.996	0.465	3.03317480598153e-228	protein_coding	NDUFB10
ENSG00000182154	8.97742556096893e-231	1.87357270170853	0.972	0.206	2.1782825381135e-226	protein_coding	MRPL41
ENSG00000099624	5.49533908856837e-230	1.91297627039615	0.976	0.198	1.33338907645023e-225	protein_coding	ATP5F1D
ENSG00000075624	1.29522039561014e-229	1.9551121137189	0.997	0.713	3.14272276790844e-225	protein_coding	ACTB
ENSG00000230979	1.36219020398089e-229	-2.21273074486241	0.021	0.817	3.30521831093923e-225	processed_pseudogene
ENSG00000184990	2.11121019367942e-229	1.93858280747734	0.978	0.241	5.12264041394376e-225	protein_coding	SIVA1
ENSG00000189043	2.80851872811521e-229	1.94432337251783	0.991	0.389	6.81458984189874e-225	protein_coding	NDUFA4
ENSG00000133112	4.41977064143158e-228	1.70691708133174	0.999	0.878	1.07241314843696e-223	protein_coding	TPT1
ENSG00000111639	8.94778298492721e-228	1.95668044377727	0.991	0.302	2.17109006346274e-223	protein_coding	MRPL51
ENSG00000110717	1.21859185118983e-227	1.86864595364455	0.978	0.211	2.95679126772701e-223	protein_coding	NDUFS8
ENSG00000063046	1.25124828773877e-227	-2.68518350922339	0.694	0.983	3.03602884536935e-223	protein_coding	EIF4B
ENSG00000261409	1.35305036457745e-227	2.06988383087683	0.922	0.018	3.28304140461072e-223	NA	NA
ENSG00000116288	1.39775944486959e-227	1.97032824896295	0.994	0.398	3.39152351703158e-223	protein_coding	PARK7
ENSG00000070756	1.92595144169677e-227	-1.87180468347196	0.986	0.994	4.67312857813304e-223	protein_coding	PABPC1
ENSG00000065978	9.72377298891550e-227	-2.60617462801474	0.995	0.998	2.35937627803046e-222	protein_coding	YBX1
ENSG00000042753	3.99603116909875e-225	1.93713281228822	0.987	0.332	9.69597002870121e-221	protein_coding	AP2S1
ENSG00000166441	8.12083816510383e-225	-2.13644002253612	0.991	1	1.97044017238079e-220	protein_coding	RPL27A
ENSG00000188290	8.36799335175677e-225	1.97050756174919	0.976	0.244	2.03040990687026e-220	protein_coding	HES4
ENSG00000108561	1.73362993982604e-224	2.28825182909926	0.992	0.537	4.2064796859939e-220	protein_coding	C1QBP
ENSG00000129562	1.04986040634042e-223	1.86251908222662	0.971	0.2	2.54738128994439e-219	protein_coding	DAD1
ENSG00000198755	1.20035719483432e-223	1.71401577797514	0.998	0.681	2.912546697546e-219	protein_coding	RPL10A
ENSG00000071082	9.87074774374689e-223	-1.94440335678435	0.912	0.985	2.39503823254275e-218	protein_coding	RPL31
ENSG00000167468	1.43795262873901e-222	1.92328594421704	0.992	0.415	3.48904825837233e-218	protein_coding	GPX4
ENSG00000232858	1.61018772218986e-222	-2.2558503300901	0.004	0.783	3.90695948912148e-218	processed_pseudogene	RPL34P27
ENSG00000129235	3.19402192750851e-222	1.76373305237324	0.969	0.221	7.74997480490665e-218	protein_coding	TXNDC17
ENSG00000170860	1.05628041479445e-221	1.82140406193128	0.994	0.338	2.56295879845726e-217	protein_coding	LSM3
ENSG00000178464	2.17057030329191e-221	-3.33339578594587	0.017	0.795	5.26667178390749e-217	processed_pseudogene	RPL10P16
ENSG00000235552	4.14195658576468e-221	-2.20849754445951	0.051	0.82	1.00500434596994e-216	transcribed_processed_pseudogene	RPL6P27
ENSG00000102024	4.18192276347566e-221	2.05308860449923	0.991	0.4	1.01470173932973e-216	protein_coding	PLS3
ENSG00000108106	3.35667115128576e-220	2.05781292562564	0.945	0.137	8.14462688147976e-216	protein_coding	UBE2S
ENSG00000172270	2.54252713522407e-218	1.76629989354999	0.974	0.275	6.16918784090768e-214	protein_coding	BSG
ENSG00000188186	3.46536860323744e-218	1.6953091547708	0.971	0.221	8.40837037889533e-214	protein_coding	LAMTOR4
ENSG00000117450	5.52381784706774e-218	1.831889059308	0.997	0.693	1.34029916241252e-213	protein_coding	PRDX1
ENSG00000188846	1.17704839959907e-217	1.57447229796765	1	0.814	2.85599023678719e-213	protein_coding	RPL14
ENSG00000234797	3.15213812626512e-217	-2.19594017738855	0.004	0.77	7.64834794956969e-213	processed_pseudogene	RPS3AP6
ENSG00000152082	5.23166862486829e-216	1.77192155402142	0.985	0.371	1.26941207513804e-211	protein_coding	MZT2B
ENSG00000114902	6.75064589879638e-216	1.79212047779271	0.977	0.28	1.63797672088395e-211	protein_coding	SPCS1
ENSG00000136942	1.15772723390239e-215	1.76872342976415	0.998	0.713	2.80910936034076e-211	protein_coding	RPL35
ENSG00000108298	5.67251602783139e-215	1.38078524100531	0.998	0.878	1.37637928899301e-210	protein_coding	RPL19
ENSG00000170144	6.54549286737903e-215	-2.78006394692573	0.813	0.995	1.58819838934085e-210	protein_coding	HNRNPA3
ENSG00000198931	9.5308312206238e-215	2.03195120594353	0.978	0.346	2.31256088737216e-210	protein_coding	APRT
ENSG00000087088	1.1499036064817e-214	1.93616118511528	0.978	0.247	2.7901261107672e-210	protein_coding	BAX
ENSG00000165283	1.24619306478997e-213	1.73926631066997	0.976	0.262	3.02376285240639e-209	protein_coding	STOML2
ENSG00000119421	1.45451070600534e-213	1.62496282891812	0.926	0.132	3.52922477705136e-209	protein_coding	NDUFA8
ENSG00000230876	1.64030281873355e-213	-2.39207373237449	0.524	0.97	3.9800307593751e-209	lncRNA	LINC00486
ENSG00000130255	2.44191440557687e-212	1.39775067220421	0.998	0.89	5.92506111369172e-208	protein_coding	RPL36
ENSG00000262814	9.19236353703157e-212	1.77504238307186	0.959	0.224	2.23043508862534e-207	protein_coding	MRPL12
ENSG00000169738	1.4725873762328e-211	1.57930786551201	0.938	0.144	3.57308600969126e-207	protein_coding	DCXR
ENSG00000127445	2.07650679825474e-210	1.65168367750722	0.953	0.197	5.0384360952853e-206	protein_coding	PIN1
ENSG00000145912	1.41638228540347e-207	1.94323429845098	0.979	0.415	3.43670997730298e-203	protein_coding	NHP2
ENSG00000241837	3.1249464013692e-207	1.69356798784236	0.99	0.414	7.58236994828223e-203	protein_coding	ATP5PO
ENSG00000141698	2.35844840956231e-206	1.61863355181236	0.964	0.263	5.722539220962e-202	protein_coding	NT5C3B
ENSG00000128524	1.27188316025358e-205	1.68467175783099	0.974	0.356	3.08609730003929e-201	protein_coding	ATP6V1F
ENSG00000125901	2.85856547097418e-205	1.61775753503164	0.923	0.158	6.93602325877175e-201	protein_coding	MRPS26
ENSG00000204628	3.2320330436959e-205	1.62612940111957	0.999	0.986	7.84220497722374e-201	protein_coding	RACK1
ENSG00000117691	3.64285392233076e-205	1.54106760655024	0.908	0.122	8.83902075714336e-201	protein_coding	NENF
ENSG00000134333	1.73900029474521e-204	1.95842860585391	0.975	0.424	4.21951031516979e-200	protein_coding	LDHA
ENSG00000145425	1.89004592622127e-204	-2.17095515147721	0.882	0.982	4.58600743538329e-200	protein_coding	RPS3A
ENSG00000131469	3.77274832585454e-204	1.38961807398124	0.999	0.955	9.15419653785345e-200	protein_coding	RPL27
ENSG00000198918	8.44711049592029e-203	-2.46473841263935	0.301	0.886	2.0496068907301e-198	protein_coding	RPL39
ENSG00000164587	2.49086388321245e-202	1.11648521667354	0.997	1	6.0438321262267e-198	protein_coding	RPS14
ENSG00000244086	3.96512885689671e-202	-2.2869085397891	0	0.725	9.62098865837418e-198	processed_pseudogene
ENSG00000224877	5.68505247139955e-202	1.61335549574608	0.974	0.326	1.37942113166039e-197	protein_coding	NDUFAF8
ENSG00000181524	6.17853296891735e-202	-1.87289269308153	0.012	0.738	1.4991592395781e-197	processed_pseudogene	RPL24P4
ENSG00000137100	2.00618585430722e-201	1.52533699828624	0.924	0.111	4.86780935689104e-197	protein_coding	DCTN3
ENSG00000237973	2.99983191174068e-201	-3.86190624154034	0.043	0.764	7.27879215064759e-197	unprocessed_pseudogene	MTCO1P12
ENSG00000126016	5.15472048889422e-201	1.95961759632808	0.912	0.12	1.25074137942529e-196	protein_coding	AMOT
ENSG00000231006	7.71305541098973e-201	-3.64088038435194	0.008	0.731	1.87149576492255e-196	processed_pseudogene	RPL7P32
ENSG00000188375	7.97976500499219e-201	-1.89195398038188	0.016	0.741	1.93621018081131e-196	protein_coding	H3-5
ENSG00000067225	4.39044465843738e-200	1.63464546889568	0.996	0.567	1.06529749192325e-195	protein_coding	PKM
ENSG00000135940	4.66167343833162e-200	1.56255310288078	0.995	0.505	1.13110844307678e-195	protein_coding	COX5B
ENSG00000163479	4.80965587452619e-200	1.58710921387068	0.955	0.257	1.16701490139504e-195	protein_coding	SSR2
ENSG00000171159	4.57324500087772e-199	1.44379060177928	0.869	0.06	1.10965216701297e-194	protein_coding	BBLN
ENSG00000071859	1.10826411489771e-198	1.62886220684012	0.919	0.134	2.68909204838781e-194	protein_coding	FAM50A
ENSG00000130706	2.04850629964857e-198	1.40626036775768	0.903	0.092	4.9704956854673e-194	protein_coding	ADRM1
ENSG00000179271	3.54726598177187e-198	1.59883659218691	0.969	0.302	8.60708617817127e-194	protein_coding	GADD45GIP1
ENSG00000103202	6.93186925355971e-198	1.65702947330588	0.948	0.28	1.68194875568373e-193	protein_coding	NME4
ENSG00000196976	1.12185947215966e-197	1.61245045689115	0.966	0.311	2.7220798232482e-193	protein_coding	LAGE3
ENSG00000099956	1.76590471628588e-197	1.50810429112788	0.919	0.15	4.28479120359605e-193	protein_coding	SMARCB1
ENSG00000140365	3.61858412977819e-197	1.49662161909871	0.946	0.168	8.7801325324938e-193	protein_coding	COMMD4
ENSG00000196419	6.50069912399508e-197	1.5320281834383	0.994	0.411	1.57732963544617e-192	protein_coding	XRCC6
ENSG00000175061	5.03451308232198e-196	1.63099851465894	0.995	0.529	1.22157425429461e-191	lncRNA	SNHG29
ENSG00000007080	1.24827431294906e-195	1.38976903786722	0.891	0.104	3.0288127929396e-191	protein_coding	CCDC124
ENSG00000125534	2.01399219384578e-195	1.58614450257238	0.952	0.259	4.88675065914741e-191	protein_coding	PPDPF
ENSG00000130005	2.20066948462109e-195	1.36104827961123	0.844	0.039	5.33970443748462e-191	protein_coding	GAMT
ENSG00000198937	3.75370288269789e-195	1.38737777596666	0.874	0.081	9.10798467457816e-191	protein_coding	CCDC167
ENSG00000136810	4.37294024938874e-195	1.54109980651695	0.994	0.626	1.06105022211168e-190	protein_coding	TXN
ENSG00000101182	1.33453140980891e-194	1.48459020995184	0.997	0.609	3.23810701276033e-190	protein_coding	PSMA7
ENSG00000173660	3.09125017868901e-194	1.57560342605729	0.997	0.55	7.50060943357101e-190	protein_coding	UQCRH
ENSG00000104979	1.08721767498539e-193	1.51564738168449	0.983	0.395	2.63802496658454e-189	protein_coding	C19orf53
ENSG00000162910	1.33913551663611e-193	1.5657155394878	0.929	0.209	3.24927841756585e-189	protein_coding	MRPL55
ENSG00000140988	1.70680366571054e-193	1.44123279798329	0.999	0.689	4.14138841448006e-189	protein_coding	RPS2
ENSG00000087086	2.05505322144416e-193	1.8883867213395	0.997	0.441	4.98638113651211e-189	protein_coding	FTL
ENSG00000063244	2.42161901144651e-193	-2.68133068907896	0.508	0.946	5.87581636937381e-189	protein_coding	U2AF2
ENSG00000090266	2.7795353795782e-193	1.57422390734736	0.986	0.435	6.74426464500855e-189	protein_coding	NDUFB2
ENSG00000188243	3.12084592778189e-193	1.53543339394942	0.974	0.329	7.57242055916998e-189	protein_coding	COMMD6
ENSG00000130731	6.35718668986106e-193	1.52895749903917	0.938	0.226	1.54250777842789e-188	protein_coding	METTL26
ENSG00000226360	9.43084903567322e-193	-3.30229075695857	0.026	0.731	2.28830121001575e-188	processed_pseudogene	RPL10AP6
ENSG00000189403	1.02189463211733e-192	-1.64881038051127	0.964	0.988	2.47952513536948e-188	protein_coding	HMGB1
ENSG00000051523	1.26447371419656e-192	1.6058011964435	0.9	0.152	3.06811902012653e-188	protein_coding	CYBA
ENSG00000225200	1.75847947199643e-192	-1.98748345337504	0.016	0.717	4.26677459085213e-188	processed_pseudogene
ENSG00000102030	5.62123104417717e-192	1.62529799545797	0.985	0.341	1.36393550055915e-187	protein_coding	NAA10
ENSG00000112312	8.70270393260644e-192	1.52130868829404	0.962	0.326	2.11162408220763e-187	protein_coding	GMNN
ENSG00000163041	1.27689648601755e-191	-2.12914897288053	0.302	0.874	3.09826163367298e-187	protein_coding	H3-3A
ENSG00000237550	2.01785049018145e-191	-1.7444287694725	0.023	0.723	4.89611242937627e-187	transcribed_processed_pseudogene
ENSG00000137210	6.12260194785819e-191	1.43445627207891	0.927	0.202	1.48558813662831e-186	protein_coding	TMEM14B
ENSG00000100316	8.73025098129518e-191	-1.69908747202632	0.896	0.961	2.11830809810146e-186	protein_coding	RPL3
ENSG00000110321	1.1018748712043e-190	-3.33858219198117	0.95	0.998	2.67358918749012e-186	protein_coding	EIF4G2
ENSG00000129559	3.02958245424522e-190	1.48818904316218	0.965	0.295	7.3509788669806e-186	protein_coding	NEDD8
ENSG00000108826	7.87571217407382e-190	1.4264131286108	0.946	0.227	1.91096280191727e-185	protein_coding	MRPL27
ENSG00000169567	1.76543253372457e-189	1.44062206333902	0.996	0.645	4.2836454998293e-185	protein_coding	HINT1
ENSG00000099800	2.4218074772313e-189	1.62438798401609	0.944	0.28	5.87627366275402e-185	protein_coding	TIMM13
ENSG00000166595	3.54311054510453e-189	1.46490865995946	0.966	0.311	8.59700342664162e-185	protein_coding	CIAO2B
ENSG00000169230	3.67182905751094e-189	1.57577637726873	0.987	0.436	8.90932602514455e-185	protein_coding	PRELID1
ENSG00000086504	4.79372587081534e-189	1.411330308567	0.923	0.194	1.16314964529463e-184	protein_coding	MRPL28
ENSG00000134419	6.91452896866655e-188	1.44480925808362	0.998	0.567	1.67774130895725e-183	protein_coding	RPS15A
ENSG00000213553	2.09520181245806e-187	-2.05417081226286	0.01	0.698	5.08379767774824e-183	processed_pseudogene	RPLP0P6
ENSG00000247627	3.23338735338891e-187	-1.85867560404265	0.019	0.707	7.84549107426284e-183	processed_pseudogene	MTND4P12
ENSG00000102119	3.45055178889205e-187	1.40873637190736	0.92	0.2	8.37241886056766e-183	protein_coding	EMD
ENSG00000187051	3.80880197063307e-187	1.44138512701232	0.925	0.211	9.24167710154409e-183	protein_coding	RPS19BP1
ENSG00000160213	4.48248061146825e-187	1.57547218567226	0.982	0.435	1.08762909556666e-182	protein_coding	CSTB
ENSG00000108528	6.99366993563752e-187	1.43807321923639	0.906	0.18	1.69694407318309e-182	protein_coding	SLC25A11
ENSG00000243449	8.98207468832246e-187	1.31572292290977	0.853	0.075	2.17941060237456e-182	protein_coding	C4orf48
ENSG00000117592	1.12033923273761e-186	1.53246297179977	0.99	0.516	2.71839111431455e-182	protein_coding	PRDX6
ENSG00000241741	1.26370873474659e-186	-5.09010365068539	0.01	0.695	3.06626287398912e-182	processed_pseudogene	RPL7AP30
ENSG00000111843	3.47930273133408e-186	1.41428824979564	0.922	0.191	8.44218014730902e-182	protein_coding	TMEM14C
ENSG00000283498	3.75432956570891e-186	-4.16776394014894	0.015	0.701	9.10950525823609e-182	miRNA	MIR1244-2
ENSG00000180817	4.76599872832718e-186	1.65632283170227	0.972	0.386	1.15642193144131e-181	protein_coding	PPA1
ENSG00000106028	8.13259404248922e-186	1.57432283192849	0.99	0.623	1.97329261846959e-181	protein_coding	SSBP1
ENSG00000124562	1.12067065681276e-185	1.4389931194454	0.958	0.302	2.71919528169049e-181	protein_coding	SNRPC
ENSG00000126457	1.31203613554533e-185	1.51672678006806	0.96	0.269	3.1835244792872e-181	protein_coding	PRMT1
ENSG00000132967	1.35417824466176e-185	-1.68249402788853	0.008	0.689	3.28577809284728e-181	transcribed_processed_pseudogene	HMGB1P5
ENSG00000146066	1.71730401976642e-185	1.43575241216018	0.924	0.205	4.16686647356124e-181	protein_coding	HIGD2A
ENSG00000174547	2.02899992853439e-185	1.40595582297842	0.896	0.146	4.92316542659585e-181	protein_coding	MRPL11
ENSG00000224631	2.54144998554191e-185	-4.55125042215212	0.089	0.773	6.1665742449189e-181	transcribed_processed_pseudogene	RPS27AP16
ENSG00000126267	3.3470316381168e-185	1.45849009276993	0.979	0.394	8.12123756672659e-181	protein_coding	COX6B1
ENSG00000143742	4.50153263094233e-185	1.53676185872825	0.977	0.417	1.09225187757185e-180	protein_coding	SRP9
ENSG00000177156	1.07294394836848e-184	1.44546830265283	0.959	0.292	2.60339119632128e-180	protein_coding	TALDO1
ENSG00000220848	1.64682295295204e-184	-1.83703202146626	0.049	0.732	3.99585121304282e-180	transcribed_processed_pseudogene	RPS18P9
ENSG00000099783	1.92106382224175e-184	-2.07328652644438	0.973	0.998	4.66126925828738e-180	protein_coding	HNRNPM
ENSG00000100216	3.80130206272241e-184	1.51410912552922	0.949	0.298	9.22347932498966e-180	protein_coding	TOMM22
ENSG00000213465	1.1870076634843e-183	1.44774163914129	0.86	0.113	2.88015539467831e-179	protein_coding	ARL2
ENSG00000183617	2.14123976086408e-183	1.25246017779523	0.823	0.042	5.1955041557606e-179	protein_coding	MRPL54
ENSG00000114942	2.62566366418486e-183	-2.07294276295385	0.951	0.995	6.37091031477814e-179	protein_coding	EEF1B2
ENSG00000118418	4.85502893686265e-183	1.46884098595722	0.964	0.35	1.17802422124035e-178	protein_coding	HMGN3
ENSG00000167863	7.97256579664586e-183	1.47295158050921	0.953	0.283	1.93446336489815e-178	protein_coding	ATP5PD
ENSG00000143198	1.25071314878235e-182	1.44826661763956	0.957	0.305	3.03473038420549e-178	protein_coding	MGST3
ENSG00000089693	1.53263645759084e-182	1.43787093585433	0.94	0.23	3.71878910069842e-178	protein_coding	MLF2
ENSG00000114784	1.68476556677632e-181	1.30230285442592	0.864	0.102	4.08791517122605e-177	protein_coding	EIF1B
ENSG00000099341	2.22535700150192e-181	1.45818473591162	0.986	0.423	5.39960622844427e-177	protein_coding	PSMD8
ENSG00000185608	2.39949419086024e-181	1.39419799317177	0.947	0.195	5.82213270470328e-177	protein_coding	MRPL40
ENSG00000138326	3.26764331961837e-181	-1.28763369213843	0.998	0.997	7.928609750722e-177	protein_coding	RPS24
ENSG00000112514	3.28233757277471e-181	1.40271904378579	0.952	0.284	7.96426388658055e-177	protein_coding	CUTA
ENSG00000119707	7.6649260891523e-181	-2.36409001006939	0.936	0.995	1.85981766627191e-176	protein_coding	RBM25
ENSG00000128228	7.37772503580532e-180	1.43236011139552	0.936	0.235	1.7901312026878e-175	protein_coding	SDF2L1
ENSG00000085662	9.96105920478927e-180	1.42274226627815	0.955	0.326	2.41695140545007e-175	protein_coding	AKR1B1
ENSG00000107223	5.33459847284587e-179	1.46408294742356	0.987	0.441	1.29438697345132e-174	protein_coding	EDF1
ENSG00000074842	5.95412915385678e-179	1.39238833278152	0.937	0.263	1.44470989789181e-174	protein_coding	MYDGF
ENSG00000002586	1.03241057785446e-178	1.41252471437539	0.937	0.253	2.50504102610607e-174	protein_coding	CD99
ENSG00000130332	2.37762894628168e-178	1.48343419624772	0.949	0.305	5.76907887525787e-174	protein_coding	LSM7
ENSG00000106400	2.57370658904973e-178	1.30049014207183	0.856	0.11	6.24484166767026e-174	protein_coding	ZNHIT1
ENSG00000130748	5.17778413137635e-178	1.38114386434658	0.933	0.242	1.25633754163716e-173	protein_coding	TMEM160
ENSG00000178057	1.27017468106647e-177	1.49441780406388	0.975	0.414	3.08195184613968e-173	protein_coding	NDUFAF3
ENSG00000169750	1.66675289738902e-177	1.38192562894731	0.895	0.189	4.04420923022471e-173	protein_coding	RAC3
ENSG00000105701	2.63615738767125e-177	1.27933567270786	0.876	0.125	6.39637228544551e-173	protein_coding	FKBP8
ENSG00000116649	5.24640126554489e-177	1.72439307377665	0.96	0.42	1.27298680307181e-172	protein_coding	SRM
ENSG00000126934	5.43268603736143e-177	1.3572266921689	0.92	0.195	1.31818694010538e-172	protein_coding	MAP2K2
ENSG00000136149	6.53272648079535e-176	-1.76591388319504	0.005	0.659	1.58510075330018e-171	processed_pseudogene	RPL13AP25
ENSG00000116221	9.3826636331049e-176	1.38307336702538	0.969	0.367	2.27660950393657e-171	protein_coding	MRPL37
ENSG00000196531	1.30046987858401e-175	1.2162138311749	0.998	0.883	3.15546011339623e-171	protein_coding	NACA
ENSG00000106399	2.08571752160328e-175	1.35075714775311	0.93	0.25	5.06078499441819e-171	protein_coding	RPA3
ENSG00000242697	2.72194310929066e-175	-2.92419246536863	0.224	0.841	6.60452276038287e-171	processed_pseudogene	RPL5P12
ENSG00000172922	3.17644586548058e-175	1.37937231625891	0.933	0.266	7.70732824800208e-171	protein_coding	RNASEH2C
ENSG00000105889	6.13810433864658e-175	-2.66260951819804	0.134	0.764	1.48934963672921e-170	protein_coding	STEAP1B
ENSG00000105372	1.97849398792399e-174	1.16039828527504	1	0.997	4.80061781229878e-170	protein_coding	RPS19
ENSG00000108518	2.30234998479316e-174	1.28028053110614	0.997	0.753	5.58642200310213e-170	protein_coding	PFN1
ENSG00000005022	3.17468352420843e-174	1.27169645128111	0.994	0.805	7.70305210313934e-170	protein_coding	SLC25A5
ENSG00000103495	1.33254597552335e-173	1.42176318225504	0.965	0.397	3.23328955500985e-169	protein_coding	MAZ
ENSG00000241468	4.31944846702445e-173	1.38665581896634	0.95	0.349	1.04807097603881e-168	protein_coding	ATP5MF
ENSG00000204389	9.97525616645829e-173	-4.39715881835774	0	0.642	2.42039615622944e-168	protein_coding	HSPA1A
ENSG00000171222	1.25476161011326e-172	1.23806937262759	0.857	0.102	3.04455357077881e-168	protein_coding	SCAND1
ENSG00000127884	6.99576035796848e-172	1.35943839076581	0.945	0.316	1.69745129325747e-167	protein_coding	ECHS1
ENSG00000141522	7.01587861907226e-172	1.27331058069545	0.889	0.173	1.70233278813169e-167	protein_coding	ARHGDIA
ENSG00000099901	7.50295941822791e-172	1.52467882419485	0.991	0.62	1.82051807323882e-167	protein_coding	RANBP1
ENSG00000206503	1.09998010122702e-171	1.32236814332569	0.851	0.138	2.66899171761724e-167	protein_coding	HLA-A
ENSG00000196205	3.50990280328848e-171	-1.63912034884614	0	0.638	8.51642816189918e-167	processed_pseudogene	EEF1A1P5
ENSG00000117410	3.87701790940777e-171	1.44005406672275	0.966	0.308	9.40719625538702e-167	protein_coding	ATP6V0B
ENSG00000113732	3.34017747960574e-170	1.29035556228309	0.894	0.188	8.10460663651537e-166	protein_coding	ATP6V0E1
ENSG00000233276	1.0368035374026e-169	1.46429053606064	0.979	0.317	2.51570010315366e-165	protein_coding	GPX1
ENSG00000112695	1.30057084109592e-169	1.32153505409007	0.998	0.564	3.15570508883514e-165	protein_coding	COX7A2
ENSG00000125835	1.33411432156594e-169	1.27644086255268	0.995	0.693	3.2370949898476e-165	protein_coding	SNRPB
ENSG00000106723	1.58299680691933e-169	-2.21153456024397	0.509	0.916	3.84098345230907e-165	protein_coding	SPIN1
ENSG00000130725	1.62517678339977e-169	1.42223174671826	0.957	0.376	3.9433289472412e-165	protein_coding	UBE2M
ENSG00000227008	2.84648456013973e-169	-1.56881553391868	0.01	0.647	6.90671013672305e-165	processed_pseudogene	RPS24P19
ENSG00000263266	2.98867861349616e-169	-1.79451594777611	0.054	0.701	7.25172978778707e-165	processed_pseudogene	RPS7P1
ENSG00000005075	5.87237640270312e-169	1.27058750397751	0.906	0.214	1.42487341035189e-164	protein_coding	POLR2J
ENSG00000135390	6.363467083354e-169	1.23677127547666	0.994	0.698	1.54403165310501e-164	protein_coding	ATP5MC2
ENSG00000116251	2.54515931461205e-168	-2.04358390567564	0.415	0.892	6.17557456097469e-164	protein_coding	RPL22
ENSG00000134779	7.29215072493814e-168	1.32961712476447	0.922	0.274	1.76936745189899e-163	protein_coding	TPGS2
ENSG00000125691	1.01802309205946e-167	-1.09992152299445	0.997	1	2.47013123057306e-163	protein_coding	RPL23
ENSG00000100348	3.26858681985518e-167	1.30170996253981	0.912	0.266	7.9308990596966e-163	protein_coding	TXN2
ENSG00000167775	3.83085872669823e-167	1.30211006836993	0.846	0.131	9.29519561446058e-163	protein_coding	CD320
ENSG00000106268	3.83478568649544e-167	1.17936257315012	0.842	0.119	9.30472398971253e-163	protein_coding	NUDT1
ENSG00000135624	6.68627372059913e-167	1.3735771703359	0.992	0.556	1.62235745556617e-162	protein_coding	CCT7
ENSG00000089248	6.13900044386269e-166	1.23138410640597	0.942	0.26	1.48956706769884e-161	protein_coding	ERP29
ENSG00000185624	1.05427511267292e-164	1.3632718248288	0.986	0.471	2.55809313338957e-160	protein_coding	P4HB
ENSG00000074071	1.06184821129869e-164	1.39169212663289	0.951	0.377	2.57646849989515e-160	protein_coding	MRPS34
ENSG00000101220	1.07402805805505e-164	1.31856101389246	0.818	0.113	2.60602168006478e-160	protein_coding	C20orf27
ENSG00000184752	1.22153365925286e-164	1.3575073036405	0.943	0.322	2.96392927081113e-160	protein_coding	NDUFA12
ENSG00000060688	1.31769570395537e-164	1.2238253935631	0.886	0.176	3.19725685607731e-160	protein_coding	SNRNP40
ENSG00000233476	1.51257122657644e-164	-1.46902294573655	0	0.618	3.67010282416508e-160	processed_pseudogene	EEF1A1P6
ENSG00000213430	1.51258122510073e-164	-1.88418189371203	0	0.618	3.67012708458442e-160	processed_pseudogene	HSPD1P1
ENSG00000060138	1.85337278450461e-164	1.34819729906638	0.995	0.556	4.49702372432199e-160	protein_coding	YBX3
ENSG00000172428	3.34071058203898e-164	1.22491382851627	0.894	0.191	8.10590015625938e-160	protein_coding	COPS9
ENSG00000084207	6.46310608506454e-164	1.63630104120121	0.998	0.436	1.56820806048006e-159	protein_coding	GSTP1
ENSG00000183199	6.49411071118953e-164	-3.51084345903324	0.024	0.65	1.57573102296303e-159	processed_pseudogene	HSP90AB3P
ENSG00000168653	2.35077603829358e-163	1.31805915286728	0.994	0.525	5.70392297931553e-159	protein_coding	NDUFS5
ENSG00000165119	8.26377004851458e-163	-1.63676401918975	0.974	1	2.00512116457158e-158	protein_coding	HNRNPK
ENSG00000166794	9.15859094496053e-163	1.3669888050803	0.973	0.412	2.22224050688522e-158	protein_coding	PPIB
ENSG00000161513	9.25859683674393e-163	1.2316077712575	0.739	0.023	2.24650593646755e-158	protein_coding	FDXR
ENSG00000113811	1.38932326596884e-162	1.26131962958864	0.902	0.221	3.3710539725468e-158	protein_coding	SELENOK
ENSG00000134248	1.74121342618215e-162	1.29819502688867	0.907	0.253	4.22488025728838e-158	protein_coding	LAMTOR5
ENSG00000143575	1.82906949257553e-162	1.25544639395412	0.9	0.244	4.43805421678526e-158	protein_coding	HAX1
ENSG00000106355	1.96954292112989e-162	1.26909586356628	0.936	0.325	4.77889894382958e-158	protein_coding	LSM5
ENSG00000167792	2.21605898579892e-162	1.28138877934512	0.944	0.316	5.37704552314251e-158	protein_coding	NDUFV1
ENSG00000105364	3.98789593725053e-162	1.21805214629791	0.872	0.149	9.67623070214469e-158	protein_coding	MRPL4
ENSG00000100300	6.27949217412185e-162	1.23699617847221	0.818	0.11	1.52365598112893e-157	protein_coding	TSPO
ENSG00000102109	7.12231325460727e-162	1.22165654633679	0.819	0.108	1.72815808809791e-157	protein_coding	PCSK1N
ENSG00000130313	3.49948412608709e-161	1.16892011222821	0.843	0.12	8.49114828353772e-157	protein_coding	PGLS
ENSG00000154723	3.59614520447329e-161	1.3281983829913	0.995	0.559	8.725686724134e-157	protein_coding	ATP5PF
ENSG00000128626	4.34598993070273e-161	1.25860002156038	0.84	0.146	1.05451099678571e-156	protein_coding	MRPS12
ENSG00000181924	1.07596027164767e-160	1.28963662679766	0.886	0.224	2.61071000312592e-156	protein_coding	COA4
ENSG00000225057	1.61891953827873e-160	-1.71488532918581	0	0.606	3.92814636767951e-156	lncRNA
ENSG00000111640	8.52720710622046e-160	1.300038617111	0.999	0.68	2.06904153225333e-155	protein_coding	GAPDH
ENSG00000143793	9.52151833198014e-160	1.28783814471882	0.897	0.214	2.31030120807166e-155	protein_coding	C1orf35
ENSG00000204392	1.4527766810083e-159	1.25689113038537	0.867	0.183	3.52501733879853e-155	protein_coding	LSM2
ENSG00000179218	2.74569027858099e-159	1.33427649851644	0.994	0.562	6.66214289194891e-155	protein_coding	CALR
ENSG00000130204	1.19127948913442e-158	1.34018223793186	0.921	0.355	2.89052055243576e-154	protein_coding	TOMM40
ENSG00000141552	1.19226447400493e-158	1.30027416487928	0.987	0.481	2.89291051972556e-154	protein_coding	ANAPC11
ENSG00000259781	1.25257349067118e-158	-1.58826234161304	0.005	0.609	3.03924431776455e-154	processed_pseudogene	HMGB1P6
ENSG00000092841	1.26733814748054e-158	1.36487576171939	0.992	0.737	3.07506928104678e-154	protein_coding	MYL6
ENSG00000161179	1.41766508035289e-158	1.26830555738399	0.823	0.122	3.43982255096825e-154	protein_coding	YDJC
ENSG00000229344	4.46330593034711e-158	-4.64972403640042	0.01	0.612	1.08297655093942e-153	unprocessed_pseudogene	MTCO2P12
ENSG00000163956	7.31050666643912e-158	1.24210064904917	0.931	0.295	1.77382133754479e-153	protein_coding	LRPAP1
ENSG00000175550	8.62230391818928e-158	1.1599420406623	0.865	0.146	2.09211582270945e-153	protein_coding	DRAP1
ENSG00000214253	1.93522313437047e-157	1.18444298709797	0.843	0.143	4.69562541323652e-153	protein_coding	FIS1
ENSG00000115128	2.40607520607861e-157	1.30062344127155	0.984	0.603	5.83810088002914e-153	protein_coding	SF3B6
ENSG00000168268	2.61142094147102e-157	1.27988584663636	0.96	0.329	6.33635177238529e-153	protein_coding	NT5DC2
ENSG00000236552	4.38542443194254e-157	-1.80010194066036	0.061	0.668	1.06407938416654e-152	processed_pseudogene	RPL13AP5
ENSG00000203760	7.09113550982424e-157	1.3288393622185	0.931	0.323	1.72059312010375e-152	protein_coding	CENPW
ENSG00000178980	7.99228471887422e-157	1.25572786192345	0.821	0.131	1.93924796418764e-152	protein_coding	SELENOW
ENSG00000146701	1.50294328607808e-156	1.31906113762581	0.982	0.501	3.64674158933985e-152	protein_coding	MDH2
ENSG00000243317	6.03347133231572e-156	1.18669625685957	0.851	0.18	1.46396148407309e-151	protein_coding	STMP1
ENSG00000172336	1.29779496689362e-155	1.26401332578988	0.874	0.218	3.14896970767069e-151	protein_coding	POP7
ENSG00000169689	2.43897499516869e-155	1.34207927076075	0.951	0.364	5.91792892827731e-151	protein_coding	CENPX
ENSG00000187840	3.91545582889053e-155	1.33931961758366	0.882	0.22	9.50046202321998e-151	protein_coding	EIF4EBP1
ENSG00000146425	4.65986076048028e-155	1.25828661118258	0.965	0.409	1.13066861492293e-150	protein_coding	DYNLT1
ENSG00000124767	7.03936381143741e-155	1.30283260945796	0.989	0.477	1.70803123520717e-150	protein_coding	GLO1
ENSG00000127774	8.76462227670577e-155	1.28816061079717	0.937	0.326	2.12664794921989e-150	protein_coding	EMC6
ENSG00000115286	9.75049773894948e-155	1.2222667896392	0.919	0.281	2.3658607713787e-150	protein_coding	NDUFS7
ENSG00000145741	1.44397450361762e-154	1.19958071508818	0.996	0.768	3.50365973557779e-150	protein_coding	BTF3
ENSG00000119333	1.47860627793712e-154	1.13003002825767	0.788	0.095	3.58769027278663e-150	protein_coding	DYNC2I2
ENSG00000171490	1.6743608910679e-154	1.34649412329481	0.925	0.335	4.06266926608715e-150	protein_coding	RSL1D1
ENSG00000009307	3.17303128504152e-154	-1.17089972215714	0.981	0.971	7.69904311002474e-150	protein_coding	CSDE1
ENSG00000189159	4.17856116822661e-154	1.36277814123117	0.973	0.519	1.01388608185851e-149	protein_coding	JPT1
ENSG00000174775	4.66180314609202e-154	1.14695274890181	0.811	0.129	1.13113991536777e-149	protein_coding	HRAS
ENSG00000225972	5.50523130346566e-154	-4.31730948625403	0.023	0.617	1.33578932347291e-149	unprocessed_pseudogene	MTND1P23
ENSG00000119335	9.27947618932008e-154	-1.39690638859857	0.944	0.95	2.25157210257662e-149	protein_coding	SET
ENSG00000173812	9.7462033415267e-154	1.20031428852256	0.998	0.947	2.36481877878804e-149	protein_coding	EIF1
ENSG00000249264	1.46116266326221e-153	-1.90189850673437	0	0.585	3.54536508613943e-149	processed_pseudogene	EEF1A1P9
ENSG00000103024	4.63779825991251e-153	1.15963894904938	0.82	0.129	1.12531536978517e-148	protein_coding	NME3
ENSG00000141030	8.00946234840044e-153	1.25992556866377	0.947	0.365	1.94341594421588e-148	protein_coding	COPS3
ENSG00000124172	9.39515380283693e-153	1.2572222570989	0.989	0.49	2.27964011872035e-148	protein_coding	ATP5F1E
ENSG00000242262	1.16112896618502e-152	-5.02237669344919	0.014	0.603	2.81736332355132e-148	processed_pseudogene
ENSG00000213178	1.1860742007452e-152	-1.33322402705298	0.014	0.605	2.87789044068815e-148	processed_pseudogene	RPL22P1
ENSG00000221983	1.51818621316045e-152	1.13807224302691	0.996	0.895	3.68372702761251e-148	protein_coding	UBA52
ENSG00000123144	1.64620225651099e-152	1.27208221014812	0.971	0.409	3.99434515519827e-148	protein_coding	TRIR
ENSG00000196465	1.91676723629525e-152	1.13260479542451	0.834	0.156	4.6508440221468e-148	protein_coding	MYL6B
ENSG00000198856	2.20790587468044e-152	1.22216587749699	0.927	0.32	5.35726281432461e-148	protein_coding	OSTC
ENSG00000177700	3.25965207587818e-152	1.22164599893136	0.924	0.298	7.90921979691081e-148	protein_coding	POLR2L
ENSG00000167747	5.02805970267295e-152	1.11980338531731	0.816	0.131	1.22000840625656e-147	transcribed_unitary_pseudogene	C19orf48
ENSG00000100504	6.12670836228468e-152	1.22351433946536	0.851	0.197	1.48658451702476e-147	protein_coding	PYGL
ENSG00000089685	7.65426660750059e-152	1.40725489940012	0.931	0.35	1.85723124964394e-147	protein_coding	BIRC5
ENSG00000183978	9.87159901076575e-152	1.23225808274524	0.898	0.272	2.3952447839722e-147	protein_coding	COA3
ENSG00000174173	1.67949143155806e-151	1.21283112890073	0.84	0.17	4.07511800953247e-147	protein_coding	TRMT10C
ENSG00000269028	1.84155912775642e-151	-3.33526706623344	0.009	0.591	4.46835906758817e-147	NA	NA
ENSG00000244485	3.33515534757017e-151	-2.03858594781778	0.021	0.611	8.09242093534427e-147	processed_pseudogene	RPL18P13
ENSG00000178952	4.35733511124363e-151	1.27826190532241	0.984	0.487	1.05726379139215e-146	protein_coding	TUFM
ENSG00000183172	1.27339191012201e-150	1.05693666083009	0.794	0.101	3.08975813072003e-146	protein_coding	SMDT1
ENSG00000218426	4.5763992095681e-150	-1.49776427328942	0.039	0.633	1.1104175042096e-145	processed_pseudogene
ENSG00000142684	5.26414142911885e-150	1.11738014270793	0.775	0.084	1.2772912763614e-145	protein_coding	ZNF593
ENSG00000172809	5.28165630995779e-150	-1.28836097570194	0.995	0.973	1.28154108704816e-145	protein_coding	RPL38
ENSG00000137409	1.28076059276123e-149	1.14913703522296	0.89	0.232	3.10763750227585e-145	protein_coding	MTCH1
ENSG00000106803	1.33133773587087e-149	1.24016884942448	0.987	0.513	3.23035788231709e-145	protein_coding	SEC61B
ENSG00000112667	7.71759779568317e-149	1.25904974078402	0.939	0.379	1.87259792914456e-144	protein_coding	DNPH1
ENSG00000180992	1.55773345619954e-148	1.17456780498609	0.905	0.221	3.77968445812257e-144	protein_coding	MRPL14
ENSG00000230734	2.13276890829073e-148	-2.08950140029478	0.012	0.586	5.17495047907663e-144	processed_pseudogene	RPL10P3
ENSG00000156976	2.89878358429986e-148	-2.08009701359265	0.483	0.893	7.03360848894517e-144	protein_coding	EIF4A2
ENSG00000250182	3.50758390547324e-148	-1.39113083223408	0	0.568	8.51080158824027e-144	processed_pseudogene	EEF1A1P13
ENSG00000122034	2.42142208007876e-147	1.17794273176833	0.848	0.205	5.87533853510311e-143	protein_coding	GTF3A
ENSG00000176101	3.00521778029296e-147	1.12350294012355	0.869	0.226	7.29186042210284e-143	protein_coding	SSNA1
ENSG00000240509	8.4773388121545e-147	-1.29118958145206	0.003	0.57	2.05694148938117e-142	processed_pseudogene	RPL34P18
ENSG00000132963	1.08379812535663e-146	1.24461384711838	0.986	0.504	2.62972777136532e-142	protein_coding	POMP
ENSG00000103266	1.74428670529082e-146	1.2166818417527	0.919	0.313	4.23233726171764e-142	protein_coding	STUB1
ENSG00000109606	1.86606668996845e-146	-2.21102999111088	0.709	0.958	4.52782421653945e-142	protein_coding	DHX15
ENSG00000257322	1.87692537748315e-146	-2.67558084413725	0.028	0.602	4.55417173592511e-142	lncRNA
ENSG00000105669	2.03899139417151e-146	1.19816927543983	0.966	0.376	4.94740871881775e-142	protein_coding	COPE
ENSG00000121380	2.54421726056976e-146	-3.62412574025799	0.03	0.606	6.17328876104647e-142	protein_coding	BCL2L14
ENSG00000115758	2.70926109454455e-146	1.2843423170911	0.939	0.323	6.57375111980289e-142	protein_coding	ODC1
ENSG00000204922	4.52083193124483e-146	1.04986673746129	0.715	0.044	1.09693465979725e-141	protein_coding	UQCC3
ENSG00000147123	7.06523680964071e-146	1.24249326847094	0.989	0.544	1.71430905949122e-141	protein_coding	NDUFB11
ENSG00000164081	1.04972957145452e-145	1.01199664746311	0.735	0.065	2.54706383217725e-141	protein_coding	TEX264
ENSG00000227077	1.16024806459211e-145	-1.25495121809492	0.006	0.571	2.81522590392629e-141	processed_pseudogene
ENSG00000149357	2.19551936218025e-145	1.13163013965524	0.91	0.236	5.32720818039415e-141	protein_coding	LAMTOR1
ENSG00000135404	7.88034860809932e-145	1.25799170912904	0.985	0.519	1.91208778626922e-140	protein_coding	CD63
ENSG00000210154	8.52205627663357e-145	-2.61052121679535	0	0.558	2.06779173496237e-140	Mt_tRNA	MT-TD
ENSG00000213261	1.18516671913534e-144	-1.81141004109251	0.009	0.571	2.87568852730998e-140	processed_pseudogene	EEF1B2P6
ENSG00000233913	1.6736870566068e-144	-1.60793932224854	0.003	0.562	4.06103427415075e-140	processed_pseudogene	RPL10P9
ENSG00000168275	2.51324698953402e-144	1.17413846281438	0.876	0.238	6.09814249540535e-140	protein_coding	COA6
ENSG00000255823	4.26880311747254e-144	-2.56858132333041	0.005	0.564	1.03578238842354e-139	NA	NA
ENSG00000184110	1.11149296655223e-143	-1.28530312298041	0.005	0.564	2.69692653404233e-139	protein_coding	EIF3C
ENSG00000173272	1.63584347458196e-143	1.17669402250759	0.91	0.32	3.96921060672567e-139	protein_coding	MZT2A
ENSG00000149541	2.65994346000098e-143	1.06948198915911	0.766	0.096	6.45408681134639e-139	protein_coding	B3GAT3
ENSG00000146540	3.21235846818125e-143	1.1321008360079	0.86	0.221	7.79446658719499e-139	protein_coding	C7orf50
ENSG00000172172	3.45099774431773e-143	1.10783242600465	0.848	0.197	8.37350092681254e-139	protein_coding	MRPL13
ENSG00000118492	4.4697758137662e-143	-1.84115100182112	0.005	0.561	1.08454640345223e-138	protein_coding	ADGB
ENSG00000067829	4.47446463925858e-143	1.06673411656919	0.815	0.144	1.0856841000697e-138	protein_coding	IDH3G
ENSG00000148362	4.49970731659144e-143	1.10721371246637	0.79	0.122	1.09180898329775e-138	protein_coding	PAXX
ENSG00000131495	8.88877672020767e-143	1.1523620422449	0.917	0.286	2.15677278339119e-138	protein_coding	NDUFA2
ENSG00000143621	1.53099952847116e-142	1.17794699301596	0.991	0.54	3.71481725588241e-138	protein_coding	ILF2
ENSG00000099817	2.7757026352094e-142	1.19692114429031	0.899	0.305	6.73496487407209e-138	protein_coding	POLR2E
ENSG00000233762	4.60354137910877e-142	-1.64482273912374	0.091	0.656	1.11700328022695e-137	processed_pseudogene	RPS15P4
ENSG00000026025	4.61478108265431e-142	1.49363324980916	0.987	0.656	1.11973048189524e-137	protein_coding	VIM
ENSG00000109971	4.78888166896083e-142	1.36337626433271	0.972	0.573	1.16197424815666e-137	protein_coding	HSPA8
ENSG00000229638	5.30206906026555e-142	-1.20371887775289	0.004	0.556	1.28649403678283e-137	processed_pseudogene	RPL4P4
ENSG00000169727	5.97298501905936e-142	1.07874578251376	0.826	0.173	1.44928508502456e-137	protein_coding	GPS1
ENSG00000230989	8.82661809053776e-142	1.1769507934669	0.985	0.487	2.14169061348808e-137	protein_coding	HSBP1
ENSG00000131475	1.51193571832574e-141	1.09918078768733	0.912	0.229	3.66856082694558e-137	protein_coding	VPS25
ENSG00000142507	2.58791585230427e-141	1.24242180617079	0.988	0.451	6.27931902403109e-137	protein_coding	PSMB6
ENSG00000177556	2.7402116355126e-141	1.09137464550172	0.857	0.2	6.64884951240776e-137	protein_coding	ATOX1
ENSG00000260548	3.81108735350128e-141	1.09311899695673	0.673	0.012	9.2472223545355e-137	NA	NA
ENSG00000213885	3.91644286049615e-141	-1.52512966128938	0.004	0.553	9.50285695670785e-137	transcribed_processed_pseudogene	RPL13AP7
ENSG00000105401	6.86314824868028e-141	1.15810151659803	0.881	0.281	1.66527429105978e-136	protein_coding	CDC37
ENSG00000079246	8.7706645418711e-141	1.16728178446044	0.99	0.534	2.1281140444396e-136	protein_coding	XRCC5
ENSG00000228300	1.12967900310805e-140	0.967643563439009	0.677	0.023	2.74105313314136e-136	protein_coding	FAM174C
ENSG00000130811	2.20122358307683e-140	1.22197342451761	0.977	0.498	5.34104890197762e-136	protein_coding	EIF3G
ENSG00000169045	4.34664791447563e-140	-1.38258799681705	0.879	0.953	1.05467064996837e-135	protein_coding	HNRNPH1
ENSG00000167272	1.57366830447072e-139	1.00236961135969	0.765	0.096	3.81834877396774e-135	protein_coding	POP5
ENSG00000225663	1.62530433650342e-139	0.97153440248928	0.739	0.072	3.94363844209191e-135	protein_coding	MCRIP1
ENSG00000149923	1.90451074656676e-139	1.17655807794426	0.948	0.43	4.62110487546958e-135	protein_coding	PPP4C
ENSG00000134291	4.45986928504786e-139	1.16262451764356	0.884	0.274	1.08214268332401e-134	protein_coding	TMEM106C
ENSG00000148335	4.98610418204878e-139	1.09509132127987	0.784	0.125	1.20982831873232e-134	protein_coding	NTMT1
ENSG00000226221	1.05668357300859e-138	-1.36370926350391	0.016	0.564	2.56393702154803e-134	processed_pseudogene	RPL26P19
ENSG00000124541	1.14361484747517e-138	1.06484136368008	0.806	0.164	2.77486706591376e-134	protein_coding	RRP36
ENSG00000163046	4.10601485717895e-138	-1.6958752785064	0	0.537	9.96283444945901e-134	protein_coding	ANKRD30BL
ENSG00000122952	4.26732164981754e-138	1.15384970904775	0.87	0.25	1.03542292511173e-133	protein_coding	ZWINT
ENSG00000150787	1.12085565470235e-137	1.05410177015794	0.821	0.177	2.71964416056978e-133	protein_coding	PTS
ENSG00000141759	1.38447280904013e-137	1.1593409375749	0.942	0.38	3.35928482385497e-133	protein_coding	TXNL4A
ENSG00000239317	1.58983889084341e-137	-5.22088041684573	0.011	0.552	3.85758508474245e-133	processed_pseudogene	RPL35AP17
ENSG00000165775	1.41630092314142e-136	1.05430220280707	0.754	0.101	3.43651255991034e-132	protein_coding	FUNDC2
ENSG00000125445	1.90533070098637e-136	1.14324019133702	0.922	0.347	4.62309441287332e-132	protein_coding	MRPS7
ENSG00000257267	2.83539492128094e-136	1.02647287132782	0.799	0.141	6.87980223699608e-132	transcribed_unitary_pseudogene	ZNF271P
ENSG00000242071	3.08191460224612e-136	-1.39347660695762	0.005	0.54	7.47795759088998e-132	processed_pseudogene	RPL7AP6
ENSG00000203950	4.77528147888067e-136	1.12740824731466	0.852	0.235	1.15867429803561e-131	protein_coding	RTL8A
ENSG00000090263	5.07112490359686e-136	1.16226714436443	0.894	0.302	1.23045774660874e-131	protein_coding	MRPS33
ENSG00000072506	7.09856032988319e-136	1.12861403565079	0.905	0.305	1.72239467844286e-131	protein_coding	HSD17B10
ENSG00000169718	8.34935438703777e-136	1.09577734754277	0.857	0.245	2.02588734847085e-131	protein_coding	DUS1L
ENSG00000180211	1.29119259733372e-135	-2.72564790573913	0.008	0.541	3.13294971817055e-131	processed_pseudogene
ENSG00000160075	1.80534505038649e-135	1.10401908969761	0.912	0.263	4.38048923025779e-131	protein_coding	SSU72
ENSG00000134056	1.81695994022823e-135	0.996569091143248	0.795	0.14	4.40867159896979e-131	protein_coding	MRPS36
ENSG00000232346	2.05337761404494e-135	-1.35341681516182	0.009	0.543	4.98231544271865e-131	processed_pseudogene
ENSG00000164109	4.50021602710404e-135	1.10307124316585	0.887	0.272	1.09193241681652e-130	protein_coding	MAD2L1
ENSG00000185787	8.09219194890101e-135	-1.65199366007983	0.891	0.967	1.96348945448134e-130	protein_coding	MORF4L1
ENSG00000155366	1.86735818238187e-134	1.04264076270591	0.72	0.083	4.53095789373137e-130	protein_coding	RHOC
ENSG00000102393	2.51331583171029e-134	1.15093889097967	0.761	0.12	6.09830953406184e-130	protein_coding	GLA
ENSG00000186395	2.87100324618417e-134	1.04935614532315	0.818	0.185	6.96620227654127e-130	protein_coding	KRT10
ENSG00000182551	3.64982374061156e-134	1.13439897166998	0.87	0.256	8.85593232421989e-130	protein_coding	ADI1
ENSG00000166165	3.90161876365659e-134	0.994811417389338	0.997	0.937	9.46688776813635e-130	protein_coding	CKB
ENSG00000100220	3.91111328215695e-134	1.07391564349521	0.885	0.269	9.48992526782563e-130	protein_coding	RTCB
ENSG00000213058	6.16806465852173e-134	0.837825387166673	0.64	0.008	1.49661920874371e-129	processed_pseudogene
ENSG00000240409	7.05075143608873e-134	-1.57420858416197	0	0.523	1.71079432845257e-129	unprocessed_pseudogene	MTATP8P1
ENSG00000142864	8.13078164044767e-134	-0.964824598674526	0.999	0.995	1.97285285723822e-129	protein_coding	SERBP1
ENSG00000131462	8.26845411222672e-134	1.13963635187407	0.956	0.408	2.00625770579069e-129	protein_coding	TUBG1
ENSG00000115350	8.80249569397758e-134	0.982897150777703	0.751	0.113	2.13583755518672e-129	protein_coding	POLE4
ENSG00000255302	9.94288734140578e-134	1.13105228849884	0.938	0.406	2.4125421845187e-129	protein_coding	EID1
ENSG00000137288	1.53006493165776e-133	1.04858321794035	0.858	0.198	3.71254955017438e-129	protein_coding	UQCC2
ENSG00000101856	1.58700016465891e-133	1.17271721966673	0.95	0.42	3.85069719952837e-129	protein_coding	PGRMC1
ENSG00000155959	2.13679052426412e-133	1.14363504459422	0.918	0.352	5.18470852807447e-129	protein_coding	VBP1
ENSG00000184897	3.83393305394376e-133	1.24106936270548	0.976	0.498	9.30265516208913e-129	protein_coding	H1-10
ENSG00000224411	4.90543897889549e-133	-2.68081609057622	0.01	0.537	1.1902557138392e-128	processed_pseudogene	HSP90AA2P
ENSG00000137106	7.85209747434732e-133	1.03265490789852	0.826	0.176	1.90523293117563e-128	protein_coding	GRHPR
ENSG00000136908	1.12643941648568e-132	0.980815049441989	0.755	0.114	2.73319260016086e-128	protein_coding	DPM2
ENSG00000110958	1.63751283247539e-132	-2.45806696270968	0.994	0.995	3.97326113671827e-128	protein_coding	PTGES3
ENSG00000063241	2.45431015799427e-132	0.947604169587614	0.667	0.039	5.95513816735729e-128	protein_coding	ISOC2
ENSG00000141741	3.93279466352542e-132	1.03942558175458	0.825	0.185	9.54253297157807e-128	protein_coding	MIEN1
ENSG00000103363	3.95871940972356e-132	1.1162330727121	0.986	0.547	9.60543677575325e-128	protein_coding	ELOB
ENSG00000146676	4.80597276012044e-132	-1.91215250390437	0.166	0.71	1.16612123051562e-127	protein_coding	PURB
ENSG00000095906	5.65617322561446e-132	0.962080683750914	0.711	0.074	1.37241387146309e-127	protein_coding	NUBP2
ENSG00000147677	5.94432189333572e-132	1.10614758257462	0.972	0.435	1.44233026419898e-127	protein_coding	EIF3H
ENSG00000105185	7.72464742328283e-132	1.17252290480172	0.968	0.453	1.87430845078535e-127	protein_coding	PDCD5
ENSG00000179950	1.17577319405925e-131	1.0343378948455	0.884	0.245	2.85289607806535e-127	protein_coding	PUF60
ENSG00000128692	1.24080167286213e-131	-2.60625473527093	0.003	0.522	3.01068117903266e-127	processed_pseudogene	EIF2S2P4
ENSG00000171135	1.76225900325651e-131	0.991987387853676	0.758	0.113	4.27594524550159e-127	protein_coding	JAGN1
ENSG00000256338	1.81723802033113e-131	-1.42309098907905	0.016	0.541	4.40934633253145e-127	processed_pseudogene	RPL41P2
ENSG00000205609	2.74538350530499e-131	-1.10296996921563	0.005	0.525	6.66139853727204e-127	protein_coding	EIF3CL
ENSG00000182512	2.81684503068973e-131	1.10443896761077	0.879	0.29	6.83479278246557e-127	protein_coding	GLRX5
ENSG00000116752	3.03746866809262e-131	1.05936550344152	0.865	0.254	7.37011397625993e-127	protein_coding	BCAS2
ENSG00000167515	3.38182844939524e-131	1.03424909944712	0.81	0.177	8.2056685496126e-127	protein_coding	TRAPPC2L
ENSG00000232472	5.3345470075692e-131	-2.43270727719005	0.013	0.535	1.29437448591659e-126	processed_pseudogene	EEF1B2P3
ENSG00000161981	6.25386177172245e-131	1.0726143454283	0.89	0.295	1.51743702029074e-126	protein_coding	SNRNP25
ENSG00000131174	1.05457056432194e-130	1.13003963682586	0.985	0.532	2.55881001727076e-126	protein_coding	COX7B
ENSG00000233514	1.18627368921265e-130	-2.56509812198367	0.043	0.579	2.87837447950558e-126	processed_pseudogene
ENSG00000217776	1.28591169284293e-130	-3.71162024489563	0	0.513	3.12013613151408e-126	processed_pseudogene
ENSG00000179958	1.60683477058919e-130	1.23514736962758	0.934	0.341	3.89882388735762e-126	protein_coding	DCTPP1
ENSG00000053371	1.8720766998255e-130	1.06936129501193	0.831	0.217	4.54240690445659e-126	protein_coding	AKR7A2
ENSG00000198832	2.07580619938916e-130	0.921687748750993	0.637	0.02	5.03673616219786e-126	protein_coding	SELENOM
ENSG00000167085	2.70883480395729e-130	1.09760028652247	0.991	0.665	6.57271676832198e-126	protein_coding	PHB1
ENSG00000188486	2.7195835645805e-130	1.07890623487969	0.815	0.183	6.59879756109813e-126	protein_coding	H2AX
ENSG00000170855	2.97825761196446e-130	1.04829589423802	0.794	0.171	7.22644426967057e-126	protein_coding	TRIAP1
ENSG00000240342	4.75142052480075e-130	-1.69114491074563	0.039	0.568	1.15288467613765e-125	processed_pseudogene	RPS2P5
ENSG00000234576	6.9184945349818e-130	-4.82311842719004	0.003	0.516	1.67870351396798e-125	unprocessed_pseudogene	MTND1P26
ENSG00000214182	9.90662546699282e-130	-2.69357173156648	0.103	0.642	2.40374360331114e-125	transcribed_processed_pseudogene	PTMAP5
ENSG00000169021	1.12408398287278e-129	1.00470778079236	0.815	0.188	2.7274773760425e-125	protein_coding	UQCRFS1
ENSG00000136527	1.6483685998112e-129	-1.93016206568346	0.792	0.956	3.9996015705819e-125	protein_coding	TRA2B
ENSG00000277791	1.86221716150141e-129	1.20098567068237	0.979	0.395	4.51848372066702e-125	protein_coding	PSMB3
ENSG00000138385	2.46053938272581e-129	1.18469349896424	0.981	0.538	5.9702527582459e-125	protein_coding	SSB
ENSG00000238103	3.11013217278705e-129	-1.29605001703412	0.003	0.514	7.5464247040505e-125	processed_pseudogene	RPL9P7
ENSG00000071462	5.47650704755239e-129	1.0166723671829	0.853	0.242	1.32881967001811e-124	protein_coding	BUD23
ENSG00000134375	7.92006985788159e-129	1.02862051747919	0.876	0.259	1.92172575031639e-124	protein_coding	TIMM17A
ENSG00000241282	8.55516697786553e-129	-3.38144315817827	0.004	0.514	2.07582571550929e-124	processed_pseudogene	RPL34P33
ENSG00000143771	8.95445213139165e-129	1.1281625139714	0.946	0.43	2.17270826516087e-124	protein_coding	CNIH4
ENSG00000163634	1.30680540419531e-128	1.02933153778985	0.837	0.208	3.1708326327395e-124	protein_coding	THOC7
ENSG00000083457	1.43259511899916e-128	1.05145718564014	0.813	0.189	3.47604879673955e-124	protein_coding	ITGAE
ENSG00000218472	1.77115215193643e-128	-3.82632163321149	0.003	0.511	4.29752358145856e-124	processed_pseudogene
ENSG00000230980	2.63680180589873e-128	-3.50084105400644	0	0.505	6.39793590183269e-124	processed_pseudogene	RPL36AP39
ENSG00000111319	6.6113111397263e-128	1.27157474759347	0.611	0.006	1.60416853494319e-123	protein_coding	SCNN1A
ENSG00000219951	7.61587969291893e-128	-3.36116357601306	0	0.504	1.84791704868985e-123	processed_pseudogene
ENSG00000256892	7.61590565575108e-128	-4.67440557656655	0	0.504	1.84792334831144e-123	NA	NA
ENSG00000230076	7.86910831658201e-128	-1.14288160711386	0.013	0.526	1.90936044193546e-123	processed_pseudogene	RPL10P6
ENSG00000141504	1.18276337933063e-127	0.922143608627748	0.718	0.081	2.86985706360785e-123	protein_coding	SAT2
ENSG00000165609	1.32555587902003e-127	1.04629591289103	0.902	0.323	3.2163287848542e-123	protein_coding	NUDT5
ENSG00000164405	1.50188318691884e-127	1.07920132464971	0.978	0.468	3.64416936473989e-123	protein_coding	UQCRQ
ENSG00000157404	1.66239839423268e-127	-2.3260251456474	0.07	0.603	4.03364346376617e-123	protein_coding	KIT
ENSG00000137547	1.77256825685969e-127	0.941816813912643	0.789	0.138	4.30095961844436e-123	protein_coding	MRPL15
ENSG00000160799	1.95197656065395e-127	1.01232013602157	0.84	0.218	4.73627592677075e-123	protein_coding	CCDC12
ENSG00000283041	3.66740805290789e-127	-1.45839879840467	0.058	0.591	8.8985988995757e-123	processed_pseudogene
ENSG00000188229	3.77922747433124e-127	1.29509064742815	0.982	0.6	9.16991754371733e-123	protein_coding	TUBB4B
ENSG00000138668	4.87582378098562e-127	-1.01333727463926	0.995	0.994	1.18306988221835e-122	protein_coding	HNRNPD
ENSG00000213750	5.81051853621173e-127	-3.69891127874068	0.027	0.543	1.40986421762641e-122	processed_pseudogene
ENSG00000171130	5.86424870520351e-127	1.02445714384007	0.722	0.102	1.42290130583058e-122	protein_coding	ATP6V0E2
ENSG00000164111	6.06447477149785e-127	1.06066334528676	0.869	0.296	1.47148415855624e-122	protein_coding	ANXA5
ENSG00000140319	8.25968136078102e-127	1.11055092510747	0.988	0.525	2.00412908537991e-122	protein_coding	SRP14
ENSG00000160446	1.02681556433294e-126	0.892157782764544	0.654	0.042	2.49146528529745e-122	protein_coding	ZDHHC12
ENSG00000226950	1.03799834626946e-126	1.17900894638155	0.847	0.262	2.51859918738821e-122	lncRNA	DANCR
ENSG00000243314	3.35530497551789e-126	-3.95149082254691	0.009	0.513	8.14131199259662e-122	processed_pseudogene
ENSG00000232119	4.14598385126822e-126	1.03193212122639	0.906	0.299	1.00598152167172e-121	protein_coding	MCTS1
ENSG00000176043	6.70605751452136e-126	-3.45321382596889	0.006	0.508	1.62715779532346e-121	processed_pseudogene
ENSG00000100387	1.06183091846533e-125	1.08160724559734	0.977	0.529	2.57642654056429e-121	protein_coding	RBX1
ENSG00000123131	1.17221735522373e-125	1.14118933202848	0.984	0.588	2.84426819071485e-121	protein_coding	PRDX4
ENSG00000115694	1.1934061433345e-125	0.971576287813225	0.799	0.182	2.89568066618682e-121	protein_coding	STK25
ENSG00000229031	1.33847115917705e-125	-5.23216622367767	0.021	0.529	3.2476664206272e-121	unprocessed_pseudogene	MTCO1P25
ENSG00000174917	1.36649601542463e-125	1.0148033961081	0.88	0.271	3.31566593182633e-121	protein_coding	MICOS13
ENSG00000116350	1.5052012216305e-125	1.03087936446417	0.995	0.678	3.65222024416426e-121	protein_coding	SRSF4
ENSG00000186184	1.95570067312767e-125	0.987427738663248	0.881	0.247	4.74531211327697e-121	protein_coding	POLR1D
ENSG00000160932	2.02464221535423e-125	1.03793532127051	0.785	0.17	4.91259187133551e-121	protein_coding	LY6E
ENSG00000005448	1.18955739854571e-124	0.92291194391684	0.68	0.065	2.88634207183131e-120	protein_coding	WDR54
ENSG00000240652	1.43512194973817e-124	-2.2636838922699	0.031	0.544	3.48217989884469e-120	processed_pseudogene
ENSG00000165637	1.6541928541581e-124	-1.48886217124264	0.643	0.854	4.01373354132921e-120	protein_coding	VDAC2
ENSG00000083845	1.68885660517422e-124	0.906096958724288	0.998	0.989	4.09784166679472e-120	protein_coding	RPS5
ENSG00000177370	2.95492966836827e-124	0.958222289402717	0.734	0.116	7.16984134732877e-120	protein_coding	TIMM22
ENSG00000266472	5.38219877767376e-124	1.07480289727343	0.968	0.442	1.30593671141476e-119	protein_coding	MRPS21
ENSG00000166902	5.74893228134961e-124	0.96206589785539	0.778	0.164	1.39492092874667e-119	protein_coding	MRPL16
ENSG00000130165	6.20171289442186e-124	0.879003797501033	0.699	0.084	1.50478361670252e-119	protein_coding	ELOF1
ENSG00000188873	7.89960486425608e-124	-1.61988779556988	0.009	0.507	1.9167601242631e-119	processed_pseudogene	RPL10AP2
ENSG00000090273	1.4090982925878e-123	1.11660622512468	0.949	0.457	3.41903609713505e-119	protein_coding	NUDC
ENSG00000162585	1.54669951271227e-123	1.00283507943424	0.774	0.168	3.75291169764505e-119	protein_coding	FAAP20
ENSG00000176890	2.04941353829351e-123	1.1151342154188	0.931	0.352	4.97269700931537e-119	protein_coding	TYMS
ENSG00000262902	2.14187769193918e-123	-1.1799136828309	0.006	0.501	5.19705203172122e-119	processed_pseudogene	MTCO1P40
ENSG00000175886	2.83588957326589e-123	-2.60095691399926	0.024	0.528	6.88100246057236e-119	processed_pseudogene	RPL7AP66
ENSG00000184436	1.13066559264788e-122	0.891526193423102	0.648	0.042	2.74344699400081e-118	protein_coding	THAP7
ENSG00000145337	1.75036804871326e-122	0.980701916991216	0.773	0.156	4.24709303339785e-118	protein_coding	PYURF
ENSG00000153187	1.99356074685763e-122	-1.38433689143978	0.988	1	4.83717579617535e-118	protein_coding	HNRNPU
ENSG00000168393	3.14362102651273e-122	1.04705710804428	0.912	0.362	7.62768205873048e-118	protein_coding	DTYMK
ENSG00000088986	4.33264334850101e-122	1.13100285104316	0.99	0.716	1.05127258208029e-117	protein_coding	DYNLL1
ENSG00000150672	2.4229462684725e-121	-1.68064626613596	0.216	0.731	5.87903682582166e-117	protein_coding	DLG2
ENSG00000163382	6.19842619648335e-121	1.05473918777612	0.897	0.358	1.50398613231472e-116	protein_coding	NAXE
ENSG00000178982	9.20694704558975e-121	1.00172653499932	0.994	0.632	2.2339736311419e-116	protein_coding	EIF3K
ENSG00000198546	1.177098912878e-120	0.878588264788133	0.697	0.089	2.85611280220718e-116	protein_coding	ZNF511
ENSG00000176343	1.22899479177517e-120	-3.34397412100067	0.016	0.507	2.98203296276327e-116	processed_pseudogene	RPL37AP8
ENSG00000267119	1.77417151231726e-120	-3.75748409507925	0.021	0.513	4.30484975748661e-116	processed_pseudogene	RPL10P15
ENSG00000008018	1.77530899331681e-120	0.959094966844608	0.996	0.713	4.30760974138391e-116	protein_coding	PSMB1
ENSG00000134202	2.31834411072833e-120	0.929431400660884	0.719	0.107	5.62523015027121e-116	protein_coding	GSTM3
ENSG00000087191	2.6766986539699e-120	1.02307060711727	0.961	0.361	6.49474161399256e-116	protein_coding	PSMC5
ENSG00000127838	4.35438858371682e-120	0.874631115614231	0.788	0.14	1.05654884595305e-115	protein_coding	PNKD
ENSG00000213015	5.96241543387092e-120	0.913001948080885	0.653	0.054	1.44672048087444e-115	protein_coding	ZNF580
ENSG00000051620	6.71354746998562e-120	1.02238202112644	0.874	0.325	1.62897515811731e-115	protein_coding	HEBP2
ENSG00000172586	8.38082146054758e-120	0.944038915987279	0.744	0.135	2.03352251918727e-115	protein_coding	CHCHD1
ENSG00000172115	1.19086978255984e-119	1.10380082537228	0.968	0.489	2.88952644040319e-115	protein_coding	CYCS
ENSG00000103260	1.39137698985729e-119	0.883139135389479	0.645	0.047	3.37603712818973e-115	protein_coding	METRN
ENSG00000172590	2.11325843259999e-119	0.938349213390714	0.816	0.168	5.12761026086061e-115	protein_coding	MRPL52
ENSG00000172531	3.25315883659975e-119	1.0258458542608	0.973	0.397	7.89346460112564e-115	protein_coding	PPP1CA
ENSG00000189343	3.29502378307243e-119	-1.41675677450572	0.043	0.541	7.99504570724695e-115	processed_pseudogene	RPS2P46
ENSG00000105379	4.44630810016182e-119	1.01658945406046	0.91	0.341	1.07885219742327e-114	protein_coding	ETFB
ENSG00000233558	4.59428929370552e-119	-3.22910248857965	0.019	0.507	1.11475835422471e-114	processed_pseudogene
ENSG00000065057	9.11850648248205e-119	0.937350456995426	0.692	0.09	2.21251441290944e-114	protein_coding	NTHL1
ENSG00000125037	1.05540005409654e-118	0.974547777939814	0.852	0.259	2.56082269125985e-114	protein_coding	EMC3
ENSG00000203930	2.27792561093303e-118	0.939345372283393	0.597	0.017	5.52715870236789e-114	lncRNA	LINC00632
ENSG00000165672	2.76898241427826e-118	1.04417605774245	0.95	0.439	6.71865893000478e-114	protein_coding	PRDX3
ENSG00000162517	3.42159578655732e-118	1.00097963828422	0.892	0.316	8.30216001650267e-114	protein_coding	PEF1
ENSG00000143158	3.98026399407677e-118	0.960932103943822	0.853	0.259	9.65771255522788e-114	protein_coding	MPC2
ENSG00000125977	6.09107257013655e-118	-3.13731738311394	0.816	0.97	1.47793784841793e-113	protein_coding	EIF2S2
ENSG00000166681	1.04830385857114e-117	0.990200202759074	0.989	0.774	2.54360448243701e-113	protein_coding	BEX3
ENSG00000107874	1.56291591926697e-117	0.899731496729383	0.762	0.144	3.79225918650936e-113	protein_coding	CUEDC2
ENSG00000175602	3.56355002494923e-117	1.03520717151921	0.724	0.132	8.64659778053682e-113	protein_coding	CCDC85B
ENSG00000112531	3.93261361955224e-117	-1.43591873020745	0.824	0.941	9.54209368648155e-113	protein_coding	QKI
ENSG00000181991	5.03507351492874e-117	0.941820973081765	0.81	0.223	1.22171023766231e-112	protein_coding	MRPS11
ENSG00000048828	6.28915064468335e-117	-1.43145281415397	0.617	0.818	1.52599951242597e-112	protein_coding	FAM120A
ENSG00000197982	1.08441513623638e-116	0.971014594266925	0.802	0.209	2.63122488656394e-112	protein_coding	C1orf122
ENSG00000213523	1.10391721829423e-116	0.860028545486494	0.732	0.116	2.67854473846912e-112	protein_coding	SRA1
ENSG00000178449	2.09244590517015e-116	0.937868731451914	0.774	0.176	5.07711074430484e-112	protein_coding	COX14
ENSG00000111229	5.4365061643401e-116	1.01915781004938	0.959	0.453	1.31911385571548e-111	protein_coding	ARPC3
ENSG00000242485	8.91337257918524e-116	1.05307619418739	0.946	0.445	2.16274072261351e-111	protein_coding	MRPL20
ENSG00000142546	2.79952139507728e-115	0.883775285052104	0.766	0.138	6.79275871301552e-111	protein_coding	NOSIP
ENSG00000180616	2.85631290540117e-115	-3.66509935070826	0.044	0.529	6.9305576336654e-111	protein_coding	SSTR2
ENSG00000163931	4.17811468047936e-115	1.05095446840009	0.958	0.468	1.01377774607151e-110	protein_coding	TKT
ENSG00000162825	6.3129239953422e-115	-1.05070153730527	0.029	0.511	1.53176787822983e-110	protein_coding	NBPF20
ENSG00000164096	7.41825893789946e-115	0.949884066091252	0.821	0.236	1.79996634869193e-110	protein_coding	C4orf3
ENSG00000089063	8.77605216053563e-115	0.946932066722926	0.811	0.235	2.12942129623237e-110	protein_coding	TMEM230
ENSG00000163636	8.97354671162331e-115	0.971259997847618	0.896	0.295	2.17734137410828e-110	protein_coding	PSMD6
ENSG00000114391	1.27114584109472e-114	0.720739288073437	1	0.919	3.08430826883222e-110	protein_coding	RPL24
ENSG00000229117	2.88189805272204e-114	-1.96623903704909	0.566	0.78	6.99263743512475e-110	protein_coding	RPL41
ENSG00000226624	3.32740567384589e-114	-3.35118705251106	0.029	0.505	8.07361712701966e-110	processed_pseudogene
ENSG00000181449	3.52392889254589e-114	-3.38065891649083	0.103	0.595	8.55046106487335e-110	protein_coding	SOX2
ENSG00000135778	4.49936002314404e-114	0.984057193601178	0.863	0.286	1.09172471601567e-109	protein_coding	NTPCR
ENSG00000157778	7.19852882496026e-114	0.913557529540392	0.749	0.161	1.74665103408836e-109	protein_coding	PSMG3
ENSG00000167969	1.04776527855119e-113	1.00018485100631	0.915	0.388	2.5422976718766e-109	protein_coding	ECI1
ENSG00000115685	2.28084910208773e-113	0.92280238665937	0.824	0.226	5.53425226130566e-109	protein_coding	PPP1R7
ENSG00000187514	2.37044408568901e-113	-1.13775142304103	0.991	0.976	5.75164552951581e-109	protein_coding	PTMA
ENSG00000155115	2.4094011791016e-113	0.974493355035021	0.891	0.34	5.84617102097213e-109	protein_coding	GTF3C6
ENSG00000225630	2.86476914402797e-113	-1.70944977232504	0.066	0.549	6.95107585106947e-109	unprocessed_pseudogene	MTND2P28
ENSG00000275023	5.4146374742539e-113	-2.2515645230892	0.201	0.689	1.31380763675297e-108	protein_coding	MLLT6
ENSG00000171126	5.66044109467413e-113	-3.1945369387981	0.16	0.647	1.37344942721173e-108	protein_coding	KCNG3
ENSG00000087302	7.34266881380083e-113	0.982746583452525	0.969	0.555	1.78162516098063e-108	protein_coding	RTRAF
ENSG00000166228	8.72218872826618e-113	1.01566805502573	0.841	0.281	2.11635187302651e-108	protein_coding	PCBD1
ENSG00000185721	1.06900737149112e-112	0.94795451326523	0.748	0.156	2.59383948618606e-108	protein_coding	DRG1
ENSG00000159199	1.27709064572832e-112	1.0066063878282	0.987	0.722	3.09873274279519e-108	protein_coding	ATP5MC1
ENSG00000111716	1.42927701116015e-112	1.01741713467741	0.959	0.486	3.46799773987899e-108	protein_coding	LDHB
ENSG00000110651	1.77554432852739e-112	1.02374514126574	0.984	0.534	4.30818075873887e-108	protein_coding	CD81
ENSG00000114383	3.62936136948091e-112	0.873822345620933	0.698	0.11	8.80628242690849e-108	protein_coding	TUSC2
ENSG00000141279	4.19599455655903e-112	-1.65004467709906	0.776	0.926	1.01811611920348e-107	protein_coding	NPEPPS
ENSG00000197345	7.74401214960917e-112	0.940626957783535	0.87	0.295	1.87900710798117e-107	protein_coding	MRPL21
ENSG00000128534	1.56514715754721e-111	0.944906418947243	0.805	0.226	3.79767306307256e-107	protein_coding	LSM8
ENSG00000090013	2.5153377020425e-111	0.844480876009941	0.718	0.123	6.10321540023592e-107	protein_coding	BLVRB
ENSG00000254999	2.93446486932661e-111	0.987784038351895	0.969	0.493	7.12018555893409e-107	protein_coding	BRK1
ENSG00000111906	3.83783807324662e-111	0.961854399381146	0.893	0.356	9.3121303009256e-107	protein_coding	HDDC2
ENSG00000116586	5.14055840074094e-111	0.925240975029303	0.909	0.328	1.24730509035578e-106	protein_coding	LAMTOR2
ENSG00000102241	7.6646534475395e-111	0.963307682690683	0.818	0.253	1.85975151251098e-106	protein_coding	HTATSF1
ENSG00000002330	8.02147834606657e-111	0.79251334709074	0.607	0.041	1.94633150588959e-106	protein_coding	BAD
ENSG00000023734	1.03810456031102e-110	0.973415933814021	0.93	0.417	2.51885690513866e-106	protein_coding	STRAP
ENSG00000114405	1.13018504437164e-110	0.816895241014925	0.61	0.045	2.74228099166335e-106	protein_coding	C3orf14
ENSG00000175183	1.33108593142832e-110	0.91613220497576	0.675	0.09	3.22974690401769e-106	protein_coding	CSRP2
ENSG00000146731	1.93889131121774e-110	1.04820513722749	0.975	0.549	4.70452587753872e-106	protein_coding	CCT6A
ENSG00000197448	2.01424440932768e-110	0.87911117437368	0.713	0.132	4.88736263479269e-106	protein_coding	GSTK1
ENSG00000157514	2.16434560883278e-110	0.97499385216252	0.615	0.047	5.25156818527186e-106	protein_coding	TSC22D3
ENSG00000167658	2.82215097545886e-110	1.02971360278986	0.995	0.624	6.84766712685339e-106	protein_coding	EEF2
ENSG00000169223	2.83743151376105e-110	0.966342326660303	0.942	0.417	6.8847438249898e-106	protein_coding	LMAN2
ENSG00000173915	2.88839337669595e-110	0.884259971641563	0.854	0.254	7.00839768921506e-106	protein_coding	ATP5MK
ENSG00000167900	4.82662053078352e-110	1.04216768826736	0.731	0.152	1.17113120558931e-105	protein_coding	TK1
ENSG00000070010	7.08441957029023e-110	0.938742912188327	0.823	0.254	1.71896356453522e-105	protein_coding	UFD1
ENSG00000105618	1.13614587165544e-109	0.890844444254304	0.74	0.17	2.75674434298475e-105	protein_coding	PRPF31
ENSG00000111481	3.38816369362303e-109	0.891411570866643	0.812	0.223	8.22104038620692e-105	protein_coding	COPZ1
ENSG00000117523	4.28111312361905e-109	-1.09707510366798	0.989	0.922	1.03876928831493e-104	protein_coding	PRRC2C
ENSG00000105258	2.21749484346343e-108	0.906844958166769	0.892	0.325	5.38052948817967e-104	protein_coding	POLR2I
ENSG00000078668	2.83841807065578e-108	0.931705001739925	0.927	0.411	6.88713760663918e-104	protein_coding	VDAC3
ENSG00000133134	4.63676659326001e-108	0.906206343640554	0.67	0.096	1.12506504618861e-103	protein_coding	BEX2
ENSG00000141562	5.02566764438584e-108	0.848671507424526	0.669	0.092	1.21942799723378e-103	protein_coding	NARF
ENSG00000131016	7.02546623197231e-108	-2.96301305686728	0.656	0.902	1.70465912652576e-103	protein_coding	AKAP12
ENSG00000122140	7.04069579289034e-108	0.929700481203382	0.788	0.217	1.70835442718691e-103	protein_coding	MRPS2
ENSG00000144034	1.18138684175851e-107	0.80244119826473	0.759	0.15	2.86651703284285e-103	protein_coding	TPRKB
ENSG00000128951	1.58689129223407e-107	1.03171439767084	0.86	0.335	3.85043303147675e-103	protein_coding	DUT
ENSG00000077152	2.61277715238035e-107	1.05991638158383	0.89	0.365	6.33964248253569e-103	protein_coding	UBE2T
ENSG00000150316	2.71969523917333e-107	0.872494734826991	0.856	0.277	6.59906852833016e-103	protein_coding	CWC15
ENSG00000029993	6.75372966647154e-107	0.963115544462629	0.863	0.305	1.63872496627266e-102	protein_coding	HMGB3
ENSG00000136938	7.74929830558723e-107	-1.02691728491397	0.985	0.967	1.88028974086769e-102	protein_coding	ANP32B
ENSG00000179091	8.46369017660041e-107	0.977434888567349	0.962	0.487	2.05362978445032e-102	protein_coding	CYC1
ENSG00000164897	9.60456438871317e-107	0.808600834583907	0.643	0.086	2.33045150327736e-102	protein_coding	TMUB1
ENSG00000170889	1.02469642428175e-106	0.875117141452728	0.998	0.985	2.48632340387724e-102	protein_coding	RPS9
ENSG00000143740	1.5561582010315e-106	0.840020545345216	0.736	0.158	3.77586225898282e-102	protein_coding	SNAP47
ENSG00000151353	4.31662945411478e-106	0.832262937213309	0.687	0.12	1.04738697074641e-101	protein_coding	TMEM18
ENSG00000148291	2.50346099550388e-105	0.784182725786003	0.623	0.066	6.07439775949062e-101	protein_coding	SURF2
ENSG00000100813	1.14397134848001e-104	-1.47181327720003	0.775	0.929	2.77573207995191e-100	protein_coding	ACIN1
ENSG00000148803	1.84455667792432e-104	0.801341153033514	0.577	0.041	4.47563232331556e-100	protein_coding	FUOM
ENSG00000172500	1.89683872206088e-104	0.813468981093338	0.686	0.114	4.60248947520851e-100	protein_coding	FIBP
ENSG00000257242	2.55804135901297e-104	1.04726459978508	0.774	0.214	6.20683155350906e-100	lncRNA	LINC01619
ENSG00000108523	5.19017487700844e-104	0.817871882233665	0.692	0.123	1.25934403215733e-99	protein_coding	RNF167
ENSG00000116754	6.08778678536011e-104	-0.983125315337266	0.988	0.976	1.47714058559978e-99	protein_coding	SRSF11
ENSG00000149547	6.95141375090762e-104	0.99857252068702	0.949	0.478	1.68669103252023e-99	protein_coding	EI24
ENSG00000226396	1.78896464344737e-103	-1.28532260772896	0.051	0.507	4.3407438108607e-99	processed_pseudogene
ENSG00000108055	2.35005940951803e-103	-1.30584481914245	0.895	0.944	5.70218415125455e-99	protein_coding	SMC3
ENSG00000114416	2.59599622386677e-103	-2.04738637269818	0.688	0.913	6.29892523759034e-99	protein_coding	FXR1
ENSG00000225921	3.04484749616029e-103	0.988060156953333	0.945	0.46	7.38801796468333e-99	protein_coding	NOL7
ENSG00000116918	3.19404583496287e-103	0.86544242126058	0.728	0.168	7.7500328139539e-99	protein_coding	TSNAX
ENSG00000114125	5.38813867332934e-103	0.907212265521153	0.834	0.292	1.30737796769663e-98	protein_coding	RNF7
ENSG00000136156	5.90445357320551e-103	0.959220434286538	0.89	0.35	1.43265661500258e-98	protein_coding	ITM2B
ENSG00000228253	6.64849716152559e-103	-4.04046214645262	0.175	0.611	1.61319135127257e-98	protein_coding	MT-ATP8
ENSG00000065518	8.80471609194753e-103	0.923668267568639	0.882	0.352	2.13637631255015e-98	protein_coding	NDUFB4
ENSG00000120509	9.12886515403756e-103	0.769177417449351	0.645	0.089	2.21502784097567e-98	protein_coding	PDZD11
ENSG00000160208	1.18410616144326e-102	0.984389853181591	0.897	0.388	2.87311519012593e-98	protein_coding	RRP1B
ENSG00000267374	1.26493193559353e-102	1.26362623686783	0.968	0.511	3.06923084852414e-98	lncRNA	MIR924HG
ENSG00000143799	1.97441693733632e-102	0.978061539180536	0.995	0.617	4.79072525675284e-98	protein_coding	PARP1
ENSG00000160214	2.04850685953327e-102	0.904025208814818	0.683	0.135	4.97049704397154e-98	protein_coding	RRP1
ENSG00000153048	3.41538170899283e-102	0.895513031845018	0.758	0.2	8.2870821787002e-98	protein_coding	CARHSP1
ENSG00000125458	3.84309259297429e-102	0.878549260354156	0.771	0.214	9.32487986759282e-98	protein_coding	NT5C
ENSG00000124802	4.17239280293134e-102	0.932042626669756	0.815	0.272	1.01238938970326e-97	protein_coding	EEF1E1
ENSG00000117984	5.1175116776982e-102	0.903556172727126	0.807	0.262	1.24171303347669e-97	protein_coding	CTSD
ENSG00000230124	6.7423358500344e-102	0.978276649695773	0.951	0.472	1.63596037065235e-97	protein_coding	ACBD6
ENSG00000127184	7.36980420659281e-102	-1.28265876915389	0.994	0.995	1.78820929268768e-97	protein_coding	COX7C
ENSG00000137207	9.15731009081689e-102	0.753627191696727	0.606	0.063	2.22192972043581e-97	protein_coding	YIPF3
ENSG00000139684	9.9403963209311e-102	0.936155806560211	0.916	0.397	2.41193776331072e-97	protein_coding	ESD
ENSG00000196655	1.9375853967942e-101	0.766735739319628	0.62	0.074	4.70135720678144e-97	protein_coding	TRAPPC4
ENSG00000173418	1.94264738976168e-101	0.814570912760325	0.774	0.2	4.71363962651773e-97	protein_coding	NAA20
ENSG00000185950	2.20335704386881e-101	-1.54205493572295	0.079	0.534	5.34622553124328e-97	protein_coding	IRS2
ENSG00000161970	3.12796670490328e-101	0.876137070702394	0.994	0.665	7.58969841277733e-97	protein_coding	RPL26
ENSG00000142669	3.21822679525013e-101	0.870059285515435	0.705	0.146	7.80870549599492e-97	protein_coding	SH3BGRL3
ENSG00000166986	4.02468358141718e-101	-1.70713151614984	0.585	0.838	9.76549224195064e-97	protein_coding	MARS1
ENSG00000170315	5.71447711313091e-101	-1.01878037436716	0.961	0.919	1.38656072673008e-96	protein_coding	UBB
ENSG00000185088	6.60297860290851e-101	0.942789639798468	0.978	0.495	1.60214672820972e-96	protein_coding	RPS27L
ENSG00000242372	7.74524007014821e-101	0.829303999230023	0.707	0.138	1.87930505062076e-96	protein_coding	EIF6
ENSG00000187210	7.80145707248003e-101	-1.77567936646783	0.102	0.559	1.89294554406655e-96	protein_coding	GCNT1
ENSG00000055950	1.03441620470507e-100	0.8548511717581	0.748	0.194	2.50990747909638e-96	protein_coding	MRPL43
ENSG00000162704	1.14576703937845e-100	0.914428141722424	0.898	0.383	2.78008914434786e-96	protein_coding	ARPC5
ENSG00000244187	1.26555732286231e-100	0.816775323798936	0.682	0.134	3.07074828819311e-96	protein_coding	TMEM141
ENSG00000093009	1.42304903232569e-100	0.88779770075485	0.786	0.218	3.45288617203506e-96	protein_coding	CDC45
ENSG00000159720	1.71744890334619e-100	0.802051870829209	0.661	0.111	4.1672180190792e-96	protein_coding	ATP6V0D1
ENSG00000128050	1.82409647187549e-100	0.9624119803563	0.959	0.487	4.42598767935869e-96	protein_coding	PAICS
ENSG00000175854	1.97587351049493e-100	0.807320101285247	0.666	0.114	4.79425948586491e-96	protein_coding	SWI5
ENSG00000142252	2.63716161418126e-100	0.692354772893536	0.561	0.038	6.39880894064941e-96	protein_coding	GEMIN7
ENSG00000116030	3.98066795922353e-100	0.865818326360668	0.929	0.388	9.65869273625996e-96	protein_coding	SUMO1
ENSG00000107833	4.19897701635522e-100	0.915142180656776	0.701	0.162	1.01883978324843e-95	protein_coding	NPM3
ENSG00000133142	4.3691169422988e-100	0.918921930818656	0.846	0.313	1.06012253487938e-95	protein_coding	TCEAL4
ENSG00000147202	7.5102715580595e-100	0.768029288533688	0.568	0.038	1.82229229084756e-95	protein_coding	DIAPH2
ENSG00000132646	7.73653051546006e-100	1.0071404831946	0.916	0.368	1.87719176427123e-95	protein_coding	PCNA
ENSG00000105447	8.44268965600066e-100	0.805660899617124	0.636	0.093	2.048534218132e-95	protein_coding	GRWD1
ENSG00000023191	9.69463388075239e-100	0.859713418685116	0.775	0.232	2.35230596482576e-95	protein_coding	RNH1
ENSG00000106367	1.40748091280386e-99	0.789331851975473	0.633	0.089	3.41511168682728e-95	protein_coding	AP1S1
ENSG00000101294	1.49059773420565e-99	0.91326934085919	0.911	0.412	3.61678634227658e-95	protein_coding	HM13
ENSG00000242299	2.10678148416218e-99	-1.39248201684778	0.194	0.641	5.11189459317112e-95	processed_pseudogene
ENSG00000004142	2.20737033804337e-99	0.774174445734041	0.735	0.162	5.35596338822843e-95	protein_coding	POLDIP2
ENSG00000273841	2.77900160765924e-99	0.821697204896064	0.72	0.176	6.74296950082438e-95	protein_coding	TAF9
ENSG00000100162	2.99469702862799e-99	0.82198146640161	0.747	0.185	7.26633287026295e-95	protein_coding	CENPM
ENSG00000270069	3.34887284853155e-99	1.10534473978972	0.602	0.077	8.12570507967696e-95	lncRNA	MIR222HG
ENSG00000183207	3.49981744590535e-99	0.898818112286196	0.823	0.29	8.49195705074475e-95	protein_coding	RUVBL2
ENSG00000092621	3.6822309547939e-99	0.968787508655257	0.963	0.502	8.93456518871192e-95	protein_coding	PHGDH
ENSG00000178741	5.15516707960534e-99	0.84924205246648	0.997	0.746	1.25084974019544e-94	protein_coding	COX5A
ENSG00000105655	5.52065947489095e-99	0.814378123821946	0.682	0.134	1.33953281498754e-94	protein_coding	ISYNA1
ENSG00000239672	9.28989813937398e-99	0.95877482680489	0.989	0.735	2.2541008845377e-94	protein_coding	NME1
ENSG00000140995	1.05220633640964e-98	0.845112353830013	0.735	0.198	2.55307345466435e-94	protein_coding	DEF8
ENSG00000113328	1.32068734488807e-98	0.911679973907547	0.825	0.277	3.20451577363642e-94	protein_coding	CCNG1
ENSG00000117748	1.41569293824766e-98	0.934830949016735	0.877	0.358	3.43503734536413e-94	protein_coding	RPA2
ENSG00000185825	2.28122592962065e-98	0.949641223023564	0.942	0.46	5.53516659563154e-94	protein_coding	BCAP31
ENSG00000165502	2.73942660697693e-98	0.9122713678791	0.982	0.606	6.64694471916881e-94	protein_coding	RPL36AL
ENSG00000143294	3.05521285912119e-98	0.817908961616552	0.737	0.183	7.41316848137166e-94	protein_coding	PRCC
ENSG00000105671	3.44003411929177e-98	0.759194245478141	0.633	0.086	8.34689878704955e-94	protein_coding	DDX49
ENSG00000125611	3.44653240789113e-98	0.712483847824517	0.561	0.038	8.36266623450703e-94	protein_coding	CHCHD5
ENSG00000128309	3.517353441273e-98	0.833091558620707	0.749	0.211	8.53450638990482e-94	protein_coding	MPST
ENSG00000123595	4.00389536035646e-98	0.800937090965727	0.594	0.063	9.71505170236892e-94	protein_coding	RAB9A
ENSG00000165644	4.05018791017764e-98	0.763579018133387	0.69	0.131	9.82737594525502e-94	protein_coding	COMTD1
ENSG00000160113	4.8148558463633e-98	0.773123857593616	0.641	0.102	1.16827662256159e-93	protein_coding	NR2F6
ENSG00000147140	6.37981654241591e-98	-1.30129802510142	0.874	0.893	1.5479986858518e-93	protein_coding	NONO
ENSG00000071655	7.23601214443499e-98	0.726717545861097	0.615	0.075	1.75574598672571e-93	protein_coding	MBD3
ENSG00000182168	9.90603324978445e-98	-2.04279829264636	0.097	0.546	2.4035999077277e-93	protein_coding	UNC5C
ENSG00000104341	1.2105266408406e-97	0.921666356573789	0.896	0.388	2.93722184133564e-93	protein_coding	LAPTM4B
ENSG00000125652	1.39036149917217e-97	0.774343859309004	0.657	0.108	3.37357314159136e-93	protein_coding	ALKBH7
ENSG00000101882	1.48768220821352e-97	0.862442202967818	0.85	0.329	3.60971211000928e-93	protein_coding	NKAP
ENSG00000089009	1.55211592905043e-97	0.885128453696983	0.996	0.648	3.76605409024796e-93	protein_coding	RPL6
ENSG00000198034	1.70752484949857e-97	0.659606146640336	0.998	0.998	4.14313829482332e-93	protein_coding	RPS4X
ENSG00000111237	1.80672782331056e-97	0.87414106942074	0.838	0.319	4.38384439048073e-93	protein_coding	VPS29
ENSG00000108479	3.92807406335174e-97	0.752535767812616	0.624	0.089	9.53107890731666e-93	protein_coding	GALK1
ENSG00000110700	4.14093742535384e-97	0.699416876147011	0.997	0.962	1.00475705688785e-92	protein_coding	RPS13
ENSG00000118816	6.75068598151252e-97	0.903453227570904	0.965	0.52	1.6379864465542e-92	protein_coding	CCNI
ENSG00000143222	9.02775945246462e-97	0.877223619333898	0.843	0.302	2.19049555354602e-92	protein_coding	UFC1
ENSG00000181610	1.01626611741049e-96	0.878871036454524	0.844	0.31	2.4658681072848e-92	protein_coding	MRPS23
ENSG00000163468	2.12117464548048e-96	0.88532562211212	0.999	0.704	5.14681815979384e-92	protein_coding	CCT3
ENSG00000171421	2.27392183740324e-96	0.758133505879872	0.632	0.101	5.51744394627523e-92	protein_coding	MRPL36
ENSG00000140740	3.22667633507005e-96	0.87330480727518	0.894	0.377	7.82920745941397e-92	protein_coding	UQCRC2
ENSG00000241685	3.88826218495352e-96	0.873574653435205	0.878	0.344	9.43447936557123e-92	protein_coding	ARPC1A
ENSG00000121766	4.18096106606485e-96	0.82365100021524	0.764	0.205	1.01446839306998e-91	protein_coding	ZCCHC17
ENSG00000100029	4.8839230714284e-96	0.759169325453575	0.604	0.074	1.18503509405139e-91	protein_coding	PES1
ENSG00000115457	5.3448737899678e-96	0.756690765854454	0.746	0.161	1.29688017639779e-91	protein_coding	IGFBP2
ENSG00000108384	5.86529322006029e-96	0.927010743214374	0.894	0.397	1.42315474691543e-91	protein_coding	RAD51C
ENSG00000123143	6.52782556152488e-96	0.762119443238239	0.71	0.167	1.5839115942484e-91	protein_coding	PKN1
ENSG00000184281	7.31042287008781e-96	0.66568179956696	0.547	0.032	1.77380100519811e-91	protein_coding	TSSC4
ENSG00000182117	9.99623959303794e-96	0.862269740883927	0.903	0.355	2.42548757485473e-91	protein_coding	NOP10
ENSG00000168288	1.1461070238877e-95	0.795716215602277	0.687	0.152	2.78091408276112e-91	protein_coding	MMADHC
ENSG00000163541	3.23233785551543e-95	0.84599946346153	0.754	0.212	7.84294457262264e-91	protein_coding	SUCLG1
ENSG00000099385	3.75342966281675e-95	0.836725510509201	0.879	0.322	9.10732173385857e-91	protein_coding	BCL7C
ENSG00000147604	4.5952292361848e-95	-1.64846847671078	0.313	0.671	1.11498642186788e-90	protein_coding	RPL7
ENSG00000198171	5.22139346754587e-95	0.710027787459305	0.617	0.084	1.26691891096533e-90	protein_coding	DDRGK1
ENSG00000081692	6.05251477637792e-95	0.774080448376185	0.649	0.113	1.46858218534034e-90	protein_coding	JMJD4
ENSG00000160818	6.31827317470117e-95	1.00205443784076	0.848	0.367	1.53306580310949e-90	protein_coding	GPATCH4
ENSG00000105404	6.74652034205752e-95	0.714004222414936	0.614	0.077	1.63697569579684e-90	protein_coding	RABAC1
ENSG00000106245	7.73745216913694e-95	0.791512016453884	0.797	0.217	1.87741539431939e-90	protein_coding	BUD31
ENSG00000143401	1.15423630611991e-94	-1.18020255283907	0.762	0.835	2.80063897316936e-90	protein_coding	ANP32E
ENSG00000124614	1.99878378332173e-94	-1.13959961072191	0.08	0.513	4.84984897185184e-90	protein_coding	RPS10
ENSG00000014641	2.84264401058585e-94	0.891994627518693	0.935	0.459	6.89739142728551e-90	protein_coding	MDH1
ENSG00000149187	3.93337473031599e-94	-1.19843480736058	0.85	0.917	9.54394044563872e-90	protein_coding	CELF1
ENSG00000163682	6.14205418509559e-94	-1.03669452503546	0.931	0.88	1.49030802747159e-89	protein_coding	RPL9
ENSG00000063854	7.98270160694135e-94	0.832810242085704	0.706	0.168	1.93692271790825e-89	protein_coding	HAGH
ENSG00000155876	8.95059667357621e-94	0.759614089550765	0.697	0.149	2.17177277687653e-89	protein_coding	RRAGA
ENSG00000110200	1.52446562468208e-93	0.710609495200957	0.639	0.102	3.6989633917286e-89	protein_coding	ANAPC15
ENSG00000114956	1.98461196440442e-93	0.819624899383908	0.814	0.277	4.81546247043088e-89	protein_coding	DGUOK
ENSG00000092108	2.35207165528385e-93	0.919407122517704	0.899	0.411	5.70706666438073e-89	protein_coding	SCFD1
ENSG00000103415	3.58875766855714e-93	0.718997013405996	0.594	0.083	8.70776160698705e-89	protein_coding	HMOX2
ENSG00000100526	3.80252513261521e-93	0.766366550251215	0.728	0.171	9.22644698177755e-89	protein_coding	CDKN3
ENSG00000136463	4.06276625796361e-93	0.742958007171908	0.645	0.111	9.8578960483229e-89	protein_coding	TACO1
ENSG00000105700	5.26355342063835e-93	0.816503377295141	0.765	0.229	1.27714860198369e-88	protein_coding	KXD1
ENSG00000131153	1.00763823366769e-92	0.910770168401637	0.856	0.334	2.44493341017129e-88	protein_coding	GINS2
ENSG00000165688	1.03868498674558e-92	0.857271665796301	0.75	0.227	2.52026525183947e-88	protein_coding	PMPCA
ENSG00000204237	1.08526661858602e-92	0.760271768823305	0.633	0.11	2.63329092333711e-88	protein_coding	OXLD1
ENSG00000104960	1.09380071801638e-92	0.787023734165949	0.761	0.217	2.65399806219493e-88	protein_coding	PTOV1
ENSG00000096080	1.24856610340386e-92	0.71200830901323	0.58	0.069	3.02952079329912e-88	protein_coding	MRPS18A
ENSG00000099795	2.17008981787579e-92	0.83534664241291	0.96	0.511	5.26550593409382e-88	protein_coding	NDUFB7
ENSG00000213719	2.2638472704334e-92	0.886567874796292	0.906	0.386	5.49299901697959e-88	protein_coding	CLIC1
ENSG00000156482	3.02529117467134e-92	0.748967636490625	1	0.994	7.34056650622253e-88	protein_coding	RPL30
ENSG00000130312	3.29653144747442e-92	0.820429866813043	0.733	0.212	7.99870390415192e-88	protein_coding	MRPL34
ENSG00000156411	4.11868029344671e-92	0.898873782264337	0.964	0.493	9.9935658640191e-88	protein_coding	ATP5MJ
ENSG00000164713	4.55804500860265e-92	0.810028400551755	0.82	0.287	1.10596404088735e-87	protein_coding	BRI3
ENSG00000182446	4.98156121621737e-92	0.855151986729396	0.746	0.227	1.20872601350298e-87	protein_coding	NPLOC4
ENSG00000113140	5.40957935666452e-92	-1.97061263178211	0.098	0.529	1.31258033510108e-87	protein_coding	SPARC
ENSG00000166803	5.9442468990311e-92	0.896297591076162	0.835	0.334	1.44231206758091e-87	protein_coding	PCLAF
ENSG00000220205	7.06750974055132e-92	0.784077088231627	0.739	0.186	1.71486056344737e-87	protein_coding	VAMP2
ENSG00000185055	7.70792204591866e-92	-2.68583846041455	0.134	0.559	1.8702502052217e-87	protein_coding	EFCAB10
ENSG00000166171	8.81741623447859e-92	0.711527272837792	0.594	0.077	2.13945787513388e-87	protein_coding	DPCD
ENSG00000115484	9.61296880566784e-92	0.905518855432926	0.982	0.626	2.33249075100725e-87	protein_coding	CCT4
ENSG00000204525	1.34368269388818e-91	0.837506034555476	0.851	0.328	3.26031168845029e-87	protein_coding	HLA-C
ENSG00000113194	1.38392281777316e-91	0.867466586416849	0.854	0.344	3.3579503250448e-87	protein_coding	FAF2
ENSG00000163170	2.22127687195283e-91	0.829796522870876	0.824	0.311	5.38970620210635e-87	protein_coding	BOLA3
ENSG00000168090	3.33965497293188e-91	0.766923228394026	0.947	0.421	8.10333882632191e-87	protein_coding	COPS6
ENSG00000103254	3.39937317451243e-91	0.685588142268807	0.549	0.05	8.24823907063696e-87	protein_coding	ANTKMT
ENSG00000160072	3.77688311092508e-91	0.760782463984785	0.639	0.117	9.1642291803486e-87	protein_coding	ATAD3B
ENSG00000174744	3.95545609972667e-91	0.684230065005323	0.548	0.05	9.5975186803768e-87	protein_coding	BRMS1
ENSG00000175390	4.00432555494037e-91	0.815725854321235	0.84	0.308	9.71609552650732e-87	protein_coding	EIF3F
ENSG00000183726	4.58880279279855e-91	0.844937748277074	0.832	0.316	1.11342710964464e-86	protein_coding	TMEM50A
ENSG00000123545	5.03705827991619e-91	0.814306981313401	0.694	0.179	1.22219182103886e-86	protein_coding	NDUFAF4
ENSG00000143727	6.06792436887177e-91	0.840041776845749	0.865	0.356	1.47232116886305e-86	protein_coding	ACP1
ENSG00000181817	6.50607647822659e-91	0.733617666431933	0.574	0.074	1.5786343966769e-86	protein_coding	LSM10
ENSG00000150779	8.15477184515725e-91	0.816606043528439	0.824	0.305	1.97867384050896e-86	protein_coding	TIMM8B
ENSG00000107796	1.35734174939294e-90	0.809270093222712	0.537	0.044	3.29345402072703e-86	protein_coding	ACTA2
ENSG00000168061	1.50725593745586e-90	0.818070828590868	0.705	0.185	3.65720580664291e-86	protein_coding	SAC3D1
ENSG00000125656	2.99198649987417e-90	0.831948463696174	0.846	0.322	7.25975604329469e-86	protein_coding	CLPP
ENSG00000115204	4.27926929506836e-90	0.760009244910603	0.699	0.174	1.03832190175539e-85	protein_coding	MPV17
ENSG00000196363	4.37021964315527e-90	-2.07873069188199	0.492	0.791	1.0603900942152e-85	protein_coding	WDR5
ENSG00000144741	5.83271729300674e-90	0.794886907745747	0.777	0.239	1.41525052397516e-85	protein_coding	SLC25A26
ENSG00000175416	5.90411128517827e-90	0.775393636946349	0.865	0.319	1.43257356223566e-85	protein_coding	CLTB
ENSG00000167642	5.96123041638147e-90	0.685635851461691	0.517	0.032	1.4464329482308e-85	protein_coding	SPINT2
ENSG00000111786	6.1400123131832e-90	0.877670437223304	0.981	0.534	1.48981258767077e-85	protein_coding	SRSF9
ENSG00000108774	8.69253526302107e-90	0.769133437570729	0.867	0.305	2.10915675621943e-85	protein_coding	RAB5C
ENSG00000167136	9.25094325726585e-90	0.658987733464353	0.573	0.068	2.24464887194298e-85	protein_coding	ENDOG
ENSG00000109736	1.71902466642435e-89	0.673087208044635	0.563	0.065	4.17104145061204e-85	protein_coding	MFSD10
ENSG00000106829	1.81578952290477e-89	1.05375486604255	0.939	0.513	4.40583169837613e-85	protein_coding	TLE4
ENSG00000146109	2.18270528558036e-89	0.792299501618238	0.738	0.208	5.29611610493219e-85	protein_coding	ABT1
ENSG00000143183	2.4331507251715e-89	0.819691695613319	0.85	0.346	5.90379691955612e-85	protein_coding	TMCO1
ENSG00000165655	3.50851557620291e-89	1.00302291365943	0.897	0.421	8.51306219409874e-85	protein_coding	ZNF503
ENSG00000177830	3.88981501731184e-89	0.75362073392778	0.706	0.177	9.43824715800546e-85	protein_coding	CHID1
ENSG00000064490	5.19816083410838e-89	0.66784137530478	0.591	0.08	1.26128174478806e-84	protein_coding	RFXANK
ENSG00000122378	5.82862438842875e-89	0.68176865985664	0.551	0.057	1.41425742160835e-84	protein_coding	PRXL2A
ENSG00000147955	6.02102445276432e-89	0.839211169709545	0.827	0.332	1.46094137321873e-84	protein_coding	SIGMAR1
ENSG00000174444	6.97665120552903e-89	0.878505473578754	0.996	0.647	1.69281464850956e-84	protein_coding	RPL4
ENSG00000069493	8.88060542122388e-89	-1.15113557516883	0.111	0.537	2.15479009940576e-84	protein_coding	CLEC2D
ENSG00000198830	1.19430238576104e-88	-1.77138897259857	0.407	0.756	2.89785530881058e-84	protein_coding	HMGN2
ENSG00000187555	2.30780208111531e-88	-1.65590556560312	0.553	0.812	5.5996509696182e-84	protein_coding	USP7
ENSG00000187837	2.50771544192142e-88	0.851965241553864	0.518	0.042	6.08472074827812e-84	protein_coding	H1-2
ENSG00000156831	3.20132282580059e-88	0.930047521157588	0.921	0.447	7.76768970452256e-84	protein_coding	NSMCE2
ENSG00000170892	3.56231510804159e-88	0.783003275804169	0.713	0.214	8.64360137815211e-84	protein_coding	TSEN34
ENSG00000261236	4.76041711433401e-88	0.754423838507864	0.614	0.105	1.155067608622e-83	protein_coding	BOP1
ENSG00000129197	5.19803530975135e-88	0.806346144274562	0.861	0.347	1.26125128755807e-83	protein_coding	RPAIN
ENSG00000169813	5.75124924875527e-88	-1.82328193738811	0.936	0.959	1.39548311771798e-83	protein_coding	HNRNPF
ENSG00000135829	1.08182738428394e-87	0.832019396859391	0.975	0.517	2.62494596522655e-83	protein_coding	DHX9
ENSG00000082515	1.27146091792139e-87	0.702943138814615	0.853	0.253	3.08507277124447e-83	protein_coding	MRPL22
ENSG00000075142	1.87124194811033e-87	0.849219926289578	0.908	0.426	4.54038146289491e-83	protein_coding	SRI
ENSG00000125868	2.20471130943746e-87	0.835215183615134	0.881	0.394	5.34951152121905e-83	protein_coding	DSTN
ENSG00000161203	2.25161650163339e-87	0.834547175116698	0.899	0.406	5.46332227956327e-83	protein_coding	AP2M1
ENSG00000160050	2.62060592169298e-87	0.710820780693897	0.615	0.098	6.35863820839585e-83	protein_coding	CCDC28B
ENSG00000116353	2.79956499795706e-87	0.747490624382014	0.71	0.189	6.79286451104302e-83	protein_coding	MECR
ENSG00000099804	5.05655379266562e-87	0.693807944951772	0.631	0.122	1.22692221225239e-82	protein_coding	CDC34
ENSG00000187118	5.4697414339132e-87	0.782235394524223	0.727	0.211	1.3271780615247e-82	protein_coding	CMC1
ENSG00000185122	5.77696384261584e-87	0.71539274205301	0.609	0.104	1.40172250677231e-82	protein_coding	HSF1
ENSG00000179632	6.99397613704506e-87	0.728044274997414	0.669	0.152	1.69701836989261e-82	protein_coding	MAF1
ENSG00000115944	7.75409550971442e-87	0.808086694674261	0.883	0.374	1.88145373447711e-82	protein_coding	COX7A2L
ENSG00000120437	7.81409110550876e-87	0.892544224789362	0.817	0.32	1.89601106584065e-82	protein_coding	ACAT2
ENSG00000117906	1.39646632003678e-86	0.837857575299219	0.917	0.427	3.38838587893724e-82	protein_coding	RCN2
ENSG00000070081	1.40657855146367e-86	0.797641933439142	0.819	0.298	3.41292219727146e-82	protein_coding	NUCB2
ENSG00000145050	1.43771367403484e-86	0.873338850000032	0.912	0.442	3.48846845867813e-82	protein_coding	MANF
ENSG00000262919	1.76431522817854e-86	0.65450233582729	0.525	0.047	4.28093446965242e-82	protein_coding	CCNQ
ENSG00000033050	2.46369516069048e-86	0.766049197493199	0.674	0.161	5.97790993789938e-82	protein_coding	ABCF2
ENSG00000182180	2.95790952301167e-86	0.809485364989806	0.829	0.314	7.17707166663552e-82	protein_coding	MRPS16
ENSG00000141425	3.00371263279286e-86	0.835300048297573	0.896	0.43	7.2882083322086e-82	protein_coding	RPRD1A
ENSG00000162076	3.22402733322949e-86	0.627551941601274	0.53	0.045	7.82277992134802e-82	protein_coding	FLYWCH2
ENSG00000104872	3.59404480112881e-86	0.705021980948487	0.683	0.168	8.72059030545894e-82	protein_coding	PIH1D1
ENSG00000188010	3.75492425491751e-86	0.663529554512206	0.568	0.08	9.11094821213185e-82	protein_coding	MORN2
ENSG00000175334	4.64025491102267e-86	0.768683215236525	0.735	0.218	1.12591145161054e-81	protein_coding	BANF1
ENSG00000134758	5.18975314918609e-86	0.760289463996018	0.696	0.179	1.25924170411851e-81	protein_coding	RNF138
ENSG00000158417	5.36693850748165e-86	-1.06743173068417	0.871	0.826	1.30223395945535e-81	protein_coding	EIF5B
ENSG00000135486	6.19665089076372e-86	-1.38195623394966	0.795	0.788	1.50355537213491e-81	protein_coding	HNRNPA1
ENSG00000167699	7.44083817448813e-86	0.752473289764451	0.702	0.191	1.8054449746578e-81	protein_coding	GLOD4
ENSG00000157020	7.88254527595816e-86	0.754030067419033	0.819	0.281	1.91262078575849e-81	protein_coding	SEC13
ENSG00000119185	9.08523655816878e-86	0.737901161491048	0.734	0.215	2.20444179847407e-81	protein_coding	ITGB1BP1
ENSG00000112081	1.6203907244052e-85	0.776379117260212	0.989	0.747	3.93171605369677e-81	protein_coding	SRSF3
ENSG00000137692	1.93637557806206e-85	0.767701934636105	0.844	0.32	4.69842170260979e-81	protein_coding	DCUN1D5
ENSG00000173465	3.43379787653222e-85	0.682276879956158	0.571	0.08	8.33176716761777e-81	protein_coding	ZNRD2
ENSG00000159228	3.78624931913498e-85	0.774680935904312	0.767	0.253	9.18695534794912e-81	protein_coding	CBR1
ENSG00000142856	4.93342651252327e-85	0.786685036208247	0.866	0.38	1.19704660899865e-80	protein_coding	ITGB3BP
ENSG00000103152	5.29751506044451e-85	0.774136599892324	0.733	0.214	1.28538905426625e-80	protein_coding	MPG
ENSG00000134809	5.69266398194404e-85	0.679813207640531	0.598	0.098	1.3812679885789e-80	protein_coding	TIMM10
ENSG00000171861	5.73219994410685e-85	0.627976752442722	0.537	0.053	1.39086099443809e-80	protein_coding	MRM3
ENSG00000125970	6.25824551690846e-85	0.777179271075898	0.811	0.295	1.51850069222267e-80	protein_coding	RALY
ENSG00000100360	1.2267141633189e-84	0.695072158157604	0.591	0.095	2.97649924587699e-80	protein_coding	IFT27
ENSG00000100413	2.11996838135155e-84	0.729966163332019	0.667	0.149	5.1438912805114e-80	protein_coding	POLR3H
ENSG00000049449	2.23978840139156e-84	0.744259291021029	0.656	0.15	5.43462257713647e-80	protein_coding	RCN1
ENSG00000136522	3.41165012025251e-84	0.711757203489649	0.662	0.158	8.27802785178069e-80	protein_coding	MRPL47
ENSG00000104267	4.44342920873877e-84	1.21962015168087	0.841	0.403	1.07815366320837e-79	protein_coding	CA2
ENSG00000155368	5.37888247541611e-84	0.852519406827039	0.946	0.49	1.30513204383497e-79	protein_coding	DBI
ENSG00000178605	5.7495830769104e-84	0.64541697221698	0.519	0.048	1.39507883778154e-79	protein_coding	GTPBP6
ENSG00000097021	5.82221981395738e-84	0.709614592659534	0.667	0.149	1.41270341565862e-79	protein_coding	ACOT7
ENSG00000126453	6.99207294136963e-84	0.80043406618264	0.739	0.245	1.69655657849393e-79	protein_coding	BCL2L12
ENSG00000167118	1.13298378846058e-83	0.672005384734436	0.593	0.092	2.74907186432076e-79	protein_coding	URM1
ENSG00000165678	1.20092556782723e-83	0.802110115545105	0.917	0.439	2.913925797776e-79	protein_coding	GHITM
ENSG00000117697	1.58967626575922e-83	0.790227088083249	0.791	0.284	3.85719049123817e-79	protein_coding	NSL1
ENSG00000118007	1.63158397887663e-83	0.895064851601292	0.974	0.645	3.95887536634626e-79	protein_coding	STAG1
ENSG00000172301	2.05565034641119e-83	0.763410142440551	0.766	0.248	4.98783000053212e-79	protein_coding	COPRS
ENSG00000198805	2.48787120695717e-83	0.70902245920521	0.589	0.101	6.03657069656087e-79	protein_coding	PNP
ENSG00000141543	4.01400555621243e-83	0.820101146026115	0.885	0.405	9.73958308159384e-79	protein_coding	EIF4A3
ENSG00000180964	5.83696344024941e-83	0.827241349223208	0.744	0.248	1.41628080914212e-78	protein_coding	TCEAL8
ENSG00000069998	6.46458921998854e-83	0.757755041907007	0.726	0.223	1.56856792833802e-78	protein_coding	HDHD5
ENSG00000173141	7.7457283524014e-83	0.78950721697876	0.835	0.334	1.87942352742668e-78	protein_coding	MRPL57
ENSG00000119138	9.9899527186539e-83	-1.69611663938938	0.248	0.645	2.42396212765418e-78	protein_coding	KLF9
ENSG00000146386	1.70190222849106e-82	0.711124548461056	0.699	0.186	4.12949556721071e-78	protein_coding	ABRACL
ENSG00000241553	1.89534707520635e-82	0.686724789299438	0.631	0.132	4.59887014328068e-78	protein_coding	ARPC4
ENSG00000177674	1.93625788846524e-82	0.650736627703454	0.571	0.083	4.69813614057206e-78	protein_coding	AGTRAP
ENSG00000101849	2.22003776078085e-82	0.919540042694077	0.844	0.365	5.38669962275865e-78	protein_coding	TBL1X
ENSG00000054598	2.61988306369165e-82	0.913918596069293	0.935	0.471	6.35688426574142e-78	protein_coding	FOXC1
ENSG00000023572	2.7582221058363e-82	0.691351638112485	0.596	0.108	6.69255011760119e-78	protein_coding	GLRX2
ENSG00000104886	3.28868380357538e-82	0.72169118191773	0.644	0.147	7.97966238099531e-78	protein_coding	PLEKHJ1
ENSG00000236618	5.50521616921705e-82	0.615619642710431	0.517	0.053	1.33578565129882e-77	lncRNA	PITPNA-AS1
ENSG00000204370	1.34259250112954e-81	0.706962533278399	0.644	0.146	3.2576664447407e-77	protein_coding	SDHD
ENSG00000049541	2.0680401133541e-81	0.770549760062124	0.661	0.164	5.01789253104238e-77	protein_coding	RFC2
ENSG00000116670	2.25055095096787e-81	0.644780792893959	0.611	0.108	5.46073682742844e-77	protein_coding	MAD2L2
ENSG00000176393	2.35227889671628e-81	0.766622193161966	0.721	0.218	5.70756951499239e-77	protein_coding	RNPEP
ENSG00000214706	3.0247162328076e-81	0.772663692481736	0.668	0.185	7.33917146728437e-77	protein_coding	IFRD2
ENSG00000168036	5.1014323598666e-81	-2.06058174478561	0.808	0.926	1.23781154779803e-76	protein_coding	CTNNB1
ENSG00000183011	7.37366301185577e-81	0.838884652700697	0.927	0.475	1.78914559319668e-76	protein_coding	NAA38
ENSG00000124795	7.725242696094e-81	0.799619475219808	0.989	0.668	1.87445288778025e-76	protein_coding	DEK
ENSG00000092094	7.83303438551953e-81	0.68012763324009	0.576	0.093	1.90060746330246e-76	protein_coding	OSGEP
ENSG00000149932	8.76552923565087e-81	0.708782293645115	0.649	0.153	2.12686801373833e-76	protein_coding	TMEM219
ENSG00000071889	1.0818246384312e-80	0.685689883656646	0.556	0.081	2.62493930268946e-76	protein_coding	FAM3A
ENSG00000125818	1.77336379259327e-80	0.703183087318868	0.788	0.278	4.3028899063483e-76	protein_coding	PSMF1
ENSG00000113448	2.41637626093903e-80	-1.39239152263394	0.565	0.824	5.86309535954247e-76	protein_coding	PDE4D
ENSG00000105518	3.70396413065037e-80	0.705572616406384	0.646	0.146	8.98729856661005e-76	protein_coding	TMEM205
ENSG00000050393	4.01121260274671e-80	0.724534458689479	0.661	0.17	9.73280625930461e-76	protein_coding	MCUR1
ENSG00000164885	5.6608613276459e-80	0.627583180846098	0.556	0.081	1.37355139254e-75	protein_coding	CDK5
ENSG00000147155	6.25424687101821e-80	0.803185379386513	0.792	0.305	1.51753046078386e-75	protein_coding	EBP
ENSG00000168159	6.92903987174176e-80	0.823396110272558	0.885	0.403	1.68126223447942e-75	protein_coding	RNF187
ENSG00000198721	7.87259059883945e-80	0.759790111799134	0.759	0.271	1.9102053829024e-75	protein_coding	ECI2
ENSG00000213923	1.42088401563688e-79	0.750046023780849	0.872	0.352	3.44763297554133e-75	protein_coding	CSNK1E
ENSG00000118680	1.55391135444352e-79	0.777302654226661	0.831	0.347	3.77041051042175e-75	protein_coding	MYL12B
ENSG00000114686	1.65754545218042e-79	0.8491829357879	0.868	0.418	4.02186828517056e-75	protein_coding	MRPL3
ENSG00000173511	1.71121148894274e-79	0.598014287615955	0.5	0.042	4.15208355677067e-75	protein_coding	VEGFB
ENSG00000101928	2.94028448366588e-79	0.634115271274695	0.525	0.065	7.13430627116688e-75	protein_coding	MOSPD1
ENSG00000188342	3.01485248479527e-79	0.742133059558567	0.744	0.244	7.31523806910724e-75	protein_coding	GTF2F2
ENSG00000153037	3.58872975182957e-79	0.710787050639034	0.69	0.191	8.70769386983927e-75	protein_coding	SRP19
ENSG00000181222	4.50617693745708e-79	0.828899293211215	0.846	0.376	1.09337877210459e-74	protein_coding	POLR2A
ENSG00000071553	4.51904332375434e-79	0.752102080921758	0.776	0.269	1.09650067207575e-74	protein_coding	ATP6AP1
ENSG00000130520	5.66673378682696e-79	0.831056823997484	0.983	0.57	1.37497628603569e-74	protein_coding	LSM4
ENSG00000110492	9.60535057790996e-79	0.987153488493133	0.9	0.472	2.33064226422407e-74	protein_coding	MDK
ENSG00000197785	1.08718611202727e-78	0.711750742619156	0.621	0.138	2.63794838222297e-74	protein_coding	ATAD3A
ENSG00000156873	1.10973140259442e-78	0.613688247174206	0.549	0.074	2.6926522752551e-74	protein_coding	PHKG2
ENSG00000139637	1.11948695562611e-78	0.560717188381521	0.623	0.114	2.71632314913119e-74	protein_coding	MYG1
ENSG00000079462	1.41405118424307e-78	0.738612616449553	0.722	0.233	3.43105379344738e-74	protein_coding	PAFAH1B3
ENSG00000179262	1.81625115732458e-78	0.804122387136955	0.866	0.42	4.40695180813237e-74	protein_coding	RAD23A
ENSG00000165916	1.86606512877741e-78	0.735359226627464	0.903	0.34	4.52782042846551e-74	protein_coding	PSMC3
ENSG00000197747	2.00512001250419e-78	0.95926082645711	0.927	0.502	4.86522319834016e-74	protein_coding	S100A10
ENSG00000100321	2.12631754051976e-78	0.69746782561731	0.675	0.185	5.15929688031715e-74	protein_coding	SYNGR1
ENSG00000107281	2.25505419312621e-78	0.608823986102505	0.528	0.069	5.47166349420143e-74	protein_coding	NPDC1
ENSG00000198055	3.13097607828577e-78	0.687285306557846	0.61	0.132	7.5970003563526e-74	protein_coding	GRK6
ENSG00000170584	3.24469691999661e-78	0.663992276418062	0.583	0.11	7.87293260667977e-74	protein_coding	NUDCD2
ENSG00000119559	3.90412504189175e-78	0.654101806250463	0.576	0.104	9.47296900164613e-74	protein_coding	C19orf25
ENSG00000145494	4.10251012508053e-78	0.777331362157814	0.984	0.623	9.9543305674954e-74	protein_coding	NDUFS6
ENSG00000122873	4.69216088007646e-78	0.748722453686095	0.786	0.311	1.13850591594175e-73	protein_coding	CISD1
ENSG00000184508	4.90021594048329e-78	0.739652312982714	0.635	0.161	1.18898839579887e-73	protein_coding	HDDC3
ENSG00000125877	6.14168397484258e-78	0.724895715377179	0.734	0.238	1.4902181996558e-73	protein_coding	ITPA
ENSG00000022277	6.99016752422061e-78	0.674230063222296	0.754	0.247	1.69609424807689e-73	protein_coding	RTF2
ENSG00000167965	9.90095083713672e-78	0.66139916197976	0.58	0.098	2.40236671112285e-73	protein_coding	MLST8
ENSG00000157916	1.04221904904878e-77	0.686960063531425	0.826	0.307	2.52884030061197e-73	protein_coding	RER1
ENSG00000155463	1.16498805997224e-77	0.699742794800765	0.62	0.143	2.82672702871664e-73	protein_coding	OXA1L
ENSG00000196683	1.34048681303999e-77	0.769033205662632	0.975	0.617	3.25255720316023e-73	protein_coding	TOMM7
ENSG00000131368	1.39308526292171e-77	0.769475462688834	0.885	0.405	3.38018208195324e-73	protein_coding	MRPS25
ENSG00000102978	1.7767379505071e-77	0.609054182901913	0.654	0.149	4.31107696311042e-73	protein_coding	POLR2C
ENSG00000145919	2.26163560336601e-77	0.739295234327015	0.667	0.189	5.48763262800729e-73	protein_coding	BOD1
ENSG00000205581	2.2620501191972e-77	0.822699133781553	0.985	0.546	5.48863840922009e-73	protein_coding	HMGN1
ENSG00000185420	2.74945419004474e-77	0.857195714220029	0.868	0.398	6.67127564672457e-73	protein_coding	SMYD3
ENSG00000124588	3.09373198100341e-77	0.679915355120836	0.606	0.126	7.50663127870668e-73	protein_coding	NQO2
ENSG00000100410	3.46889416124063e-77	0.682604927080013	0.668	0.182	8.41692479283427e-73	protein_coding	PHF5A
ENSG00000116898	3.51929561505633e-77	0.787178217222481	0.909	0.444	8.53921888037269e-73	protein_coding	MRPS15
ENSG00000188690	3.53650035514012e-77	0.73387183277015	0.716	0.233	8.580964461712e-73	protein_coding	UROS
ENSG00000154813	4.0493851055154e-77	0.673992103145199	0.687	0.186	9.82542802002256e-73	protein_coding	DPH3
ENSG00000060339	5.44728083509832e-77	-1.18358467294511	0.892	0.928	1.32172822182826e-72	protein_coding	CCAR1
ENSG00000196636	6.00777206133697e-77	0.677131255391121	0.583	0.114	1.4577258129628e-72	protein_coding	SDHAF3
ENSG00000143748	6.6047067604368e-77	0.775407058041346	0.866	0.377	1.60256604835238e-72	protein_coding	NVL
ENSG00000187079	9.78568598240713e-77	-1.59020103034211	0.55	0.803	2.37439884677127e-72	protein_coding	TEAD1
ENSG00000164967	9.84195623449148e-77	0.645449938335221	0.585	0.111	2.38805226073701e-72	protein_coding	RPP25L
ENSG00000096063	1.05948291712262e-76	0.786901850449567	0.87	0.414	2.57072935010633e-72	protein_coding	SRPK1
ENSG00000011485	1.26266417233406e-76	0.664906773296174	0.712	0.224	3.06372834775137e-72	protein_coding	PPP5C
ENSG00000007520	1.37999769826996e-76	0.705223121211214	0.712	0.224	3.34842641508223e-72	protein_coding	TSR3
ENSG00000184220	2.17252593344071e-76	0.743634899067245	0.798	0.316	5.27141692490055e-72	protein_coding	CMSS1
ENSG00000074800	2.72751936352378e-76	0.857986915617439	0.998	0.62	6.6180529836541e-72	protein_coding	ENO1
ENSG00000000003	3.18742380522464e-76	0.742501171600253	0.705	0.214	7.73396512099707e-72	protein_coding	TSPAN6
ENSG00000214087	4.12477067851653e-76	0.662489291820789	0.634	0.158	1.00083435743525e-71	protein_coding	ARL16
ENSG00000163191	4.23849345570113e-76	0.818787685097452	0.786	0.314	1.02842805209132e-71	protein_coding	S100A11
ENSG00000148688	4.51982794534266e-76	0.677574685688878	0.673	0.179	1.09669105265794e-71	protein_coding	RPP30
ENSG00000197858	4.69008057211659e-76	0.591075434780554	0.663	0.156	1.13800115001837e-71	protein_coding	GPAA1
ENSG00000118705	4.72843607056761e-76	0.773634748843657	0.939	0.483	1.14730772816252e-71	protein_coding	RPN2
ENSG00000120306	6.03658041448457e-76	0.656425651667874	0.6	0.125	1.46471587177054e-71	protein_coding	CYSTM1
ENSG00000124733	6.31197483852518e-76	0.669771784201739	0.806	0.266	1.53153757481975e-71	protein_coding	MEA1
ENSG00000169692	6.79263037998152e-76	0.625610307688659	0.515	0.069	1.64816383539872e-71	protein_coding	AGPAT2
ENSG00000182481	6.88440062169808e-76	0.934524301653439	0.93	0.477	1.67043096684882e-71	protein_coding	KPNA2
ENSG00000176731	1.07140773697247e-75	0.673900550256078	0.866	0.335	2.59966373299001e-71	protein_coding	RBIS
ENSG00000100865	1.14185218161167e-75	0.644700477850134	0.601	0.132	2.77059013346256e-71	protein_coding	CINP
ENSG00000277586	1.15885441550362e-75	-2.2522871910906	0.316	0.629	2.81184435377798e-71	protein_coding	NEFL
ENSG00000166295	1.79398768594253e-75	0.741713649271065	0.793	0.326	4.35293172117096e-71	protein_coding	ANAPC16
ENSG00000006744	2.13100999264173e-75	0.681877923077315	0.642	0.161	5.1706826461459e-71	protein_coding	ELAC2
ENSG00000136159	2.42164401777712e-75	0.625264801792142	0.562	0.095	5.87587704473439e-71	protein_coding	NUDT15
ENSG00000160688	2.53455366913282e-75	0.666093508645129	0.61	0.135	6.14984102278387e-71	protein_coding	FLAD1
ENSG00000184164	2.75798401642276e-75	0.662084442444813	0.631	0.15	6.69197241744817e-71	protein_coding	CRELD2
ENSG00000112110	3.04620605663007e-75	0.803012031293899	0.903	0.46	7.39131437580721e-71	protein_coding	MRPL18
ENSG00000086065	3.5874267125477e-75	0.697590513902097	0.733	0.253	8.70453217532574e-71	protein_coding	CHMP5
ENSG00000109390	3.65156239985543e-75	0.752893469319234	0.848	0.379	8.86015100700921e-71	protein_coding	NDUFC1
ENSG00000100577	4.60018770654988e-75	0.616082556250435	0.526	0.078	1.11618954511726e-70	protein_coding	GSTZ1
ENSG00000126768	4.64447006640253e-75	0.733927714309948	0.825	0.334	1.12693421691191e-70	protein_coding	TIMM17B
ENSG00000154719	6.22282693402548e-75	0.633461047915832	0.688	0.192	1.50990672727194e-70	protein_coding	MRPL39
ENSG00000183291	7.1818083434428e-75	0.751651177760766	0.867	0.403	1.74259397645296e-70	protein_coding	SELENOF
ENSG00000035141	7.57928952192874e-75	0.795864557245416	0.799	0.343	1.83903880960079e-70	protein_coding	FAM136A
ENSG00000153827	8.12840674425448e-75	-1.21041543506258	0.673	0.833	1.97227661242591e-70	protein_coding	TRIP12
ENSG00000167113	8.61845398615847e-75	0.572266598963617	0.523	0.071	2.09118167520149e-70	protein_coding	COQ4
ENSG00000185627	8.69410824753368e-75	0.719841095159103	0.79	0.302	2.10953842518157e-70	protein_coding	PSMD13
ENSG00000143420	8.89402164565009e-75	0.760810439662291	0.982	0.564	2.15804541210054e-70	protein_coding	ENSA
ENSG00000161249	1.09330968544082e-74	0.795720207138148	0.753	0.277	2.6528066207536e-70	protein_coding	DMKN
ENSG00000106305	1.12656212708569e-74	0.720695309338038	0.694	0.214	2.73349034516073e-70	protein_coding	AIMP2
ENSG00000197728	1.53738779627308e-74	-1.13402445390157	0.14	0.511	3.73031774887699e-70	protein_coding	RPS26
ENSG00000106603	2.07223240427361e-74	0.747197892843681	0.919	0.444	5.02806470572949e-70	protein_coding	COA1
ENSG00000175203	2.43817507868456e-74	0.732266272978712	0.839	0.362	5.91598801092023e-70	protein_coding	DCTN2
ENSG00000005194	2.59973847175497e-74	0.673384144256069	0.659	0.177	6.30800542786625e-70	protein_coding	CIAPIN1
ENSG00000143436	3.24960272631185e-74	0.674602463832531	0.707	0.226	7.88483605512308e-70	protein_coding	MRPL9
ENSG00000116161	4.03150797438152e-74	0.815819962294774	0.949	0.55	9.78205094903932e-70	protein_coding	CACYBP
ENSG00000168701	4.21900739806199e-74	0.683911221993121	0.773	0.275	1.02369995506576e-69	protein_coding	TMEM208
ENSG00000164244	5.45919045643976e-74	-1.39274296740962	0.242	0.603	1.32461797235054e-69	protein_coding	PRRC1
ENSG00000103342	6.87209175687619e-74	-1.83051235375092	0.902	0.947	1.66744434388844e-69	protein_coding	GSPT1
ENSG00000273611	7.13983223779341e-74	0.654929496559165	0.611	0.141	1.73240889417819e-69	protein_coding	ZNHIT3
ENSG00000140395	1.08769604082505e-73	0.60632954730115	0.758	0.254	2.6391856734579e-69	protein_coding	WDR61
ENSG00000109519	1.38890534103958e-73	0.745214081242452	0.751	0.277	3.37003991949844e-69	protein_coding	GRPEL1
ENSG00000178691	1.88008444334863e-73	-1.46384584981701	0.659	0.839	4.56183689334112e-69	protein_coding	SUZ12
ENSG00000171793	1.96215763601415e-73	0.748025462329446	0.835	0.356	4.76097928802475e-69	protein_coding	CTPS1
ENSG00000160813	2.02081478525214e-73	0.586012122175289	0.523	0.074	4.90330499493578e-69	protein_coding	PPP1R35
ENSG00000170638	2.08236670660044e-73	0.673814558956756	0.614	0.146	5.05265457689532e-69	protein_coding	TRABD
ENSG00000161526	2.2303654952297e-73	0.646012737891453	0.609	0.138	5.41175883762535e-69	protein_coding	SAP30BP
ENSG00000115234	2.31740401337457e-73	0.617463052387325	0.622	0.15	5.62294909805207e-69	protein_coding	SNX17
ENSG00000164808	2.38481049227306e-73	0.878501137443713	0.889	0.427	5.78650417845136e-69	protein_coding	SPIDR
ENSG00000111231	2.67631989162926e-73	0.648814695259599	0.637	0.155	6.49382258504925e-69	protein_coding	GPN3
ENSG00000167513	3.04250343230467e-73	0.733340136652795	0.679	0.203	7.38233032814406e-69	protein_coding	CDT1
ENSG00000174695	4.96440274361086e-73	0.696939106224142	0.729	0.244	1.20456268170974e-68	protein_coding	TMEM167A
ENSG00000105197	5.36909299360983e-73	0.711815621954153	0.765	0.281	1.30275672396949e-68	protein_coding	TIMM50
ENSG00000100075	5.6232203181571e-73	0.71862781094073	0.806	0.323	1.36441817799764e-68	protein_coding	SLC25A1
ENSG00000099940	6.74018480545376e-73	0.609583385597995	0.576	0.116	1.6354384411953e-68	protein_coding	SNAP29
ENSG00000130175	8.76752443363979e-73	0.669251240625152	0.739	0.254	2.12735212857836e-68	protein_coding	PRKCSH
ENSG00000131165	9.88344539089849e-73	0.629738141063961	0.576	0.108	2.39811918964761e-68	protein_coding	CHMP1A
ENSG00000179933	9.95725656703918e-73	0.638407380534177	0.556	0.102	2.41602873342639e-68	protein_coding	C14orf119
ENSG00000136521	1.40710829723708e-72	0.691312691864945	0.696	0.221	3.41420757241606e-68	protein_coding	NDUFB5
ENSG00000159210	1.68687191981373e-72	0.719494906562083	0.93	0.478	4.09302602623604e-68	protein_coding	SNF8
ENSG00000086061	2.86767398783614e-72	0.641838716727927	0.975	0.528	6.95812416408561e-68	protein_coding	DNAJA1
ENSG00000235162	6.29033415887301e-72	0.701003770698579	0.654	0.191	1.52628668030895e-67	protein_coding	C12orf75
ENSG00000093144	6.53334550897411e-72	0.741122309925549	0.818	0.352	1.58525095429748e-67	protein_coding	ECHDC1
ENSG00000164611	8.14841990051637e-72	0.888306228073258	0.855	0.412	1.97713260466129e-67	protein_coding	PTTG1
ENSG00000100461	8.17553329644341e-72	0.683523164952837	0.633	0.176	1.98371139904903e-67	protein_coding	RBM23
ENSG00000148834	8.22797171748699e-72	0.734207548445298	0.854	0.379	1.99643505753104e-67	protein_coding	GSTO1
ENSG00000143633	8.94133761184346e-72	0.71652803817917	0.642	0.177	2.1695261581377e-67	protein_coding	C1orf131
ENSG00000130511	1.03010988051593e-71	0.596884285191044	0.547	0.102	2.49945861408386e-67	protein_coding	SSBP4
ENSG00000113196	1.09851570022542e-71	-1.83343603649856	0.158	0.528	2.66543849502697e-67	protein_coding	HAND1
ENSG00000227500	1.19783998601189e-71	0.586496340580261	0.512	0.075	2.90643894205926e-67	protein_coding	SCAMP4
ENSG00000087460	1.34884915535864e-71	0.762140490137455	1	0.689	3.27284759056221e-67	protein_coding	GNAS
ENSG00000141367	1.36970283580163e-71	-1.09735387401201	0.797	0.884	3.32344696078908e-67	protein_coding	CLTC
ENSG00000141349	1.57903119660314e-71	0.633135534581221	0.615	0.155	3.83136129543785e-67	protein_coding	G6PC3
ENSG00000108591	1.68581078582784e-71	0.64234965002061	0.6	0.143	4.09045129073268e-67	protein_coding	DRG2
ENSG00000120948	1.93400446263046e-71	-1.27195025003223	0.287	0.636	4.69266842812655e-67	protein_coding	TARDBP
ENSG00000012061	2.11466844048189e-71	0.623276734246932	0.566	0.116	5.13103150398527e-67	protein_coding	ERCC1
ENSG00000139697	2.93628073357685e-71	-1.3009548489176	0.588	0.783	7.12459157195088e-67	protein_coding	SBNO1
ENSG00000053372	3.10593703030791e-71	0.742313677783762	0.745	0.269	7.5362456103391e-67	protein_coding	MRTO4
ENSG00000142937	5.43944640594091e-71	0.439547750087959	1	0.988	1.3198272759375e-66	protein_coding	RPS8
ENSG00000111361	5.58344968013988e-71	0.646732294562822	0.668	0.202	1.35476823038914e-66	protein_coding	EIF2B1
ENSG00000100347	5.81859767078697e-71	0.611098932806743	0.656	0.167	1.41182453883975e-66	protein_coding	SAMM50
ENSG00000082898	7.3375662803185e-71	-1.02792589041234	0.807	0.886	1.78038708225648e-66	protein_coding	XPO1
ENSG00000168303	1.16163799732072e-70	0.635651579010389	0.694	0.211	2.81859843669901e-66	protein_coding	MPLKIP
ENSG00000142949	1.52280028860965e-70	-1.24954140490603	0.477	0.738	3.69492262028246e-66	protein_coding	PTPRF
ENSG00000196923	1.53946679864202e-70	0.620106013381393	0.557	0.108	3.73536224022499e-66	protein_coding	PDLIM7
ENSG00000102409	1.74862146287042e-70	0.75342388479604	0.79	0.328	4.24285511750878e-66	protein_coding	BEX4
ENSG00000130640	2.38973779425732e-70	0.621954057660817	0.627	0.162	5.79845978398597e-66	protein_coding	TUBGCP2
ENSG00000095380	2.96164360712344e-70	0.694115799229122	0.795	0.331	7.18613204832433e-66	protein_coding	NANS
ENSG00000175063	3.04237257009117e-70	1.19712864373987	0.782	0.335	7.38201280406921e-66	protein_coding	UBE2C
ENSG00000101365	3.33412609037558e-70	0.642380183078066	0.644	0.182	8.0899235456873e-66	protein_coding	IDH3B
ENSG00000132254	4.28203934793485e-70	0.540639318793771	0.577	0.113	1.03899402738291e-65	protein_coding	ARFIP2
ENSG00000101773	4.75421966368056e-70	0.80038346259719	0.706	0.254	1.15356385919545e-65	protein_coding	RBBP8
ENSG00000178802	6.41598875940591e-70	0.661641595701085	0.596	0.149	1.55677551258225e-65	protein_coding	MPI
ENSG00000166347	8.36823603665303e-70	0.648385038360202	0.688	0.214	2.03046879193349e-65	protein_coding	CYB5A
ENSG00000205937	8.39925339264701e-70	0.753192643474266	0.924	0.49	2.03799484319187e-65	protein_coding	RNPS1
ENSG00000135316	8.73674922625909e-70	-1.19251319284454	0.807	0.896	2.11988483225951e-65	protein_coding	SYNCRIP
ENSG00000172354	9.44077932506316e-70	0.536947896048582	0.913	0.361	2.29071069543332e-65	protein_coding	GNB2
ENSG00000123933	9.52981615133578e-70	0.699060580301847	0.713	0.25	2.31231459096011e-65	protein_coding	MXD4
ENSG00000163950	9.73361757667706e-70	0.759889967945637	0.746	0.275	2.36176496880492e-65	protein_coding	SLBP
ENSG00000134590	1.1996240267436e-69	0.679304210750176	0.585	0.147	2.91076773849068e-65	protein_coding	RTL8C
ENSG00000174851	1.33059977492826e-69	0.679667310469982	0.82	0.353	3.22856729388593e-65	protein_coding	YIF1A
ENSG00000197894	1.59265059951247e-69	0.608654898136299	0.802	0.316	3.86440741465705e-65	protein_coding	ADH5
ENSG00000167862	1.98931864092501e-69	0.640819955235687	0.682	0.217	4.82688275034044e-65	protein_coding	MRPL58
ENSG00000089737	2.5123880248865e-69	0.68892762317704	0.784	0.322	6.0960583035846e-65	protein_coding	DDX24
ENSG00000172725	2.5694671488136e-69	0.571493197968936	0.528	0.09	6.23455508988131e-65	protein_coding	CORO1B
ENSG00000175581	2.83304226405329e-69	0.629183541101512	0.66	0.198	6.8740937494989e-65	protein_coding	MRPL48
ENSG00000228474	3.20966195959243e-69	0.643487461789734	0.939	0.508	7.78792377875508e-65	protein_coding	OST4
ENSG00000165264	3.41412467719848e-69	0.633075498226722	0.859	0.359	8.28403211675439e-65	protein_coding	NDUFB6
ENSG00000183527	5.65371987068483e-69	0.727271604851112	0.857	0.377	1.37181858942297e-64	protein_coding	PSMG1
ENSG00000182087	7.22368095056749e-69	0.583818465120693	0.618	0.159	1.7527539458457e-64	protein_coding	TMEM259
ENSG00000123159	7.84761665261241e-69	0.64945173540836	0.713	0.238	1.90414570458988e-64	protein_coding	GIPC1
ENSG00000009335	1.02911301530103e-68	0.744584800763989	0.923	0.483	2.49703982032641e-64	protein_coding	UBE3C
ENSG00000041357	1.21863957849837e-68	0.734914658521	0.985	0.662	2.95690707326845e-64	protein_coding	PSMA4
ENSG00000111678	1.71470464202673e-68	0.621819118596827	0.701	0.211	4.16055934341365e-64	protein_coding	C12orf57
ENSG00000132612	1.73576470590613e-68	0.651033175651954	0.654	0.189	4.21165948241063e-64	protein_coding	VPS4A
ENSG00000275700	2.22266039306741e-68	0.651997445114092	0.766	0.296	5.39306317773877e-64	protein_coding	AATF
ENSG00000117118	2.5719114363645e-68	0.677572027170632	0.865	0.392	6.24048590919482e-64	protein_coding	SDHB
ENSG00000170043	2.60835575431456e-68	0.650788950835504	0.68	0.211	6.32891440226884e-64	protein_coding	TRAPPC1
ENSG00000168066	2.94841738567877e-68	0.719549832038173	0.896	0.456	7.15403994461097e-64	protein_coding	SF1
ENSG00000006015	3.6048212522792e-68	0.516805989125636	0.665	0.167	8.74673828653026e-64	protein_coding	REX1BD
ENSG00000144848	3.98941615474493e-68	0.58337315155542	0.703	0.206	9.6799193578731e-64	protein_coding	ATG3
ENSG00000100297	4.0126806757996e-68	0.769357678173757	0.608	0.158	9.73636839176016e-64	protein_coding	MCM5
ENSG00000177697	5.36614794115481e-68	0.651666691017641	0.695	0.221	1.3020421364418e-63	protein_coding	CD151
ENSG00000140632	6.49645754886507e-68	-1.31329025640455	0.624	0.794	1.57630045965662e-63	protein_coding	GLYR1
ENSG00000167461	6.7151407489084e-68	0.592313379562249	0.666	0.191	1.62936175131513e-63	protein_coding	RAB8A
ENSG00000112378	7.1912966220151e-68	0.644754810880966	0.614	0.164	1.74489621236574e-63	protein_coding	PERP
ENSG00000136003	7.77809201827985e-68	0.700841923521162	0.728	0.274	1.88727624731542e-63	protein_coding	ISCU
ENSG00000170291	8.11481027593304e-68	0.727328265082356	0.915	0.448	1.96897756535239e-63	protein_coding	ELP5
ENSG00000104980	8.32455363650805e-68	0.625459575831766	0.595	0.144	2.01986969436231e-63	protein_coding	TIMM44
ENSG00000125821	1.25432232806431e-67	0.637865159600405	0.659	0.202	3.04348769681525e-63	protein_coding	DTD1
ENSG00000123353	1.54146064777253e-67	0.593833121109969	0.514	0.084	3.74020011575527e-63	protein_coding	ORMDL2
ENSG00000100554	1.64203539733305e-67	0.602492229536417	0.637	0.167	3.98423468808892e-63	protein_coding	ATP6V1D
ENSG00000174684	1.89646039338196e-67	0.610343014043766	0.552	0.111	4.60157149850199e-63	protein_coding	B4GAT1
ENSG00000101363	2.24958681307958e-67	0.555640452778621	0.51	0.081	5.45839744325629e-63	protein_coding	MANBAL
ENSG00000157110	2.72248438867599e-67	-1.33048189295906	0.212	0.562	6.60583612068343e-63	protein_coding	RBPMS
ENSG00000159079	3.06190461531565e-67	0.629251604583375	0.618	0.165	7.4294053586019e-63	protein_coding	CFAP298
ENSG00000101444	3.11223099711313e-67	0.728375358330734	0.88	0.424	7.5515172913953e-63	protein_coding	AHCY
ENSG00000175634	3.75848436705563e-67	0.583497830686271	0.571	0.128	9.11958646822379e-63	protein_coding	RPS6KB2
ENSG00000168003	5.49621131520417e-67	0.727998958315026	0.797	0.323	1.33360071352114e-62	protein_coding	SLC3A2
ENSG00000111275	5.72843543489461e-67	0.570303073030367	0.536	0.102	1.38994757392283e-62	protein_coding	ALDH2
ENSG00000070423	6.58583601174006e-67	0.61676796927827	0.732	0.254	1.59798724988861e-62	protein_coding	RNF126
ENSG00000150477	8.39219945849832e-67	0.636242491571669	0.597	0.147	2.03628327661003e-62	protein_coding	KIAA1328
ENSG00000160948	9.58919517484301e-67	0.611955650736876	0.685	0.212	2.32672231722391e-62	protein_coding	VPS28
ENSG00000189306	1.20469505184036e-66	0.716203068729681	0.858	0.409	2.92307207378546e-62	protein_coding	RRP7A
ENSG00000120533	1.62127931748011e-66	0.660730908641071	0.946	0.502	3.93387213593375e-62	protein_coding	ENY2
ENSG00000164896	1.65435007183117e-66	0.622095060813586	0.617	0.162	4.01411501429115e-62	protein_coding	FASTK
ENSG00000173473	1.71189245358579e-66	0.701605485628458	0.994	0.671	4.15373584938055e-62	protein_coding	SMARCC1
ENSG00000161654	1.73238215815346e-66	-1.05584037535642	0.263	0.589	4.20345206854357e-62	protein_coding	LSM12
ENSG00000148334	1.83719378970245e-66	0.612268843693683	0.536	0.108	4.45776701133402e-62	protein_coding	PTGES2
ENSG00000135446	3.05782560843642e-66	0.705694444818736	0.921	0.474	7.41950805631012e-62	protein_coding	CDK4
ENSG00000006530	3.57470476285301e-66	0.673483052016559	0.748	0.292	8.67366363658654e-62	protein_coding	AGK
ENSG00000140612	4.51409259205223e-66	0.678992465682559	0.982	0.653	1.09529942653555e-61	protein_coding	SEC11A
ENSG00000141564	4.86114312209151e-66	0.703673886728382	0.816	0.349	1.17950776714428e-61	protein_coding	RPTOR
ENSG00000137563	5.14128005024053e-66	0.629457121069283	0.732	0.259	1.24748019139036e-61	protein_coding	GGH
ENSG00000099622	5.8507290180375e-66	0.69714161257016	0.885	0.418	1.41962088893662e-61	protein_coding	CIRBP
ENSG00000100632	6.31769936700053e-66	0.705448111134895	0.989	0.632	1.53292657440901e-61	protein_coding	ERH
ENSG00000145979	1.05948434364185e-65	0.539949796586632	0.514	0.095	2.57073281141259e-61	protein_coding	TBC1D7
ENSG00000064995	1.22339062138819e-65	0.589995426780291	0.555	0.125	2.96843500373629e-61	protein_coding	TAF11
ENSG00000138029	2.62276580488527e-65	0.627213727782564	0.72	0.266	6.36387894897361e-61	protein_coding	HADHB
ENSG00000141971	3.06523366288298e-65	0.630234194907285	0.642	0.188	7.43748295961926e-61	protein_coding	MVB12A
ENSG00000117713	7.33466976078038e-65	-1.28254597282856	0.642	0.808	1.77968427075575e-60	protein_coding	ARID1A
ENSG00000196924	7.59441464123271e-65	0.585547709003354	0.596	0.141	1.8427087685487e-60	protein_coding	FLNA
ENSG00000100243	8.29813804922545e-65	0.657650794978525	0.794	0.332	2.01346021626406e-60	protein_coding	CYB5R3
ENSG00000096384	8.31091592224672e-65	-1.57358203442277	0.997	0.997	2.01656063937394e-60	protein_coding	HSP90AB1
ENSG00000198818	9.8593947106209e-65	0.662564080033842	0.778	0.329	2.39228353258506e-60	protein_coding	SFT2D1
ENSG00000147383	1.15793844886265e-64	0.563591465472208	0.506	0.087	2.80962185232034e-60	protein_coding	NSDHL
ENSG00000161980	1.29238943012886e-64	0.723815615279014	0.85	0.409	3.13585371326467e-60	protein_coding	POLR3K
ENSG00000204310	1.37696579694671e-64	0.575208476700391	0.562	0.128	3.34106980971149e-60	protein_coding	AGPAT1
ENSG00000169490	1.40346437151836e-64	0.560182821668356	0.513	0.092	3.40536595105216e-60	protein_coding	TM2D2
ENSG00000100462	1.77853234852377e-64	0.517397215941277	0.623	0.155	4.31543089045807e-60	protein_coding	PRMT5
ENSG00000183826	1.88025105177647e-64	0.764279789562815	0.692	0.241	4.56224115203043e-60	protein_coding	BTBD9
ENSG00000138175	2.29612160149753e-64	0.549050034116454	0.675	0.208	5.57130945387361e-60	protein_coding	ARL3
ENSG00000160256	3.19821080968789e-64	0.608947782025169	0.576	0.149	7.7601387086267e-60	protein_coding	SLX9
ENSG00000182934	4.63246540041735e-64	-1.47519509837963	0.429	0.687	1.12402140475727e-59	protein_coding	SRPRA
ENSG00000168118	5.86286666611072e-64	0.664701250742474	0.722	0.28	1.4225659678651e-59	protein_coding	RAB4A
ENSG00000125520	5.86315974005748e-64	0.590433014423028	0.524	0.102	1.42263707932755e-59	protein_coding	SLC2A4RG
ENSG00000088832	6.80781035130898e-64	0.691755945000512	0.884	0.447	1.65184710364161e-59	protein_coding	FKBP1A
ENSG00000124299	7.89000818927177e-64	0.576801404994426	0.594	0.152	1.9144315870449e-59	protein_coding	PEPD
ENSG00000115364	1.2482899309114e-63	0.64741507088083	0.656	0.218	3.02885068836342e-59	protein_coding	MRPL19
ENSG00000110442	1.29896012240692e-63	0.555099968283974	0.56	0.131	3.15179684100815e-59	protein_coding	COMMD9
ENSG00000162772	1.79476541765397e-63	-2.73248334057601	0.22	0.535	4.35481880939559e-59	protein_coding	ATF3
ENSG00000100239	1.96476601848275e-63	0.691454932953862	0.818	0.376	4.76730826724655e-59	protein_coding	PPP6R2
ENSG00000106682	2.16374014197291e-63	0.536201648584426	0.632	0.171	5.25009908048307e-59	protein_coding	EIF4H
ENSG00000114850	2.18430231277747e-63	0.673274777942462	0.847	0.398	5.29999113172324e-59	protein_coding	SSR3
ENSG00000206573	2.41092441231799e-63	0.689772931411426	0.653	0.212	5.84986699404837e-59	lncRNA	THUMPD3-AS1
ENSG00000138629	2.52044704778522e-63	0.565159285398512	0.543	0.12	6.11561271674605e-59	protein_coding	UBL7
ENSG00000132670	2.70250253367768e-63	0.689802790104013	0.785	0.335	6.55735214771552e-59	protein_coding	PTPRA
ENSG00000120697	2.82979775690407e-63	0.560900520350162	0.615	0.165	6.86622127735204e-59	protein_coding	ALG5
ENSG00000100353	2.89074535526961e-63	0.684809842058324	0.952	0.58	7.01410453002619e-59	protein_coding	EIF3D
ENSG00000171148	3.08803592328389e-63	0.533124458508701	0.535	0.108	7.49281036425603e-59	protein_coding	TADA3
ENSG00000130726	3.11598017009423e-63	-2.47950771743179	0.951	0.979	7.56061428471665e-59	protein_coding	TRIM28
ENSG00000243927	3.25091503581202e-63	0.640092773008989	0.658	0.214	7.88802024289429e-59	protein_coding	MRPS6
ENSG00000022267	3.40248210929016e-63	0.653283936707521	0.728	0.289	8.25578258998164e-59	protein_coding	FHL1
ENSG00000232388	3.95865616192928e-63	0.641613934535732	0.724	0.281	9.6052833113052e-59	protein_coding	SMIM26
ENSG00000081154	4.92180745531667e-63	0.639826489624115	0.811	0.356	1.19422736095804e-58	protein_coding	PCNP
ENSG00000143553	4.9829944441151e-63	0.610007487685059	0.67	0.217	1.20907377192009e-58	protein_coding	SNAPIN
ENSG00000072849	5.01764957614923e-63	0.493644836376576	0.563	0.12	1.21748249315685e-58	protein_coding	DERL2
ENSG00000142230	5.53094842948083e-63	0.66043923138151	0.864	0.415	1.34202932692923e-58	protein_coding	SAE1
ENSG00000137145	8.269464228421e-63	0.661330784389458	0.68	0.242	2.00650280038407e-58	protein_coding	DENND4C
ENSG00000124155	8.67597612936834e-63	0.556642000018026	0.574	0.135	2.10513884802993e-58	protein_coding	PIGT
ENSG00000227057	1.00516252272193e-62	0.542218998256068	0.538	0.116	2.43892634513249e-58	protein_coding	WDR46
ENSG00000103507	1.42415525019235e-62	0.583402694173066	0.614	0.174	3.45557029906671e-58	protein_coding	BCKDK
ENSG00000140307	1.87699740889252e-62	0.602977370786858	0.818	0.349	4.55434651293682e-58	protein_coding	GTF2A2
ENSG00000214113	1.92864719462834e-62	0.627564827709313	0.767	0.323	4.6796695530462e-58	protein_coding	LYRM4
ENSG00000198736	2.26403910002407e-62	0.533033448286026	0.511	0.104	5.49346447229841e-58	protein_coding	MSRB1
ENSG00000166562	2.40618570500989e-62	0.60471914712832	0.702	0.251	5.83836899463601e-58	protein_coding	SEC11C
ENSG00000110104	4.17419051667792e-62	0.583532949067921	0.501	0.096	1.01282558696673e-57	protein_coding	CCDC86
ENSG00000175324	4.21000607686367e-62	0.600494987775592	0.633	0.2	1.0215158744902e-57	protein_coding	LSM1
ENSG00000154582	5.35635682107355e-62	0.545842922918615	0.894	0.42	1.29966641906529e-57	protein_coding	ELOC
ENSG00000115053	5.3912174049649e-62	-1.80938276290887	0.986	0.995	1.30812499114068e-57	protein_coding	NCL
ENSG00000184840	5.44892294166631e-62	0.67492279211337	0.932	0.51	1.32212666256591e-57	protein_coding	TMED9
ENSG00000048544	6.62880924679106e-62	0.566736778269618	0.624	0.191	1.60841427564138e-57	protein_coding	MRPS10
ENSG00000130024	7.43658655475632e-62	-1.12197713931928	0.423	0.671	1.80441336164607e-57	protein_coding	PHF10
ENSG00000132432	8.86496532835989e-62	0.671925822775004	0.945	0.543	2.15099518727324e-57	protein_coding	SEC61G
ENSG00000105223	9.20128224202972e-62	0.62768508239439	0.709	0.251	2.23259912320609e-57	protein_coding	PLD3
ENSG00000126953	1.05044622517675e-61	0.583835634027442	0.502	0.099	2.54880272076887e-57	protein_coding	TIMM8A
ENSG00000104823	1.06764462488709e-61	0.634143104883153	0.688	0.242	2.59053291782602e-57	protein_coding	ECH1
ENSG00000114631	1.20638097408447e-61	0.598137354312841	0.535	0.119	2.92716279551855e-57	protein_coding	PODXL2
ENSG00000134684	1.5744921287117e-61	0.694051792736405	0.902	0.45	3.82034770110606e-57	protein_coding	YARS1
ENSG00000077684	1.58123970103547e-61	-2.91595326733456	0.342	0.623	3.83672001059248e-57	protein_coding	JADE1
ENSG00000169217	2.39981111752763e-61	0.6002313891896	0.615	0.189	5.82290169556903e-57	protein_coding	CD2BP2
ENSG00000169288	2.59342143703109e-61	0.597836378947586	0.658	0.22	6.29267777481223e-57	protein_coding	MRPL1
ENSG00000131467	2.79336421131401e-61	-1.45654349068836	0.715	0.833	6.77781892233232e-57	protein_coding	PSME3
ENSG00000093167	3.03690919059726e-61	0.654038471422068	0.834	0.377	7.3687564600652e-57	protein_coding	LRRFIP2
ENSG00000138777	3.10716886614966e-61	0.656782693283221	0.842	0.394	7.53923453682554e-57	protein_coding	PPA2
ENSG00000108883	3.13914999445865e-61	0.656277150838294	0.789	0.356	7.61683354655446e-57	protein_coding	EFTUD2
ENSG00000141959	3.28415879370176e-61	0.595034115934112	0.669	0.226	7.96868289703795e-57	protein_coding	PFKL
ENSG00000112118	4.46375273266914e-61	0.772089317240752	0.846	0.427	1.08308496305484e-56	protein_coding	MCM3
ENSG00000100804	1.26335418604463e-60	0.542885769896179	0.981	0.684	3.0654025970187e-56	protein_coding	PSMB5
ENSG00000211459	1.2847674799685e-60	0.818123076873678	1	0.654	3.11735981339558e-56	Mt_rRNA	MT-RNR1
ENSG00000251562	1.30258571410332e-60	0.860026104965161	0.998	0.627	3.16059397670031e-56	lncRNA	MALAT1
ENSG00000068745	1.62556672921859e-60	0.658065633343672	0.79	0.331	3.944275111776e-56	protein_coding	IP6K2
ENSG00000084623	2.97914061322173e-60	0.537715720422725	0.92	0.459	7.22858678392121e-56	protein_coding	EIF3I
ENSG00000104805	3.16164169302527e-60	0.56728931769388	0.61	0.176	7.67140740395652e-56	protein_coding	NUCB1
ENSG00000130638	3.32050025480687e-60	0.680590250417417	0.938	0.522	8.0568618182634e-56	protein_coding	ATXN10
ENSG00000067334	3.89060891129832e-60	0.575972086066624	0.71	0.262	9.44017346237423e-56	protein_coding	DNTTIP2
ENSG00000030582	3.97688684592156e-60	0.683386894434384	0.81	0.385	9.64951824294406e-56	protein_coding	GRN
ENSG00000101057	4.53596496086359e-60	0.666266663222596	0.85	0.405	1.10060653810394e-55	protein_coding	MYBL2
ENSG00000104969	5.55595765323387e-60	0.619403362400767	0.591	0.171	1.34809756498067e-55	protein_coding	SGTA
ENSG00000101871	5.78410581163041e-60	1.58126864567828	0.615	0.224	1.403455434134e-55	protein_coding	MID1
ENSG00000185475	5.99857874138347e-60	0.624326623334643	0.733	0.298	1.45549514580929e-55	protein_coding	TMEM179B
ENSG00000164902	6.63046726202474e-60	0.585001801433446	0.614	0.189	1.60881657645768e-55	protein_coding	PHAX
ENSG00000158042	6.96146769404142e-60	0.641599284174839	0.745	0.304	1.68913052128221e-55	protein_coding	MRPL17
ENSG00000159055	7.3134821985115e-60	0.628403233342981	0.718	0.277	1.77454332064683e-55	protein_coding	MIS18A
ENSG00000126062	8.21881781027002e-60	0.551745155629408	0.504	0.104	1.99421395348392e-55	protein_coding	TMEM115
ENSG00000031698	8.52130224474417e-60	0.596352024703866	0.779	0.332	2.06760877666472e-55	protein_coding	SARS1
ENSG00000128699	9.70148746512347e-60	0.606782216813493	0.654	0.224	2.35396891853756e-55	protein_coding	ORMDL1
ENSG00000172466	1.21698533051102e-59	0.576436620305357	0.761	0.298	2.95289320595195e-55	protein_coding	ZNF24
ENSG00000129625	1.37567871065852e-59	0.635597851002814	0.825	0.367	3.33794682354183e-55	protein_coding	REEP5
ENSG00000048162	1.45409367964692e-59	0.61152295974723	0.581	0.167	3.52821290429528e-55	protein_coding	NOP16
ENSG00000133624	1.57997215390209e-59	0.658686973531111	0.646	0.22	3.83364443422803e-55	transcribed_unprocessed_pseudogene	ZNF767P
ENSG00000085224	1.59234335868343e-59	-0.941228830647078	0.924	0.925	3.86366192550948e-55	protein_coding	ATRX
ENSG00000115464	1.60706612737772e-59	-1.05751331546847	0.804	0.884	3.8993852514693e-55	protein_coding	USP34
ENSG00000122257	1.62878829253303e-59	-1.03394335396132	0.8	0.85	3.95209191300214e-55	protein_coding	RBBP6
ENSG00000105058	1.74595974909004e-59	0.591668180826664	0.609	0.18	4.23639673519208e-55	protein_coding	FAM32A
ENSG00000183010	1.99990801392647e-59	0.633353385234865	0.588	0.174	4.85257680499119e-55	protein_coding	PYCR1
ENSG00000159140	2.04587068533642e-59	-1.03679892711911	0.926	0.922	4.96410063090028e-55	protein_coding	SON
ENSG00000228716	2.86989092573887e-59	-1.5491510491196	0.41	0.615	6.96350334221279e-55	protein_coding	DHFR
ENSG00000100219	3.51522577780974e-59	0.629196280846876	0.602	0.171	8.52934382727756e-55	protein_coding	XBP1
ENSG00000021645	4.03139200392696e-59	0.622971655723604	0.502	0.101	9.78176955832837e-55	protein_coding	NRXN3
ENSG00000129518	4.2495706662587e-59	0.591634338554254	0.621	0.195	1.03111582646101e-54	protein_coding	EAPP
ENSG00000151503	4.95112416301653e-59	0.686011690483149	0.756	0.329	1.20134076691433e-54	protein_coding	NCAPD3
ENSG00000109917	5.08755457530268e-59	0.557940058592148	0.543	0.129	1.23444424215144e-54	protein_coding	ZPR1
ENSG00000145860	6.66328855512982e-59	-1.15799372488285	0.34	0.629	1.6167803350167e-54	protein_coding	RNF145
ENSG00000104313	7.16854596748767e-59	0.858908345931945	0.543	0.153	1.73937599355121e-54	protein_coding	EYA1
ENSG00000178105	7.49320831548486e-59	0.653505144955086	0.75	0.314	1.81815206566925e-54	protein_coding	DDX10
ENSG00000163832	8.96618771214265e-59	0.632480081898395	0.765	0.347	2.17555578647429e-54	protein_coding	ELP6
ENSG00000119640	1.04147447341804e-58	0.552868846182276	0.558	0.141	2.52703366230153e-54	protein_coding	ACYP1
ENSG00000213593	1.07978123568647e-58	0.569331467808891	0.556	0.146	2.61998119026965e-54	protein_coding	TMX2
ENSG00000130227	1.35478124148776e-58	-1.16900786235399	0.391	0.65	3.28724120434589e-54	protein_coding	XPO7
ENSG00000140545	1.40846819437321e-58	0.596172285812687	0.531	0.126	3.41750722682715e-54	protein_coding	MFGE8
ENSG00000047410	1.66965359188854e-58	0.559053298568366	0.985	0.714	4.05124747535834e-54	protein_coding	TPR
ENSG00000141101	1.82666399314673e-58	0.558737194687619	0.562	0.15	4.43221751297122e-54	protein_coding	NOB1
ENSG00000169398	1.83693177956457e-58	0.66545463529834	0.916	0.472	4.45713126993547e-54	protein_coding	PTK2
ENSG00000110955	1.84856966636467e-58	0.503900553470599	0.994	0.875	4.48536943846723e-54	protein_coding	ATP5F1B
ENSG00000127922	1.8571537069818e-58	0.639837865319309	0.965	0.629	4.50619775462064e-54	protein_coding	SEM1
ENSG00000149823	1.91438497029547e-58	0.521193291072488	0.584	0.161	4.64506369192492e-54	protein_coding	VPS51
ENSG00000115806	2.33393365719708e-58	0.572014919737769	0.725	0.271	5.66305662582299e-54	protein_coding	GORASP2
ENSG00000145220	3.21253314697162e-58	0.731523145958408	0.739	0.335	7.79489042781194e-54	protein_coding	LYAR
ENSG00000144635	3.40784279190796e-58	0.573082241009076	0.762	0.322	8.26878975028548e-54	protein_coding	DYNC1LI1
ENSG00000149273	3.70546322596263e-58	0.473776607297927	1	1	8.99093597147573e-54	protein_coding	RPS3
ENSG00000134072	4.09326975155373e-58	0.583393209070972	0.609	0.191	9.93190972516997e-54	protein_coding	CAMK1
ENSG00000157837	5.18400723354809e-58	0.615833751232736	0.766	0.332	1.25784751514811e-53	protein_coding	SPPL3
ENSG00000171202	5.94345155266109e-58	0.455859199160656	0.501	0.092	1.44211908473769e-53	protein_coding	TMEM126A
ENSG00000178695	6.62360769286963e-58	-2.07608486957893	0.259	0.544	1.60715217059789e-53	protein_coding	KCTD12
ENSG00000141568	7.51144995570927e-58	0.637869710339628	0.793	0.349	1.8225782172533e-53	protein_coding	FOXK2
ENSG00000168569	7.54847032904498e-58	0.466449484681479	0.527	0.116	1.83156084063947e-53	protein_coding	TMEM223
ENSG00000133027	7.6269139507069e-58	0.533280044597365	0.524	0.116	1.85059440099952e-53	protein_coding	PEMT
ENSG00000134775	9.58273659658036e-58	0.640764488130442	0.543	0.141	2.32515520779426e-53	protein_coding	FHOD3
ENSG00000173457	1.02900816745325e-57	0.512800821503363	0.89	0.382	2.49678541750856e-53	protein_coding	PPP1R14B
ENSG00000141127	1.29338270463767e-57	0.548644593541193	0.652	0.217	3.13826379453285e-53	protein_coding	PRPSAP2
ENSG00000188976	1.42505617028447e-57	0.651869409141708	0.758	0.344	3.45775629157823e-53	protein_coding	NOC2L
ENSG00000014138	1.46832173965013e-57	0.524139450358828	0.522	0.119	3.56273586908707e-53	protein_coding	POLA2
ENSG00000115738	1.68586234714745e-57	1.01422460746131	0.614	0.208	4.09057639911857e-53	protein_coding	ID2
ENSG00000077348	1.70434469258028e-57	0.601740583589551	0.574	0.164	4.13542196207679e-53	protein_coding	EXOSC5
ENSG00000143819	1.8550930478246e-57	0.543698130668008	0.51	0.114	4.50119777124162e-53	protein_coding	EPHX1
ENSG00000070366	2.10345829885755e-57	0.635846299317234	0.769	0.328	5.10383121634795e-53	protein_coding	SMG6
ENSG00000160058	2.12509529031556e-57	0.626252669638302	0.68	0.239	5.15633121242169e-53	protein_coding	BSDC1
ENSG00000106628	2.25666487910616e-57	0.603581213999663	0.819	0.377	5.47557166266319e-53	protein_coding	POLD2
ENSG00000225470	2.27892081403784e-57	0.638527974570668	0.881	0.454	5.52957346318141e-53	lncRNA	JPX
ENSG00000113758	2.70881751696107e-57	0.578120157702218	0.539	0.137	6.57267482315433e-53	protein_coding	DBN1
ENSG00000136240	3.00648398080835e-57	0.629564764638832	0.762	0.349	7.29493273103338e-53	protein_coding	KDELR2
ENSG00000198130	3.2597888015501e-57	0.606086360988864	0.701	0.277	7.90955154808117e-53	protein_coding	HIBCH
ENSG00000125952	3.35267967398687e-57	-1.67176640896817	0.484	0.692	8.13494196096174e-53	protein_coding	MAX
ENSG00000139428	3.52042111355681e-57	0.586187048610969	0.621	0.208	8.54194978993424e-53	protein_coding	MMAB
ENSG00000183513	4.1645708854316e-57	0.542935995323408	0.521	0.128	1.01049147964112e-52	protein_coding	COA5
ENSG00000155438	4.55280119970154e-57	0.630692668683928	0.781	0.332	1.10469168309558e-52	protein_coding	NIFK
ENSG00000166181	4.61381807612874e-57	-1.30581198946194	0.508	0.711	1.11949681799188e-52	protein_coding	API5
ENSG00000075188	5.1214779381962e-57	0.567426854734419	0.615	0.195	1.24267540692393e-52	protein_coding	NUP37
ENSG00000120705	6.5149252025026e-57	-1.43208529546344	0.695	0.823	1.58078145113523e-52	protein_coding	ETF1
ENSG00000100916	6.5348515375332e-57	0.544458120514976	0.526	0.126	1.58561637706705e-52	protein_coding	BRMS1L
ENSG00000107862	7.25982990877177e-57	0.656237424583305	0.777	0.343	1.76152512906438e-52	protein_coding	GBF1
ENSG00000180822	7.58780415567523e-57	0.581695434591906	0.562	0.15	1.84110480033304e-52	protein_coding	PSMG4
ENSG00000165304	8.16470647351031e-57	0.631522267935267	0.697	0.275	1.98108437873254e-52	protein_coding	MELK
ENSG00000102763	9.20311737096878e-57	0.67950613236326	0.776	0.347	2.23304439889186e-52	protein_coding	VWA8
ENSG00000170035	1.01579991451489e-56	0.546469313959358	0.795	0.343	2.46473691257893e-52	protein_coding	UBE2E3
ENSG00000079739	1.09760385154056e-56	0.584185216610606	0.645	0.22	2.66322598537801e-52	protein_coding	PGM1
ENSG00000077312	1.13407667320728e-56	0.603229217952681	0.871	0.426	2.75172363987014e-52	protein_coding	SNRPA
ENSG00000134759	1.21993113525201e-56	0.60119194096495	0.706	0.271	2.96004090657547e-52	protein_coding	ELP2
ENSG00000153250	1.3905671608179e-56	-1.02721298760484	0.479	0.69	3.37407215900856e-52	protein_coding	RBMS1
ENSG00000089123	1.4837394549378e-56	0.631861266423337	0.714	0.292	3.60014541346108e-52	protein_coding	TASP1
ENSG00000163812	1.71926142932452e-56	0.533628285651515	0.601	0.179	4.17161593211301e-52	protein_coding	ZDHHC3
ENSG00000196642	1.72878476636528e-56	0.612135565431534	0.893	0.435	4.19472335710873e-52	protein_coding	RABL6
ENSG00000047249	1.91358040211839e-56	0.566831638247263	0.524	0.128	4.64311148770006e-52	protein_coding	ATP6V1H
ENSG00000284194	2.59601656014395e-56	0.547400589174036	0.527	0.126	6.29897458153329e-52	protein_coding	SCO2
ENSG00000115946	2.63285518699876e-56	0.576968198300397	0.518	0.128	6.38835982573379e-52	protein_coding	PNO1
ENSG00000156697	2.63646278631863e-56	0.528095797652091	0.571	0.164	6.39711330472352e-52	protein_coding	UTP14A
ENSG00000112304	2.65294160740639e-56	0.553339903266909	0.62	0.2	6.43709751621087e-52	protein_coding	ACOT13
ENSG00000108961	3.21423255432414e-56	0.470446698875125	0.61	0.177	7.7990138698121e-52	protein_coding	RANGRF
ENSG00000204356	3.38907241076275e-56	0.53821862773415	0.734	0.287	8.22324529747473e-52	protein_coding	NELFE
ENSG00000165948	3.45071588996577e-56	0.540916459257027	0.519	0.131	8.37281703541294e-52	protein_coding	IFI27L1
ENSG00000071626	3.45232486617609e-56	0.635878274269825	0.788	0.352	8.37672105528967e-52	protein_coding	DAZAP1
ENSG00000128463	3.67724286327385e-56	0.479343041818466	0.702	0.251	8.92246208344767e-52	protein_coding	EMC4
ENSG00000143493	3.87150347851767e-56	0.634102641708976	0.694	0.281	9.39381604027527e-52	protein_coding	INTS7
ENSG00000141867	3.98123925194635e-56	-1.29386955629115	0.876	0.908	9.66007892092263e-52	protein_coding	BRD4
ENSG00000112699	4.02353424157574e-56	0.63030387930093	0.893	0.442	9.76270348375937e-52	protein_coding	GMDS
ENSG00000132382	5.62893633339605e-56	0.504815708533723	0.589	0.156	1.36580511193522e-51	protein_coding	MYBBP1A
ENSG00000151327	5.65327791544518e-56	0.543159234959803	0.573	0.17	1.37171135340362e-51	protein_coding	FAM177A1
ENSG00000167112	5.90770038249405e-56	0.545445069716028	0.562	0.156	1.43344442080836e-51	protein_coding	TRUB2
ENSG00000055044	6.25682651268612e-56	-1.89425103564815	0.929	0.968	1.51815638503816e-51	protein_coding	NOP58
ENSG00000131725	6.60120213133012e-56	0.71726569177891	0.618	0.203	1.60171568514594e-51	protein_coding	WDR44
ENSG00000185551	7.05789832936529e-56	0.609316065681415	0.804	0.353	1.71252845063719e-51	protein_coding	NR2F2
ENSG00000103035	7.81326223057828e-56	0.599011609440363	0.962	0.614	1.89580994762751e-51	protein_coding	PSMD7
ENSG00000197170	7.89608508791929e-56	-1.31347253214711	0.846	0.896	1.91590608573274e-51	protein_coding	PSMD12
ENSG00000157954	8.40632287042042e-56	0.561612625555372	0.689	0.26	2.03971018127881e-51	protein_coding	WIPI2
ENSG00000121058	9.5049686924964e-56	0.564858033980727	0.669	0.236	2.30628560354733e-51	protein_coding	COIL
ENSG00000169592	1.05902320434983e-55	0.521779759314498	0.541	0.143	2.56961390303443e-51	protein_coding	INO80E
ENSG00000136143	1.30497624269368e-55	0.425783066964431	0.784	0.284	3.16639435527195e-51	protein_coding	SUCLA2
ENSG00000153130	1.40855318495861e-55	0.572277482728187	0.585	0.179	3.41771344798358e-51	protein_coding	SCOC
ENSG00000132383	1.47963613459066e-55	0.614304163376504	0.829	0.394	3.59018911697078e-51	protein_coding	RPA1
ENSG00000166130	1.52809374369724e-55	0.652860152297148	0.72	0.296	3.70776665970698e-51	protein_coding	IKBIP
ENSG00000165716	1.64147796020203e-55	0.571559033561898	0.576	0.162	3.9828821226342e-51	protein_coding	DIPK1B
ENSG00000108641	2.00926625855473e-55	0.525568441904546	0.562	0.152	4.87528364975719e-51	protein_coding	B9D1
ENSG00000074201	2.05223732598455e-55	0.666122580229734	0.886	0.468	4.97954864776891e-51	protein_coding	CLNS1A
ENSG00000134371	2.28313586566345e-55	0.609369539319138	0.695	0.269	5.53980086444579e-51	protein_coding	CDC73
ENSG00000139343	2.43042082877045e-55	-0.931924866430251	0.952	0.95	5.89717309892863e-51	protein_coding	SNRPF
ENSG00000214026	2.44999528436795e-55	0.526267932983036	0.591	0.18	5.9446685579904e-51	protein_coding	MRPL23
ENSG00000004534	3.10520282635451e-55	0.652855976755801	0.932	0.526	7.53446413786658e-51	protein_coding	RBM6
ENSG00000107371	3.20047109436006e-55	0.531739815242678	0.609	0.203	7.76562306335525e-51	protein_coding	EXOSC3
ENSG00000105983	3.29508221395487e-55	0.654760941870302	0.866	0.442	7.9951874839401e-51	protein_coding	LMBR1
ENSG00000084754	3.4943345895076e-55	0.602536850572332	0.807	0.373	8.47865344798123e-51	protein_coding	HADHA
ENSG00000104517	4.15719847944492e-55	-1.25148219050797	0.771	0.851	1.00870263905251e-50	protein_coding	UBR5
ENSG00000139644	4.16179376012749e-55	0.635587621140045	0.955	0.562	1.00981763795733e-50	protein_coding	TMBIM6
ENSG00000160209	5.21860242718197e-55	0.595434096985099	0.771	0.34	1.26624169293143e-50	protein_coding	PDXK
ENSG00000101361	6.11102215314478e-55	0.637082650372856	0.939	0.588	1.48277841523905e-50	protein_coding	NOP56
ENSG00000104915	6.1281017818957e-55	0.504261096679962	0.522	0.131	1.48692261635917e-50	protein_coding	STX10
ENSG00000169084	7.35480430099612e-55	0.574087673441608	0.618	0.212	1.7845697155937e-50	protein_coding	DHRSX
ENSG00000126247	7.48225905499677e-55	0.591777786696074	0.714	0.283	1.81549533710442e-50	protein_coding	CAPNS1
ENSG00000143776	7.49433884706854e-55	0.695764559398814	0.92	0.487	1.81842637785271e-50	protein_coding	CDC42BPA
ENSG00000062725	7.71464602347074e-55	-1.17021836634802	0.614	0.771	1.87188171113494e-50	protein_coding	APPBP2
ENSG00000100911	8.76164331436574e-55	0.437857492405648	0.521	0.113	2.1259251337977e-50	protein_coding	PSME2
ENSG00000136146	1.1003093988028e-54	0.607323331617538	0.735	0.314	2.66979072525512e-50	protein_coding	MED4
ENSG00000250479	1.22764794171908e-54	0.654820989799182	0.963	0.669	2.97876496578717e-50	protein_coding	CHCHD10
ENSG00000126756	1.57006418063475e-54	0.593726529696054	0.83	0.405	3.80960372789217e-50	protein_coding	UXT
ENSG00000105438	1.59946373820555e-54	0.631482469167203	0.913	0.504	3.88093881438194e-50	protein_coding	KDELR1
ENSG00000141429	1.79197750037e-54	0.604756825953236	0.768	0.362	4.34805420689776e-50	protein_coding	GALNT1
ENSG00000140941	2.28098899278103e-54	0.57500276643952	0.695	0.271	5.53459169208389e-50	protein_coding	MAP1LC3B
ENSG00000168496	2.7828753502737e-54	0.654020901306605	0.785	0.361	6.7523687499041e-50	protein_coding	FEN1
ENSG00000164167	2.89195586329066e-54	0.460676336609134	0.711	0.259	7.01704170668846e-50	protein_coding	LSM6
ENSG00000141756	2.9844748249786e-54	0.599517153133016	0.767	0.338	7.24152971532808e-50	protein_coding	FKBP10
ENSG00000177971	3.12659372323947e-54	0.57805766612387	0.753	0.322	7.58636701006824e-50	protein_coding	IMP3
ENSG00000161202	3.32735647972321e-54	-1.10845190411269	0.199	0.51	8.0734977624004e-50	protein_coding	DVL3
ENSG00000166451	3.53907286338587e-54	0.530887259477522	0.545	0.146	8.58720639571946e-50	protein_coding	CENPN
ENSG00000078140	3.61316716517775e-54	-0.930686756764426	0.82	0.848	8.76698880958729e-50	protein_coding	UBE2K
ENSG00000115875	4.03979595495101e-54	0.599388390386814	0.982	0.785	9.80216090509314e-50	protein_coding	SRSF7
ENSG00000185222	4.39967011540983e-54	0.645128092589667	0.756	0.323	1.06753595680304e-49	protein_coding	TCEAL9
ENSG00000011243	5.38241332046086e-54	0.533490944412108	0.722	0.29	1.30598876807662e-49	protein_coding	AKAP8L
ENSG00000131100	5.45618347727866e-54	0.510680424620964	0.735	0.301	1.32388835892689e-49	protein_coding	ATP6V1E1
ENSG00000105677	5.85322269872559e-54	0.589025166209843	0.844	0.412	1.42022595561878e-49	protein_coding	TMEM147
ENSG00000170515	6.78521750265792e-54	-0.780961242858226	0.971	0.94	1.64636517484492e-49	protein_coding	PA2G4
ENSG00000100372	7.31673685518448e-54	0.56439768018952	0.688	0.271	1.77533303054196e-49	protein_coding	SLC25A17
ENSG00000171720	8.99521307202859e-54	0.582104489317743	0.679	0.26	2.18259849979702e-49	protein_coding	HDAC3
ENSG00000100211	9.10722904458355e-54	0.539239943433312	0.605	0.198	2.20977805537775e-49	protein_coding	CBY1
ENSG00000164070	1.27685066072465e-53	0.556693677921257	0.57	0.173	3.09815044318229e-49	protein_coding	HSPA4L
ENSG00000180957	1.56364077789832e-53	0.637975764517259	0.891	0.486	3.79401798349248e-49	protein_coding	PITPNB
ENSG00000125991	1.62775933511729e-53	0.592200742338512	0.872	0.435	3.94959525072858e-49	protein_coding	ERGIC3
ENSG00000174915	1.67593934337771e-53	0.503640859771325	0.543	0.146	4.06649922277168e-49	protein_coding	PTDSS2
ENSG00000196628	1.8148809150316e-53	-1.12457354643706	0.536	0.734	4.40362705223267e-49	protein_coding	TCF4
ENSG00000114867	2.03263417946802e-53	-0.936290832778598	0.876	0.902	4.9319835730612e-49	protein_coding	EIF4G1
ENSG00000141985	2.64969036866357e-53	0.566619588880103	0.629	0.229	6.42920871052528e-49	protein_coding	SH3GL1
ENSG00000114021	2.73895121290497e-53	0.498182497125545	0.549	0.158	6.64579122299263e-49	protein_coding	NIT2
ENSG00000069509	3.10721541039093e-53	0.518395995644761	0.522	0.134	7.53934747177255e-49	protein_coding	FUNDC1
ENSG00000117758	3.49849876484469e-53	0.584177425345867	0.646	0.233	8.48875740301916e-49	protein_coding	STX12
ENSG00000162236	4.76777135407124e-53	0.530489406082058	0.569	0.173	1.15685204135185e-48	protein_coding	STX5
ENSG00000164054	5.44035108740652e-53	0.506319199563858	0.532	0.143	1.32004678784832e-48	protein_coding	SHISA5
ENSG00000100325	6.24965626958162e-53	0.517699290722384	0.602	0.192	1.51641659725128e-48	protein_coding	ASCC2
ENSG00000141560	6.37099735427835e-53	0.488906876822918	0.5	0.116	1.5458587980421e-48	protein_coding	FN3KRP
ENSG00000114446	6.44796524710487e-53	0.535959251006667	0.656	0.245	1.56453428755753e-48	protein_coding	IFT57
ENSG00000113368	1.02971186336398e-52	0.490602034410863	0.64	0.217	2.49849286526637e-48	protein_coding	LMNB1
ENSG00000198589	1.05475455691755e-52	0.663422795068349	0.924	0.487	2.55925645690474e-48	protein_coding	LRBA
ENSG00000062194	1.12146021062645e-52	-0.915937936913999	0.772	0.83	2.72111105506401e-48	protein_coding	GPBP1
ENSG00000108788	1.13383098508068e-52	0.488437010633524	0.577	0.167	2.75112750219976e-48	protein_coding	MLX
ENSG00000168256	1.19850958052593e-52	0.513246871748887	0.567	0.173	2.90806364618811e-48	protein_coding	NKIRAS2
ENSG00000146416	1.20685108730236e-52	0.613003533066638	0.855	0.439	2.92830347823044e-48	protein_coding	AIG1
ENSG00000142657	1.25800332380982e-52	0.57759569839636	0.709	0.29	3.05241926489214e-48	protein_coding	PGD
ENSG00000100528	1.29224802166739e-52	0.54819938396947	0.711	0.281	3.13551059977375e-48	protein_coding	CNIH1
ENSG00000196961	1.74222218305215e-52	0.455233339153771	0.525	0.134	4.22732790495774e-48	protein_coding	AP2A1
ENSG00000046604	1.79992310842414e-52	0.586212116093807	0.637	0.245	4.36733343028034e-48	protein_coding	DSG2
ENSG00000171843	2.17545744109581e-52	0.65161803210485	0.818	0.417	5.27852993507487e-48	protein_coding	MLLT3
ENSG00000144381	2.38790579203515e-52	-0.950546983352034	0.981	0.994	5.79401461379409e-48	protein_coding	HSPD1
ENSG00000091640	4.5073883016888e-52	0.536469224809463	0.656	0.254	1.09367269752177e-47	protein_coding	SPAG7
ENSG00000161011	4.9411778383448e-52	0.613157146570984	0.735	0.337	1.19892739069598e-47	protein_coding	SQSTM1
ENSG00000256269	5.11009910948498e-52	0.531301917641021	0.585	0.186	1.23991444792544e-47	protein_coding	HMBS
ENSG00000167460	9.2096305848861e-52	0.568516264753112	0.661	0.242	2.23462476511676e-47	protein_coding	TPM4
ENSG00000139579	1.03265841996415e-51	0.516565660912688	0.579	0.182	2.505642390201e-47	protein_coding	NABP2
ENSG00000173409	1.07925481258317e-51	0.56819316235786	0.604	0.212	2.6187038772518e-47	protein_coding	ARV1
ENSG00000147224	1.15069191446412e-51	0.461918656725038	0.761	0.308	2.79203886125574e-47	protein_coding	PRPS1
ENSG00000105568	1.19775353796369e-51	0.591842986935748	0.895	0.475	2.90622918451509e-47	protein_coding	PPP2R1A
ENSG00000111142	1.23408141734187e-51	-0.990691569351365	0.877	0.902	2.99437515103832e-47	protein_coding	METAP2
ENSG00000168894	1.25499274183226e-51	0.566919241999476	0.647	0.248	3.0451143887818e-47	protein_coding	RNF181
ENSG00000154767	1.46338865688827e-51	0.527391610757937	0.547	0.155	3.5507662370737e-47	protein_coding	XPC
ENSG00000184787	1.65462564177082e-51	0.600185426366736	0.786	0.356	4.01478365719272e-47	protein_coding	UBE2G2
ENSG00000114023	1.90655451137737e-51	0.57868267066603	0.824	0.409	4.62606386640604e-47	protein_coding	FAM162A
ENSG00000119650	2.02568313572837e-51	0.550482348813387	0.605	0.205	4.91511756053131e-47	protein_coding	IFT43
ENSG00000081870	2.02797999593663e-51	0.603602507779191	0.819	0.405	4.92069066214063e-47	protein_coding	HSPB11
ENSG00000063245	2.15520170219533e-51	0.457060258284641	0.614	0.195	5.22938141020674e-47	protein_coding	EPN1
ENSG00000121089	2.23774355531799e-51	-0.8083373245087	0.216	0.511	5.42966096262357e-47	processed_pseudogene	NACA3P
ENSG00000107341	2.40365769675874e-51	0.578076359228608	0.799	0.376	5.8322350354154e-47	protein_coding	UBE2R2
ENSG00000116120	3.11156860444351e-51	0.580682341547644	0.712	0.293	7.54991006182174e-47	protein_coding	FARSB
ENSG00000123908	3.21392889215485e-51	-1.16979998446406	0.552	0.726	7.79827706392453e-47	protein_coding	AGO2
ENSG00000057757	3.40620176448788e-51	0.523680023572143	0.532	0.146	8.2648079613534e-47	protein_coding	PITHD1
ENSG00000204272	3.65520830948905e-51	0.596525283305738	0.84	0.429	8.86899744214423e-47	protein_coding	NBDY
ENSG00000136930	3.75875604239217e-51	0.463666573855679	0.973	0.611	9.12024566126035e-47	protein_coding	PSMB7
ENSG00000164114	3.83498765618291e-51	-2.69259848738367	0.397	0.624	9.30521404896221e-47	protein_coding	MAP9
ENSG00000143756	3.85430357466048e-51	0.582231745705792	0.81	0.379	9.35208219355618e-47	protein_coding	FBXO28
ENSG00000153339	4.93246492891681e-51	0.525500783442047	0.576	0.189	1.19681329035238e-46	protein_coding	TRAPPC8
ENSG00000143353	5.25157574280172e-51	0.555892713234105	0.688	0.272	1.27424233823341e-46	protein_coding	LYPLAL1
ENSG00000128245	5.51026118936416e-51	0.547878860819934	0.817	0.392	1.33700977498732e-46	protein_coding	YWHAH
ENSG00000147231	5.72667787660849e-51	0.672399404163763	0.665	0.269	1.38952111998028e-46	protein_coding	RADX
ENSG00000138085	5.76830507432917e-51	0.559260483893898	0.764	0.344	1.39962154323523e-46	protein_coding	ATRAID
ENSG00000166710	6.97754379369521e-51	0.594778012918217	0.916	0.48	1.69303122610221e-46	protein_coding	B2M
ENSG00000160789	8.40901212157399e-51	0.559747598035705	0.608	0.221	2.04036270117871e-46	protein_coding	LMNA
ENSG00000185129	9.85566994902273e-51	-1.11603600177855	0.573	0.734	2.39137975643088e-46	protein_coding	PURA
ENSG00000169564	1.19626671850209e-50	-1.78685330042418	0.89	0.922	2.90262156577348e-46	protein_coding	PCBP1
ENSG00000276644	1.24693370226897e-50	0.665349266685787	0.887	0.478	3.02555993518544e-46	protein_coding	DACH1
ENSG00000159346	1.43819332867285e-50	0.453250092056253	0.724	0.272	3.4896322926918e-46	protein_coding	ADIPOR1
ENSG00000128654	1.4766739136952e-50	0.552723149666391	0.665	0.275	3.58300158419004e-46	protein_coding	MTX2
ENSG00000141424	1.55259848595874e-50	0.498948093759091	0.532	0.147	3.76722496633029e-46	protein_coding	SLC39A6
ENSG00000197498	1.61461693744964e-50	0.57619340233767	0.76	0.343	3.9177065370278e-46	protein_coding	RPF2
ENSG00000214941	1.62769194406568e-50	0.510218527325774	0.542	0.156	3.94943173308097e-46	protein_coding	ZSWIM7
ENSG00000161057	1.67594084488419e-50	0.546998442829225	0.72	0.299	4.066502866027e-46	protein_coding	PSMC2
ENSG00000161671	1.67700995972033e-50	0.544742248989537	0.659	0.25	4.0690969662654e-46	protein_coding	EMC10
ENSG00000150459	1.70022492154673e-50	0.52435147288575	0.936	0.553	4.12542574964099e-46	protein_coding	SAP18
ENSG00000233016	1.92250556186773e-50	0.591396599662473	0.641	0.244	4.66476749531586e-46	lncRNA	SNHG7
ENSG00000108639	2.0115320259121e-50	0.493267858089684	0.53	0.14	4.88078130767311e-46	protein_coding	SYNGR2
ENSG00000113643	2.10009614210284e-50	0.558748688289056	0.868	0.459	5.09567327919833e-46	protein_coding	RARS1
ENSG00000148308	2.14030647119829e-50	0.50706356869817	0.543	0.156	5.19323962171554e-46	protein_coding	GTF3C5
ENSG00000105373	2.49844398953127e-50	0.476085297389531	0.746	0.31	6.06222449619867e-46	protein_coding	NOP53
ENSG00000119950	2.84805714694619e-50	-0.916130680729645	0.304	0.559	6.91052586135023e-46	protein_coding	MXI1
ENSG00000168002	3.03228034838059e-50	0.538728121983152	0.826	0.377	7.35752503731066e-46	protein_coding	POLR2G
ENSG00000160633	3.76887668217573e-50	0.52510232121401	0.744	0.322	9.14480238163119e-46	protein_coding	SAFB
ENSG00000148450	4.3388863671389e-50	0.530303392730521	0.553	0.168	1.05278738812258e-45	protein_coding	MSRB2
ENSG00000188352	4.52632314514215e-50	0.600094433901407	0.749	0.332	1.09826704793729e-45	protein_coding	FOCAD
ENSG00000185043	4.75695159839662e-50	0.554484343435463	0.746	0.338	1.15422673583495e-45	protein_coding	CIB1
ENSG00000100612	6.12086685105689e-50	0.526960243234998	0.565	0.182	1.48516713274044e-45	protein_coding	DHRS7
ENSG00000133398	6.51065457993429e-50	0.511695821998588	0.525	0.152	1.57974522727526e-45	protein_coding	MED10
ENSG00000147889	6.6320042160992e-50	0.63507244310399	0.982	0.555	1.60918950299431e-45	protein_coding	CDKN2A
ENSG00000166582	7.30390777199298e-50	0.625549230406389	0.887	0.495	1.77222018179638e-45	protein_coding	CENPV
ENSG00000118495	7.54642837546228e-50	0.547617603611111	0.569	0.174	1.83106538102217e-45	protein_coding	PLAGL1
ENSG00000175110	1.19119308250917e-49	0.468050739460123	0.639	0.229	2.89031089540025e-45	protein_coding	MRPS22
ENSG00000149179	1.37954429134634e-49	0.572688558002685	0.784	0.352	3.34732626852275e-45	protein_coding	CSTPP1
ENSG00000117899	1.58845831355996e-49	0.576472481519847	0.815	0.406	3.85423525202188e-45	protein_coding	MESD
ENSG00000169609	1.62855865047018e-49	0.506067049327726	0.53	0.155	3.95153470950086e-45	protein_coding	C15orf40
ENSG00000163602	1.65804963489594e-49	-1.28720584222988	0.446	0.663	4.0230916341115e-45	protein_coding	RYBP
ENSG00000175606	1.87891511829986e-49	0.486994559693773	0.541	0.165	4.55899964304278e-45	protein_coding	TMEM70
ENSG00000170310	1.89672787533087e-49	0.565268709371419	0.776	0.358	4.60222051670282e-45	protein_coding	STX8
ENSG00000147274	2.46764473431586e-49	0.583145969639812	0.944	0.567	5.98749318334401e-45	protein_coding	RBMX
ENSG00000176095	3.01856487130617e-49	0.597205395863925	0.669	0.271	7.32424580373728e-45	protein_coding	IP6K1
ENSG00000075702	3.17672818004032e-49	0.503006848509263	0.54	0.153	7.70801325604984e-45	protein_coding	WDR62
ENSG00000130935	3.27961491840277e-49	0.570887658298252	0.723	0.326	7.95765763801249e-45	protein_coding	NOL11
ENSG00000054118	3.50401265310678e-49	0.556854468233055	0.937	0.547	8.5021363014983e-45	protein_coding	THRAP3
ENSG00000004455	3.53271851414621e-49	0.572135569764928	0.887	0.511	8.57178820272436e-45	protein_coding	AK2
ENSG00000113318	3.81826354267801e-49	0.571119382859096	0.804	0.379	9.26463465995392e-45	protein_coding	MSH3
ENSG00000107949	4.10775784470919e-49	0.53080094478927	0.8	0.374	9.96706363440239e-45	protein_coding	BCCIP
ENSG00000005059	4.79615445009875e-49	0.517835981108764	0.548	0.176	1.16373891577196e-44	protein_coding	MCUB
ENSG00000108064	5.2699741625887e-49	0.566379123442869	0.736	0.335	1.27870653081052e-44	protein_coding	TFAM
ENSG00000133872	5.69866536312745e-49	0.546793035092644	0.671	0.28	1.38272416370925e-44	protein_coding	SARAF
ENSG00000075914	6.01962446697787e-49	0.51918820188698	0.726	0.311	1.46060168066751e-44	protein_coding	EXOSC7
ENSG00000234745	6.42637066253423e-49	0.52200324758963	0.569	0.191	1.55929457755731e-44	protein_coding	HLA-B
ENSG00000110063	7.12294860330727e-49	0.482344874450203	0.5	0.135	1.72831224910648e-44	protein_coding	DCPS
ENSG00000034713	8.48107436055989e-49	0.473732452494016	0.927	0.529	2.05784788284625e-44	protein_coding	GABARAPL2
ENSG00000163875	9.32671958838368e-49	0.509733345215699	0.595	0.209	2.26303524092542e-44	protein_coding	MEAF6
ENSG00000127804	1.15441981069632e-48	0.549012284587961	0.76	0.35	2.80108422867355e-44	protein_coding	METTL16
ENSG00000072778	1.25710787841582e-48	0.497391649628595	0.518	0.147	3.05024655618815e-44	protein_coding	ACADVL
ENSG00000205629	1.30225789922885e-48	0.521643410469477	0.615	0.223	3.15979856668888e-44	protein_coding	LCMT1
ENSG00000102316	1.40845135592644e-48	0.658607677664552	0.782	0.377	3.41746637001991e-44	protein_coding	MAGED2
ENSG00000037241	1.501340570133e-48	0.544977655983004	0.726	0.322	3.64285275937072e-44	protein_coding	RPL26L1
ENSG00000160752	1.60244103232358e-48	0.586375314764143	0.953	0.52	3.88816292082994e-44	protein_coding	FDPS
ENSG00000135862	1.63100200640633e-48	-0.953501216578796	0.568	0.707	3.95746326834433e-44	protein_coding	LAMC1
ENSG00000168291	1.97175969300906e-48	0.543964679740182	0.841	0.439	4.78427771911717e-44	protein_coding	PDHB
ENSG00000134597	2.06259016588987e-48	0.522987671344999	0.641	0.244	5.00466877851518e-44	protein_coding	RBMX2
ENSG00000177410	2.14748579629423e-48	0.597801283589888	0.823	0.417	5.21065953612831e-44	lncRNA	ZFAS1
ENSG00000112339	2.34079854545162e-48	0.556691077876451	0.754	0.344	5.67971359068381e-44	protein_coding	HBS1L
ENSG00000185104	2.48489129774632e-48	0.702885055829239	0.973	0.632	6.02934024485168e-44	protein_coding	FAF1
ENSG00000136986	2.65990205959662e-48	0.42266118732657	0.516	0.137	6.45398635740523e-44	protein_coding	DERL1
ENSG00000138796	3.21444600862915e-48	0.487514091189368	0.66	0.257	7.79953179533778e-44	protein_coding	HADH
ENSG00000180329	3.72215094231131e-48	0.525251578404378	0.641	0.253	9.03142704642416e-44	protein_coding	CCDC43
ENSG00000115233	4.96516624731678e-48	0.526530150106495	0.858	0.447	1.20474793824894e-43	protein_coding	PSMD14
ENSG00000039650	8.89854467695047e-48	0.494369705401244	0.538	0.164	2.15914288041526e-43	protein_coding	PNKP
ENSG00000138750	9.50413737016089e-48	0.544784465260643	0.745	0.335	2.30608389149584e-43	protein_coding	NUP54
ENSG00000133119	1.08549404854685e-47	0.49074541798706	0.725	0.314	2.63384275939407e-43	protein_coding	RFC3
ENSG00000136270	1.4046017390387e-47	0.48530879297037	0.532	0.158	3.40812565960349e-43	protein_coding	TBRG4
ENSG00000135045	1.43428926333327e-47	0.516080277532635	0.632	0.241	3.48015946855184e-43	protein_coding	C9orf40
ENSG00000249413	1.55901266890314e-47	0.588589343960703	0.571	0.197	3.78278833982657e-43	lncRNA
ENSG00000158435	1.85287444038896e-47	-0.937003917396983	0.416	0.626	4.49581454215977e-43	protein_coding	CNOT11
ENSG00000132485	2.45795661633197e-47	-0.633282708190017	0.959	0.89	5.9639859338679e-43	protein_coding	ZRANB2
ENSG00000006625	3.2815616667224e-47	0.555653776062185	0.749	0.352	7.96238122813523e-43	protein_coding	GGCT
ENSG00000055163	3.45930834916807e-47	0.451601083216132	0.531	0.152	8.39366577842142e-43	protein_coding	CYFIP2
ENSG00000143368	3.62022237355552e-47	0.465125883198649	0.635	0.226	8.78410756719512e-43	protein_coding	SF3B4
ENSG00000169139	4.92840355274374e-47	0.542919049708734	0.884	0.477	1.19582783803774e-42	protein_coding	UBE2V2
ENSG00000196449	5.83083513692393e-47	0.54408400833315	0.592	0.217	1.41479383762322e-42	protein_coding	YRDC
ENSG00000124831	6.26323891719038e-47	0.544503630570463	0.841	0.423	1.51971229086707e-42	protein_coding	LRRFIP1
ENSG00000164615	6.56346373810317e-47	0.550926261053696	0.657	0.275	1.59255884141335e-42	protein_coding	CAMLG
ENSG00000111877	8.06203318136597e-47	0.560082177809885	0.597	0.227	1.95617173112664e-42	protein_coding	MCM9
ENSG00000111445	8.46893035737663e-47	0.530733058603534	0.684	0.284	2.05490126191387e-42	protein_coding	RFC5
ENSG00000119326	8.7038429998456e-47	0.568188124649274	0.698	0.322	2.11190046548254e-42	protein_coding	CTNNAL1
ENSG00000065268	8.75288727820973e-47	0.384946310418674	0.715	0.274	2.12380056918481e-42	protein_coding	WDR18
ENSG00000122786	1.07051461282248e-46	0.561642562299877	0.831	0.414	2.59749665655247e-42	protein_coding	CALD1
ENSG00000198668	1.08932427328563e-46	0.454257223529562	0.99	0.792	2.64313641670026e-42	protein_coding	CALM1
ENSG00000181218	1.09588728699125e-46	-3.76782973478108	0.314	0.556	2.65906091315558e-42	protein_coding	H2AW
ENSG00000122779	1.28306806918183e-46	0.539655510724301	0.693	0.313	3.11323636306279e-42	protein_coding	TRIM24
ENSG00000148484	1.32557282642396e-46	0.498304779211175	0.549	0.176	3.2163699060351e-42	protein_coding	RSU1
ENSG00000141873	1.3539466576623e-46	0.459430374168048	0.503	0.143	3.2852161701518e-42	protein_coding	SLC39A3
ENSG00000213864	1.40915401475301e-46	-0.930961583645657	0.319	0.561	3.4191713013967e-42	processed_pseudogene	EEF1B2P2
ENSG00000138190	1.4768640028695e-46	0.589367001615066	0.724	0.328	3.58346281656256e-42	protein_coding	EXOC6
ENSG00000152147	1.68470678421092e-46	0.529265857099056	0.573	0.197	4.08777254120938e-42	protein_coding	GEMIN6
ENSG00000165898	2.25569225239421e-46	0.503951010590372	0.566	0.189	5.4732116812093e-42	protein_coding	ISCA2
ENSG00000166851	2.34100475527401e-46	0.659024732204294	0.529	0.164	5.68021393819686e-42	protein_coding	PLK1
ENSG00000139734	2.57856926572321e-46	0.642980245676257	0.913	0.49	6.25664046635079e-42	protein_coding	DIAPH3
ENSG00000103591	2.61812956041964e-46	0.529751395353303	0.653	0.274	6.35262956540222e-42	protein_coding	AAGAB
ENSG00000145592	3.03640927326388e-46	0.497343949177756	0.998	0.814	7.36754346064748e-42	protein_coding	RPL37
ENSG00000126005	3.30013380734013e-46	0.485464023694559	0.516	0.153	8.00744467013008e-42	protein_coding	MMP24OS
ENSG00000099991	3.75086876260514e-46	0.508723146404883	0.665	0.257	9.10110796558511e-42	protein_coding	CABIN1
ENSG00000143033	4.50539926640794e-46	-1.29121404841787	0.827	0.88	1.09319007800122e-41	protein_coding	MTF2
ENSG00000204899	5.56776110753983e-46	0.573466717523464	0.896	0.48	1.35096155513346e-41	protein_coding	MZT1
ENSG00000159685	5.84302368533872e-46	0.485342936714959	0.618	0.226	1.41775126701059e-41	protein_coding	CHCHD6
ENSG00000111247	6.2034157980652e-46	0.492909616414294	0.584	0.208	1.50519680924254e-41	protein_coding	RAD51AP1
ENSG00000134884	6.53046946838443e-46	-0.932126089568157	0.656	0.723	1.5845531118088e-41	protein_coding	ARGLU1
ENSG00000134186	8.69100076818963e-46	-0.84499759077605	0.75	0.74	2.10878442639353e-41	protein_coding	PRPF38B
ENSG00000132549	9.18358200335012e-46	0.566462519442126	0.839	0.442	2.22830433729287e-41	protein_coding	VPS13B
ENSG00000119977	9.68386319557352e-46	0.461127437765939	0.512	0.15	2.34969256577396e-41	protein_coding	TCTN3
ENSG00000151500	1.00221637517879e-45	0.465120320796528	0.585	0.208	2.43177781273381e-41	protein_coding	THYN1
ENSG00000138279	1.19410158299605e-45	0.514257701451927	0.603	0.232	2.89736808098161e-41	protein_coding	ANXA7
ENSG00000113312	1.25985624461993e-45	0.518634735281532	0.765	0.365	3.0569151919458e-41	protein_coding	TTC1
ENSG00000133318	1.26843694413431e-45	0.538168202860146	0.817	0.406	3.07773540124749e-41	protein_coding	RTN3
ENSG00000079805	1.33899011731908e-45	0.511039178162241	0.72	0.322	3.24892562066301e-41	protein_coding	DNM2
ENSG00000184983	1.34464599795545e-45	0.382562932630353	0.843	0.409	3.26264904943911e-41	protein_coding	NDUFA6
ENSG00000069482	1.38329987371288e-45	0.686755953279224	0.672	0.308	3.35643881357694e-41	protein_coding	GAL
ENSG00000011376	2.32567807180129e-45	0.50697377601543	0.648	0.265	5.64302527341865e-41	protein_coding	LARS2
ENSG00000143256	2.42521213100245e-45	0.434772762629849	0.965	0.642	5.88453471466434e-41	protein_coding	PFDN2
ENSG00000120656	2.49853971314637e-45	0.398582003981368	0.656	0.236	6.06245675997835e-41	protein_coding	TAF12
ENSG00000117519	2.524606168686e-45	-1.41084327047488	0.591	0.732	6.1257044076997e-41	protein_coding	CNN3
ENSG00000136718	2.68111894308708e-45	0.487248356820196	0.579	0.203	6.50546700350648e-41	protein_coding	IMP4
ENSG00000160563	2.95568451058048e-45	0.527458345355095	0.773	0.367	7.17167289647247e-41	protein_coding	MED27
ENSG00000173786	3.01801550130776e-45	0.477597791950371	0.516	0.161	7.32291281237315e-41	protein_coding	CNP
ENSG00000130254	3.06636864804473e-45	0.489640584539639	0.607	0.224	7.44023688761573e-41	protein_coding	SAFB2
ENSG00000106263	3.24830617859652e-45	0.563529965570048	0.886	0.499	7.88169011174659e-41	protein_coding	EIF3B
ENSG00000241973	3.4575375058663e-45	0.535873226420658	0.709	0.307	8.38936900423399e-41	protein_coding	PI4KA
ENSG00000111206	3.96636046384993e-45	0.500142738797996	0.565	0.192	9.62397702948547e-41	protein_coding	FOXM1
ENSG00000145916	4.66173435874927e-45	0.458276434150813	0.516	0.155	1.13112322480692e-40	protein_coding	RMND5B
ENSG00000106066	4.78468804420557e-45	0.498022399481046	0.604	0.226	1.16095670704604e-40	protein_coding	CPVL
ENSG00000136271	4.85410991782544e-45	0.511168753897062	0.648	0.262	1.17780123046116e-40	protein_coding	DDX56
ENSG00000159259	5.23026326792794e-45	0.492031853223135	0.51	0.141	1.26907107933004e-40	protein_coding	CHAF1B
ENSG00000204469	5.41935047110795e-45	0.483468775611182	0.808	0.38	1.31495119830963e-40	protein_coding	PRRC2A
ENSG00000070785	5.77689012948514e-45	0.539041530248356	0.797	0.386	1.40170462101828e-40	protein_coding	EIF2B3
ENSG00000092847	6.12130971944018e-45	-0.964374553959029	0.329	0.576	1.48527459032496e-40	protein_coding	AGO1
ENSG00000166557	6.38232352277042e-45	0.514238202872921	0.753	0.355	1.54860697956502e-40	protein_coding	TMED3
ENSG00000237190	9.70830824078406e-45	0.468960005271457	0.55	0.186	2.35562391154385e-40	protein_coding	CDKN2AIPNL
ENSG00000167674	9.99826243279745e-45	0.52507404849992	0.768	0.359	2.42597839669397e-40	protein_coding	HDGFL2
ENSG00000168958	1.08876996771786e-44	0.49277753120804	0.708	0.32	2.64179144967063e-40	protein_coding	MFF
ENSG00000122033	1.09998863734961e-44	0.483690621987454	0.517	0.153	2.6690124296651e-40	protein_coding	MTIF3
ENSG00000160049	1.26061553128722e-44	0.57703402572996	0.863	0.463	3.05875752511531e-40	protein_coding	DFFA
ENSG00000204574	1.3451048850174e-44	0.523893275238218	0.79	0.388	3.26376249300622e-40	protein_coding	ABCF1
ENSG00000101474	2.00564951686296e-44	0.488017360357734	0.548	0.177	4.86650798771628e-40	protein_coding	APMAP
ENSG00000151247	2.3070893482398e-44	-1.37053269992487	0.603	0.737	5.59792159456905e-40	protein_coding	EIF4E
ENSG00000157985	2.52532085266592e-44	0.587490109617947	0.833	0.442	6.1274385169086e-40	protein_coding	AGAP1
ENSG00000160194	2.55532174435418e-44	0.527553773073169	0.859	0.459	6.20023268050098e-40	protein_coding	NDUFV3
ENSG00000102038	2.62702179462544e-44	0.529942052983663	0.585	0.22	6.37420568247916e-40	protein_coding	SMARCA1
ENSG00000165389	2.67534860306653e-44	0.444446684834229	0.514	0.156	6.49146585048064e-40	protein_coding	SPTSSA
ENSG00000147400	3.13444890843135e-44	0.430835850773094	0.526	0.158	7.60542683141783e-40	protein_coding	CETN2
ENSG00000163939	3.57333405969648e-44	0.516321521112005	0.871	0.453	8.67033776244755e-40	protein_coding	PBRM1
ENSG00000104375	4.14859978901874e-44	0.564469733042892	0.835	0.435	1.00661625280751e-39	protein_coding	STK3
ENSG00000176974	4.28938261693281e-44	0.470089574446924	0.616	0.241	1.04077579817258e-39	protein_coding	SHMT1
ENSG00000177030	4.74703447552539e-44	0.559861651661	0.719	0.35	1.15182044514148e-39	protein_coding	DEAF1
ENSG00000126602	5.19630821383395e-44	0.570716454579273	0.88	0.514	1.26083222500467e-39	protein_coding	TRAP1
ENSG00000132475	5.9933300191144e-44	-0.728628990180423	0.998	0.992	1.45422159583792e-39	protein_coding	H3-3B
ENSG00000243147	6.48325865947642e-44	0.496387220455619	0.715	0.316	1.57309788113536e-39	protein_coding	MRPL33
ENSG00000205659	7.14674712952115e-44	0.55546725625027	0.673	0.293	1.73408672350701e-39	protein_coding	LIN52
ENSG00000164919	7.69343373740283e-44	0.527987393632949	0.985	0.532	1.86673476204342e-39	protein_coding	COX6C
ENSG00000197548	8.36768694974713e-44	0.54826784987393	0.853	0.466	2.03033556148664e-39	protein_coding	ATG7
ENSG00000116209	8.94993213617775e-44	0.498684600738841	0.815	0.423	2.17161153352217e-39	protein_coding	TMEM59
ENSG00000109016	9.21775868607946e-44	0.525154341507392	0.732	0.341	2.23659696759032e-39	protein_coding	DHRS7B
ENSG00000136279	9.78266487560063e-44	0.472186730020947	0.6	0.229	2.37366580541574e-39	protein_coding	DBNL
ENSG00000142208	9.9324146849361e-44	0.475921975668051	0.541	0.182	2.4100010991529e-39	protein_coding	AKT1
ENSG00000163344	1.18232785439524e-43	0.451764668663375	0.55	0.182	2.86880030590461e-39	protein_coding	PMVK
ENSG00000054116	1.21062828260384e-43	0.416401145369455	0.7	0.29	2.93746846490995e-39	protein_coding	TRAPPC3
ENSG00000133275	1.29049654286603e-43	0.490317311967766	0.606	0.227	3.13126081161014e-39	protein_coding	CSNK1G2
ENSG00000132603	1.31239983166486e-43	0.519586914419372	0.6	0.238	3.18440695155163e-39	protein_coding	NIP7
ENSG00000108179	1.56412937698346e-43	0.563113276931247	0.759	0.377	3.79520352031266e-39	protein_coding	PPIF
ENSG00000138663	1.57250756297502e-43	0.420806709041254	0.619	0.232	3.8155323508026e-39	protein_coding	COPS4
ENSG00000213442	1.90202648911595e-43	-1.02308553738069	0.439	0.629	4.61507707319094e-39	processed_pseudogene	RPL18AP3
ENSG00000092978	2.09198084254336e-43	0.526436967934738	0.676	0.292	5.07598231634721e-39	protein_coding	GPATCH2
ENSG00000176783	2.24765423618282e-43	0.49514711951253	0.588	0.214	5.45370823867401e-39	protein_coding	RUFY1
ENSG00000114744	2.25939941441451e-43	0.479016072341989	0.547	0.188	5.48220673913537e-39	protein_coding	COMMD2
ENSG00000116750	2.54899650113077e-43	0.480541563073035	0.737	0.356	6.18488511034371e-39	protein_coding	UCHL5
ENSG00000178307	2.68363920364558e-43	0.255907347461769	0.619	0.198	6.51158216372562e-39	protein_coding	TMEM11
ENSG00000168938	2.68646103220333e-43	0.464464848481666	0.538	0.179	6.51842904853816e-39	protein_coding	PPIC
ENSG00000120805	2.72466101179996e-43	0.484882210711696	0.59	0.224	6.61111747903141e-39	protein_coding	ARL1
ENSG00000100416	3.33332737572356e-43	0.439468268944221	0.505	0.155	8.08798554445565e-39	protein_coding	TRMU
ENSG00000151725	3.59105796228441e-43	0.508239657594629	0.641	0.266	8.71334303968689e-39	protein_coding	CENPU
ENSG00000169895	3.99129209749533e-43	0.684214793600522	0.891	0.49	9.68447114536267e-39	protein_coding	SYAP1
ENSG00000160783	4.27397289067329e-43	0.477749558092993	0.687	0.311	1.03703678219297e-38	protein_coding	PMF1
ENSG00000123064	4.38315388969992e-43	0.483542478918479	0.635	0.265	1.06352845979679e-38	protein_coding	DDX54
ENSG00000117419	4.53671635213697e-43	0.540303112543898	0.831	0.448	1.10078885568251e-38	protein_coding	ERI3
ENSG00000095787	4.59280531339921e-43	-0.71580384079638	0.837	0.783	1.11439828124318e-38	protein_coding	WAC
ENSG00000185808	5.31180387130045e-43	0.469290351249984	0.537	0.18	1.28885609133234e-38	protein_coding	PIGP
ENSG00000156928	5.73174805043461e-43	0.487720067870694	0.764	0.376	1.39075134695745e-38	protein_coding	MALSU1
ENSG00000101166	6.30675462957377e-43	0.4447265657052	0.597	0.214	1.53027094331978e-38	protein_coding	PRELID3B
ENSG00000064545	7.17662831261314e-43	0.503410534062751	0.654	0.274	1.74133709377245e-38	protein_coding	TMEM161A
ENSG00000077549	7.32662498165246e-43	0.518407692085065	0.915	0.535	1.77773228554815e-38	protein_coding	CAPZB
ENSG00000132323	7.59772380954659e-43	0.392088990040082	0.659	0.254	1.84351170514839e-38	protein_coding	ILKAP
ENSG00000118939	7.87979597319405e-43	0.470381353843192	0.739	0.335	1.9119536949358e-38	protein_coding	UCHL3
ENSG00000139180	1.36353375496494e-42	0.487236073962143	0.595	0.232	3.30847830304692e-38	protein_coding	NDUFA9
ENSG00000113269	1.46086071051669e-42	0.53226627001493	0.786	0.406	3.54463242799769e-38	protein_coding	RNF130
ENSG00000167881	1.59451168369268e-42	0.50988206404814	0.689	0.313	3.86892314931193e-38	protein_coding	SRP68
ENSG00000083937	1.6478162375034e-42	0.497967542503706	0.657	0.287	3.99826131867826e-38	protein_coding	CHMP2B
ENSG00000188312	1.67003885424426e-42	0.586541609300965	0.804	0.421	4.05218227593826e-38	protein_coding	CENPP
ENSG00000123106	1.72530860478643e-42	0.570833709945519	0.762	0.365	4.1862887986538e-38	protein_coding	CCDC91
ENSG00000170558	1.74900705595537e-42	0.512084768059267	0.603	0.236	4.24379072057012e-38	protein_coding	CDH2
ENSG00000087206	2.12258797809204e-42	0.502823482412067	0.648	0.269	5.15024747004254e-38	protein_coding	UIMC1
ENSG00000147669	2.24464107256166e-42	0.47188717883857	0.817	0.415	5.44639709846362e-38	protein_coding	POLR2K
ENSG00000136243	2.85109498133236e-42	0.505598869700731	0.603	0.242	6.91789686270484e-38	protein_coding	NUP42
ENSG00000165527	2.88136440422123e-42	-1.19394360518314	0.408	0.624	6.9913425904024e-38	protein_coding	ARF6
ENSG00000137073	3.17328931266879e-42	0.535605381132905	0.779	0.388	7.69966918825954e-38	protein_coding	UBAP2
ENSG00000105819	3.23314249906768e-42	0.47951542266741	0.646	0.266	7.84489695973782e-38	protein_coding	PMPCB
ENSG00000089006	3.39706836133837e-42	0.497497813582578	0.782	0.389	8.24264667195143e-38	protein_coding	SNX5
ENSG00000145386	3.51620105257233e-42	0.537864026055943	0.645	0.281	8.53171023396149e-38	protein_coding	CCNA2
ENSG00000174437	3.76404553360715e-42	-0.85209637905523	0.66	0.747	9.13308008274439e-38	protein_coding	ATP2A2
ENSG00000123562	3.78857221695203e-42	-1.23527962556869	0.987	0.973	9.1925916272124e-38	protein_coding	MORF4L2
ENSG00000152240	4.20599314822374e-42	0.444995166438428	0.503	0.153	1.02054217748501e-37	protein_coding	HAUS1
ENSG00000121064	6.23478622295772e-42	0.458444353349159	0.569	0.212	1.51280852913846e-37	protein_coding	SCPEP1
ENSG00000110711	7.30658291970053e-42	0.428421852324272	0.603	0.223	1.77286927963614e-37	protein_coding	AIP
ENSG00000167986	7.81980400490398e-42	0.498179593523296	0.803	0.403	1.8973972437499e-37	protein_coding	DDB1
ENSG00000151466	8.09166580484531e-42	0.546958276334906	0.733	0.346	1.96336179088767e-37	protein_coding	SCLT1
ENSG00000040275	8.74668326983052e-42	0.475772148498709	0.543	0.192	2.12229522859168e-37	protein_coding	SPDL1
ENSG00000114491	1.04073831167034e-41	0.467772631899589	0.648	0.274	2.52524743943691e-37	protein_coding	UMPS
ENSG00000119487	1.21568255128033e-41	0.505935184121942	0.773	0.385	2.94973214242659e-37	protein_coding	MAPKAP1
ENSG00000136238	1.35376726841566e-41	-0.86698275338675	0.933	0.898	3.28478090008376e-37	protein_coding	RAC1
ENSG00000164040	1.37053428609897e-41	0.435301647223544	0.569	0.206	3.32546439179055e-37	protein_coding	PGRMC2
ENSG00000179115	1.44767401089727e-41	0.48987470115923	0.721	0.331	3.51263622004115e-37	protein_coding	FARSA
ENSG00000134057	1.51399540513141e-41	0.728083483161358	0.745	0.382	3.67355845101084e-37	protein_coding	CCNB1
ENSG00000115306	1.54167927869337e-41	-1.04833128876979	0.571	0.696	3.7407306018216e-37	protein_coding	SPTBN1
ENSG00000108474	1.5908005705119e-41	0.505902350712015	0.732	0.347	3.85991850429008e-37	protein_coding	PIGL
ENSG00000080802	1.65874987377848e-41	0.450220299711106	0.766	0.376	4.02479069373611e-37	protein_coding	CNOT4
ENSG00000130311	1.72596690808155e-41	0.426741757658421	0.54	0.183	4.18788610576907e-37	protein_coding	DDA1
ENSG00000123975	1.90736277151091e-41	0.424330841313974	0.698	0.271	4.62802502879407e-37	protein_coding	CKS2
ENSG00000079785	1.90750375433415e-41	0.464643929968756	0.721	0.328	4.62836710951639e-37	protein_coding	DDX1
ENSG00000152253	1.93817165071509e-41	0.460353448575636	0.508	0.168	4.70277969329509e-37	protein_coding	SPC25
ENSG00000102317	2.14208061398408e-41	0.523942375610295	0.922	0.51	5.19754440177098e-37	protein_coding	RBM3
ENSG00000011454	2.86838404153393e-41	0.54061958233108	0.759	0.388	6.95984703837793e-37	protein_coding	RABGAP1
ENSG00000166974	3.32605771798031e-41	0.43708808520995	0.621	0.242	8.07034644690742e-37	protein_coding	MAPRE2
ENSG00000064961	3.66515393403299e-41	0.459560136759024	0.582	0.223	8.89312950553764e-37	protein_coding	HMG20B
ENSG00000179010	3.71917228161976e-41	0.505752800790738	0.939	0.555	9.0241996241222e-37	protein_coding	MRFAP1
ENSG00000130826	3.80845691731344e-41	0.559028189971147	0.902	0.532	9.24083986416933e-37	protein_coding	DKC1
ENSG00000253729	4.09260999906565e-41	0.57388026121349	0.985	0.571	9.93030890173289e-37	protein_coding	PRKDC
ENSG00000083520	4.24377010676621e-41	0.515863252761244	0.772	0.364	1.02970837870575e-36	protein_coding	DIS3
ENSG00000180098	4.43754198880101e-41	0.476488861283998	0.657	0.286	1.07672518816268e-36	protein_coding	TRNAU1AP
ENSG00000135506	4.77479783175317e-41	0.459599280495868	0.573	0.221	1.15855694589659e-36	protein_coding	OS9
ENSG00000061794	5.01091973215578e-41	0.48041607355904	0.648	0.278	1.21584956381028e-36	protein_coding	MRPS35
ENSG00000164609	5.19964871299593e-41	0.508949744354819	0.568	0.223	1.26164276372133e-36	protein_coding	SLU7
ENSG00000133028	5.20994983458336e-41	0.485971518035851	0.643	0.271	1.26414222786331e-36	protein_coding	SCO1
ENSG00000152700	5.7075545749357e-41	0.439643899084721	0.583	0.217	1.3848810420624e-36	protein_coding	SAR1B
ENSG00000126088	6.58918890766871e-41	0.418558568136381	0.69	0.283	1.59880079655674e-36	protein_coding	UROD
ENSG00000137500	7.13727781601781e-41	0.428319051144422	0.518	0.176	1.73178908927856e-36	protein_coding	CCDC90B
ENSG00000055208	7.17249307885583e-41	-0.851807402004411	0.509	0.675	1.74033372065358e-36	protein_coding	TAB2
ENSG00000181061	7.38216983318009e-41	0.501560710680956	0.69	0.317	1.79120968832282e-36	protein_coding	HIGD1A
ENSG00000182287	7.63981425023627e-41	0.45435970713695	0.61	0.248	1.85372452967733e-36	protein_coding	AP1S2
ENSG00000134644	8.48401876270813e-41	-0.702540742264267	0.988	0.952	2.0585623125835e-36	protein_coding	PUM1
ENSG00000162129	9.75073243097482e-41	0.406362249106078	0.511	0.164	2.36591771705173e-36	protein_coding	CLPB
ENSG00000167552	1.02649766953859e-40	-1.38935454285164	0.797	0.868	2.49069394536844e-36	protein_coding	TUBA1A
ENSG00000150753	1.09192658717187e-40	0.522008521770407	0.978	0.708	2.64945067111382e-36	protein_coding	CCT5
ENSG00000129810	1.63588239946006e-40	0.467692194560802	0.553	0.202	3.96930505404989e-36	protein_coding	SGO1
ENSG00000178035	1.65639850525508e-40	0.474638939574407	0.961	0.63	4.01908533315093e-36	protein_coding	IMPDH2
ENSG00000063601	1.96242124201848e-40	0.476449412421462	0.551	0.205	4.76161890163363e-36	protein_coding	MTMR1
ENSG00000247596	2.09242202585385e-40	0.316073773049061	0.525	0.162	5.07705280353179e-36	protein_coding	TWF2
ENSG00000136819	2.10817693338527e-40	0.449645397104996	0.557	0.205	5.11528051116602e-36	protein_coding	C9orf78
ENSG00000108829	2.14618743606772e-40	0.304514804501681	0.857	0.409	5.20750919487471e-36	protein_coding	LRRC59
ENSG00000171204	2.2467535286612e-40	0.47382186637975	0.591	0.235	5.45152276194353e-36	protein_coding	TMEM126B
ENSG00000122958	2.47420806745592e-40	0.320586860682972	0.636	0.248	6.00341845487505e-36	protein_coding	VPS26A
ENSG00000094804	2.60985796435119e-40	0.514790867487342	0.58	0.226	6.33255936470173e-36	protein_coding	CDC6
ENSG00000133773	2.61617561811007e-40	0.50379075343664	0.734	0.353	6.34788851978227e-36	protein_coding	CCDC59
ENSG00000130723	2.70226107192297e-40	-0.822135334657428	0.867	0.868	6.55676626491389e-36	NA	NA
ENSG00000100350	3.10323979535616e-40	0.42518361522257	0.528	0.173	7.52970103945218e-36	protein_coding	FOXRED2
ENSG00000009844	3.45682306155797e-40	0.483291937081277	0.696	0.313	8.38763547656426e-36	protein_coding	VTA1
ENSG00000088538	3.45750121281465e-40	0.567812479078573	0.846	0.454	8.38928094277346e-36	protein_coding	DOCK3
ENSG00000164022	3.56074961986322e-40	0.497121265507566	0.69	0.32	8.63980287763612e-36	protein_coding	AIMP1
ENSG00000102390	3.85810581951749e-40	0.467505451878897	0.598	0.244	9.36130796047725e-36	protein_coding	PBDC1
ENSG00000123219	4.05821151334004e-40	0.485564700928703	0.746	0.373	9.84684441596827e-36	protein_coding	CENPK
ENSG00000103005	4.10755042775944e-40	0.421162802185915	0.5	0.161	9.96656035791551e-36	protein_coding	USB1
ENSG00000159063	4.22253284673022e-40	0.481278332325685	0.629	0.269	1.02455536993062e-35	protein_coding	ALG8
ENSG00000102103	4.38928434122286e-40	0.438417361431637	0.659	0.293	1.06501595255431e-35	protein_coding	PQBP1
ENSG00000128039	5.48047422263769e-40	0.484967885364408	0.537	0.192	1.32978226538081e-35	protein_coding	SRD5A3
ENSG00000105887	5.76585494763759e-40	0.498479720390187	0.89	0.504	1.39902704449478e-35	protein_coding	MTPN
ENSG00000046651	6.40387459802651e-40	0.427940456070483	0.513	0.164	1.55383613246515e-35	protein_coding	OFD1
ENSG00000171311	7.05722422484928e-40	0.418316398492613	0.647	0.263	1.71236488591743e-35	protein_coding	EXOSC1
ENSG00000129636	7.14690317052588e-40	0.550176590800047	0.801	0.418	1.7341245852964e-35	protein_coding	ITFG1
ENSG00000256537	7.56149692053035e-40	0.469655903571902	0.512	0.174	1.83472161279748e-35	protein_coding	SMIM10L1
ENSG00000198218	9.75537026504778e-40	0.391690185221068	0.791	0.386	2.36704304111119e-35	protein_coding	QRICH1
ENSG00000164880	9.75632617443402e-40	0.439140989547622	0.504	0.159	2.36727498296467e-35	protein_coding	INTS1
ENSG00000089597	1.02637254593823e-39	0.489701311557424	0.794	0.406	2.49039034546453e-35	protein_coding	GANAB
ENSG00000075151	1.03248417577881e-39	0.555407617697683	0.988	0.586	2.50521960410971e-35	protein_coding	EIF4G3
ENSG00000158169	1.0947923323456e-39	0.51722308589865	0.734	0.358	2.65640411520336e-35	protein_coding	FANCC
ENSG00000079616	1.18891374766528e-39	0.489637923861018	0.626	0.272	2.88478031733503e-35	protein_coding	KIF22
ENSG00000157456	1.23712813432018e-39	0.531289531049241	0.591	0.245	3.00176770511448e-35	protein_coding	CCNB2
ENSG00000054611	1.258658265561e-39	0.524890167408834	0.737	0.367	3.05400841555721e-35	protein_coding	TBC1D22A
ENSG00000118564	1.32244055008029e-39	0.495351919853896	0.661	0.287	3.20876975071482e-35	protein_coding	FBXL5
ENSG00000153914	1.66838907882725e-39	-0.900458898399509	0.751	0.698	4.04817926086644e-35	protein_coding	SREK1
ENSG00000135972	1.75082972655706e-39	0.45165902932815	0.692	0.302	4.24821324851804e-35	protein_coding	MRPS9
ENSG00000198646	1.81860161610055e-39	-1.13486320397806	0.391	0.602	4.41265496130639e-35	protein_coding	NCOA6
ENSG00000105011	1.96377532216697e-39	0.561566206947698	0.716	0.362	4.76490444170593e-35	protein_coding	ASF1B
ENSG00000102144	2.25380235900115e-39	0.5395995425003	0.951	0.605	5.4686260438804e-35	protein_coding	PGK1
ENSG00000261115	2.39241789016227e-39	0.484555963138495	0.547	0.195	5.80496276868972e-35	protein_coding	TMEM178B
ENSG00000171004	2.80480491485234e-39	0.523616291389411	0.759	0.376	6.80557864539771e-35	protein_coding	HS6ST2
ENSG00000122482	2.9823294412954e-39	0.569282569997971	0.919	0.529	7.23632415635916e-35	protein_coding	ZNF644
ENSG00000161960	3.00632790427145e-39	0.484727997779049	0.571	0.217	7.29455402692425e-35	protein_coding	EIF4A1
ENSG00000169189	3.05896816465587e-39	0.463688237290943	0.587	0.23	7.42228035472101e-35	protein_coding	NSMCE1
ENSG00000232956	3.34784382173735e-39	0.48578561435425	0.593	0.235	8.12320824906351e-35	lncRNA	SNHG15
ENSG00000164597	3.65337952183546e-39	0.508044594611862	0.802	0.436	8.86456007178155e-35	protein_coding	COG5
ENSG00000116237	4.06118152375110e-39	0.476954204692846	0.576	0.226	9.85405084922966e-35	protein_coding	ICMT
ENSG00000103549	4.21337010653303e-39	0.475276931060343	0.689	0.319	1.02233212264918e-34	protein_coding	RNF40
ENSG00000163050	4.28930474841529e-39	0.483038872108792	0.62	0.266	1.04075690415548e-34	protein_coding	COQ8A
ENSG00000084072	4.44315454732307e-39	0.443303469560403	0.597	0.244	1.07808701936247e-34	protein_coding	PPIE
ENSG00000132394	4.4432051025909e-39	0.414796071286673	0.545	0.189	1.07809928609266e-34	protein_coding	EEFSEC
ENSG00000164199	4.57229163558311e-39	0.493766365475662	0.585	0.238	1.10942084245789e-34	protein_coding	ADGRV1
ENSG00000185262	4.90551726757327e-39	0.434825028192455	0.571	0.223	1.19027470980398e-34	protein_coding	UBALD2
ENSG00000144021	5.09988055090023e-39	0.489707521553291	0.79	0.418	1.23743501687043e-34	protein_coding	CIAO1
ENSG00000163882	5.24532334140133e-39	0.468250848648139	0.837	0.439	1.27272525555762e-34	protein_coding	POLR2H
ENSG00000119048	6.01548816959612e-39	-0.998406247696045	0.564	0.695	1.4595980494708e-34	protein_coding	UBE2B
ENSG00000167670	6.2942293943752e-39	0.51876291314444	0.771	0.392	1.5272318202512e-34	protein_coding	CHAF1A
ENSG00000136861	6.38060372919227e-39	0.461236948040211	0.66	0.283	1.54818968885121e-34	protein_coding	CDK5RAP2
ENSG00000173163	6.50902354899923e-39	0.470936268138813	0.683	0.308	1.57934947392917e-34	protein_coding	COMMD1
ENSG00000121644	6.91827798754638e-39	0.399162146842171	0.697	0.304	1.67865097089825e-34	protein_coding	DESI2
ENSG00000184207	7.01970902204322e-39	0.296858582074971	0.88	0.436	1.70326219710857e-34	protein_coding	PGP
ENSG00000163866	7.73816951793952e-39	0.418846166022218	0.506	0.171	1.87758945183285e-34	protein_coding	SMIM12
ENSG00000176261	8.52035336102931e-39	0.449219011332229	0.738	0.359	2.06737853952015e-34	protein_coding	ZBTB8OS
ENSG00000184432	8.74622090734323e-39	0.45553550027197	0.699	0.311	2.12218304095776e-34	protein_coding	COPB2
ENSG00000101457	8.91140117488932e-39	0.45914584429822	0.584	0.239	2.16226238107515e-34	protein_coding	DNTTIP1
ENSG00000103769	9.85441792396163e-39	0.448018297559127	0.769	0.385	2.39107596507005e-34	protein_coding	RAB11A
ENSG00000184863	1.04642478920653e-38	0.488819048122549	0.75	0.364	2.53904510853073e-34	protein_coding	RBM33
ENSG00000160193	1.11307074621272e-38	0.472415250496255	0.575	0.238	2.70075485861053e-34	protein_coding	WDR4
ENSG00000128595	1.11417975994233e-38	0.504070014242356	0.887	0.49	2.70344576952406e-34	protein_coding	CALU
ENSG00000172009	1.21932397159117e-38	0.453480418922147	0.562	0.218	2.95856768466881e-34	protein_coding	THOP1
ENSG00000143476	1.2291759794956e-38	0.614236999978435	0.709	0.335	2.98247259664811e-34	protein_coding	DTL
ENSG00000078369	1.2466353473976e-38	0.491377585308895	0.886	0.522	3.02483600692553e-34	protein_coding	GNB1
ENSG00000144535	1.29441726653298e-38	0.453626337059875	0.577	0.224	3.14077405551561e-34	protein_coding	DIS3L2
ENSG00000100997	1.32338185422424e-38	-2.21324030594328	0.571	0.678	3.2110537310897e-34	protein_coding	ABHD12
ENSG00000117724	1.474330258169e-38	0.640019420886177	0.847	0.487	3.57731493842127e-34	protein_coding	CENPF
ENSG00000196284	1.52195251100004e-38	0.530809188547114	0.71	0.356	3.69286557269051e-34	protein_coding	SUPT3H
ENSG00000160714	1.537947874428e-38	-1.45059727352869	0.526	0.666	3.73167672251209e-34	protein_coding	UBE2Q1
ENSG00000030066	1.64133450966091e-38	0.479752919359314	0.723	0.346	3.98253405424124e-34	protein_coding	NUP160
ENSG00000162687	2.02040135267611e-38	0.526802000868916	0.551	0.203	4.90230184213331e-34	protein_coding	KCNT2
ENSG00000126945	2.07254178070859e-38	0.299487192379788	0.613	0.218	5.02881537671131e-34	protein_coding	HNRNPH2
ENSG00000116478	2.1496549764051e-38	0.505793207907585	0.91	0.507	5.21592283474932e-34	protein_coding	HDAC1
ENSG00000111880	2.23261599262498e-38	0.489551155348774	0.759	0.394	5.41721944450525e-34	protein_coding	RNGTT
ENSG00000154473	2.3710917413025e-38	0.506869337526408	0.873	0.495	5.75321700109638e-34	protein_coding	BUB3
ENSG00000145996	2.45314130211616e-38	0.523772923030172	0.905	0.493	5.95230205545465e-34	protein_coding	CDKAL1
ENSG00000130724	2.66639839147192e-38	0.356816992930679	0.768	0.367	6.46974905706746e-34	protein_coding	CHMP2A
ENSG00000108256	2.70363379591713e-38	-0.792014349400448	0.629	0.701	6.56009704241332e-34	protein_coding	NUFIP2
ENSG00000121022	2.74561071844174e-38	0.291961994358615	0.684	0.29	6.66194984722704e-34	protein_coding	COPS5
ENSG00000182093	2.75868141151567e-38	0.474914096352035	0.602	0.245	6.69366457690161e-34	protein_coding	GET1
ENSG00000175166	2.78041099762749e-38	0.445225011136569	0.858	0.484	6.74638924464335e-34	protein_coding	PSMD2
ENSG00000116062	2.95138027308381e-38	-1.16936397068417	0.56	0.705	7.16122909461056e-34	protein_coding	MSH6
ENSG00000005893	3.62644619271698e-38	0.417667326097695	0.592	0.235	8.79920904200849e-34	protein_coding	LAMP2
ENSG00000119314	3.63700406707473e-38	-0.896791608321389	0.396	0.562	8.82482666835011e-34	protein_coding	PTBP3
ENSG00000087884	3.69211942576332e-38	0.463699044824568	0.57	0.227	8.95855857467212e-34	protein_coding	AAMDC
ENSG00000109534	3.81699029989275e-38	0.475845063386319	0.666	0.32	9.26154526365976e-34	protein_coding	GAR1
ENSG00000272886	3.97055719207734e-38	0.468089527372401	0.721	0.349	9.63415997085646e-34	protein_coding	DCP1A
ENSG00000099284	4.48714765065417e-38	0.427473864974415	0.642	0.277	1.08876150595473e-33	protein_coding	MACROH2A2
ENSG00000139168	4.63459302699203e-38	0.458531624405561	0.781	0.398	1.12453765206935e-33	protein_coding	ZCRB1
ENSG00000244313	4.72154624072446e-38	-0.76725355851501	0.288	0.523	1.14563597984938e-33	processed_pseudogene
ENSG00000160310	4.75924268571946e-38	0.490270048057791	0.706	0.332	1.15478264526297e-33	protein_coding	PRMT2
ENSG00000204463	4.78604326587485e-38	-0.92146631791218	0.588	0.702	1.16128553803187e-33	protein_coding	BAG6
ENSG00000109180	5.07368176733191e-38	0.470751188956997	0.782	0.406	1.23107814402542e-33	protein_coding	OCIAD1
ENSG00000161013	5.07793060747972e-38	0.391130283067813	0.544	0.2	1.23210908259888e-33	protein_coding	MGAT4B
ENSG00000129515	5.68300065882749e-38	0.478416987016589	0.776	0.403	1.3789232798579e-33	protein_coding	SNX6
ENSG00000134825	6.10912478764472e-38	0.435928021544179	0.879	0.504	1.48231803847412e-33	protein_coding	TMEM258
ENSG00000076108	7.0591006430891e-38	-0.932132305896885	0.459	0.647	1.71282018003914e-33	protein_coding	BAZ2A
ENSG00000174891	7.42727611962785e-38	0.461713163103114	0.804	0.414	1.8021542776665e-33	protein_coding	RSRC1
ENSG00000100591	8.34053520726544e-38	-1.16284526209194	0.804	0.845	2.02374746269089e-33	protein_coding	AHSA1
ENSG00000116830	8.37115685205639e-38	0.457250284809213	0.723	0.349	2.03117749858296e-33	protein_coding	TTF2
ENSG00000112237	8.53674691870262e-38	0.452662239339265	0.593	0.241	2.071356272354e-33	protein_coding	CCNC
ENSG00000167770	1.12176560369962e-37	0.475903651099077	0.695	0.325	2.72185206081676e-33	protein_coding	OTUB1
ENSG00000047579	1.18306057921044e-37	0.452884878906584	0.682	0.319	2.87057818939621e-33	protein_coding	DTNBP1
ENSG00000084652	1.25255304603717e-37	0.446671605642276	0.588	0.241	3.03919471090458e-33	protein_coding	TXLNA
ENSG00000141252	1.44465469765975e-37	0.484925328334591	0.685	0.305	3.50531015840161e-33	protein_coding	VPS53
ENSG00000093217	1.5472870530531e-37	0.47836095743583	0.698	0.34	3.75433730552805e-33	protein_coding	XYLB
ENSG00000100941	1.61957258165207e-37	0.506369515129836	0.974	0.731	3.92973091212058e-33	protein_coding	PNN
ENSG00000125482	1.89758228492823e-37	0.42672580398381	0.56	0.22	4.60429365614987e-33	protein_coding	TTF1
ENSG00000173145	2.01548084696965e-37	0.45177753765914	0.556	0.214	4.89036272708715e-33	protein_coding	NOC3L
ENSG00000167004	2.17642429379055e-37	0.451477949956342	0.867	0.477	5.28087590645339e-33	protein_coding	PDIA3
ENSG00000100154	2.34059030886976e-37	0.535492254833439	0.75	0.376	5.67920832544159e-33	protein_coding	TTC28
ENSG00000265491	2.66116077048838e-37	0.492359389382372	0.662	0.316	6.457040493513e-33	protein_coding	RNF115
ENSG00000131507	2.81361792793504e-37	0.427775935306135	0.677	0.301	6.82696254034157e-33	protein_coding	NDFIP1
ENSG00000132912	3.08114069971437e-37	0.439523427830896	0.56	0.226	7.47607979378695e-33	protein_coding	DCTN4
ENSG00000070831	3.54389260550946e-37	0.483142495845323	0.865	0.489	8.59890101800815e-33	protein_coding	CDC42
ENSG00000108312	3.55100782464666e-37	0.315842716466644	0.687	0.29	8.61616538572265e-33	protein_coding	UBTF
ENSG00000120265	3.65736974951304e-37	0.518537144062249	0.95	0.558	8.87424196021844e-33	protein_coding	PCMT1
ENSG00000135821	3.79329467534071e-37	0.443029658311136	0.794	0.398	9.2040502002467e-33	protein_coding	GLUL
ENSG00000100568	5.32551707545353e-37	0.42845746891827	0.545	0.206	1.29218346318804e-32	protein_coding	VTI1B
ENSG00000196072	5.41501270629241e-37	0.446843990871233	0.57	0.23	1.31389868305479e-32	protein_coding	BLOC1S2
ENSG00000169976	5.41605111224269e-37	0.4799728133953	0.955	0.541	1.31415064187457e-32	protein_coding	SF3B5
ENSG00000089220	5.58511955965071e-37	0.541132794409118	0.985	0.57	1.35517340995365e-32	protein_coding	PEBP1
ENSG00000198356	5.87542503573996e-37	0.413399156974685	0.564	0.221	1.42561313067194e-32	protein_coding	GET3
ENSG00000172534	6.89899559576926e-37	-0.98472592169806	0.547	0.672	1.67397229135745e-32	protein_coding	HCFC1
ENSG00000160087	7.34121911735621e-37	0.401889948589967	0.656	0.293	1.78127340663531e-32	protein_coding	UBE2J2
ENSG00000114316	7.38860443632773e-37	0.408606556246965	0.509	0.179	1.79277098043056e-32	protein_coding	USP4
ENSG00000253293	9.51611351112458e-37	0.451294895654615	0.647	0.287	2.30898978233927e-32	protein_coding	HOXA10
ENSG00000179222	9.65827382772808e-37	-0.80133218433302	0.642	0.684	2.34348356155994e-32	protein_coding	MAGED1
ENSG00000116747	1.04589539843833e-36	0.439677046452859	0.657	0.287	2.53776059477076e-32	protein_coding	RO60
ENSG00000136897	1.06926371616738e-36	0.419397556805895	0.535	0.2	2.59446148090854e-32	protein_coding	MRPL50
ENSG00000122359	1.14335574746223e-36	0.444381966670154	0.574	0.238	2.77423838564237e-32	protein_coding	ANXA11
ENSG00000142168	1.43564655908524e-36	-0.917466446995984	0.997	0.997	3.48345281096443e-32	protein_coding	SOD1
ENSG00000174231	1.51579823481407e-36	0.480422705072381	0.871	0.478	3.67793283695285e-32	protein_coding	PRPF8
ENSG00000121073	1.54687629628932e-36	0.44734649608824	0.682	0.326	3.7533406453164e-32	protein_coding	SLC35B1
ENSG00000138778	1.8791040802233e-36	0.629540186735521	0.694	0.347	4.55945814025383e-32	protein_coding	CENPE
ENSG00000150347	1.90472604938628e-36	-1.31631689664241	0.413	0.612	4.62162728623088e-32	protein_coding	ARID5B
ENSG00000214046	2.01904489223183e-36	0.423285299283905	0.598	0.245	4.89901052651132e-32	protein_coding	SMIM7
ENSG00000196396	2.06228191874e-36	0.43719521283757	0.537	0.208	5.00392084763074e-32	protein_coding	PTPN1
ENSG00000156709	2.16302812302183e-36	0.309150110936171	0.713	0.316	5.24837143770017e-32	protein_coding	AIFM1
ENSG00000134748	2.3978658805122e-36	0.414465154102999	0.622	0.256	5.8181817724748e-32	protein_coding	PRPF38A
ENSG00000109686	2.50638836084308e-36	0.506851435998964	0.793	0.42	6.08150071874964e-32	protein_coding	SH3D19
ENSG00000174720	2.95291180337728e-36	0.380202464499437	0.726	0.344	7.16494519971463e-32	protein_coding	LARP7
ENSG00000196704	3.18581825978725e-36	0.455747203519456	0.646	0.296	7.73006942554779e-32	protein_coding	AMZ2
ENSG00000075239	4.49067152769589e-36	0.441397079347853	0.766	0.394	1.08961653948013e-31	protein_coding	ACAT1
ENSG00000111897	5.36532323902813e-36	0.439654054921737	0.547	0.212	1.30184203071778e-31	protein_coding	SERINC1
ENSG00000165410	5.41549262772886e-36	0.31926468661714	0.589	0.23	1.31401513119213e-31	protein_coding	CFL2
ENSG00000125743	5.74908366711777e-36	0.306411052900431	0.978	0.729	1.39495766098946e-31	protein_coding	SNRPD2
ENSG00000203879	7.02275845303486e-36	0.337744630310065	0.584	0.224	1.70400211104438e-31	protein_coding	GDI1
ENSG00000197157	7.3332028774682e-36	0.478663265665261	0.938	0.522	1.77932834618888e-31	protein_coding	SND1
ENSG00000166266	7.4515100982506e-36	0.450842294924778	0.858	0.495	1.80803441023952e-31	protein_coding	CUL5
ENSG00000274523	8.28850270935625e-36	0.453732112755234	0.539	0.214	2.0111222973982e-31	protein_coding	RCC1L
ENSG00000105849	9.69129184458593e-36	0.455257467094464	0.631	0.289	2.35149505317033e-31	protein_coding	POLR1F
ENSG00000105821	1.03416906826149e-35	-1.11742979235976	0.646	0.738	2.50930782722967e-31	protein_coding	DNAJC2
ENSG00000170293	1.07173856720925e-35	0.463063338795651	0.687	0.32	2.60046645947653e-31	protein_coding	CMTM8
ENSG00000134294	1.07944513107936e-35	-0.808980081874522	0.306	0.525	2.61916566605095e-31	protein_coding	SLC38A2
ENSG00000058262	1.37592797832627e-35	0.419428368511269	0.614	0.26	3.33855164661087e-31	protein_coding	SEC61A1
ENSG00000144036	1.4773755275377e-35	0.560323668222584	0.797	0.442	3.58470398001748e-31	protein_coding	EXOC6B
ENSG00000137574	1.54371414790167e-35	0.451369295791678	0.661	0.304	3.7456680084686e-31	protein_coding	TGS1
ENSG00000131626	1.60456690512254e-35	0.395447008722625	0.593	0.238	3.89332113858934e-31	protein_coding	PPFIA1
ENSG00000137876	1.67261961598511e-35	0.460309540147331	0.609	0.269	4.05844423622627e-31	protein_coding	RSL24D1
ENSG00000204435	1.70120471152058e-35	0.37052322971148	0.653	0.289	4.12780311203354e-31	protein_coding	CSNK2B
ENSG00000215712	1.77082287911517e-35	0.424163760952142	0.587	0.239	4.29672463388504e-31	protein_coding	TMEM242
ENSG00000244754	2.03517127242844e-35	0.481605580948689	0.848	0.442	4.93813957542037e-31	protein_coding	N4BP2L2
ENSG00000010270	2.19629366672471e-35	0.397085696884092	0.503	0.18	5.32908695294082e-31	protein_coding	STARD3NL
ENSG00000072958	2.21621801532039e-35	0.412607264010361	0.506	0.188	5.3774313923734e-31	protein_coding	AP1M1
ENSG00000167325	2.59707643441997e-35	0.491720077806334	0.866	0.496	6.30154626047661e-31	protein_coding	RRM1
ENSG00000130985	3.03606700086651e-35	-0.94537229791005	0.758	0.671	7.36671297090249e-31	protein_coding	UBA1
ENSG00000189171	3.33858650826898e-35	0.405149627132215	0.504	0.176	8.10074630366386e-31	protein_coding	S100A13
ENSG00000137818	3.57682477776991e-35	0.261730934312863	0.999	0.998	8.6788076407809e-31	protein_coding	RPLP1
ENSG00000137075	3.62076320017682e-35	0.417396771810307	0.597	0.256	8.78541982890903e-31	protein_coding	RNF38
ENSG00000153976	3.72589978543832e-35	0.533238802042845	0.701	0.364	9.04052323938754e-31	protein_coding	HS3ST3A1
ENSG00000086102	4.86052195379552e-35	0.455477726888181	0.735	0.371	1.17935704686894e-30	protein_coding	NFX1
ENSG00000091656	4.90267647248446e-35	0.52368775121693	0.614	0.289	1.18958541928363e-30	protein_coding	ZFHX4
ENSG00000172340	4.96622866185791e-35	0.473376562719662	0.707	0.35	1.2050057225132e-30	protein_coding	SUCLG2
ENSG00000171723	5.08262724378431e-35	0.551168857435424	0.938	0.55	1.23324867443182e-30	protein_coding	GPHN
ENSG00000140553	5.34492920066934e-35	0.406641900111315	0.564	0.221	1.29689362125041e-30	protein_coding	UNC45A
ENSG00000067704	5.78534255636188e-35	0.472465796292717	0.655	0.317	1.40375551787565e-30	protein_coding	IARS2
ENSG00000110696	5.93810219147864e-35	0.387287649056942	0.876	0.508	1.44082111574038e-30	protein_coding	C11orf58
ENSG00000101391	7.39729394903389e-35	0.424983551471363	0.534	0.212	1.79487940379358e-30	protein_coding	CDK5RAP1
ENSG00000074755	7.82820946039778e-35	0.444365773599319	0.601	0.263	1.89943674347092e-30	protein_coding	ZZEF1
ENSG00000175198	7.9592536918665e-35	0.44559116193971	0.662	0.311	1.93123331579449e-30	protein_coding	PCCA
ENSG00000231607	9.8037173830329e-35	0.523312182887808	0.835	0.471	2.3787739858191e-30	lncRNA	DLEU2
ENSG00000169855	1.00618376072673e-34	0.541887740047078	0.782	0.435	2.44140427702733e-30	protein_coding	ROBO1
ENSG00000264364	1.05923498380792e-34	-0.847719544347686	0.313	0.537	2.57012776471154e-30	protein_coding	DYNLL2
ENSG00000105968	1.0672682524862e-34	0.483447497559967	0.943	0.567	2.58961968783252e-30	protein_coding	H2AZ2
ENSG00000124784	1.08756513309687e-34	0.413886723398276	0.688	0.325	2.63886803894625e-30	protein_coding	RIOK1
ENSG00000113460	1.09668784761997e-34	0.439353116153728	0.759	0.376	2.66100339346509e-30	protein_coding	BRIX1
ENSG00000196588	1.53065069752932e-34	0.4760497599197	0.716	0.37	3.71397085248514e-30	protein_coding	MRTFA
ENSG00000100575	2.26198958001507e-34	0.374633879034137	0.525	0.209	5.48849151694857e-30	protein_coding	TIMM9
ENSG00000146963	2.70419669068612e-34	0.416635842105787	0.695	0.341	6.56146285028081e-30	protein_coding	LUC7L2
ENSG00000185722	2.79846415550959e-34	0.433900779726072	0.658	0.314	6.79019342692846e-30	protein_coding	ANKFY1
ENSG00000111581	2.90539524843454e-34	0.433261234620614	0.828	0.442	7.04965103080156e-30	protein_coding	NUP107
ENSG00000141682	2.97715459930667e-34	0.761205621717056	0.587	0.287	7.2237679197577e-30	protein_coding	PMAIP1
ENSG00000162669	3.22140118647932e-34	-0.98067516042486	0.275	0.505	7.81640783887343e-30	protein_coding	HFM1
ENSG00000182118	3.30026697348993e-34	0.435982284964108	0.552	0.22	8.00776778447595e-30	protein_coding	FAM89A
ENSG00000094916	3.31726132083607e-34	-0.868324007890063	0.658	0.732	8.04900286887663e-30	protein_coding	CBX5
ENSG00000107672	3.37693828553908e-34	0.256703961167368	0.618	0.248	8.19380305603203e-30	protein_coding	NSMCE4A
ENSG00000101146	3.47233767912248e-34	0.398062602388477	0.578	0.236	8.42528014462279e-30	protein_coding	RAE1
ENSG00000174574	3.51450623275724e-34	-0.775783438161028	0.692	0.717	8.52759792316218e-30	protein_coding	AKIRIN1
ENSG00000134905	3.59831616207744e-34	0.439379343047065	0.634	0.278	8.7309543356647e-30	protein_coding	CARS2
ENSG00000070761	4.09851428351807e-34	0.381099371116251	0.502	0.179	9.94463505752825e-30	protein_coding	CFAP20
ENSG00000010072	4.28710373091551e-34	0.413186180072605	0.55	0.23	1.04022284926934e-29	protein_coding	SPRTN
ENSG00000105176	4.34314689719959e-34	0.465401850431981	0.868	0.484	1.05382116313651e-29	protein_coding	URI1
ENSG00000155660	4.66351693403851e-34	0.431241380521514	0.797	0.441	1.1315557488751e-29	protein_coding	PDIA4
ENSG00000132341	4.91078897444209e-34	-0.910724371227884	0.998	0.994	1.19155383675863e-29	protein_coding	RAN
ENSG00000245694	4.95504754308294e-34	0.419904410237358	0.676	0.316	1.20229273585364e-29	lncRNA	CRNDE
ENSG00000111642	5.13248202798386e-34	-1.06866467382617	0.694	0.746	1.24534543927e-29	protein_coding	CHD4
ENSG00000108588	7.39832540156495e-34	0.440987027014716	0.715	0.337	1.79512967543572e-29	protein_coding	CCDC47
ENSG00000100749	7.90396153071537e-34	0.436832491466066	0.777	0.397	1.91781722581278e-29	protein_coding	VRK1
ENSG00000169714	8.0631594022598e-34	0.398039620457562	0.959	0.677	1.95644499736432e-29	protein_coding	CNBP
ENSG00000107937	8.55433525378795e-34	0.399396877056593	0.826	0.459	2.07562390597911e-29	protein_coding	GTPBP4
ENSG00000128191	9.18288114294185e-34	0.425566126780442	0.639	0.29	2.22813428052341e-29	protein_coding	DGCR8
ENSG00000170266	1.1023758407412e-33	0.37601232572254	0.512	0.191	2.67480473997445e-29	protein_coding	GLB1
ENSG00000165487	1.21584566866486e-33	0.44967459684811	0.676	0.338	2.95012793044841e-29	protein_coding	MICU2
ENSG00000065911	1.35348388681564e-33	0.44095185534811	0.754	0.392	3.28409330296947e-29	protein_coding	MTHFD2
ENSG00000121152	1.37160420361274e-33	0.459676040282323	0.551	0.232	3.32806043964595e-29	protein_coding	NCAPH
ENSG00000125356	1.40167672438951e-33	0.463030600893895	0.943	0.531	3.4010284040587e-29	protein_coding	NDUFA1
ENSG00000085231	1.434438486704e-33	0.326216788352666	0.589	0.25	3.48052154413858e-29	protein_coding	AK6
ENSG00000100225	1.51007852495634e-33	0.409582106761742	0.581	0.253	3.66405453295405e-29	protein_coding	FBXO7
ENSG00000075131	1.55895257406283e-33	0.446165228408654	0.682	0.341	3.78264252570605e-29	protein_coding	TIPIN
ENSG00000135069	1.69669899595667e-33	0.456578140099912	0.732	0.365	4.11687044378926e-29	protein_coding	PSAT1
ENSG00000107521	2.22529650955803e-33	0.390839609757905	0.503	0.189	5.3994594507916e-29	protein_coding	HPS1
ENSG00000221978	2.54152238274865e-33	-0.840093830586035	0.365	0.543	6.16674990950134e-29	protein_coding	CCNL2
ENSG00000141298	2.54931844755193e-33	0.493335797118582	0.85	0.493	6.18566628114e-29	protein_coding	SSH2
ENSG00000164924	2.62846600722879e-33	0.372170578220437	0.897	0.529	6.37770991993993e-29	protein_coding	YWHAZ
ENSG00000167196	2.71167335411936e-33	0.470096995640904	0.805	0.447	6.57960422643522e-29	protein_coding	FBXO22
ENSG00000102265	2.90618556537447e-33	0.51388770485454	0.837	0.484	7.05156865582461e-29	protein_coding	TIMP1
ENSG00000108559	3.10602031601145e-33	0.309681963807283	0.652	0.277	7.53644769477019e-29	protein_coding	NUP88
ENSG00000075218	3.35285695338154e-33	0.495662212652927	0.575	0.25	8.13537211168497e-29	protein_coding	GTSE1
ENSG00000249395	3.40452140653307e-33	0.501802399439602	0.516	0.197	8.26073074081184e-29	lncRNA	CASC9
ENSG00000168397	3.64395901429764e-33	0.404308210050181	0.585	0.251	8.84170215229178e-29	protein_coding	ATG4B
ENSG00000138758	4.00529675706915e-33	0.451374112615883	0.804	0.433	9.71845205135258e-29	protein_coding	SEPTIN11
ENSG00000134077	4.03175144448174e-33	0.398843560603013	0.556	0.236	9.78264170489049e-29	protein_coding	THUMPD3
ENSG00000124226	4.20587272199737e-33	0.423595659222134	0.541	0.212	1.02051295726544e-28	protein_coding	RNF114
ENSG00000144566	4.28644252366468e-33	-1.30796957189141	0.472	0.615	1.040062413942e-28	protein_coding	RAB5A
ENSG00000160131	4.47689549276449e-33	0.386245283222945	0.665	0.313	1.08627392236438e-28	protein_coding	VMA21
ENSG00000132471	5.00330762912745e-33	0.343585466811361	0.576	0.235	1.21400256313148e-28	protein_coding	WBP2
ENSG00000205060	5.16805031280205e-33	0.414280383716216	0.584	0.253	1.25397572789829e-28	protein_coding	SLC35B4
ENSG00000113013	5.25584830896813e-33	0.472110292709869	0.929	0.602	1.27527903368803e-28	protein_coding	HSPA9
ENSG00000163466	5.29506078062356e-33	0.384934773563305	0.971	0.683	1.2847935478105e-28	protein_coding	ARPC2
ENSG00000069248	7.76926932749918e-33	0.461247001591964	0.759	0.405	1.8851355096244e-28	protein_coding	NUP133
ENSG00000144746	8.30574799808075e-33	0.417749530992878	0.75	0.385	2.01530669425431e-28	protein_coding	ARL6IP5
ENSG00000121211	9.02543538465207e-33	0.390549735937467	0.518	0.205	2.18993164173198e-28	protein_coding	MND1
ENSG00000128708	1.0101698103047e-32	0.26303440871685	0.751	0.355	2.45107602772333e-28	protein_coding	HAT1
ENSG00000187742	1.0926965842541e-32	0.414222188029613	0.693	0.34	2.65131899203416e-28	protein_coding	SECISBP2
ENSG00000126698	1.11731071828621e-32	0.418867010692817	0.961	0.675	2.71104272684965e-28	protein_coding	DNAJC8
ENSG00000145982	1.17065781895044e-32	0.460361039057113	0.753	0.412	2.84048413190134e-28	protein_coding	FARS2
ENSG00000171853	1.30730686531012e-32	0.411101536647224	0.525	0.212	3.17204937798847e-28	protein_coding	TRAPPC12
ENSG00000170312	1.30884956027166e-32	0.506366167946311	0.74	0.406	3.17579257304316e-28	protein_coding	CDK1
ENSG00000137807	1.42679420733476e-32	0.436037359731255	0.524	0.217	3.46197346467707e-28	protein_coding	KIF23
ENSG00000244038	1.63197119954753e-32	0.44209839811809	0.81	0.442	3.95981491858212e-28	protein_coding	DDOST
ENSG00000129255	1.80577632844818e-32	0.424700016728058	0.59	0.266	4.38153568334667e-28	protein_coding	MPDU1
ENSG00000093010	1.89478868280405e-32	0.411055969642178	0.78	0.406	4.59751525995573e-28	protein_coding	COMT
ENSG00000113719	1.98395659358806e-32	0.402443656075007	0.597	0.265	4.81387227868206e-28	protein_coding	ERGIC1
ENSG00000131966	2.13917497501011e-32	0.250966446766571	0.545	0.203	5.19049415936454e-28	protein_coding	ACTR10
ENSG00000074319	2.36806847175309e-32	0.368084913630407	0.662	0.307	5.7458813398617e-28	protein_coding	TSG101
ENSG00000114054	2.37824065415173e-32	0.414005662673048	0.562	0.238	5.77056312323376e-28	protein_coding	PCCB
ENSG00000136518	2.46858204486209e-32	-1.52419917000811	0.412	0.558	5.98976747365339e-28	protein_coding	ACTL6A
ENSG00000120699	2.68875492067723e-32	0.384674096735941	0.777	0.402	6.52399493953123e-28	protein_coding	EXOSC8
ENSG00000117362	2.85961960537807e-32	0.338472403739748	0.701	0.347	6.93858101048936e-28	protein_coding	APH1A
ENSG00000171055	2.90130546715826e-32	0.384111029905217	0.514	0.205	7.0397275855128e-28	protein_coding	FEZ2
ENSG00000070413	3.1942328538463e-32	0.366025864948328	0.519	0.205	7.75048659657267e-28	protein_coding	DGCR2
ENSG00000020426	3.78679403342326e-32	0.434529785281537	0.775	0.406	9.1882770426982e-28	protein_coding	MNAT1
ENSG00000137513	4.7205919801217e-32	0.410775635392799	0.675	0.325	1.14540443805673e-27	protein_coding	NARS2
ENSG00000138376	4.72663973370568e-32	0.476432475089993	0.605	0.289	1.14687186498635e-27	protein_coding	BARD1
ENSG00000156256	4.9136536632454e-32	0.382137338957237	0.82	0.462	1.19224892484986e-27	protein_coding	USP16
ENSG00000147044	4.97904124592485e-32	-0.734426691831064	0.725	0.746	1.20811456791121e-27	protein_coding	CASK
ENSG00000130560	5.63083080605142e-32	0.375377352217167	0.557	0.238	1.36626478678032e-27	protein_coding	UBAC1
ENSG00000160218	6.82009022471717e-32	0.435968665118535	0.58	0.257	1.65482669212537e-27	protein_coding	TRAPPC10
ENSG00000086758	7.18709976295096e-32	-0.582119654075943	0.885	0.815	1.74387788648242e-27	protein_coding	HUWE1
ENSG00000124766	7.27635057367915e-32	0.447785949133525	0.854	0.495	1.76553370319751e-27	protein_coding	SOX4
ENSG00000182973	7.31446465214625e-32	0.435772936862574	0.705	0.362	1.77478170319677e-27	protein_coding	CNOT10
ENSG00000127603	8.06048432488261e-32	-0.689654592666422	0.762	0.74	1.95579591658952e-27	protein_coding	MACF1
ENSG00000186575	8.17777273762322e-32	0.384009697700782	0.522	0.205	1.9842547770569e-27	protein_coding	NF2
ENSG00000138069	8.33970748688796e-32	-1.3895376400785	0.729	0.744	2.02354662461849e-27	protein_coding	RAB1A
ENSG00000143155	9.88860631741185e-32	0.423682267380837	0.75	0.395	2.39937143685681e-27	protein_coding	TIPRL
ENSG00000088325	1.4559908324462e-31	0.519093675804937	0.679	0.355	3.53281615584746e-27	protein_coding	TPX2
ENSG00000163539	1.51251369868017e-31	0.441974082290744	0.924	0.519	3.66996323847755e-27	protein_coding	CLASP2
ENSG00000170445	1.75186234880957e-31	0.328033923647283	0.631	0.281	4.25071880315154e-27	protein_coding	HARS1
ENSG00000170348	1.98072568026454e-31	0.421928294225327	0.739	0.4	4.80603279059388e-27	protein_coding	TMED10
ENSG00000104695	2.08671391639642e-31	-0.86623472863826	0.411	0.573	5.06320264674426e-27	protein_coding	PPP2CB
ENSG00000115970	2.11725598161112e-31	0.455414497280256	0.744	0.386	5.13730991378122e-27	protein_coding	THADA
ENSG00000149532	2.13446284763874e-31	-0.93254401576181	0.521	0.645	5.17906065351063e-27	protein_coding	CPSF7
ENSG00000118058	2.30933365502983e-31	-0.731578298553045	0.445	0.592	5.60336718056438e-27	protein_coding	KMT2A
ENSG00000138160	2.48815747088218e-31	0.437791050183602	0.523	0.217	6.03726528734853e-27	protein_coding	KIF11
ENSG00000185238	2.554124412567e-31	0.438682222697251	0.611	0.283	6.19732747465257e-27	protein_coding	PRMT3
ENSG00000182944	2.60103720076163e-31	-1.0285017685166	0.926	0.898	6.31115666392801e-27	protein_coding	EWSR1
ENSG00000124702	2.75163811785004e-31	0.394527404118942	0.666	0.326	6.67657472915135e-27	protein_coding	KLHDC3
ENSG00000136770	3.13390401793994e-31	0.428546162223063	0.816	0.439	7.60410470912946e-27	protein_coding	DNAJC1
ENSG00000111011	4.20858231510054e-31	-0.768934005887178	0.756	0.768	1.021170412936e-26	protein_coding	RSRC2
ENSG00000213619	4.22572373663494e-31	0.392908300322939	0.867	0.483	1.0253296074571e-26	protein_coding	NDUFS3
ENSG00000137947	4.2957008927529e-31	0.380458587261185	0.617	0.289	1.04230886461756e-26	protein_coding	GTF2B
ENSG00000227598	4.53099064721696e-31	0.417822155674813	0.693	0.353	1.09939957064072e-26	lncRNA
ENSG00000156110	4.82387342565892e-31	0.472672993998317	0.952	0.531	1.17046464800188e-26	protein_coding	ADK
ENSG00000141556	5.06899446815964e-31	0.400619318206652	0.592	0.269	1.22994081775425e-26	protein_coding	TBCD
ENSG00000127314	5.21996033118414e-31	-1.03867452402827	0.523	0.648	1.26657117475852e-26	protein_coding	RAP1B
ENSG00000131171	5.79319093085244e-31	0.405930912865971	0.564	0.25	1.40565984746204e-26	protein_coding	SH3BGRL
ENSG00000146143	6.07323778166086e-31	0.470319496144501	0.795	0.445	1.47361041534219e-26	protein_coding	PRIM2
ENSG00000108654	7.13746775128817e-31	-0.778150787461433	0.992	0.974	1.73183517517256e-26	protein_coding	DDX5
ENSG00000179134	7.17978759696466e-31	0.321220028430557	0.642	0.286	1.74210366252751e-26	protein_coding	SAMD4B
ENSG00000086598	7.39716005220778e-31	0.403659159444314	0.818	0.445	1.79484691506769e-26	protein_coding	TMED2
ENSG00000172915	7.98395136171775e-31	0.452430230330585	0.731	0.392	1.93722595840719e-26	protein_coding	NBEA
ENSG00000168488	8.08634020032546e-31	-0.761961014004296	0.62	0.663	1.96206958620697e-26	protein_coding	ATXN2L
ENSG00000140416	1.16227056890323e-30	0.3430403730374	0.624	0.293	2.8201333083868e-26	protein_coding	TPM1
ENSG00000117395	1.17810511157903e-30	0.452560587556759	0.84	0.495	2.85855424273536e-26	protein_coding	EBNA1BP2
ENSG00000119042	1.33807980359844e-30	0.466484375320542	0.675	0.358	3.24671683545125e-26	protein_coding	SATB2
ENSG00000103275	1.34576618903718e-30	0.330092053943221	0.915	0.595	3.26536708107982e-26	protein_coding	UBE2I
ENSG00000144867	1.35744065208857e-30	0.395575438342649	0.585	0.266	3.2936939982277e-26	protein_coding	SRPRB
ENSG00000116857	1.36358087655263e-30	0.410528147188542	0.723	0.377	3.30859263886731e-26	protein_coding	TMEM9
ENSG00000122566	1.46914202904749e-30	-0.957675593379036	0.998	0.997	3.56472621928083e-26	protein_coding	HNRNPA2B1
ENSG00000204764	1.49060139896813e-30	0.466484365232714	0.782	0.451	3.61679523445628e-26	protein_coding	RANBP17
ENSG00000100811	1.5059975505769e-30	-0.775287874087978	0.817	0.795	3.65415245671978e-26	protein_coding	YY1
ENSG00000121579	2.20276286536817e-30	-0.786259098795822	0.833	0.82	5.34478381652933e-26	protein_coding	NAA50
ENSG00000102931	2.52610711303061e-30	0.385857406856094	0.602	0.269	6.12934629905746e-26	protein_coding	ARL2BP
ENSG00000169018	2.84613262829429e-30	-0.916011425645132	0.31	0.502	6.90585620929326e-26	protein_coding	FEM1B
ENSG00000065328	3.04519888669986e-30	0.477801055379241	0.596	0.28	7.38887057868853e-26	protein_coding	MCM10
ENSG00000223482	3.13681012577266e-30	-0.761585456036887	0.331	0.501	7.61115608917479e-26	lncRNA	NUTM2A-AS1
ENSG00000152520	3.51063914947621e-30	0.429424533027075	0.858	0.481	8.51821483228908e-26	protein_coding	PAN3
ENSG00000144455	3.79233790799282e-30	0.395211147817843	0.576	0.257	9.20172869995379e-26	protein_coding	SUMF1
ENSG00000114062	3.87354035608773e-30	-0.843245336425706	0.574	0.668	9.39875832001126e-26	protein_coding	UBE3A
ENSG00000057935	4.2611394680326e-30	-0.843206291331559	0.641	0.719	1.03392288052343e-25	protein_coding	MTA3
[truncated: 802 more rows]
