# Supplementary material for: spinDrop: a droplet microfluidic platform to maximise single-cell sequencing information content
Source: Nat Commun. 2023 Aug 8;14:4788. doi: 10.1038/s41467-023-40322-w (PMC10409775; doi:10.1038/s41467-023-40322-w)
Supplement: Supplementary file 7 — Supplementary Data 3 [file 41467_2023_40322_MOESM7_ESM.csv]

	p_val	avg_log2FC	pct.1	pct.2	p_val_adj	biotype
Macroh2a1	0	1.8763022757751	0.741	0	0	protein_coding
Cemip2	0	1.45115346052896	0.587	0	0	protein_coding
Zswim6	0	1.41755749125736	0.587	0	0	protein_coding
Tut4	0	1.36369061927862	0.636	0	0	protein_coding
mt-Rnr1	0	4.20316829347813	0.993	0	0	Mt_rRNA
mt-Rnr2	0	5.64708099143235	1	0	0	Mt_rRNA
mt-Cytb	0	3.73343019408217	0.958	0	0	protein_coding
2610307P16Rik	0	2.64264502834283	0.874	0	0	lncRNA
Gm8292	0	1.42509116394277	0.587	0	0	processed_pseudogene
Mir703	0	1.80879545641682	0.692	0	0	miRNA
CT010467.1	0	4.9246049006755	0.965	0	0	NA
H2az2	1.46302742313593e-278	1.20645087746743	0.531	0	3.15999293123129e-274	protein_coding
Cct6a	8.20616297910156e-275	1.20207243695685	0.524	0	1.77244914185615e-270	protein_coding
Gm49138	1.16801521309061e-248	0.932885804141463	0.476	0	2.5227960587544e-244	processed_pseudogene
Mir99ahg	1.73185777747465e-237	1.20645087746743	0.455	0	3.74063961356749e-233	lncRNA
Macroh2a2	1.19870285914956e-222	0.788495894806288	0.427	0	2.58907830547714e-218	protein_coding
Marchf7	1.20626536291632e-222	0.851355918644865	0.427	0	2.60541255736296e-218	protein_coding
Rpl37rt	6.07615145734218e-219	0.788495894806288	0.42	0	1.31238795327134e-214	transcribed_processed_pseudogene
Tuba1a	4.07361879086972e-216	3.02065947056609	0.839	0.059	8.7986092263995e-212	protein_coding
Gas5	1.52899896956211e-211	0.788495894806288	0.406	0	3.3024848743572e-207	lncRNA
Rps27a-ps1	8.81610254459946e-197	0.660307625636798	0.378	0	1.90418998860804e-192	processed_pseudogene
Septin11	8.87148595793612e-197	0.710493382805015	0.378	0	1.91615225205462e-192	protein_coding
Septin7	8.87156036392331e-197	0.747019258830129	0.378	0	1.91616832300379e-192	protein_coding
Atp5mpl	8.88873995431375e-197	0.740995471202359	0.378	0	1.91987894273223e-192	protein_coding
Oga	8.93046072960365e-197	0.840128663221611	0.378	0	1.92889021298709e-192	protein_coding
Rpl31-ps8	9.77417133845036e-186	0.647483585279215	0.357	0	2.11112326739189e-181	processed_pseudogene
Snhg14	1.00752833532804e-174	0.561227851928796	0.336	0	2.17616045147503e-170	lncRNA
Ecpas	1.01578431526409e-174	0.62148837674627	0.336	0	2.19399254253891e-170	protein_coding
Sox2ot	1.02318767753882e-174	1.31180387761365	0.336	0	2.20998306471609e-170	lncRNA
Khdc4	9.91177365009306e-164	0.581595649622757	0.315	0	2.1408439906836e-159	protein_coding
Maco1	9.92383183250349e-164	0.614915722822784	0.315	0	2.14344843750243e-159	protein_coding
Mrtfa	4.49465011877901e-160	0.526629190404829	0.308	0	9.70799479155079e-156	protein_coding
Atp5pb	4.51046066011273e-160	0.574838283447449	0.308	0	9.74214397977749e-156	protein_coding
Gm15501	2.0390674757093e-156	0.533615620720936	0.301	0	4.40418184078451e-152	transcribed_processed_pseudogene
Ppp4r1l-ps	2.0413687951256e-156	0.554374180887733	0.301	0	4.40915246059177e-152	transcribed_unprocessed_pseudogene
Rbm15b	2.11171342324378e-156	0.626167676552996	0.322	0.001	4.56108982286423e-152	protein_coding
Resf1	9.17373954439104e-153	0.554374180887733	0.294	0	1.98143600419302e-148	protein_coding
Rian	9.21325136349019e-153	0.823122237915921	0.294	0	1.98997016200025e-148	lncRNA
Gm26871	9.21807459003112e-153	0.856936950908165	0.294	0	1.99101193070082e-148	lncRNA
Gm24951	4.07251813557224e-149	0.491180354400539	0.287	0	8.79623192102248e-145	NA
Marchf5	1.80288104390327e-145	0.454838507336819	0.28	0	3.89404276672668e-141	protein_coding
Marchf6	1.80674351126369e-145	0.491180354400539	0.28	0	3.90238530997844e-141	protein_coding
Ndufb1-ps	1.80809281767606e-145	0.498340145973405	0.28	0	3.90529967689853e-141	NA
Snhg1	1.80891788683563e-145	0.505464580406787	0.28	0	3.90708174377627e-141	lncRNA
Zfas1	7.92488646484326e-142	0.432585700489691	0.273	0	1.7116962275415e-137	lncRNA
Gm42853	7.94204901900396e-142	0.46948528330122	0.273	0	1.71540316761467e-137	TEC
Gnb2	1.7290549313598e-140	0.864714770619497	0.455	0.018	3.73458574624402e-136	protein_coding
Ro60	3.46864217763207e-138	0.454838507336819	0.266	0	7.49192023946752e-134	protein_coding
Ppp3r1	2.71669687027614e-127	0.582738080613911	0.301	0.004	5.86779357010944e-123	protein_coding
Gm17066	2.79517320498455e-127	0.425091163942767	0.245	0	6.03729460544612e-123	lncRNA
Relch	1.1917058406741e-123	0.402371087442683	0.238	0	2.57396544527199e-119	protein_coding
Pip4p2	1.19375417469994e-123	0.425091163942767	0.238	0	2.5783896419344e-119	protein_coding
Septin3	1.19485857128413e-123	0.476753283765259	0.238	0	2.58077502811659e-119	protein_coding
Cdk8	1.26105071011212e-123	1.96574155143714	0.776	0.115	2.72374342877118e-119	protein_coding
4930526A20Rik	5.0454509284549e-120	0.394717514899248	0.231	0	1.08976694603697e-115	transcribed_processed_pseudogene
Trerf1	5.06173897060596e-120	0.447458976971221	0.231	0	1.09328500026118e-115	protein_coding
Cbx6	8.08192423333458e-120	0.378666024808558	0.238	0	1.74561481515794e-115	protein_coding
Gm10263	2.1242727215672e-116	0.394717514899248	0.224	0	4.58821665131299e-112	processed_pseudogene
Tle5	2.12984892666103e-116	0.432585700489691	0.224	0	4.60026069669516e-112	protein_coding
Micos10	8.87390482335954e-113	0.347923303420307	0.217	0	1.91667470279743e-108	protein_coding
1110038B12Rik	8.87390482335954e-113	0.355828501505653	0.217	0	1.91667470279743e-108	lncRNA
4632427E13Rik	8.88060830893499e-113	0.363690619278623	0.217	0	1.91812258864687e-108	lncRNA
Tut7	8.90867108392153e-113	0.454838507336819	0.217	0	1.92418386741621e-108	protein_coding
Gm49797	3.68950556832761e-109	0.339974550304816	0.21	0	7.96896307703081e-105	lncRNA
Septin9	3.69567589467535e-109	0.363690619278623	0.21	0	7.98229036490928e-105	protein_coding
H2ax	1.52998339655704e-105	0.498340145973405	0.203	0	3.30461113822356e-101	protein_coding
Cplane1	6.25595262056175e-102	0.323944440485867	0.196	0	1.35122320651513e-97	protein_coding
A430027C01Rik	6.25914145326781e-102	0.315862094188008	0.196	0	1.35191196249131e-97	TEC
Snhg8	6.26336141666054e-102	0.355828501505653	0.196	0	1.35282343238451e-97	lncRNA
Cilk1	6.26598745050352e-102	0.347923303420307	0.196	0	1.35339062943425e-97	protein_coding
Gm11942	6.2801146412983e-102	0.476753283765259	0.196	0	1.35644196137402e-97	processed_pseudogene
Gtf3c2	9.20830049874754e-102	0.338731918840491	0.21	0.001	1.98890082472448e-97	protein_coding
Tent2	2.54983562827884e-98	0.299560281858908	0.189	0	5.50738997351947e-94	protein_coding
Gm21596	2.55698701565927e-98	0.363690619278623	0.189	0	5.52283625512245e-94	processed_pseudogene
Oip5os1	2.55747008220861e-98	0.355828501505653	0.189	0	5.52387963056237e-94	lncRNA
H2bu2	2.5579112219559e-98	0.363690619278623	0.189	0	5.52483244830255e-94	protein_coding
Gm11539	1.0355802949729e-94	0.291339775053939	0.182	0	2.23674987911197e-90	processed_pseudogene
Ndufa12-ps	1.03562279217786e-94	0.299560281858908	0.182	0	2.23684166882495e-90	processed_pseudogene
Hgs	1.03605919674596e-94	0.299560281858908	0.182	0	2.23778425905159e-90	protein_coding
Gm42992	1.03611872057191e-94	0.307734213304608	0.182	0	2.23791282456327e-90	TEC
Aopep	1.0361584050059e-94	0.315862094188008	0.182	0	2.23799853897224e-90	protein_coding
A330076H08Rik	1.03735247632382e-94	0.347923303420307	0.182	0	2.24057761361181e-90	lncRNA
Neurod1	1.68918563622032e-94	1.165251339031	0.392	0.025	3.64847205567226e-90	protein_coding
Fbxl16	2.88619825537714e-92	0.360586045149887	0.21	0.002	6.23389961178907e-88	protein_coding
Tasor2	4.17727946801362e-91	0.299560281858908	0.175	0	9.02250592296263e-87	protein_coding
Gm49692	4.17727946801362e-91	0.299560281858908	0.175	0	9.02250592296263e-87	lncRNA
Gm42666	4.17878713140155e-91	0.307734213304608	0.175	0	9.02576232511421e-87	processed_pseudogene
Thoc2l	4.17901561224679e-91	0.315862094188008	0.175	0	9.02625582089184e-87	protein_coding
C130089K02Rik	4.18046675435828e-91	0.315862094188008	0.175	0	9.02939014273844e-87	TEC
Rpl10	4.4768079818067e-90	-2.55850355005571	0.601	1	9.66945755990429e-86	protein_coding
Ftl1	5.34632250132602e-90	-2.9581340083413	0.608	1	1.15475219706141e-85	protein_coding
Rps7	6.25269332751099e-90	-2.50684377513929	0.608	1	1.3505192318091e-85	protein_coding
Rps23	6.73688756423461e-90	-2.69529186466901	0.629	1	1.45510034499903e-85	protein_coding
Rpl9	7.11505168588552e-90	-2.50753953656525	0.615	1	1.53678001363441e-85	protein_coding
Rpl11	8.36165403799747e-90	-2.56183430526936	0.65	1	1.80603365566707e-85	protein_coding
Rps8	8.75129329225748e-90	-2.53446998890144	0.706	1	1.89019183819469e-85	protein_coding
Rpl6	1.25020114150689e-89	-2.26614144530712	0.622	1	2.70030944554074e-85	protein_coding
Rpl32	1.57015967242071e-89	-2.82280475406569	0.776	1	3.39138787646149e-85	protein_coding
Rpl24	2.48202927110607e-89	-2.18613944161688	0.594	0.999	5.36093502266201e-85	protein_coding
Eef1a1	2.53465769457361e-89	-2.6564220695951	0.713	1	5.47460715450954e-85	protein_coding
Rpl23a	2.71067004116456e-89	-2.31967675890303	0.594	1	5.85477622191133e-85	protein_coding
Rpl13	3.10130425581931e-89	-2.53194896150391	0.727	1	6.69850706214413e-85	protein_coding
Rps27a	5.16835736817257e-89	-2.63668466500572	0.622	0.999	1.11631350795159e-84	protein_coding
Rps13	9.0082947400995e-89	-2.24148382071624	0.594	1	1.94570158091409e-84	protein_coding
Rpl3	1.66901333948239e-88	-2.40424299149934	0.622	1	3.60490191194802e-84	protein_coding
Rps19	2.21469917141451e-88	-2.2604245675439	0.881	1	4.78352874033819e-84	protein_coding
Rps17	2.41936995298251e-88	-2.31395322080424	0.594	1	5.22559716144692e-84	protein_coding
Rps11	4.68283956516319e-88	-2.07755734829851	0.636	0.998	1.0114465176796e-83	protein_coding
Rps16	1.31412347987234e-87	-2.28576284562778	0.594	1	2.83837530417626e-83	protein_coding
Rpl17	1.60515591016326e-87	-2.16343996684032	0.608	0.998	3.46697625036163e-83	protein_coding
Rpl21-ps12	1.67273551278397e-87	0.274756890858335	0.168	0	3.6129414340621e-83	processed_pseudogene
Gm49329	1.67273551278397e-87	0.274756890858335	0.168	0	3.6129414340621e-83	transcribed_unprocessed_pseudogene
Castor2	1.67340280674009e-87	0.274756890858335	0.168	0	3.61438272227791e-83	protein_coding
1810026B05Rik	1.67462838834437e-87	0.307734213304608	0.168	0	3.61702985598501e-83	NA
Gm43336	1.67478851122325e-87	0.323944440485867	0.168	0	3.61737570539111e-83	TEC
Marchf8	1.67536507908607e-87	0.315862094188008	0.168	0	3.61862103431801e-83	protein_coding
Sfta3-ps	1.6777924770509e-87	0.840128663221611	0.168	0	3.62386397118224e-83	lncRNA
Rpl7	1.74149016940467e-87	-2.03001024053237	0.622	0.998	3.76144461689714e-83	protein_coding
Rps15	2.06963461565548e-87	-2.13315964950886	0.594	1	4.47020380635428e-83	protein_coding
Rps4x	2.16324957577205e-87	-2.28360292762838	0.804	0.999	4.67240275871005e-83	protein_coding
Rpl19	2.39974775182831e-87	-2.12739947058003	0.594	1	5.18321516917396e-83	protein_coding
Rps2	3.50870491088779e-87	-2.88459709146922	0.643	1	7.57845173702653e-83	protein_coding
Rps3a1	4.97325704885368e-87	-2.25365544533893	0.706	0.999	1.07417378998191e-82	protein_coding
Fau	8.67638299056548e-87	-2.08948281092985	0.65	1	1.87401196213224e-82	protein_coding
Rpl18a	1.69957185207518e-86	-2.29079693550321	0.601	0.998	3.67090524329717e-82	protein_coding
Rpl41	5.90532326261892e-86	-2.23183978787608	0.776	1	1.27549077149306e-81	protein_coding
Rpsa	7.6838808532675e-86	-2.2270182471811	0.615	0.999	1.65964142549725e-81	protein_coding
Rpl10a	1.69093904541139e-85	-2.00442862075021	0.601	0.998	3.65225924418406e-81	protein_coding
Tpt1	3.07337654990048e-85	-1.78489695338921	0.608	0.995	6.63818601013006e-81	protein_coding
Rpl23	3.62165150778792e-85	-1.8502840402635	0.839	0.999	7.82240509167114e-81	protein_coding
Rps10	4.25088061169017e-85	-1.99752054549893	0.594	0.998	9.18147703318959e-81	protein_coding
Rpl13a	6.0914670173774e-85	-1.85084804247825	0.692	0.999	1.31569596108334e-80	protein_coding
Naca	6.99975758006319e-85	-1.79460064957686	0.748	1	1.51187763971785e-80	protein_coding
Rplp0	1.39194038296444e-84	-2.09776651665611	0.874	1	3.0064520331649e-80	protein_coding
Rps9	3.68329653945925e-84	-1.96439759901082	0.923	1	7.95555219557803e-80	protein_coding
Prdx2	5.95468699544198e-84	-1.70333402365159	0.776	1	1.28615284414551e-79	protein_coding
Atp5f1	6.59196646757479e-84	-1.67692522362449	0.476	0.988	1.42379883733148e-79	NA
Galnt2l	6.66180655438469e-84	0.249519599359312	0.161	0	1.43888359768155e-79	NA
Rpl14-ps1	6.66751938478427e-84	0.274756890858335	0.161	0	1.44011751191955e-79	processed_pseudogene
Gm45220	6.66751938478427e-84	0.274756890858335	0.161	0	1.44011751191955e-79	TEC
Chmp1b	6.66751938478427e-84	0.274756890858335	0.161	0	1.44011751191955e-79	protein_coding
Rps14	2.05755792550349e-83	-1.76357199317952	0.951	1	4.44411936329499e-79	protein_coding
Rpl14	6.32436431548298e-83	-1.87585575337731	0.93	1	1.36599944850117e-78	protein_coding
Rps6	6.394691124666e-83	-1.90010464258972	0.594	0.995	1.38118933601661e-78	protein_coding
Rpl7a	8.32250690639111e-83	-1.79592127447102	0.615	0.997	1.79757826671141e-78	protein_coding
Camk1d	1.06593847961609e-82	0.444927295898476	0.238	0.006	2.3023205221228e-78	protein_coding
Rps27	1.23460237751865e-82	-1.79778463015332	0.566	0.991	2.66661767520252e-78	protein_coding
Rps12	1.02162097978161e-81	-2.09526516352385	0.594	0.994	2.20659915423029e-77	protein_coding
Rpl8	1.08040155949863e-80	-1.65000834829657	0.909	1	2.33355932836109e-76	protein_coding
Eif1	1.47928118200676e-80	-1.53864982924902	0.874	1	3.19509942501641e-76	protein_coding
5330431K02Rik	2.63789150198369e-80	0.232446086000371	0.154	0	5.69758185513458e-76	TEC
Pwwp3a	2.64018086301398e-80	0.257981178107508	0.154	0	5.7025266460239e-76	protein_coding
Gm15772	2.641088511742e-80	0.266393417923708	0.154	0	5.70448707651153e-76	processed_pseudogene
Tasor	2.64245056345791e-80	0.283072159070339	0.154	0	5.70742897201274e-76	protein_coding
Cox4i1	1.5977911446155e-79	-1.54941245008866	0.755	0.999	3.45106909325501e-75	protein_coding
Rps5	9.71324666961352e-79	-1.68028789406206	0.944	1	2.09796414816982e-74	protein_coding
Rpl36a	1.46499315356785e-78	-1.68910562411736	0.608	0.99	3.16423871239119e-74	protein_coding
Eef1g	4.03666303464736e-77	-1.60646963280318	0.72	0.997	8.71878848853484e-73	protein_coding
Mars1	1.03908299431004e-76	0.223832955695663	0.147	0	2.24431535941026e-72	protein_coding
Ciao2b	1.03949947864074e-76	0.232446086000371	0.147	0	2.24521492391614e-72	protein_coding
H1f10	1.04019682155152e-76	0.257981178107508	0.147	0	2.24672111486913e-72	protein_coding
Rpl27	1.52461803406808e-76	-1.4675823722112	0.566	0.985	3.29302249178365e-72	protein_coding
Rpl28	3.86118476409371e-76	-1.58229793241179	0.573	0.984	8.33977297196601e-72	protein_coding
Rps3	5.35422905769283e-76	-1.38568448094443	0.951	1	1.15645993417107e-71	protein_coding
Rpl18	6.68098475470145e-76	-1.55407660212488	0.65	0.992	1.44302589716797e-71	protein_coding
Rps15a	4.20100270069907e-74	-1.65750164858231	0.741	0.994	9.07374573323992e-70	protein_coding
Mir6236	4.07009038436431e-73	0.223832955695663	0.14	0	8.79098822118846e-69	miRNA
Atp5md	4.07271909525887e-73	0.232446086000371	0.14	0	8.79666597384964e-69	protein_coding
Ilrun	4.07371777920916e-73	0.241008099503795	0.14	0	8.79882303131387e-69	protein_coding
Tmsb10	4.54750858756329e-72	-1.94790323583271	0.741	0.991	9.82216379827795e-68	protein_coding
Rpl37	1.0155881837641e-71	-1.48204100800057	0.783	0.995	2.19356891811208e-67	protein_coding
mt-Nd1	1.41644107229382e-71	1.73151257925549	1	0.96	3.05937107204742e-67	protein_coding
Rpl31	1.72736288594186e-71	-1.39001671736342	0.629	0.982	3.73093109734583e-67	protein_coding
Rpl36	2.61221923504642e-71	-1.53521314613742	0.552	0.969	5.64213232577676e-67	protein_coding
Nup62	3.76728156896993e-71	0.288235200925203	0.168	0.002	8.13695146081814e-67	protein_coding
H3f3a	4.51426260203197e-71	-1.35413785316965	0.783	0.997	9.75035579412884e-67	protein_coding
Foxg1	2.01303858555704e-70	0.749272984298519	0.266	0.014	4.34796204094465e-66	protein_coding
Rps25	9.48907122882641e-70	-1.45907733944753	0.657	0.975	2.04954449471422e-65	protein_coding
Rpl21	1.21594054323589e-69	-1.4180974435841	0.573	0.971	2.62630997933519e-65	protein_coding
Srsf3-ps	1.58490697287192e-69	0.197680667839694	0.133	0	3.42324057070605e-65	processed_pseudogene
Gm23935	1.5849112877825e-69	0.206450877467426	0.133	0	3.42324989048143e-65	NA
Elp1	1.58548095783666e-69	0.206450877467426	0.133	0	3.4244803208314e-65	protein_coding
Gm8430	1.58548095783666e-69	0.206450877467426	0.133	0	3.4244803208314e-65	NA
Armh3	1.58704859294529e-69	0.249519599359312	0.133	0	3.42786625590254e-65	protein_coding
Tafa5	1.58733378185873e-69	0.283072159070339	0.133	0	3.42848223543667e-65	protein_coding
Gm38042	1.58733378185873e-69	0.283072159070339	0.133	0	3.42848223543667e-65	TEC
Pbx1	7.5629553896954e-69	1.89257965665154	0.986	0.626	1.63352273462031e-64	protein_coding
H2afv	7.69019144688106e-69	-1.88425347560198	0.497	0.951	1.66100445061184e-64	NA
Hnrnpa0	6.71514902781468e-68	1.64378983928462	0.706	0.199	1.45040503851769e-63	protein_coding
Prmt1	9.18400372793882e-68	-1.35153284761736	0.497	0.958	1.9836529651975e-63	protein_coding
Rplp2	1.24940531601604e-67	-1.49852979561824	0.79	0.997	2.69859054206304e-63	protein_coding
Marcks	4.20885262945999e-67	1.92774567258002	0.986	0.788	9.09070079437063e-63	protein_coding
Slc25a5	6.51942188897524e-67	-1.66948205021825	0.685	0.981	1.40812993379976e-62	protein_coding
Rpl12	2.48508448895345e-66	-1.46969902185005	0.636	0.979	5.36753398769057e-62	protein_coding
Mtrex	6.14122316312793e-66	0.188856817452688	0.126	0	1.326442791004e-61	protein_coding
Rbm12	6.14483329470103e-66	0.206450877467426	0.126	0	1.32722254332248e-61	protein_coding
Snhg5	6.14724121205676e-66	0.223832955695663	0.126	0	1.32774262939214e-61	lncRNA
C130093G08Rik	6.15085483345321e-66	0.379287474329642	0.126	0	1.32852313547756e-61	TEC
Dgcr2	6.36670668114704e-66	0.23976546803947	0.14	0.001	1.37514497606095e-61	protein_coding
Selenow	1.24529595895483e-65	-1.43580116434327	0.524	0.96	2.68971474174653e-61	protein_coding
Cox7c	1.62792132012274e-65	-1.32302035947043	0.448	0.944	3.51614725933311e-61	protein_coding
Eif3k	8.22310910769699e-65	-1.19900258398589	0.643	0.973	1.77610933617147e-60	protein_coding
Rpl26	2.55289575280291e-64	-1.98373002412432	0.552	0.91	5.51399953647901e-60	protein_coding
Gm16286	3.16026148652405e-64	0.279967584941603	0.154	0.002	6.82584878474329e-60	NA
Rps18	5.39138603396953e-64	-1.34894659946575	0.769	0.995	1.16448546947708e-59	protein_coding
Atp5o.1	1.88805836266881e-63	-1.27570839793525	0.434	0.933	4.07801725752836e-59	NA
Emc1	1.99058882574162e-63	0.263909224385435	0.147	0.002	4.29947280471933e-59	protein_coding
Rps26	3.00539601676132e-63	-1.27754124935872	0.846	0.997	6.49135485660277e-59	protein_coding
H2afy	5.56603620890794e-63	-1.43649600501549	0.21	0.887	1.20220816076203e-58	NA
Rpl4	6.22503630468331e-63	-1.1821328088425	0.958	1	1.34454559144855e-58	protein_coding
Gm37660	2.36792498033437e-62	0.188856817452688	0.119	0	5.1144811650242e-58	TEC
Gpx4-ps2	2.36794429591252e-62	0.197680667839694	0.119	0	5.11452288474146e-58	transcribed_processed_pseudogene
Vps35l	2.36847231523432e-62	0.197680667839694	0.119	0	5.11566335367462e-58	protein_coding
Cip2a	2.36939340709935e-62	0.232446086000371	0.119	0	5.11765281999388e-58	protein_coding
Shisal1	2.36943206202703e-62	0.257981178107508	0.119	0	5.11773631077218e-58	protein_coding
Tent4b	2.36945783232519e-62	0.223832955695663	0.119	0	5.11779197203918e-58	protein_coding
Cox8a	2.61509478161872e-62	-1.16814924342258	0.643	0.957	5.64834321881827e-58	protein_coding
Rps20	5.05391417136693e-62	-1.22483045190897	0.881	1	1.09159492187354e-57	protein_coding
Atp6v1g1	5.65768583885697e-62	-1.41649215877222	0.189	0.895	1.22200356433472e-57	protein_coding
H3f3b	8.29838674889214e-62	-1.33804012592007	0.951	0.999	1.79236855389321e-57	protein_coding
Gabarap	4.00052727804818e-61	-1.39188378126243	0.322	0.931	8.64073886785627e-57	protein_coding
Auts2	7.6950976395149e-61	1.89863902189471	0.986	0.651	1.66206413915882e-56	protein_coding
Ormdl1	1.06793261412868e-60	0.212063520439799	0.147	0.002	2.30662765325654e-56	protein_coding
Hspa8	1.36810658675282e-60	-1.42139661199522	0.566	0.95	2.95497341672742e-56	protein_coding
Gm49336	2.53435148045275e-60	0.232950061140929	0.182	0.006	5.47394576262989e-56	protein_coding
Dctn3	4.56363041481053e-60	-1.33381032159131	0.098	0.849	9.85698533294926e-56	protein_coding
Atp5b	5.2823998285422e-60	-1.11408003942223	0.846	0.992	1.14094553896683e-55	protein_coding
mt-Nd4	1.1318613381291e-59	1.53927523489793	1	0.932	2.44470730422505e-55	protein_coding
Fth1	1.39121984243905e-59	-1.11265427637237	0.776	0.986	3.0048957376841e-55	protein_coding
Rpl35	4.56405829364355e-59	-1.19970886287867	0.552	0.954	9.8579095084407e-55	protein_coding
Firre	9.07956334683036e-59	0.171045541336228	0.112	0	1.96109488728189e-54	lncRNA
Dipk2a	9.0795880199867e-59	0.179978666106235	0.112	0	1.96110021643693e-54	protein_coding
Gm38104	9.08180887465728e-59	0.188856817452688	0.112	0	1.96157989883723e-54	TEC
Gm19938	9.08351189216325e-59	0.188856817452688	0.112	0	1.96194773358834e-54	lncRNA
Prkn	9.08699294943504e-59	0.223832955695663	0.112	0	1.96269960714847e-54	protein_coding
Sox11	9.82624229291083e-59	1.77354740106898	1	0.974	2.12237007284581e-54	protein_coding
Smpd3	2.80929135786278e-58	0.279347471009473	0.147	0.003	6.06778840384781e-54	protein_coding
Ubb	3.78697027841964e-58	-1.59266235106052	0.336	0.89	8.17947710435858e-54	protein_coding
Gapdh	4.09589150460933e-58	-1.54932818618753	0.531	0.921	8.8467160608057e-54	protein_coding
Hsp90aa1	5.05141497364122e-58	-1.27737588541973	0.811	0.987	1.09105512015677e-53	protein_coding
Sumo3	2.66749475081467e-57	0.484000013646404	0.294	0.025	5.7615219122846e-53	protein_coding
Kansl1	3.33806523795712e-57	1.45357446057519	0.86	0.423	7.20988710746358e-53	protein_coding
Celf1	6.20642350601765e-57	1.41561677521756	0.804	0.37	1.34052541306475e-52	protein_coding
Ctsd	1.84216193892035e-56	0.229961892462097	0.133	0.002	3.97888557187407e-52	protein_coding
Eif3f	6.89514480990442e-56	-1.07632255432552	0.734	0.984	1.48928232749126e-51	protein_coding
Rps29	3.14494043201719e-55	-1.25819990242938	0.427	0.899	6.79275683911393e-51	protein_coding
Rab5if	3.46497283179217e-55	0.153011618505966	0.105	0	7.4839948193879e-51	protein_coding
2810025M15Rik	3.46497283179217e-55	0.153011618505966	0.105	0	7.4839948193879e-51	transcribed_processed_pseudogene
Gm32899	3.46497283179217e-55	0.153011618505966	0.105	0	7.4839948193879e-51	processed_pseudogene
Rpl18-ps1	3.46581988146443e-55	0.162056758108973	0.105	0	7.48582436197502e-51	processed_pseudogene
Gm9320	3.46581988146443e-55	0.162056758108973	0.105	0	7.48582436197502e-51	transcribed_processed_pseudogene
Zup1	3.46652591179806e-55	0.171045541336228	0.105	0	7.48734931689262e-51	protein_coding
Fbh1	3.46652591179806e-55	0.171045541336228	0.105	0	7.48734931689262e-51	protein_coding
Rpl10a-ps1	3.46652591179806e-55	0.171045541336228	0.105	0	7.48734931689262e-51	processed_pseudogene
Nsmce3	3.46655415595174e-55	0.179978666106235	0.105	0	7.48741032144016e-51	protein_coding
Gm47024	3.46709083793625e-55	0.179978666106235	0.105	0	7.48856950085851e-51	TEC
Sox1ot	3.46840935116252e-55	0.257981178107508	0.105	0	7.49141735757593e-51	lncRNA
Tubb3	4.39956209551093e-55	-2.86704670037374	0.545	0.939	9.50261417009407e-51	protein_coding
Rpl34	5.02133148558042e-55	-1.16144733456381	0.329	0.884	1.08455738757051e-50	protein_coding
Rpl5	9.81597042357015e-55	-1.12648438662693	0.566	0.945	2.12015145178692e-50	protein_coding
Eif5a	9.05449698511573e-54	-1.18643193518443	0.776	0.989	1.95568080381515e-49	protein_coding
Tmsb4x	2.10128494404875e-53	-1.49210869878781	0.986	1	4.5385653506509e-49	protein_coding
Cd24a	3.83419277145728e-53	-1.74590691189659	0.371	0.89	8.28147296707058e-49	protein_coding
Psmb6	5.57184594589831e-53	-1.01935620828179	0.692	0.963	1.20346300585458e-48	protein_coding
Slc25a4	5.91872922703369e-53	-1.07313561950796	0.811	0.983	1.27838632574701e-48	protein_coding
Atp5j	8.60853756495403e-53	-1.07732662641815	0.517	0.925	1.85935802865442e-48	protein_coding
Qk	1.3212270529327e-52	1.33309128585958	0.706	0.237	2.85371831162933e-48	protein_coding
Kmt2d	1.40015523361108e-52	0.439975246772302	0.231	0.016	3.02419528907658e-48	protein_coding
Atp5h	6.44290861074766e-52	-1.04921516055178	0.629	0.954	1.39160383083539e-47	protein_coding
Ptma	6.67463610351682e-52	-1.09353421025593	0.979	1	1.4416546519986e-47	protein_coding
Rpl37a	1.08144321213885e-51	-1.0375999274063	0.895	0.997	2.3358091938987e-47	protein_coding
Pfdn5	3.507771462695e-51	-1.06680337068425	0.517	0.94	7.57643558227493e-47	protein_coding
Smdt1	5.38190374137321e-51	-1.09840664614804	0.147	0.81	1.1624373890992e-46	protein_coding
Npc2	7.48554133305799e-51	-1.25039394516072	0.392	0.925	1.6168020725272e-46	protein_coding
Fabp5	1.29242801520879e-50	-1.27280683148166	0.406	0.894	2.79151527004946e-46	protein_coding
Cox6b1	1.87239060521853e-50	-0.988626874403643	0.657	0.96	4.0441764682115e-46	protein_coding
Cct5	2.95988841575899e-50	-0.975236131101171	0.601	0.939	6.39306298919784e-46	protein_coding
Swi5	3.59605855521642e-50	-1.01039584666269	0.629	0.953	7.76712687341195e-46	protein_coding
Rpl30	1.55020016015746e-49	-1.10899652855285	0.497	0.904	3.3482773259241e-45	protein_coding
Psma7	2.16650878679893e-49	-1.009420252749	0.706	0.978	4.67944232860701e-45	protein_coding
Oaz1	2.69218528030416e-49	-1.04191171979944	0.559	0.928	5.81485098692896e-45	protein_coding
Fis1	6.85846926429769e-49	-1.07390183896462	0.098	0.778	1.48136077639566e-44	protein_coding
Scd2	8.24172090324332e-49	1.61626921548676	0.748	0.361	1.78012929789153e-44	protein_coding
Cdk4	1.09304100799286e-48	-0.914475747929338	0.937	0.997	2.36085927316377e-44	protein_coding
Eif4a1	2.04975335965123e-48	-1.23311664275136	0.727	0.934	4.42726228151069e-44	protein_coding
Psmb5	2.53619570214425e-48	-1.04467838142792	0.203	0.812	5.47792909706137e-44	protein_coding
March5	5.1072470240542e-48	-0.993458566822052	0	0.677	1.10311428472547e-43	NA
Minos1	7.15978913098105e-48	-1.02876008347818	0.154	0.785	1.5464428544006e-43	NA
Cox5b	9.63158775483512e-48	-1.02622420081806	0.294	0.865	2.08032663916684e-43	protein_coding
Zfp462	1.17177319540189e-47	1.48905000609184	0.825	0.496	2.53091292474853e-43	protein_coding
Sept7	2.648662172388e-47	-1.06178713253026	0.126	0.766	5.72084542614084e-43	NA
Nop53	2.80318824774094e-47	-1.05447485949469	0.105	0.758	6.05460629629566e-43	protein_coding
Phpt1	5.15930329514702e-47	0.176874091977499	0.119	0.002	1.11435791871881e-42	protein_coding
Btbd17	6.2305993054023e-47	-1.59659452946626	0.175	0.817	1.34574714397384e-42	protein_coding
Nfib	8.82468904275987e-47	0.776577962790266	0.301	0.034	1.9060445863457e-42	protein_coding
Ndufb5	1.44935936388524e-46	-1.03024501652312	0.329	0.874	3.13047129005574e-42	protein_coding
Psmb1	1.60427666348463e-46	-0.866777447565612	0.755	0.982	3.46507716546045e-42	protein_coding
Grik2	5.57176059636043e-46	2.02314616185837	0.741	0.341	1.20344457120789e-41	protein_coding
Ppia	8.16552219236502e-46	-1.29629666635874	0.483	0.873	1.76367113832892e-41	protein_coding
Ctla4	1.35289747036096e-45	0.421050193880535	0.252	0.024	2.92212324623264e-41	protein_coding
Selenok	2.85101347968212e-45	-1.06662356199194	0.406	0.926	6.1579040147654e-41	protein_coding
Gm10260	3.51110116937894e-45	-1.16034193876528	0.21	0.79	7.58362741574156e-41	NA
Rbx1	1.5839121670998e-44	-0.933707927285067	0.643	0.948	3.42109188971886e-40	protein_coding
Atpif1	2.30437473612258e-44	-1.02205807098498	0.678	0.946	4.97721899255116e-40	protein_coding
Hmgb1	3.94446738049485e-44	-1.24412615720481	0.601	0.911	8.51965509513082e-40	protein_coding
Ndufab1	5.63689181042387e-44	-0.981618269643553	0.231	0.803	1.21751226213345e-39	protein_coding
Ppp1ca	6.54091679767632e-44	-0.951222149007993	0.566	0.91	1.41277261913011e-39	protein_coding
Pcbp4	1.2184325108849e-43	-1.03928811060366	0.483	0.937	2.6316923802603e-39	protein_coding
Strn3	1.32050095594002e-43	1.37602214875494	0.727	0.34	2.85215001473484e-39	protein_coding
Cul7	1.90734422889671e-43	0.215156928443121	0.147	0.006	4.11967279999401e-39	protein_coding
Tcf4	2.00546151867155e-43	1.38163687817077	0.923	0.634	4.33159633417869e-39	protein_coding
Glrx3	2.14599647900498e-43	-0.926814775227616	0.448	0.899	4.63513779500286e-39	protein_coding
Bex2	2.14935867660944e-43	-1.07842529032577	0.308	0.847	4.64239980560874e-39	protein_coding
Rpl15	2.55558930625484e-43	-1.05412162644246	0.392	0.852	5.51981734257983e-39	protein_coding
Cox7a2	2.60809973193083e-43	-0.938074476576844	0.587	0.922	5.6332346109974e-39	protein_coding
Psmb2	4.21181570904185e-43	-0.951617154140882	0.531	0.916	9.09710074995949e-39	protein_coding
2410015M20Rik	5.2537591935848e-43	-0.933536839820782	0.028	0.661	1.13475944822238e-38	NA
H2afy2	6.97296149066667e-43	-1.0332185092775	0.189	0.768	1.50608995236909e-38	NA
Map4k4	1.008744848902e-42	1.29627656152017	0.783	0.454	2.17878799914343e-38	protein_coding
Mif	1.18555221002399e-42	-1.36970362578965	0.643	0.925	2.56067421843082e-38	protein_coding
BC031181	1.33391296126452e-42	-0.996618520865742	0.126	0.752	2.88111860503524e-38	protein_coding
Fkbp3	1.49641920206114e-42	-1.0014696634907	0.671	0.935	3.23211583453186e-38	protein_coding
mt-Nd2	1.76483993243471e-42	1.25075260225408	0.923	0.737	3.81187777006572e-38	protein_coding
Myl6	2.75420097274993e-42	-1.03697915530185	0.371	0.859	5.94879868104258e-38	protein_coding
Cotl1	3.49374047004603e-42	-1.37225521781461	0.343	0.869	7.54613004125241e-38	protein_coding
Arpc3	3.50361252204704e-42	-0.955223440099873	0.098	0.738	7.5674526863694e-38	protein_coding
Eef2	3.92755280778742e-42	-0.856954783433922	0.909	0.991	8.48312130954005e-38	protein_coding
Pomp	5.80337369745105e-42	-0.906371254804287	0.462	0.897	1.25347068491245e-37	protein_coding
Fam96b	8.55070715347709e-42	-0.876106907768718	0	0.622	1.84686723807952e-37	NA
Pkm	1.07377094972019e-41	-0.952688287474742	0.951	0.997	2.31923787430063e-37	protein_coding
Coa3	1.15073364672969e-41	-0.921033007585085	0.077	0.704	2.48546960357146e-37	protein_coding
Psmb3	1.53101462596958e-41	-0.927682475642844	0.49	0.901	3.30683849063169e-37	protein_coding
Jpt1	1.58829329809708e-41	-1.0392049365792	0.699	0.944	3.43055469455989e-37	protein_coding
Hmga2	4.32086738605677e-41	0.844907530617031	0.545	0.137	9.33264146714402e-37	protein_coding
Chmp5	4.47769273125765e-41	-0.921723239674997	0.182	0.789	9.6713685302434e-37	protein_coding
Atp5c1	5.80519492717785e-41	-0.936249037554238	0.559	0.902	1.25386405232114e-36	protein_coding
Mdh2	6.61160250380186e-41	-0.908685975870121	0.524	0.924	1.42804002479616e-36	protein_coding
Ndufa6	1.12885831373544e-40	-0.931561124890815	0.126	0.734	2.43822107183717e-36	protein_coding
Ppdpf	2.36815315584337e-40	-0.971035898016483	0.028	0.643	5.11497400130609e-36	protein_coding
Psma4	2.38501641877083e-40	-0.940235780074959	0.357	0.841	5.15139696290312e-36	protein_coding
Rplp1	4.64540345262099e-40	-0.886422705288493	0.965	0.998	1.00336069173161e-35	protein_coding
Rps21	5.08496258235672e-40	-0.963087048435054	0.629	0.92	1.09830106816323e-35	protein_coding
Dach1	5.11258733551247e-40	1.74004276776601	0.874	0.598	1.10426773859734e-35	protein_coding
Gadd45g	5.61139056256714e-40	-2.03810257972276	0.357	0.848	1.21200424760888e-35	protein_coding
Hmgn1	6.72140648827003e-40	-0.911994221107507	0.86	0.991	1.45175658740144e-35	protein_coding
Atp6v0e	7.14010024495816e-40	-0.904190847936638	0.07	0.685	1.54219025190851e-35	protein_coding
Rere	7.88255125962323e-40	1.11622231582247	0.937	0.66	1.70255224656602e-35	protein_coding
Gm1673	8.19020455807499e-40	-1.00170834246236	0.161	0.746	1.76900228249862e-35	protein_coding
Igf1r	9.02056642324652e-40	1.15188669049968	0.797	0.419	1.94835214175701e-35	protein_coding
Sec61b	9.58523684856442e-40	-0.99516549659559	0.28	0.796	2.07031530692143e-35	protein_coding
Macf1	1.05956694273232e-39	1.06072038103791	0.797	0.412	2.28855863960755e-35	protein_coding
Hist3h2ba	1.20007607791926e-39	-1.28018104479673	0	0.623	2.59204432069781e-35	NA
Snrpg	1.23368407957836e-39	-0.956713918972591	0.601	0.895	2.6646342434813e-35	protein_coding
Btf3	1.699930827443e-39	-0.991605073127771	0.329	0.814	3.67168059419413e-35	protein_coding
Trappc1	2.06229111932644e-39	-0.883084569725561	0.063	0.664	4.45434258863318e-35	protein_coding
Txndc9	2.80388074422239e-39	-0.900224397121925	0.133	0.747	6.05610201944594e-35	protein_coding
Magi1	4.11380172862513e-39	1.47683121572755	0.811	0.445	8.88540035365741e-35	protein_coding
Psma2	4.30553069110657e-39	-0.859180958525218	0.552	0.917	9.29951573972108e-35	protein_coding
Rpl38	4.31542236164775e-39	-0.980599315868264	0.245	0.771	9.32088075892297e-35	protein_coding
Timm8b	6.96424618110173e-39	-0.912622623933826	0.329	0.82	1.50420753265616e-34	protein_coding
Ybx1	8.80405431241925e-39	-0.962296239408615	0.958	0.998	1.90158769093943e-34	protein_coding
Dynll1	9.49554147206501e-39	-0.996919876574546	0.839	0.966	2.05094200255132e-34	protein_coding
Gm2000	1.18185601236961e-38	-0.9260283728457	0.217	0.755	2.55269080111711e-34	protein_coding
Usmg5	1.59306186948825e-38	-0.885894793291074	0	0.599	3.44085433190768e-34	NA
Ssbp3	1.83371333318269e-38	1.30984380583393	0.853	0.664	3.9606374283413e-34	protein_coding
Cox19	2.69050447613518e-38	-0.835726152242662	0.077	0.669	5.81122061800438e-34	protein_coding
Plk3	3.08772055929444e-38	-1.17406754188776	0.126	0.708	6.66916763602007e-34	protein_coding
Gm15564	3.42151236711068e-38	0.176253978045369	0.105	0.003	7.39012456172236e-34	lncRNA
Ndufc1	5.42073688796714e-38	-0.868892848415923	0.175	0.745	1.17082496043202e-33	protein_coding
Tagln3	1.07781766267175e-37	-1.25104926883353	0.322	0.851	2.3279783696047e-33	protein_coding
Tma7	1.2099578497552e-37	-0.891118210655222	0.168	0.72	2.61338795968625e-33	protein_coding
Mien1	1.23072257868402e-37	-0.854644781984592	0.077	0.669	2.65823769769962e-33	protein_coding
Vdac3	1.30906409790112e-37	-0.8740961196702	0.301	0.808	2.82744754505662e-33	protein_coding
Ap2m1	1.79700280787547e-37	-0.845644468153028	0.042	0.624	3.88134636473024e-33	protein_coding
Eif3h	2.20088557954716e-37	-0.811488352872743	0.706	0.953	4.75369276326391e-33	protein_coding
Cox6a1	2.48819512175834e-37	-0.805996007450448	0.692	0.948	5.37425264348583e-33	protein_coding
Eif5	2.66926415032779e-37	-0.859149459579151	0.685	0.938	5.76534363829299e-33	protein_coding
Snrpb	2.75179386370629e-37	-0.850062042648631	0.748	0.953	5.94359956621921e-33	protein_coding
Sumo1	2.87086527618962e-37	-0.861639136860033	0.427	0.857	6.20078191004195e-33	protein_coding
Uqcrh	4.96792289197884e-37	-0.8321598194457	0.671	0.936	1.07302166543851e-32	protein_coding
Scg5	5.19286454007913e-37	-0.967390772977195	0.231	0.807	1.12160681201169e-32	protein_coding
Ndst1	5.24728334733862e-37	0.551174187264873	0.322	0.053	1.13336073019167e-32	protein_coding
Enah	5.70127927684579e-37	1.21956353898017	0.685	0.336	1.23141931100592e-32	protein_coding
Map1lc3b	7.19557611612435e-37	-0.983799521262065	0.287	0.842	1.5541724853217e-32	protein_coding
Cfl2	7.53970802439027e-37	-0.830197090128098	0.105	0.706	1.62850153618805e-32	protein_coding
Baz2b	9.35399738427097e-37	1.17383626532304	0.874	0.626	2.02036989502869e-32	protein_coding
Ndufb10	9.40840307999592e-37	-0.846781853810545	0.063	0.637	2.03212098124832e-32	protein_coding
Tmem2	1.24590521438435e-36	-0.912556583099735	0	0.583	2.69103067254876e-32	NA
Zcrb1	1.26762667174108e-36	-0.831278813985395	0.112	0.698	2.73794684829356e-32	protein_coding
Rps24	1.8110580019977e-36	-0.721641735490262	0.993	0.997	3.91170417851483e-32	protein_coding
Atp5g1	1.92225026217288e-36	-0.935997097990149	0.322	0.781	4.15186834126721e-32	protein_coding
Gpx4	1.96564299062399e-36	-0.931745784294794	0.091	0.659	4.24559229544875e-32	protein_coding
Pum1	2.31225435471278e-36	1.13595563822224	0.769	0.454	4.99423818074412e-32	protein_coding
Supt4a	2.76654696966497e-36	-0.807636782290166	0.035	0.611	5.97546479977937e-32	protein_coding
Bud31	2.86401977856484e-36	-0.840099797671717	0.119	0.681	6.18599631972221e-32	protein_coding
Cdkn1c	3.5827534806021e-36	-1.80922709379397	0.727	0.95	7.73838924275249e-32	protein_coding
Adrm1	4.03871952859169e-36	-0.79794459262447	0.014	0.589	8.72323030980519e-32	protein_coding
Clta	5.35282121984771e-36	-0.851793690379246	0.455	0.879	1.15615585527491e-31	protein_coding
Ndufs2	6.66994941384883e-36	-0.84178634836762	0.203	0.751	1.44064237389721e-31	protein_coding
Lamtor5	1.18757916556855e-35	-0.789369585789837	0.056	0.629	2.56505223971151e-31	protein_coding
Rtraf	1.59990487774786e-35	-0.84000810828178	0.524	0.908	3.4556345454476e-31	protein_coding
6330403K07Rik	2.78283059750294e-35	-1.19033511845037	0.161	0.719	6.01063580754661e-31	protein_coding
Cst3	3.03842502235014e-35	-0.846022968556434	0.14	0.71	6.56269420577406e-31	protein_coding
Hsbp1	3.03979389490691e-35	-0.848031265026495	0.266	0.81	6.56565083360943e-31	protein_coding
Ahsa2	3.34498427129533e-35	-0.820353521250293	0.147	0.721	7.22483152757078e-31	protein_coding
Uty	4.14494634399069e-35	0.628052204483316	0.343	0.064	8.95266960838548e-31	protein_coding
Msi2	6.06786886138603e-35	1.1449535801431	0.923	0.641	1.31059899537077e-30	protein_coding
Uqcrfs1	7.27513922896768e-35	-0.819475318215887	0.42	0.882	1.57135732206473e-30	protein_coding
Ssna1	2.73257999965367e-34	-0.783888650915738	0.028	0.58	5.90209954125196e-30	protein_coding
Cyc1	3.21520529890848e-34	-0.83650126771712	0.259	0.752	6.94452192511242e-30	protein_coding
A230057D06Rik	3.86200774449127e-34	1.00174549920201	0.524	0.171	8.34155052732669e-30	lncRNA
Atp5j2	6.07910016752397e-34	-0.806143213719734	0.552	0.888	1.3130248451835e-29	protein_coding
Bex3	6.319816230626e-34	-0.85505281420068	0.72	0.919	1.36501710765291e-29	protein_coding
Ap2s1	7.98528110140768e-34	-0.800708493625872	0.126	0.661	1.72474086509304e-29	protein_coding
Mlf2	8.02072469629513e-34	-0.83236425306369	0.287	0.778	1.73239632715279e-29	protein_coding
Fam96a	9.56915020798663e-34	-0.79101274660629	0	0.549	2.06684075342303e-29	NA
Tm2d2	1.47721279361839e-33	-0.79399017880042	0.07	0.622	3.19063191293636e-29	protein_coding
Mrpl54	1.61000030869545e-33	-0.810377370523172	0.14	0.673	3.4774396667513e-29	protein_coding
Gng5	1.84711512314605e-33	-0.819261858114734	0.105	0.642	3.98958395448315e-29	protein_coding
Mrpl11	2.40259667203955e-33	-0.7525011489081	0.049	0.606	5.18936855193822e-29	protein_coding
Ndufb11	2.61482635092728e-33	-0.813795288915694	0.28	0.785	5.64776343536782e-29	protein_coding
Cnpy2	2.92359123368736e-33	-0.838491593596329	0.175	0.698	6.31466470564134e-29	protein_coding
Psma6	2.94691151848701e-33	-0.825935172757557	0.308	0.78	6.3650341887801e-29	protein_coding
Npm1	3.74029725105983e-33	-0.791649666176196	0.972	0.996	8.07866803256412e-29	protein_coding
Vbp1	3.77470171559075e-33	-0.77711133242967	0.175	0.732	8.15297823550447e-29	protein_coding
Atp5d	3.96141810779898e-33	-0.757925212801852	0.49	0.882	8.55626697103502e-29	protein_coding
Arf1	4.50086053251893e-33	-0.789358069978862	0.448	0.87	9.72140866418763e-29	protein_coding
Ddah2	4.99179809378946e-33	-1.05478951920594	0.476	0.882	1.07817847027759e-28	protein_coding
Tubb5	6.1981383318356e-33	-0.687495736300652	1	1	1.33873589829317e-28	protein_coding
Edf1	7.6203067477008e-33	-0.811863678996319	0.364	0.815	1.6459100544359e-28	protein_coding
Rfx3	1.08945797935068e-32	1.17508813568524	0.671	0.347	2.35312028959952e-28	protein_coding
Nr2f6	1.10147724875322e-32	-0.919594842459063	0.077	0.634	2.37908070958208e-28	protein_coding
Sox3	1.30280520731089e-32	0.5794120919644	0.294	0.05	2.81392896727079e-28	protein_coding
Rabgef1	1.41411729436877e-32	-0.817398411957589	0.203	0.716	3.0543519441071e-28	protein_coding
Ran	1.6136865885172e-32	-0.850785514916447	0.881	0.976	3.4854016625383e-28	protein_coding
Bnip3l	2.33215094391891e-32	-0.788614354511126	0.084	0.641	5.03721282377045e-28	protein_coding
Cited2	2.3350888688386e-32	-1.09313992825275	0.189	0.715	5.0435584478045e-28	protein_coding
Dll3	2.59281769978734e-32	-1.249167666849	0.413	0.862	5.60022694977067e-28	protein_coding
Aurkaip1	2.81253462831402e-32	-0.760211387120302	0.091	0.641	6.07479354369546e-28	protein_coding
D8Ertd738e	2.82780365033809e-32	-0.80167848081739	0.301	0.773	6.10777310436524e-28	protein_coding
Ndufb2	3.16991134410999e-32	-0.756802667798844	0.056	0.599	6.84669151214318e-28	protein_coding
Tcf12	4.2148851762107e-32	1.10592330764137	0.937	0.679	9.10373049209748e-28	protein_coding
Fus	4.75487013759421e-32	0.945371343261856	0.951	0.761	1.02700440101897e-27	protein_coding
Ndufb9	5.82916935387381e-32	-0.778658132426093	0.427	0.848	1.2590422887432e-27	protein_coding
Sh3bgrl3	5.99502548118458e-32	-0.828276384958472	0.105	0.637	1.29486555368106e-27	protein_coding
Clic1	7.60901014565301e-32	-1.04745071776617	0.21	0.715	1.64347010135959e-27	protein_coding
Eif3g	9.10298314447023e-32	-0.804942144506104	0.28	0.753	1.96615332937412e-27	protein_coding
Commd6	9.49332876419544e-32	-0.726120011248422	0.056	0.586	2.05046407977857e-27	protein_coding
Pdap1	1.05509468951259e-31	-0.801139814962997	0.587	0.878	2.27889901987824e-27	protein_coding
Gipc1	1.28255573431994e-31	-0.751145381177836	0.084	0.615	2.77019213055763e-27	protein_coding
Nedd8	1.33872319917464e-31	-0.685694042123562	0.713	0.938	2.89150823789731e-27	protein_coding
Mcrip1	1.74682989115744e-31	-0.719522836283656	0.119	0.662	3.77297788191095e-27	protein_coding
1700123O20Rik	1.78334104094136e-31	-0.737094076822825	0.035	0.564	3.85183831432924e-27	protein_coding
Nfia	1.85171898343358e-31	0.713936247290063	0.28	0.047	3.99952783231819e-27	protein_coding
Mrpl18	1.87315677444959e-31	-0.815880371369046	0.273	0.745	4.04583131713366e-27	protein_coding
Fam32a	1.99413211606195e-31	-0.80617787347639	0.168	0.706	4.30712595748221e-27	protein_coding
Sars	2.36559042547785e-31	-0.75136237837923	0.077	0.602	5.10943875998962e-27	protein_coding
Ssu72	2.75872998708664e-31	-0.759371488509685	0.091	0.619	5.95858089910844e-27	protein_coding
Nipbl	3.48993658336833e-31	0.955881565699629	0.797	0.497	7.53791402641725e-27	protein_coding
Tenm3	3.57709590717657e-31	1.09035395552395	0.734	0.289	7.72616944991068e-27	protein_coding
Mllt11	6.62192110519096e-31	-1.19661339952216	0.196	0.702	1.4302687395102e-26	protein_coding
Rbm42	7.19236316645543e-31	-0.699435272319874	0	0.514	1.55347852032271e-26	protein_coding
Mrpl30	7.35828202288778e-31	-0.719995050283994	0.126	0.653	1.58931533412353e-26	protein_coding
Sap30	7.71828406977174e-31	-0.803039883848312	0.098	0.637	1.66707217623e-26	protein_coding
Ctnna2	8.63188039866895e-31	1.48537005550862	0.846	0.629	1.86439984730851e-26	protein_coding
Grb10	1.12298135389872e-30	0.906420859696366	0.874	0.493	2.42552742628584e-26	protein_coding
Ldhb	1.23167043246257e-30	-0.999162885799171	0.294	0.741	2.6602849670759e-26	protein_coding
Gnaq	1.38297500708214e-30	1.06199522523352	0.657	0.332	2.9870877177967e-26	protein_coding
Smarcb1	1.78467953894092e-30	-0.773680386456481	0.14	0.672	3.85472933615849e-26	protein_coding
Eif3i	1.81900664818979e-30	-0.785989459287117	0.42	0.827	3.92887245942513e-26	protein_coding
Eif3m	2.01934240254378e-30	-0.784507892253747	0.14	0.649	4.36157765525431e-26	protein_coding
Wbp1	2.19838148828062e-30	-0.736930973916615	0.077	0.606	4.74828417653731e-26	protein_coding
Eef1b2	2.90145062792497e-30	-0.673054384386686	0.902	0.98	6.26684321125514e-26	protein_coding
Bax	2.96458726807172e-30	-0.785632692665633	0.287	0.764	6.40321204030811e-26	protein_coding
Ndufa9	3.22841120052716e-30	-0.703315762035788	0.049	0.568	6.97304535201861e-26	protein_coding
Cuedc2	4.22297190006886e-30	-0.709457253000402	0.091	0.617	9.12119700695874e-26	protein_coding
Ccdc124	4.26303985713308e-30	-0.727257590630985	0.014	0.53	9.20773978742174e-26	protein_coding
Cops6	5.01630497659674e-30	-0.742350421258727	0.119	0.638	1.08347171189513e-25	protein_coding
Psme4	5.01753880597959e-30	0.994473871170051	0.643	0.32	1.08373820670353e-25	protein_coding
Lars2	5.03661965694607e-30	0.608310342965273	0.35	0.078	1.08785947970378e-25	protein_coding
Brk1	5.05277685231339e-30	-0.739151910236661	0.28	0.769	1.09134927233117e-25	protein_coding
Nono	5.54374490181306e-30	-0.689611256934693	0.147	0.693	1.1973934613426e-25	protein_coding
Phip	5.99742839912636e-30	1.09202392187474	0.769	0.506	1.2953845599273e-25	protein_coding
Slc25a11	6.84783106034302e-30	-0.711588985805675	0.077	0.596	1.47906303072349e-25	protein_coding
Calm2	7.18333998069192e-30	-0.794504505160382	0.944	0.992	1.55152960242965e-25	protein_coding
Sra1	7.65982051942394e-30	-0.692965399621802	0.07	0.584	1.65444463399038e-25	protein_coding
Lamtor1	9.09615224427736e-30	-0.67313428945854	0.056	0.583	1.96467792324147e-25	protein_coding
Grpel1	1.12827085553174e-29	-0.695965675315938	0.042	0.551	2.436952220863e-25	protein_coding
Hnrnpd	1.19546802811098e-29	0.923853861649082	0.552	0.222	2.58209139391691e-25	protein_coding
Tcp1	1.24757722154003e-29	-0.734012559258705	0.51	0.87	2.6946420408043e-25	protein_coding
Zfhx3	1.27495751549702e-29	1.21856506496918	0.636	0.319	2.75378073772202e-25	protein_coding
Chd4	1.35368964256722e-29	0.973457640219168	0.846	0.632	2.92383425898094e-25	protein_coding
Timmdc1	1.38532278837189e-29	-0.694427023539401	0.028	0.531	2.99215869060445e-25	protein_coding
Scand1	1.49079387647178e-29	-0.729741637361665	0.119	0.643	3.21996569379139e-25	protein_coding
Dip2c	1.50309558154275e-29	0.909115984392827	0.573	0.237	3.24653614657418e-25	protein_coding
Atp6v1e1	1.65425027957873e-29	-0.742608856233092	0.161	0.691	3.5730151788621e-25	protein_coding
Atp6v0b	1.71923457765683e-29	-0.76951510769861	0.168	0.692	3.71337476428098e-25	protein_coding
Uqcrc1	1.73861827346907e-29	-0.7370375651842	0.154	0.668	3.75524160886585e-25	protein_coding
Ppib	1.9072011900782e-29	-0.839726684953308	0.497	0.854	4.1193638504499e-25	protein_coding
Ndufa13	2.05461633484771e-29	-0.704976152486886	0.077	0.583	4.43776582163757e-25	protein_coding
Vps29	2.15374950992163e-29	-0.714443379582924	0.07	0.581	4.65188356647972e-25	protein_coding
Tmem59	2.54994764921754e-29	-0.773212222127889	0.294	0.808	5.50763192754496e-25	protein_coding
Uqcr11	2.55158836182753e-29	-0.742752103903914	0.196	0.687	5.51117570271128e-25	protein_coding
Dctn2	2.7205654241834e-29	-0.749063072760318	0.133	0.664	5.87614925969373e-25	protein_coding
Tmed9	2.86816344783821e-29	-0.755935499167215	0.308	0.755	6.19494623098575e-25	protein_coding
Sfpq	3.30424853958109e-29	0.858120868991441	0.979	0.829	7.13684642064119e-25	protein_coding
Tomm22	3.41913885110273e-29	-0.726787607468436	0.203	0.707	7.38499800449679e-25	protein_coding
Paip2	3.45466018409532e-29	-0.689974793547651	0.692	0.945	7.46172053162749e-25	protein_coding
Gabarapl2	4.03819720186648e-29	-0.676731941389148	0.098	0.621	8.7221021363114e-25	protein_coding
Ssr2	4.03878260903017e-29	-0.737846077483298	0.21	0.695	8.72336655724427e-25	protein_coding
Psmc5	4.03974374096548e-29	-0.736667077048793	0.308	0.769	8.72544250611135e-25	protein_coding
Mrpl21	4.62883574284113e-29	-0.687636780768843	0.105	0.614	9.99782232096255e-25	protein_coding
Ywhah	5.11621887388908e-29	-0.808813857476231	0.217	0.689	1.1050521145713e-24	protein_coding
Cox7b	5.33039764381063e-29	-0.84095151871657	0.427	0.807	1.15131258708666e-24	protein_coding
Arl3	7.13291085216416e-29	-0.72402993959079	0.112	0.621	1.54063741495894e-24	protein_coding
Morf4l2	7.47986315794044e-29	-0.772367671507036	0.343	0.782	1.61557564348355e-24	protein_coding
Tnrc6a	7.65992651079283e-29	0.734599177961244	0.497	0.171	1.65446752706614e-24	protein_coding
Ergic3	7.68348635688803e-29	-0.689539214037328	0.063	0.564	1.65955621822425e-24	protein_coding
Bri3	9.48725172662083e-29	-0.717499913524158	0.035	0.543	2.04915150043283e-24	protein_coding
Rbfox2	9.71239978438896e-29	1.06741323926583	0.804	0.594	2.09778122943017e-24	protein_coding
Cirbp	1.06006945031012e-28	-0.720133201711589	0.07	0.59	2.28964400572483e-24	protein_coding
Mrpl24	1.07984479234447e-28	-0.684338529537303	0.063	0.581	2.33235676698482e-24	protein_coding
Arpc5	1.5271757176584e-28	-0.801086543797133	0.133	0.652	3.29854683257038e-24	protein_coding
Hnrnpm	1.61444020603079e-28	0.875490150501863	0.972	0.845	3.4870294010059e-24	protein_coding
Tspan3	1.71022826967046e-28	-0.726517823921702	0.503	0.893	3.69392203966122e-24	protein_coding
Tspan6	1.74064441006323e-28	-0.720024411846223	0.07	0.572	3.75961786129556e-24	protein_coding
Bsg	1.955793986564e-28	-0.785009074863624	0.392	0.795	4.22431943157958e-24	protein_coding
2010107E04Rik	2.19405468642375e-28	-0.780195187494576	0	0.496	4.73893871720665e-24	NA
Polr2j	2.28986817054997e-28	-0.716530127178063	0.112	0.608	4.94588626157088e-24	protein_coding
Fam104a	2.75108083184727e-28	-0.696753326178713	0.07	0.574	5.94205948870691e-24	protein_coding
Rnaseh2c	2.78038651503541e-28	-0.71339452818021	0.056	0.566	6.00535683382497e-24	protein_coding
Pigx	2.84657116965506e-28	-0.712553988739006	0.056	0.561	6.14830906933796e-24	protein_coding
Eif3l	2.97718536807801e-28	-0.715244928229803	0.252	0.723	6.43042267651169e-24	protein_coding
Ndufa11	3.42375338857154e-28	-0.714014312092124	0.231	0.723	7.39496494397568e-24	protein_coding
Uqcr10	3.61260527655569e-28	-0.732308642302342	0.315	0.745	7.80286613683264e-24	protein_coding
Ssr4	3.67819583140682e-28	-0.701429625087468	0.014	0.504	7.94453517625558e-24	protein_coding
Rnf7	3.72336061839203e-28	-0.688031175260334	0.392	0.825	8.04208659966495e-24	protein_coding
Rnf8	4.08062695807938e-28	0.18838691630416	0.112	0.006	8.81374616675565e-24	protein_coding
Igf2bp1	4.1504192123496e-28	1.03323336043462	0.867	0.655	8.9644904567539e-24	protein_coding
Idh3g	4.69217304404523e-28	-0.686251355044358	0.056	0.558	1.01346245578333e-23	protein_coding
Coq7	4.81384691241237e-28	-0.695812428777813	0.035	0.525	1.03974279461195e-23	protein_coding
Atp6v1f	4.92886662549651e-28	-0.73367706919202	0.224	0.743	1.06458590244099e-23	protein_coding
Gstm5	5.07277262591717e-28	-0.737785851010565	0.126	0.624	1.09566815947185e-23	protein_coding
Tbcb	5.73739541679136e-28	-0.726026218484588	0.287	0.748	1.23922003607277e-23	protein_coding
Lypla1	5.85114772284741e-28	0.298681998433192	0.168	0.018	1.26378939665781e-23	protein_coding
1810058I24Rik	5.94635856362377e-28	-0.841295893578777	0.301	0.755	1.2843539861571e-23	protein_coding
Cd63	6.17207692185011e-28	-0.845397407533848	0.119	0.633	1.33310689435041e-23	protein_coding
Timm17a	6.95872714858942e-28	-0.699983818298181	0.189	0.686	1.50301547682383e-23	protein_coding
Ndufv3	7.5664084167705e-28	-0.740805416901798	0.063	0.56	1.63426855393826e-23	protein_coding
Srsf3	8.00990195053193e-28	-0.718308476511261	0.888	0.966	1.73005872229539e-23	protein_coding
Pdcd5	8.40198749306915e-28	-0.731413015990321	0.301	0.731	1.814745278628e-23	protein_coding
Ndufa8	8.79110619828365e-28	-0.697016952500303	0.098	0.594	1.89879102776728e-23	protein_coding
Mrpl58	8.99108536955582e-28	-0.679780247574999	0.056	0.555	1.94198452897036e-23	protein_coding
Dad1	9.21706873216221e-28	-0.721891957796045	0.189	0.668	1.99079467545972e-23	protein_coding
1110008F13Rik	9.84142703126521e-28	-0.704419222381322	0.14	0.617	2.12564982448297e-23	NA
Mrpl20	1.45250367272261e-27	-0.727066818437897	0.245	0.718	3.13726268271357e-23	protein_coding
Dcakd	1.53698919611151e-27	-0.71888006726394	0.147	0.629	3.31974296468124e-23	protein_coding
Mkrn1	1.54219815130613e-27	-0.746565424075794	0.245	0.768	3.3309937870061e-23	protein_coding
Tmem234	1.74698020598859e-27	-0.715733511947075	0.259	0.726	3.77330254691475e-23	protein_coding
Tbrg1	1.7637122891376e-27	-0.668333255168118	0.021	0.502	3.80944217330831e-23	protein_coding
Ndufb7	2.14729091118889e-27	-0.688684967952061	0.301	0.771	4.63793363907688e-23	protein_coding
Map1lc3a	2.21087375946146e-27	-0.664859358181437	0.063	0.559	4.77526623306081e-23	protein_coding
Stag1	2.91870229083171e-27	0.904124281773385	0.643	0.321	6.30410507796742e-23	protein_coding
Ntmt1	3.15396443800515e-27	-0.671162829972377	0.063	0.555	6.81224778964732e-23	protein_coding
H2afj	4.10171897602862e-27	-0.649984399632356	0	0.474	8.85930281632421e-23	NA
Bloc1s2	4.68184327603932e-27	-0.650056179274574	0.021	0.51	1.01123132919173e-22	protein_coding
Psme2	5.12743613423323e-27	-0.701509121672033	0.021	0.504	1.10747493063304e-22	protein_coding
Txnl4a	5.39740999854144e-27	-0.691648242858537	0.042	0.521	1.16578658558497e-22	protein_coding
Arhgdia	5.56106194674785e-27	-0.730548046175892	0.273	0.723	1.20113376987807e-22	protein_coding
Nbea	5.62825715204562e-27	1.05262562395585	0.615	0.308	1.21564726227033e-22	protein_coding
BC005561	5.94211166985932e-27	-0.659066675676692	0	0.473	1.28343669957291e-22	NA
Psma3	6.74767757616339e-27	-0.721615034985178	0.434	0.795	1.45743087967553e-22	protein_coding
Psmc6	7.05334084122034e-27	-0.708982782794254	0.462	0.833	1.52345108829518e-22	protein_coding
Txn2	7.06900789421846e-27	-0.69578954109962	0.119	0.599	1.52683501507224e-22	protein_coding
Grm8	7.38895042368522e-27	1.09910443525018	0.545	0.231	1.59593940201177e-22	protein_coding
Ak6	7.89121655008391e-27	-0.69925407875764	0.049	0.526	1.70442386265262e-22	protein_coding
Mrps18a	8.39223914596942e-27	-0.655368581535086	0.035	0.514	1.81263973313794e-22	protein_coding
Ndufa10	8.40030062573439e-27	-0.686853049962214	0.189	0.679	1.81438093215237e-22	protein_coding
Hspe1	8.43563380745146e-27	-0.842838529529045	0.671	0.871	1.82201254607144e-22	protein_coding
Polr3k	8.89847641913752e-27	-0.647532703819886	0.14	0.644	1.92198192176951e-22	protein_coding
Ssbp1	9.1693703061078e-27	-0.705302614417713	0.056	0.541	1.98049229241622e-22	protein_coding
Bcl11a	9.43297722230071e-27	0.576572793167146	0.343	0.08	2.03742875024473e-22	protein_coding
Trappc4	1.02457406696821e-26	-0.729528695061555	0.259	0.764	2.21297752724464e-22	protein_coding
Myl12b	1.22366144978853e-26	-0.693179482340149	0.126	0.621	2.64298636539825e-22	protein_coding
Ing4	1.2807767608676e-26	-0.641792401464144	0.021	0.5	2.76634972579793e-22	protein_coding
Pbx3	1.28140550124872e-26	1.13981623317842	0.713	0.396	2.76770774214711e-22	protein_coding
Oaz2	1.34595720519399e-26	-0.674051916869203	0.119	0.608	2.90713296749851e-22	protein_coding
Rab11b	1.57256015454956e-26	-0.638321609179206	0.105	0.606	3.3965726778116e-22	protein_coding
Crip2	1.75043202246168e-26	-0.803442526328664	0.063	0.551	3.78075812531498e-22	protein_coding
Pgls	1.99594844867849e-26	-0.703501515965113	0.196	0.657	4.31104905430067e-22	protein_coding
Pou2f3	2.10821853068914e-26	0.333934253694028	0.231	0.037	4.55354120443547e-22	protein_coding
Ptprd	2.18915149569555e-26	1.00862022094318	0.51	0.196	4.72834831555283e-22	protein_coding
Chmp2a	2.22156143263106e-26	-0.648225513700154	0.084	0.572	4.79835053833983e-22	protein_coding
Emc10	2.40948690890147e-26	-0.634904378774433	0.077	0.574	5.20425077453629e-22	protein_coding
Cript	2.45650319914256e-26	-0.653555149869765	0.084	0.566	5.30580125982802e-22	protein_coding
Dnaja1	2.52596781105278e-26	-0.736989171274432	0.427	0.825	5.45583787509291e-22	protein_coding
Rab18	2.56149826249744e-26	-0.614674744889266	0.091	0.579	5.53258009716821e-22	protein_coding
Khsrp	2.68779271334761e-26	0.388157411960324	0.301	0.062	5.80536348155951e-22	protein_coding
Cycs	2.83482854794477e-26	-0.656749278919658	0.042	0.529	6.1229461807059e-22	protein_coding
Pdzd11	2.9795491079941e-26	-0.643310904594854	0.035	0.517	6.43552811835645e-22	protein_coding
Nkain4	3.45005376678457e-26	-1.04542971989168	0.098	0.569	7.451771130878e-22	protein_coding
Prrc2b	3.50540087889438e-26	0.90270201633211	0.657	0.367	7.57131535832398e-22	protein_coding
Golga7	3.65452289498254e-26	-0.629073285545301	0.028	0.493	7.89340400087279e-22	protein_coding
Snrpe	4.62761171829177e-26	-0.693804125105265	0.573	0.844	9.9951785503384e-22	protein_coding
Pin4	4.70630622351853e-26	-0.627226596244785	0	0.461	1.01651508121777e-21	protein_coding
Hes6	4.81276375014137e-26	-1.19248198965711	0.517	0.884	1.03950884239303e-21	protein_coding
Psma5	4.85559498383819e-26	-0.675898119323619	0.469	0.825	1.04875996055921e-21	protein_coding
Trappc2l	4.99028840625291e-26	-0.676894856531424	0.07	0.542	1.07785239286657e-21	protein_coding
Kalrn	5.11989076672539e-26	1.28158025071249	0.916	0.761	1.10584520670502e-21	protein_coding
Lamp1	5.46560326896596e-26	-0.692126878692821	0.175	0.667	1.18051565006396e-21	protein_coding
Rrp1	5.8470796857349e-26	-0.657279043113701	0.14	0.621	1.26291074132188e-21	protein_coding
Grip1	5.97919506600697e-26	1.06726577218372	0.713	0.376	1.29144634230685e-21	protein_coding
Tsg101	6.223118479541e-26	-0.687547130618689	0.385	0.821	1.34413136039606e-21	protein_coding
Mbd3	6.26123305212785e-26	-0.662199352869666	0.189	0.676	1.3523637269291e-21	protein_coding
Atox1	7.21248235463057e-26	-0.658820628939353	0.098	0.574	1.55782406377666e-21	protein_coding
Spcs1	7.38137591218788e-26	-0.643999442833366	0.112	0.602	1.59430338327346e-21	protein_coding
Ubr5	7.56120036408754e-26	0.784637330086279	0.524	0.206	1.63314366663927e-21	protein_coding
Tmem57	7.83374238731815e-26	-0.627226596244785	0	0.459	1.69201001823685e-21	NA
Adh5	8.24565608715646e-26	-0.70755364959115	0.266	0.703	1.78097925826492e-21	protein_coding
Dgcr6	9.03199719591979e-26	-0.64533960224597	0.049	0.513	1.95082107434672e-21	protein_coding
Ndufb6	9.26533379790866e-26	-0.68421249389026	0.196	0.656	2.00121944701029e-21	protein_coding
Cdc37	9.8940959519205e-26	-0.69908548236936	0.301	0.736	2.13702578465531e-21	protein_coding
Ubald2	1.42550978883161e-25	-0.664665818557865	0.07	0.541	3.07895859289738e-21	protein_coding
Ndufa7	1.5189677583054e-25	-0.6750834608736	0.357	0.78	3.28081846116384e-21	protein_coding
Rer1	1.63065416069163e-25	-0.634000583858721	0.035	0.499	3.52204992167784e-21	protein_coding
Eno1	1.6812365661076e-25	-0.95308530036641	0.531	0.782	3.63130285913581e-21	protein_coding
Ntan1	1.69645394985573e-25	-0.645552370373045	0.021	0.48	3.66417088629338e-21	protein_coding
Calm1	1.70600097548019e-25	-0.702483105430354	0.986	0.998	3.68479150693967e-21	protein_coding
Mest	1.75278986659956e-25	0.628510853151228	0.797	0.34	3.78585083286838e-21	protein_coding
Chd7	1.87302069367006e-25	0.984815997612958	0.846	0.716	4.04553739625797e-21	protein_coding
Apcdd1	1.90630546104094e-25	0.408957121892515	0.203	0.03	4.11742916530233e-21	protein_coding
Sept11	1.98700113922033e-25	-0.652359206820259	0	0.456	4.29172376060199e-21	NA
Mrpl27	2.4449701233699e-25	-0.615769198189018	0.028	0.489	5.28089096946665e-21	protein_coding
Elob	2.72615604800044e-25	-0.635564111483483	0.699	0.919	5.88822444807615e-21	protein_coding
Idnk	2.74346708021148e-25	-0.645487070021122	0.028	0.491	5.92561454654878e-21	protein_coding
Stmn1	2.83110029119905e-25	-0.974117264076567	0.028	0.491	6.11489351896083e-21	protein_coding
Sar1b	2.89300325036171e-25	-0.595822944162678	0.112	0.586	6.24859772045626e-21	protein_coding
Tmem147	3.0730135407622e-25	-0.592595677140623	0.07	0.546	6.63740194669227e-21	protein_coding
1110004F10Rik	3.11528230472729e-25	-0.667477280769326	0.455	0.831	6.72869824998048e-21	protein_coding
Cldnd1	3.39702268257896e-25	-0.60720174120042	0.07	0.539	7.33722929210229e-21	protein_coding
Lgals1	3.47973137021072e-25	-1.2948050333049	0.028	0.5	7.51587178651813e-21	protein_coding
Vegfa	3.58842487249724e-25	0.302547659785184	0.189	0.026	7.75063888210678e-21	protein_coding
Gsk3b	4.07301551966123e-25	0.834469414760996	0.832	0.664	8.7973062209163e-21	protein_coding
Cope	4.14225056761217e-25	-0.6300272123779	0.161	0.645	8.94684700098554e-21	protein_coding
Vdac2	4.23649147513809e-25	-0.659635907090417	0.469	0.826	9.15039793715076e-21	protein_coding
0610012G03Rik	4.45905248941703e-25	-0.644868511458732	0.028	0.487	9.63110747189183e-21	protein_coding
Cops9	4.54465872057551e-25	-0.619488783886165	0.203	0.696	9.81600837057105e-21	protein_coding
Ckb	4.86334150189777e-25	-1.19293458360729	0.79	0.948	1.0504331309949e-20	protein_coding
Mrps14	5.33212283409448e-25	-0.647146286795835	0.224	0.675	1.15168521093607e-20	protein_coding
Tspan31	5.49294778581879e-25	-0.646597151788709	0.077	0.55	1.186421792259e-20	protein_coding
Psmc4	6.20138256746109e-25	-0.672513509469831	0.427	0.8	1.33943662074592e-20	protein_coding
Elof1	6.58112043257715e-25	-0.656729178535247	0.126	0.59	1.42145620223234e-20	protein_coding
Timm50	7.01701499235412e-25	-0.66424446802897	0.084	0.551	1.51560506819857e-20	protein_coding
Ppp1r11	7.30263603062132e-25	-0.631366625552697	0.105	0.571	1.5772963562539e-20	protein_coding
Aldoa	7.54680706419607e-25	-0.915954433333463	0.594	0.807	1.63003485779571e-20	protein_coding
Igfbpl1	8.11574831530504e-25	-1.5136472570297	0.336	0.748	1.75292047862274e-20	protein_coding
Pafah1b3	9.09544969088106e-25	-0.74443549678391	0.238	0.703	1.9645261787334e-20	protein_coding
Mrps21	9.31054502300915e-25	-0.615481754080626	0.035	0.494	2.01098461951975e-20	protein_coding
Ryk	1.02325443126802e-24	0.691927432165623	0.49	0.181	2.2101272460958e-20	protein_coding
Cox7a2l	1.16951162018045e-24	-0.656022182780092	0.329	0.789	2.52602814842774e-20	protein_coding
Gm9801	1.29682029387042e-24	0.322010807950989	0.231	0.04	2.80100215273073e-20	lncRNA
Ccdc12	1.30575643420256e-24	-0.604765026499111	0.112	0.595	2.82030332223412e-20	protein_coding
Mrpl14	1.37830823706061e-24	-0.617068990151845	0.035	0.494	2.9770079612272e-20	protein_coding
Dynlrb1	1.39412446779947e-24	-0.668639689969799	0.42	0.837	3.01116943800008e-20	protein_coding
Csrp2	1.45631375347821e-24	-0.73610166178395	0.147	0.612	3.14549207613758e-20	protein_coding
Atp13a3	1.46867222405646e-24	0.467229410148256	0.308	0.071	3.17218513673954e-20	protein_coding
Snu13	1.55815624137749e-24	-0.677820507575819	0.175	0.62	3.36546166575123e-20	protein_coding
Polr2c	1.74015411491668e-24	-0.606894906879531	0.154	0.641	3.75855887280854e-20	protein_coding
Eci2	1.88873107293972e-24	-0.607474406960187	0.063	0.521	4.0794702444425e-20	protein_coding
Arih1	1.91931456110518e-24	0.9881520439868	0.559	0.275	4.14552752053108e-20	protein_coding
Use1	1.98552530480144e-24	-0.611289952524457	0.014	0.463	4.28853610584063e-20	protein_coding
Pnrc1	2.08142864167983e-24	-0.666894942944839	0.196	0.677	4.49567772316427e-20	protein_coding
Ndufv1	2.20221809408163e-24	-0.606947367563557	0.042	0.493	4.75657086140691e-20	protein_coding
Npdc1	2.22270247355783e-24	-0.684338529537303	0.077	0.54	4.80081507263755e-20	protein_coding
Psmd6	2.89421314101062e-24	-0.637127669310672	0.301	0.735	6.25121096326885e-20	protein_coding
Prrc2a	3.05448472895627e-24	0.759334955523674	0.531	0.221	6.59738156607264e-20	protein_coding
Rpl22	3.35202136462745e-24	-0.599497430538991	0.902	0.967	7.24003094545884e-20	protein_coding
Akr1a1	3.50134039797256e-24	-0.657759788258526	0.629	0.907	7.56254512558094e-20	protein_coding
Cct4	3.57056931076115e-24	-0.628634398027398	0.671	0.903	7.71207265431301e-20	protein_coding
Gemin7	3.57813564439507e-24	-0.612311337158989	0.035	0.483	7.72841517832892e-20	protein_coding
Zfand5	3.58061038255806e-24	-0.736230384508523	0.399	0.832	7.73376036528714e-20	protein_coding
Smim7	4.15115111913243e-24	-0.585560650715582	0.07	0.541	8.96607130221413e-20	protein_coding
Cmpk1	4.47870220690746e-24	-0.646097121318711	0.154	0.608	9.67354889669943e-20	protein_coding
Llph	4.58325874024947e-24	-0.607010888831658	0.021	0.467	9.89938055306483e-20	protein_coding
Erh	5.15881807137776e-24	-0.63904099727341	0.077	0.545	1.11425311523688e-19	protein_coding
Erp29	5.29305844470977e-24	-0.634421327604016	0.126	0.596	1.14324769347286e-19	protein_coding
Gigyf1	5.30213056805303e-24	0.419716184451048	0.266	0.054	1.14520718139377e-19	protein_coding
Sgta	5.35083555694297e-24	-0.60212449559003	0.084	0.545	1.15572697194411e-19	protein_coding
Mrpl15	5.45218427420004e-24	-0.606874413906699	0.077	0.539	1.17761728138447e-19	protein_coding
Snrpa	5.46903726474146e-24	-0.655714718071531	0.217	0.673	1.18125735881151e-19	protein_coding
Commd8	5.53071224324402e-24	-0.598528075806354	0.049	0.495	1.19457853741828e-19	protein_coding
Atp5e	5.94954316529595e-24	-0.626870622300884	0.455	0.841	1.28504182827227e-19	protein_coding
Fbl	6.11529466150304e-24	-0.707091901659861	0.126	0.565	1.32084249393804e-19	protein_coding
Pigp	6.19344352860215e-24	-0.613486408063918	0.084	0.549	1.33772186774278e-19	protein_coding
Sec11a	6.69131460408768e-24	-0.639420449570814	0.266	0.706	1.4452570413369e-19	protein_coding
Mrpl32	1.04004997001837e-23	-0.624292021076418	0.098	0.542	2.24640393024267e-19	protein_coding
Ap1s1	1.06591479306574e-23	-0.598949172961954	0.07	0.523	2.30226936154269e-19	protein_coding
Stoml2	1.09135340208464e-23	-0.627805972461221	0.042	0.486	2.35721421316262e-19	protein_coding
Tmem126a	1.09159527143987e-23	-0.585112436290542	0.042	0.492	2.35773662678298e-19	protein_coding
Echs1	1.09631545725852e-23	-0.60677117129552	0.077	0.538	2.36793175613269e-19	protein_coding
Eif3e	1.10471329176971e-23	-0.680903054885848	0.51	0.835	2.3860702388934e-19	protein_coding
Gpi1	1.14518598175229e-23	-0.651946039378274	0.07	0.525	2.47348720198677e-19	protein_coding
Psmc2	1.24019870170504e-23	-0.660062012960494	0.322	0.745	2.67870517581271e-19	protein_coding
Abracl	1.2546215789165e-23	-0.768945049354093	0.175	0.644	2.70985714830174e-19	protein_coding
Cox6c	1.40073172667923e-23	-0.588834615678946	0.769	0.931	3.02544045645446e-19	protein_coding
Rab7	1.58703649819361e-23	-0.577127070512647	0.112	0.575	3.42784013244838e-19	protein_coding
Arpc1a	1.81149296203089e-23	-0.631493476379141	0.301	0.769	3.91264364869052e-19	protein_coding
Ubl7	1.81953231730543e-23	-0.594667921553503	0	0.43	3.930007852148e-19	protein_coding
Tbpl1	1.84743430519614e-23	-0.617601256315112	0.189	0.666	3.99027335579314e-19	protein_coding
Tia1	2.0852013253107e-23	0.813064051157725	0.594	0.307	4.50382634253859e-19	protein_coding
Sap18	2.12308749111539e-23	-0.604485470175042	0.028	0.471	4.58565667206014e-19	protein_coding
1700020I14Rik	2.36549805611321e-23	-0.593020539084022	0	0.429	5.10923925139892e-19	NA
Chtop	2.37945268464393e-23	-0.603592161269121	0.098	0.556	5.13937985356242e-19	protein_coding
Lamtor2	2.39333444733635e-23	-0.617238781506286	0.119	0.574	5.16936307280178e-19	protein_coding
Tmem208	2.47010841517262e-23	-0.592539697975596	0.077	0.521	5.33518716593134e-19	protein_coding
Prpf31	2.67120984849271e-23	-0.592647655849025	0.028	0.461	5.7695461517594e-19	protein_coding
Eif1b	2.8306351443336e-23	-0.670236474904128	0.322	0.748	6.11388884824615e-19	protein_coding
Zfp428	2.91792014123148e-23	-0.605476212369597	0.056	0.504	6.30241571304588e-19	protein_coding
Ndufs7	3.27118016939932e-23	-0.610702770190145	0.147	0.589	7.06542204788559e-19	protein_coding
Pdcl3	3.42343603143076e-23	-0.58371752579417	0.105	0.556	7.3942794842873e-19	protein_coding
Hdhd2	3.43760237809562e-23	-0.596313425057684	0	0.427	7.42487737644873e-19	protein_coding
Mtch2	3.75420975694582e-23	-0.616039887462531	0.259	0.701	8.10871765402728e-19	protein_coding
Fkbp1a	3.76686787066148e-23	-0.658098649671995	0.741	0.908	8.13605791384173e-19	protein_coding
Uqcc2	3.79097385464994e-23	-0.662502256143164	0.168	0.595	8.18812442865841e-19	protein_coding
Atp5a1	3.91739999625238e-23	-0.580913992999978	0.825	0.958	8.46119225190551e-19	protein_coding
Pfn1	4.13242038495538e-23	-0.570076328149269	0.86	0.988	8.92561478946512e-19	protein_coding
Wdfy3	4.25672713646575e-23	0.849501923093333	0.657	0.388	9.19410494205238e-19	protein_coding
Fam220a	4.3665079728736e-23	-0.572158388658822	0.014	0.441	9.43122057060968e-19	protein_coding
Higd1a	4.46200551109314e-23	-0.685555791776155	0.14	0.568	9.63748570341008e-19	protein_coding
Mrps23	4.73842314414727e-23	-0.554587875321851	0.021	0.454	1.02345201490437e-18	protein_coding
Ranbp1	4.74458666684192e-23	-0.699601688487743	0.888	0.975	1.02478327417119e-18	protein_coding
Ndufb8	5.85159775454907e-23	-0.626373962992789	0.559	0.853	1.26388659900505e-18	protein_coding
Mrpl28	6.26899472196001e-23	-0.61027845895545	0.182	0.616	1.35404016999614e-18	protein_coding
Cyb5a	6.32760448082852e-23	-0.620101912785766	0.119	0.57	1.36669929181415e-18	protein_coding
Trir	6.59948757415349e-23	-0.639235182565842	0.42	0.806	1.42542332114141e-18	protein_coding
Foxp1	6.726300212687e-23	0.881108118167299	0.566	0.276	1.45281358293827e-18	protein_coding
Ccdc59	6.75876802503472e-23	-0.578490444558893	0.07	0.51	1.45982630572725e-18	protein_coding
Tecr	8.31432789382872e-23	-0.659109813794674	0.406	0.775	1.79581168178806e-18	protein_coding
Timm13	9.00153436003082e-23	-0.649723013718819	0.315	0.706	1.94424140642306e-18	protein_coding
Tubg1	9.01885782841589e-23	-0.600235570765321	0.063	0.493	1.94798310235955e-18	protein_coding
Esd	1.05807988151684e-22	-0.635442979832847	0.231	0.654	2.28534673608823e-18	protein_coding
Zcchc17	1.09694620791997e-22	-0.595986097763963	0.063	0.492	2.36929411448634e-18	protein_coding
Mrpl41	1.18795147872811e-22	-0.577127070512647	0.056	0.495	2.56585639890485e-18	protein_coding
Pard3	1.22488939240877e-22	0.969324572535475	0.643	0.394	2.64563859866371e-18	protein_coding
Uqcc3	1.26156085628451e-22	-0.577900633555786	0.056	0.492	2.72484529348891e-18	protein_coding
Tmem258	1.32555965366947e-22	-0.595636236959855	0.126	0.57	2.86307629596069e-18	protein_coding
Aes	1.43971117030564e-22	-0.615914451717368	0	0.421	3.10963215674314e-18	NA
Stmn3	1.58260054729486e-22	-1.07590247465762	0.147	0.58	3.41825892210218e-18	protein_coding
Lsm1	1.65688686596459e-22	-0.583942525394517	0.056	0.486	3.57870994179691e-18	protein_coding
Ier2	1.65828657611098e-22	-0.705899308538881	0.07	0.522	3.5817331757421e-18	protein_coding
Saraf	1.79232918059655e-22	-0.594768310882114	0.119	0.56	3.87125179717049e-18	protein_coding
Psmd8	1.83315825191149e-22	-0.622690421593017	0.434	0.809	3.95943850830363e-18	protein_coding
Brix1	2.03203334820085e-22	-0.600317861183635	0.042	0.47	4.38898882877901e-18	protein_coding
Pfdn6	2.08228955591396e-22	-0.609138678221137	0.133	0.565	4.49753721181856e-18	protein_coding
Carhsp1	2.40290635780921e-22	-0.613801329756747	0.28	0.769	5.19003744223211e-18	protein_coding
Id4	3.08733533765437e-22	0.513762494011968	0.203	0.035	6.66833559579968e-18	protein_coding
Rbm7	3.11190759718605e-22	-0.569209518999712	0.091	0.526	6.72140921916215e-18	protein_coding
Ankrd28	3.24836418574912e-22	0.589106884504232	0.413	0.137	7.01614180479953e-18	protein_coding
Ttc1	3.42061645249318e-22	-0.555056241933252	0.035	0.462	7.38818947574002e-18	protein_coding
Sec13	3.48531588566232e-22	-0.573467505404807	0.133	0.58	7.52793378144205e-18	protein_coding
Taf13	3.52155667657459e-22	-0.571840280948734	0.14	0.606	7.60621026573346e-18	protein_coding
Traf4	4.23306014545155e-22	-0.602057952150481	0.161	0.607	9.14298660816081e-18	protein_coding
Ccdc174	4.58307960121123e-22	-0.584332601114317	0.056	0.481	9.89899363065614e-18	protein_coding
Taok1	4.69431919163816e-22	0.744283527493138	0.51	0.22	1.01392600220193e-17	protein_coding
Hmgn2	4.87319659802186e-22	-0.679392165517275	0	0.418	1.05256173320674e-17	protein_coding
Pin1	5.29942403357336e-22	-0.628892824598054	0.224	0.638	1.14462259701151e-17	protein_coding
Ift43	5.32285558582305e-22	-0.580946786274935	0.091	0.52	1.14968357798192e-17	protein_coding
Psenen	5.36203801509333e-22	-0.56556357636098	0	0.411	1.15814659088001e-17	protein_coding
Rbm25	5.56085057889149e-22	0.846942178060631	0.874	0.747	1.20108811653477e-17	protein_coding
Csnk2b	5.6677115528422e-22	-0.605747748452415	0.217	0.654	1.22416901829839e-17	protein_coding
Tnks2	5.76051622613224e-22	0.77913288227293	0.566	0.282	1.2442138996823e-17	protein_coding
Fkbp8	5.7946758673976e-22	-0.561331463623772	0.091	0.533	1.25159204059921e-17	protein_coding
Zmat2	6.13867485689509e-22	-0.593761690198299	0.28	0.733	1.32589238234077e-17	protein_coding
Prdx5	6.30448590944738e-22	-0.573783252472362	0.084	0.516	1.36170591158154e-17	protein_coding
Pantr1	6.33094075190544e-22	-0.865190939763048	0.217	0.654	1.36741989300406e-17	lncRNA
Mrpl43	6.64560641833665e-22	-0.580803725175531	0.119	0.55	1.43538453029653e-17	protein_coding
Mrto4	7.81659994246556e-22	-0.579354545928793	0.021	0.439	1.68830742157314e-17	protein_coding
Rnf5	7.95469868233088e-22	-0.625074355484864	0.287	0.751	1.71813536839665e-17	protein_coding
Mrpl33	8.57617921817001e-22	-0.585407142259796	0.112	0.547	1.85236894933254e-17	protein_coding
Ndufb3	8.66233343887248e-22	-0.562959112926173	0.168	0.626	1.87097739946207e-17	protein_coding
0610009B22Rik	9.22950282965718e-22	-0.564303030155063	0.021	0.433	1.99348031617765e-17	protein_coding
Atat1	9.53390085723673e-22	-0.592830335386859	0.147	0.578	2.05922724615456e-17	protein_coding
Trio	9.72747755753721e-22	0.80627886298624	0.524	0.241	2.10103787765246e-17	protein_coding
Nsd2	1.00172539161374e-21	0.945117972161645	0.601	0.336	2.16362667334651e-17	protein_coding
Snx17	1.0044691673206e-21	-0.558792046489972	0.063	0.483	2.16955295449576e-17	protein_coding
Med10	1.0267675593663e-21	-0.590704345669124	0.224	0.658	2.21771525147526e-17	protein_coding
Sssca1	1.06010552311949e-21	-0.567242593182308	0	0.408	2.2897219193858e-17	NA
H2afz	1.13271177427952e-21	-0.850894017034651	0.378	0.684	2.44654416126634e-17	NA
Ncor1	1.18831622557622e-21	0.853261081049577	0.65	0.392	2.56664421562208e-17	protein_coding
Dnajc19	1.19958134230448e-21	-0.563108251585006	0.049	0.467	2.59097574124344e-17	protein_coding
Mettl9	1.21887115801852e-21	-0.627475600370613	0.329	0.716	2.63263981420421e-17	protein_coding
Rock2	1.31003638218832e-21	0.601334612884151	0.427	0.151	2.82954758188856e-17	protein_coding
Mrps12	1.32171359290746e-21	-0.565436778772066	0.091	0.519	2.85476918932083e-17	protein_coding
Dnpep	1.44209524286839e-21	-0.608226986549965	0.063	0.491	3.11478151507143e-17	protein_coding
Cyb5r3	1.77795823771493e-21	-0.685826623641921	0.168	0.595	3.84021199764049e-17	protein_coding
Arl2	1.82524365024845e-21	-0.551157654098141	0.021	0.433	3.94234376017163e-17	protein_coding
Ephb2	1.87440939450865e-21	1.01696876750218	0.692	0.439	4.04853685119923e-17	protein_coding
Eef1e1	1.89236073685249e-21	-0.567145779923889	0.126	0.565	4.08730995552768e-17	protein_coding
Psmd7	2.13952194141172e-21	-0.617532605768967	0.497	0.827	4.62115344125517e-17	protein_coding
Mrps11	2.2483157291315e-21	-0.556101217042276	0.028	0.436	4.85613714335112e-17	protein_coding
Rnf187	2.38679132462981e-21	-0.650832993881214	0.224	0.639	5.15523058206793e-17	protein_coding
Prelid3b	2.43994052171504e-21	-0.55246037229711	0.077	0.505	5.2700275328523e-17	protein_coding
Gphn	2.54629942815901e-21	0.789422392651656	0.483	0.208	5.49975213488065e-17	protein_coding
Eif6	2.61446929240588e-21	-0.588702899707844	0.175	0.592	5.64699222466745e-17	protein_coding
Bcap31	2.66048975874645e-21	-0.54850117403217	0.042	0.464	5.74639182991646e-17	protein_coding
Rbmx	2.69019296413071e-21	-0.624610433227575	0.266	0.719	5.81054778322592e-17	protein_coding
Cd81	2.69296076787321e-21	-0.643773080651872	0.231	0.637	5.81652596252934e-17	protein_coding
Cdk2ap1	2.80591934462398e-21	-0.576571867488327	0.105	0.529	6.06050519245333e-17	protein_coding
Pagr1b	2.86731356268145e-21	-0.55248451434148	0	0.402	6.19311056403566e-17	protein_coding
Jagn1	2.97783990861844e-21	-0.548396639245703	0.056	0.47	6.43183641862496e-17	protein_coding
Suz12	3.05191646332325e-21	0.67980164714388	0.413	0.147	6.59183436913189e-17	protein_coding
Cops5	3.18844629401176e-21	-0.570455257136658	0.238	0.678	6.88672515043599e-17	protein_coding
Mrps34	3.21329702581763e-21	-0.550927759090059	0.035	0.446	6.94040024606351e-17	protein_coding
Vamp7	3.21765111614611e-21	-0.55713905583297	0	0.401	6.94980464576397e-17	NA
H2-Ke6	3.23472247359396e-21	-0.58226645515375	0	0.402	6.98667707071559e-17	protein_coding
Mgea5	3.25875785456392e-21	-0.542703493548895	0	0.399	7.03859109007261e-17	NA
Mfap2	3.327273636639e-21	-0.616351178294229	0.133	0.566	7.18657832777658e-17	protein_coding
Brms1	3.73169136897932e-21	-0.545687351987716	0	0.399	8.06008018785843e-17	protein_coding
Sdhb	3.89835165412748e-21	-0.587936686658798	0.434	0.779	8.42004973774995e-17	protein_coding
Hikeshi	4.67030793897202e-21	-0.565376064820289	0.126	0.559	1.00873981173857e-16	protein_coding
Vapb	4.82918313557299e-21	-0.553442037523296	0.035	0.449	1.04305526545241e-16	protein_coding
Rps19bp1	4.90680129867438e-21	-0.542161915938147	0.014	0.415	1.05982001250068e-16	protein_coding
Ptpn1	5.30353400221258e-21	-0.570000752904151	0.161	0.61	1.14551030913789e-16	protein_coding
Ttll3	5.39440146614554e-21	-0.538071488581883	0.021	0.428	1.16513677267277e-16	protein_coding
Ufc1	5.39773538001489e-21	-0.542698502819704	0.14	0.576	1.16585686472942e-16	protein_coding
Rala	5.56187232734703e-21	-0.629172869892928	0.343	0.745	1.20130880398368e-16	protein_coding
Tomm5	5.62045989992705e-21	-0.570055738025851	0.014	0.42	1.21396313378524e-16	protein_coding
Ndufs3	5.9970426194262e-21	-0.55333191233406	0.056	0.475	1.29530123536987e-16	protein_coding
Tm2d1	6.47263810036078e-21	-0.560030676662679	0.084	0.492	1.39802510329692e-16	protein_coding
Mageh1	6.77933626615936e-21	-0.610702770190145	0.126	0.555	1.46426884012776e-16	protein_coding
Tead1	6.80935722909013e-21	0.980345592147356	0.58	0.326	1.47075306791118e-16	protein_coding
Jund	7.55787890670973e-21	-0.603831394341701	0.308	0.762	1.63242626506023e-16	protein_coding
Cbx1	7.77801488940836e-21	-0.599673508381156	0.762	0.911	1.67997343596331e-16	protein_coding
Map4k3	7.80603784075265e-21	0.654402999219005	0.448	0.173	1.68602611322416e-16	protein_coding
Mrpl57	7.82003495806557e-21	-0.565905134751565	0.049	0.454	1.68904935059258e-16	protein_coding
Wdr61	7.91492803891514e-21	-0.558349431295747	0.147	0.576	1.70954530712528e-16	protein_coding
Timm17b	8.08106378833197e-21	-0.549100623511393	0.091	0.51	1.74542896764182e-16	protein_coding
Chrac1	8.43840561365151e-21	-0.553483806947897	0.014	0.413	1.82261122849259e-16	protein_coding
Tubb2b	8.71275036091026e-21	-0.803364225041124	0.916	0.982	1.88186695045301e-16	protein_coding
Setbp1	9.64607275247855e-21	1.04075251304231	0.937	0.804	2.08345525380784e-16	protein_coding
Maml3	9.7078567089945e-21	1.18680778126292	0.804	0.6	2.09679997057572e-16	protein_coding
Pgrmc1	1.05089974177426e-20	-0.577016814030626	0.203	0.651	2.26983835225823e-16	protein_coding
Dpysl2	1.12749894590398e-20	0.758991900496205	0.531	0.246	2.43528497325801e-16	protein_coding
Arglu1	1.1318247670757e-20	0.556417973286479	0.427	0.156	2.44462831440681e-16	protein_coding
Snf8	1.14967602566453e-20	-0.54362022388263	0.098	0.516	2.48318524783282e-16	protein_coding
Mrpl52	1.18106402372788e-20	-0.526885500800646	0.091	0.529	2.55098018484984e-16	protein_coding
Naxd	1.20046749789816e-20	-0.548183364791786	0.049	0.451	2.59288974871023e-16	protein_coding
Nfu1	1.22729542111163e-20	-0.541732618579735	0.049	0.46	2.65083538005902e-16	protein_coding
Rwdd1	1.24129296561121e-20	-0.544685581376229	0.007	0.405	2.68106867642366e-16	protein_coding
Fbxo11	1.2712396845223e-20	0.703802365226153	0.49	0.207	2.74575059459972e-16	protein_coding
Pam16	1.42944822369761e-20	-0.529956452189196	0.021	0.421	3.08746521836447e-16	protein_coding
Impad1	1.45601607218132e-20	0.605262779192554	0.413	0.147	3.14484911430444e-16	NA
C1d	1.62232155374564e-20	-0.553553419968292	0.161	0.584	3.50405232393521e-16	protein_coding
Commd9	1.67949000310297e-20	-0.537573905777275	0	0.39	3.62753045770209e-16	protein_coding
Xist	1.71090398394779e-20	-0.896604939936321	0.28	0.717	3.69538151492883e-16	lncRNA
Eid2	1.72274293660325e-20	0.171556626784973	0.119	0.012	3.72095246876937e-16	protein_coding
Med28	1.73660838947994e-20	-0.549472225229268	0.364	0.771	3.75090046043772e-16	protein_coding
Eif4e2	1.75613781820066e-20	-0.574529772002312	0.112	0.531	3.79308207353161e-16	protein_coding
Zfp827	1.78890193619243e-20	0.581090385763366	0.406	0.143	3.86384929198204e-16	protein_coding
Ubl5	1.86715271200169e-20	-0.565054238212072	0.455	0.813	4.03286314265246e-16	protein_coding
Bcl11b	1.90700444570954e-20	0.620793213687098	0.266	0.064	4.11893890228803e-16	protein_coding
Tpm4	2.01418476484009e-20	-0.657239908082995	0.28	0.677	4.35043767357812e-16	protein_coding
Nenf	2.0351220856603e-20	-0.546611125353328	0.021	0.42	4.39566019281768e-16	protein_coding
Ccnd2	2.07337575047519e-20	1.0879460005395	0.825	0.558	4.47828428345135e-16	protein_coding
Gprasp1	2.14193435889842e-20	0.428238199788436	0.315	0.086	4.6263640217847e-16	protein_coding
Praf2	2.26902358395359e-20	-0.535633687323793	0.007	0.398	4.90086403898136e-16	protein_coding
Anapc13	2.27490110588466e-20	-0.541811477683413	0.119	0.545	4.91355889860029e-16	protein_coding
Csde1	2.32612953339506e-20	1.08640608053247	0.629	0.471	5.02420717917999e-16	protein_coding
Phax	2.47125472817913e-20	-0.547274756592213	0.14	0.583	5.33766308739411e-16	protein_coding
Maf1	2.4869652736446e-20	-0.533736313859214	0.091	0.504	5.37159629454496e-16	protein_coding
Snrnp27	2.61542615338713e-20	-0.563949385088728	0.14	0.56	5.64905894870085e-16	protein_coding
Pdcd6	2.66723232549692e-20	-0.537784157354704	0.112	0.541	5.76095509984079e-16	protein_coding
Mrpl34	2.67194535184383e-20	-0.572598248458302	0.364	0.776	5.7711347654475e-16	protein_coding
Huwe1	2.82155990117469e-20	0.724726584211675	0.622	0.368	6.09428723054722e-16	protein_coding
Ctsz	2.91833614645519e-20	-0.555216458204991	0.014	0.41	6.30331424272856e-16	protein_coding
Manbal	3.06222364663486e-20	-0.542614113044807	0.035	0.43	6.61409685436664e-16	protein_coding
Psma1	3.10430019332292e-20	-0.588103030762587	0.552	0.831	6.70497798755818e-16	protein_coding
Rbm8a	3.1635697897055e-20	-0.580406338338981	0.462	0.798	6.83299438878491e-16	protein_coding
Ccdc28b	3.1970667126344e-20	-0.580057101469615	0.028	0.427	6.90534439261904e-16	protein_coding
Nmral1	3.38837494594712e-20	-0.65471315545574	0.091	0.509	7.31855104575118e-16	protein_coding
Samd1	3.60162259631805e-20	0.204742535005065	0.147	0.019	7.77914464578735e-16	protein_coding
Med31	3.70470524255654e-20	-0.523521782658344	0.035	0.428	8.00179285339787e-16	protein_coding
Slit2	4.0040722651496e-20	1.18861338449847	0.559	0.291	8.64839568549663e-16	protein_coding
Nipsnap1	4.0934331654267e-20	-0.539901686664928	0.084	0.498	8.84140629400514e-16	protein_coding
Ldha	4.23204093827853e-20	-1.11826530417209	0.79	0.866	9.1407852225878e-16	protein_coding
Txndc15	4.56859201861263e-20	-0.553861283433417	0.084	0.486	9.86770190100143e-16	protein_coding
Snrpc	5.07801983314373e-20	-0.520175431396611	0.028	0.422	1.09680150376071e-15	protein_coding
Fam204a	5.14981573277579e-20	-0.541307024603571	0.126	0.539	1.11230870012224e-15	protein_coding
Spg21	5.44146086629403e-20	-0.527777154129949	0.063	0.47	1.17530113251085e-15	protein_coding
Aimp1	5.47957317286854e-20	-0.53164732971018	0.133	0.57	1.18353300960788e-15	protein_coding
Tmem55a	5.55355349426468e-20	-0.520775654614142	0	0.383	1.19951201922623e-15	NA
Prr13	5.6895148833809e-20	-0.557279004550113	0.105	0.521	1.22887831966144e-15	protein_coding
Syf2	5.91690048255657e-20	-0.519834266117204	0.049	0.445	1.27799133522739e-15	protein_coding
2610318N02Rik	5.9294546266146e-20	-0.53600192139168	0.021	0.417	1.28070290480249e-15	protein_coding
Commd2	6.1525645685747e-20	-0.539901686664928	0.112	0.508	1.32889242116645e-15	protein_coding
Ctnnb1	6.74990482785065e-20	1.10289228570697	0.685	0.573	1.45791194376746e-15	protein_coding
Gm10093	6.76121635066545e-20	-0.511212711826792	0	0.381	1.46035511958023e-15	NA
Acd	6.87710634082754e-20	-0.535410479032377	0.014	0.4	1.48538619855534e-15	protein_coding
Naa38	7.0330599943175e-20	-0.516159892037884	0.014	0.403	1.51907062817264e-15	protein_coding
Bccip	7.93280978167076e-20	-0.561437696460674	0.028	0.417	1.71340758474307e-15	protein_coding
Tcf25	8.03532758469586e-20	-0.553901434694594	0.14	0.568	1.73555040501846e-15	protein_coding
March7	8.72508869441083e-20	-0.524669570718633	0	0.381	1.8845319071058e-15	NA
Taldo1	8.77988875289474e-20	-0.568515281441978	0.385	0.785	1.89636817173773e-15	protein_coding
Dnlz	9.59480680647388e-20	-0.526132119697564	0.035	0.431	2.07238232213029e-15	protein_coding
Spred1	9.81976929466704e-20	0.381203980820414	0.245	0.056	2.12097196995513e-15	protein_coding
Egln2	1.03067184005666e-19	-0.523945292538922	0.014	0.397	2.22614810733839e-15	protein_coding
Tmed4	1.04571906407702e-19	-0.535652825398318	0.182	0.598	2.25864860649995e-15	protein_coding
Dynlt1f	1.0784331213888e-19	-0.545687351987716	0	0.381	2.32930769888767e-15	protein_coding
Prkra	1.10989358014564e-19	-0.542838520966466	0.077	0.485	2.39725914375656e-15	protein_coding
Mpc2	1.12937077870016e-19	-0.541201237806506	0.105	0.506	2.43932794491448e-15	protein_coding
Hnrnph2	1.15857329382996e-19	-0.515308242048047	0.014	0.4	2.50240245734332e-15	protein_coding
Capza2	1.17563211366064e-19	-0.546675612129721	0.238	0.682	2.53924780229561e-15	protein_coding
Mrps18c	1.31100208299998e-19	-0.552863966484037	0.063	0.458	2.83163339907166e-15	protein_coding
Suclg1	1.5175350250542e-19	-0.554574773193183	0.21	0.632	3.27772390061457e-15	protein_coding
Pebp1	1.62197449030773e-19	-0.578261487744983	0.455	0.804	3.50330270161567e-15	protein_coding
Ctsl	1.74664415295354e-19	-0.585423376576707	0.175	0.593	3.77257670596435e-15	protein_coding
Nmt1	1.75277927647073e-19	0.261527853013119	0.168	0.027	3.78582795924913e-15	protein_coding
Zcchc11	1.77564279321081e-19	-0.522940238727465	0	0.377	3.83521086905602e-15	NA
Camk2n1	1.84637877049577e-19	0.685372992823712	0.35	0.112	3.9879935063938e-15	protein_coding
Itm2b	1.93817158957786e-19	-0.605995978455024	0.203	0.629	4.18625681632921e-15	protein_coding
Dpysl4	2.03164860530456e-19	-0.618823019329522	0.182	0.602	4.38815782259733e-15	protein_coding
Usp7	2.03180961398739e-19	0.628878864552927	0.406	0.152	4.38850558525136e-15	protein_coding
Nipsnap3b	2.06634879215167e-19	-0.599792114873688	0.161	0.574	4.46310675616838e-15	protein_coding
Lpin2	2.19128380552076e-19	0.161450649797696	0.119	0.013	4.73295389154429e-15	protein_coding
Mrps24	2.44972652706311e-19	-0.510973527748937	0.049	0.45	5.29116432580362e-15	protein_coding
Nabp2	2.59852005791325e-19	-0.525208937980642	0.14	0.567	5.61254347308683e-15	protein_coding
Psmb4	2.65313865940558e-19	-0.542430849677557	0.49	0.834	5.73051419045012e-15	protein_coding
Dld	2.82996321811915e-19	-0.499302246448556	0.07	0.465	6.11243755481556e-15	protein_coding
Sri	3.00403193851583e-19	-0.552148829870434	0.028	0.414	6.48840858400034e-15	protein_coding
Iscu	3.2025801919031e-19	-0.517760444218033	0.028	0.408	6.91725295649151e-15	protein_coding
Mfng	3.21255155729023e-19	-0.6682885899529	0.336	0.734	6.93879010859118e-15	protein_coding
Plekhj1	3.35500172594515e-19	-0.496732168505899	0.084	0.498	7.24646822786892e-15	protein_coding
Cby1	3.53674931108602e-19	-0.54331213323909	0.049	0.433	7.6390248370147e-15	protein_coding
1110065P20Rik	3.67390967577045e-19	-0.50937681965147	0.014	0.389	7.93527750869659e-15	protein_coding
Kdelr1	3.70610514067477e-19	-0.517363807196508	0.105	0.512	8.00481649334344e-15	protein_coding
Akt3	3.71403961113047e-19	0.885680348231705	0.608	0.384	8.02195415608071e-15	protein_coding
Ypel3	3.76246661802185e-19	-0.562088609089621	0.105	0.507	8.1265516482654e-15	protein_coding
Nol4	3.76416926851188e-19	0.961255183368498	0.413	0.153	8.13022920305881e-15	protein_coding
Wbp2	3.77940487880927e-19	-0.514369766965363	0.077	0.475	8.16313659774015e-15	protein_coding
Ptprf	3.85896913331073e-19	0.959630037168533	0.594	0.368	8.33498743103785e-15	protein_coding
Gtf2e2	3.8825434327819e-19	-0.536558039672159	0.168	0.575	8.38590556046562e-15	protein_coding
Ormdl2	4.23009056016014e-19	-0.505513698947458	0.007	0.38	9.13657260088989e-15	protein_coding
Mrpl40	4.4452536224984e-19	-0.534758754541048	0.035	0.415	9.6013032992343e-15	protein_coding
Fcf1	4.60681141444739e-19	-0.517491660790914	0.063	0.454	9.95025197406492e-15	protein_coding
Mmp16	5.37956690185353e-19	0.628613613913478	0.378	0.135	1.16193265513134e-14	protein_coding
Mrpl39	5.70662323938365e-19	-0.530337110513539	0.07	0.457	1.23257355347447e-14	protein_coding
Cox14	5.70666635920625e-19	-0.521254547950622	0.175	0.598	1.23258286692496e-14	protein_coding
Rex1bd	5.72343603348671e-19	-0.527462961273938	0.077	0.469	1.23620494887279e-14	protein_coding
Nt5c	5.79389425782691e-19	-0.522836412859679	0.035	0.417	1.25142322074804e-14	protein_coding
Zfp521	6.15064978056347e-19	0.80227453803117	0.462	0.204	1.3284788461039e-14	protein_coding
Vat1	6.53928804747018e-19	-0.661426591755065	0	0.374	1.41242082537309e-14	protein_coding
Ppp1r35	6.57072902724959e-19	-0.521065409734135	0.056	0.436	1.41921176259564e-14	protein_coding
Polr1c	6.5906756436757e-19	-0.505886343929741	0.119	0.527	1.42352003227752e-14	protein_coding
Egfem1	6.65970460132182e-19	0.988284189419962	0.385	0.141	1.4384295968395e-14	protein_coding
Rabac1	6.85635930605393e-19	-0.537199872828679	0.042	0.424	1.48090504651459e-14	protein_coding
Mllt6	7.16111371510647e-19	0.265171720821305	0.189	0.034	1.54672895132585e-14	protein_coding
Gli3	8.0131558296237e-19	0.93468624745624	0.462	0.202	1.73076152764042e-14	protein_coding
Gtf2b	8.27558510113641e-19	-0.517221245756554	0.147	0.551	1.78744362599445e-14	protein_coding
Commd4	8.32137100577418e-19	-0.513252990997897	0.07	0.466	1.79733292353717e-14	protein_coding
Ddx24	8.46137744750636e-19	-0.499947655905232	0.133	0.546	1.8275729148869e-14	protein_coding
Stard3nl	8.49149174972389e-19	-0.525308898539199	0.035	0.418	1.83407730302286e-14	protein_coding
Maged2	8.9868784669871e-19	-0.56631881229227	0.028	0.411	1.94107588008454e-14	protein_coding
Prelid1	9.07187119311436e-19	-0.542719381473402	0.238	0.634	1.95943345900077e-14	protein_coding
Pfdn1	9.07950420662025e-19	-0.548842925609611	0.364	0.729	1.96108211358791e-14	protein_coding
Mir124-2hg	9.15034961252852e-19	-0.599041443438842	0.273	0.694	1.97638401281003e-14	lncRNA
Cisd1	9.25335448412201e-19	-0.549366759850192	0.175	0.585	1.99863203502551e-14	protein_coding
Srp14	9.75012594573097e-19	-0.497045189646545	0.552	0.86	2.10592970301843e-14	protein_coding
Spsb4	1.01095407098915e-18	-0.64934515327843	0.378	0.809	2.18355969792947e-14	protein_coding
Exosc4	1.07833316227242e-18	-0.504509945312806	0.063	0.453	2.32909179719219e-14	protein_coding
Higd2a	1.10327857838216e-18	-0.480529166318589	0.154	0.569	2.38297140144762e-14	protein_coding
Cfap20	1.11467852926784e-18	-0.50290248549092	0.049	0.433	2.40759415536561e-14	protein_coding
Bmpr2	1.12659097771377e-18	0.695867937674435	0.531	0.27	2.43332385276398e-14	protein_coding
Nsa2	1.15194401525368e-18	-0.504596784030796	0.035	0.408	2.48808387854643e-14	protein_coding
Ctbp2	1.22491481419203e-18	-0.542170011665476	0.07	0.46	2.64569350717337e-14	protein_coding
Timm22	1.34051545090768e-18	-0.506157298018412	0.07	0.452	2.8953793224155e-14	protein_coding
Gtf3c6	1.45323607062653e-18	-0.52536736760812	0.133	0.538	3.13884458894625e-14	protein_coding
Capns1	1.496275031329e-18	-0.55777006031583	0.126	0.522	3.2318044401675e-14	protein_coding
Hax1	1.50658244305946e-18	-0.503779503779867	0	0.363	3.25406741876413e-14	protein_coding
Ahsa1	1.50822580522066e-18	-0.5134488343657	0.084	0.481	3.2576169166961e-14	protein_coding
Psmd5	1.51907460539996e-18	-0.476767470588174	0.049	0.435	3.28104924020337e-14	protein_coding
Psd3	1.56475414743635e-18	0.651942848588612	0.448	0.18	3.37971248304778e-14	protein_coding
Slc3a2	1.59372415850406e-18	-0.519480832545839	0.07	0.466	3.44228480995292e-14	protein_coding
Atp6v1d	1.62717981952614e-18	-0.491968640869797	0.119	0.522	3.51454569219451e-14	protein_coding
Cetn3	1.65864123900824e-18	-0.561854523012309	0.175	0.562	3.5824992121339e-14	protein_coding
Sept9	1.6965713782726e-18	-0.494544113040962	0	0.362	3.66442451993098e-14	NA
Trappc3	1.71305667733467e-18	-0.499682182723278	0.07	0.455	3.70003111737515e-14	protein_coding
Yif1a	1.7632047226965e-18	-0.505426150929002	0.035	0.41	3.80834588055216e-14	protein_coding
Hnrnpk	1.81702454268729e-18	-0.443414152475747	0.979	0.994	3.92459130975027e-14	protein_coding
Fxyd6	1.82649978106552e-18	-0.553845757979517	0.035	0.414	3.94505687712341e-14	protein_coding
AW554918	2.00849023705874e-18	0.623733227613865	0.385	0.142	4.33813806302317e-14	protein_coding
Erg28	2.04620152161507e-18	-0.486706625134906	0.021	0.395	4.41959066653639e-14	protein_coding
Park7	2.09487224964703e-18	-0.603483211634354	0.455	0.741	4.52471457201262e-14	protein_coding
Hipk2	2.16833310805738e-18	0.871105884503366	0.643	0.455	4.68338268009313e-14	protein_coding
Ube2a	2.1693700283187e-18	-0.514442515628339	0.077	0.464	4.68562232416556e-14	protein_coding
Mrpl42	2.35901512196419e-18	-0.607461647989957	0.231	0.589	5.09523676193046e-14	protein_coding
Nsmce1	2.36390341846632e-18	-0.483618370018309	0.098	0.51	5.1057949935454e-14	protein_coding
Dph3	2.37298924637929e-18	-0.500864492439925	0.063	0.444	5.12541947325463e-14	protein_coding
Tbcc	2.41436299907933e-18	-0.499030631260605	0.021	0.387	5.21478264171144e-14	protein_coding
Znhit1	2.41680548415513e-18	-0.48115187093338	0.049	0.435	5.22005816522666e-14	protein_coding
Atg101	2.42075320755048e-18	-0.483406309865123	0.028	0.399	5.22858485298827e-14	protein_coding
Thoc7	2.45398580485215e-18	-0.556044879152755	0.371	0.733	5.30036393990016e-14	protein_coding
Lage3	2.62465785839601e-18	-0.519026892030937	0.028	0.396	5.66899850834954e-14	protein_coding
D030056L22Rik	2.71606587927396e-18	-0.50248425239888	0.042	0.415	5.86643069264383e-14	protein_coding
Romo1	2.7418960736631e-18	-0.511528490506518	0.168	0.564	5.92222132950492e-14	protein_coding
Srsf1	2.74976752043001e-18	0.707930312525195	0.811	0.645	5.93922286737678e-14	protein_coding
Ctbp1	2.81573703918315e-18	-0.528134522237025	0.287	0.694	6.0817104309317e-14	protein_coding
Pdha1	3.02950617557158e-18	-0.504190797861891	0.021	0.386	6.54343038861706e-14	protein_coding
Atraid	3.08480566014979e-18	-0.519227948131915	0.042	0.411	6.66287174535754e-14	protein_coding
Gpc6	3.41383568641025e-18	0.416092411905425	0.615	0.255	7.37354369907751e-14	protein_coding
Nkiras2	3.41397973553717e-18	-0.514411224910735	0.063	0.435	7.37385483078672e-14	protein_coding
Papd4	3.90924225868002e-18	-0.494985236738296	0	0.357	8.44357235452298e-14	NA
B9d1	3.98574823541419e-18	-0.492046941113553	0.014	0.375	8.6088176136711e-14	protein_coding
Oxa1l	4.22026330781202e-18	-0.487346538036892	0.042	0.412	9.11534671854319e-14	protein_coding
Tmem199	4.26228390237981e-18	-0.496222420255104	0.105	0.486	9.20610700075015e-14	protein_coding
Rnd2	4.29473949531035e-18	-0.681638991711293	0.154	0.55	9.27620783592082e-14	protein_coding
4833439L19Rik	4.33603497019386e-18	-0.517987837242523	0.203	0.603	9.36540193212173e-14	protein_coding
Tsnax	4.40063250270086e-18	-0.477029208890699	0.084	0.468	9.50492614258358e-14	protein_coding
Tmem256	4.54884435834933e-18	-0.530592856494113	0.161	0.561	9.82504892959872e-14	protein_coding
Zkscan1	5.02153508846379e-18	-0.49649583586894	0.084	0.46	1.08460136375729e-13	protein_coding
Tmbim4	5.26029784233353e-18	-0.483793662543215	0.049	0.423	1.13617173096562e-13	protein_coding
Dnttip2	5.57620120387247e-18	-0.486824277477346	0.056	0.431	1.20440369802442e-13	protein_coding
Psmd12	5.64187050573019e-18	-0.50587221696542	0.315	0.704	1.21858761053266e-13	protein_coding
Slc35b1	5.75115395723536e-18	-0.510540621537021	0.154	0.547	1.24219174322327e-13	protein_coding
Fam103a1	6.20075737788417e-18	-0.482137568173059	0	0.353	1.3393015860492e-13	NA
Tpgs1	6.22321133611124e-18	-0.497306466082713	0.021	0.381	1.34415141648667e-13	protein_coding
Wbp4	6.72217008815894e-18	-0.491386774234626	0.14	0.55	1.45192151734145e-13	protein_coding
Snx6	7.21016595375363e-18	-0.526668348202844	0.182	0.577	1.55732374435125e-13	protein_coding
Dyrk1a	7.2982730670831e-18	0.526448915578038	0.35	0.118	1.57635399975928e-13	protein_coding
Mrps15	7.62187800804957e-18	-0.478452730833543	0.084	0.477	1.64624943095863e-13	protein_coding
Mpnd	7.68485708762774e-18	-0.492278472908563	0.091	0.472	1.65985228235672e-13	protein_coding
Vti1b	7.85607256886116e-18	-0.49615104858515	0.035	0.401	1.69683311414832e-13	protein_coding
Fgfr2	7.96255316989156e-18	0.502861166398052	0.343	0.11	1.71983185916488e-13	protein_coding
Coq2	7.98598683244816e-18	-0.481398800083459	0.007	0.361	1.72489329594048e-13	protein_coding
Fh1	9.1438368753967e-18	-0.493854767438971	0.049	0.424	1.97497732671693e-13	protein_coding
Emc6	9.23605154328779e-18	-0.508013899308519	0.245	0.66	1.99489477283473e-13	protein_coding
Manf	9.24377845406071e-18	-0.629820441079271	0.406	0.736	1.99656370829257e-13	protein_coding
Aptx	9.38250845686804e-18	-0.490904952391327	0.021	0.382	2.02652800159893e-13	protein_coding
Ywhaz	9.63118459556156e-18	0.827151794666227	0.678	0.52	2.08023956079534e-13	protein_coding
Tm2d3	9.95802807173743e-18	-0.48848159534012	0.049	0.423	2.15083448321457e-13	protein_coding
Nkap	1.01219222565005e-17	-0.48783296652209	0.091	0.47	2.18623398818155e-13	protein_coding
Tpd52l2	1.07691774666202e-17	-0.494358909809519	0.112	0.492	2.3260346410153e-13	protein_coding
Med19	1.0800647555607e-17	-0.476055281723616	0.07	0.451	2.33283186553555e-13	protein_coding
Gtf2h5	1.08635168024472e-17	-0.526754555378314	0.252	0.651	2.34641099416057e-13	protein_coding
Vim	1.13346834950014e-17	-0.731988725524459	0.888	0.945	2.44817828808535e-13	protein_coding
Mrps25	1.13601013824108e-17	-0.473790737249621	0.028	0.389	2.4536682975869e-13	protein_coding
Cuta	1.26024148449609e-17	-0.481461961217409	0.126	0.517	2.72199558236311e-13	protein_coding
Tppp3	1.31904257812647e-17	-0.932943870210754	0.07	0.44	2.84900006449537e-13	protein_coding
Impdh2	1.3227089601016e-17	-0.619188302531683	0.21	0.559	2.85691908292344e-13	protein_coding
Ei24	1.33391241731987e-17	-0.481416485479698	0.042	0.405	2.8811174301692e-13	protein_coding
Mrps17	1.34429035831818e-17	-0.501067228862702	0.14	0.536	2.90353274493143e-13	protein_coding
Cdk5rap3	1.35886040739956e-17	-0.507434731243134	0.056	0.422	2.9350025939423e-13	protein_coding
Gm47283	1.39088079271663e-17	1.10638934459198	0.503	0.259	3.00416342418864e-13	lncRNA
Btg2	1.45444297173322e-17	-0.694448684732684	0.273	0.653	3.14145137464659e-13	protein_coding
Asf1a	1.49967362760879e-17	-0.486804844493006	0.21	0.614	3.23914506827223e-13	protein_coding
Ngdn	1.52071457141238e-17	-0.481575644290703	0.091	0.468	3.2845914027936e-13	protein_coding
Zfp407	1.71390395141025e-17	0.642249477761554	0.462	0.209	3.701861144651e-13	protein_coding
Serf2	1.74308218649975e-17	-0.487869926481125	0.049	0.412	3.76488321462081e-13	protein_coding
Cnn3	1.74505107635986e-17	-0.540372555871372	0.776	0.925	3.76913581982966e-13	protein_coding
Pcmt1	1.77054235865571e-17	-0.505703156190191	0.182	0.577	3.82419444046047e-13	protein_coding
Mydgf	1.83602926139145e-17	-0.480444398030525	0.042	0.411	3.96563960167939e-13	protein_coding
Lamtor4	1.93119061187975e-17	-0.489128639698288	0.042	0.407	4.17117860259908e-13	protein_coding
Acot7	1.981769421008e-17	-0.527462961273938	0.063	0.439	4.28042377243517e-13	protein_coding
Fam136a	1.98367954834204e-17	-0.503307111784664	0.07	0.439	4.28454945646397e-13	protein_coding
Rab11a	1.9963677575733e-17	-0.510453056210809	0.154	0.547	4.31195471958257e-13	protein_coding
Ech1	2.00886541545139e-17	-0.489182845304258	0.021	0.377	4.33894841083345e-13	protein_coding
1810037I17Rik	2.02166591082633e-17	-0.508899667588616	0.126	0.513	4.3665962007938e-13	protein_coding
Psmd9	2.16126904978895e-17	-0.480991976122247	0.042	0.402	4.66812502063916e-13	protein_coding
Sugt1	2.26932902471381e-17	-0.496387707922832	0.238	0.64	4.90152376047936e-13	protein_coding
Dcps	2.40906820347714e-17	-0.46485498119289	0.014	0.367	5.20334641269028e-13	protein_coding
Ppil2	2.49833408617138e-17	-0.492673353174033	0.091	0.468	5.39615179272157e-13	protein_coding
Ubn2	2.52527420674951e-17	0.802169156903161	0.594	0.365	5.45433975915826e-13	protein_coding
Tpi1	2.61955382688376e-17	-0.677437068497474	0.51	0.75	5.65797431068623e-13	protein_coding
Snrpd2	2.68111911501618e-17	-0.560732632261978	0.503	0.776	5.79094917652344e-13	protein_coding
Crabp1	2.71153523384546e-17	-3.46744181400343	0.392	0.631	5.85664495158281e-13	protein_coding
Vmp1	2.76681224991226e-17	-0.513268470786798	0.308	0.679	5.97603777858549e-13	protein_coding
Pja1	3.0875569732373e-17	-0.518795733977164	0.084	0.452	6.66881430649524e-13	protein_coding
Bad	3.11568006089346e-17	-0.486917978056598	0.021	0.371	6.72955736352379e-13	protein_coding
Zmat5	3.42807074941883e-17	-0.474065101186239	0.014	0.361	7.40429001166972e-13	protein_coding
Stk16	3.43045954498189e-17	-0.474655403167556	0.035	0.387	7.40944957120639e-13	protein_coding
Adgrb3	3.59431879844171e-17	0.829345360415089	0.406	0.164	7.76336917275426e-13	protein_coding
Rnf114	3.59790577545065e-17	-0.474880655247243	0.112	0.493	7.77111668439587e-13	protein_coding
Snrnp70	3.61172600415491e-17	0.766718213354824	0.797	0.682	7.80096699637419e-13	protein_coding
Sfr1	3.69813127185015e-17	-0.497838777213393	0.538	0.827	7.98759373406914e-13	protein_coding
Slc25a3	3.74242461521608e-17	-0.448549679976441	0.832	0.952	8.08326292640521e-13	protein_coding
Mrps26	3.74614633841579e-17	-0.470981292988029	0.056	0.412	8.09130147634426e-13	protein_coding
Nol7	3.82020217718116e-17	-0.559284955388439	0.315	0.679	8.2512546824936e-13	protein_coding
Zfp362	4.03801905711124e-17	0.393909982823769	0.315	0.097	8.72171736145458e-13	protein_coding
Pex19	4.09680365033858e-17	-0.48271937595224	0.126	0.51	8.8486862043663e-13	protein_coding
Dnal4	4.23818052308531e-17	-0.459286859079407	0.021	0.368	9.15404611181196e-13	protein_coding
Nxf1	4.54610152478235e-17	-0.488560467769459	0.21	0.609	9.8191246833774e-13	protein_coding
Jkamp	4.69304563056991e-17	-0.514093453363435	0.259	0.656	1.0136509257468e-12	protein_coding
Cul3	4.70398927607878e-17	0.550838871739624	0.371	0.135	1.01601464374025e-12	protein_coding
Erbin	4.73843664702631e-17	0.613749852170649	0.455	0.2	1.02345493139121e-12	protein_coding
Agap1	5.08312314590927e-17	0.69183401573206	0.552	0.302	1.09790376828494e-12	protein_coding
Ccdc58	5.26409033399686e-17	-0.50880791756336	0.098	0.464	1.13699087123998e-12	protein_coding
Mrpl46	5.29048465659094e-17	-0.475405877050496	0.056	0.414	1.14269178097708e-12	protein_coding
Zfhx4	5.37356070478073e-17	0.652795091511872	0.42	0.174	1.16063537662559e-12	protein_coding
Sema3a	5.40708893340494e-17	0.332941479141098	0.133	0.019	1.16787713872613e-12	protein_coding
Cd151	5.50626645556377e-17	-0.530876918499744	0.049	0.406	1.18929849173722e-12	protein_coding
Nradd	5.67214043851914e-17	-0.490822432512514	0.021	0.368	1.22512561331575e-12	protein_coding
Vps28	5.70886501266929e-17	-0.482894701303512	0.098	0.471	1.23305775408644e-12	protein_coding
Mrpl36	5.81518462216619e-17	-0.473007196135513	0.084	0.456	1.25602172654167e-12	protein_coding
Snw1	5.85354280075395e-17	-0.472344034810838	0.238	0.639	1.26430670953485e-12	protein_coding
Glrx5	5.94447830756091e-17	-0.529250727353355	0.245	0.607	1.28394786965008e-12	protein_coding
Lsm3	6.121728928277e-17	-0.570409304849196	0.154	0.514	1.32223223121855e-12	protein_coding
Stox2	6.26828536289968e-17	0.806354429715367	0.545	0.31	1.3538869555327e-12	protein_coding
Nucks1	6.30349289484843e-17	0.890700876441425	0.741	0.512	1.36149143035831e-12	protein_coding
Ten1	6.84670007097359e-17	-0.463374121304282	0.028	0.378	1.47881874832959e-12	protein_coding
Prmt2	7.11123637904685e-17	-0.499208001933178	0.049	0.411	1.53595594551033e-12	protein_coding
Mrpl51	7.12021988499022e-17	-0.473221307110564	0.07	0.436	1.53789629295904e-12	protein_coding
Olfm2	7.15891724908812e-17	-0.650203103560711	0.098	0.467	1.54625453663054e-12	protein_coding
B2m	7.17569844242067e-17	-0.502065898027124	0.042	0.396	1.54987910657844e-12	protein_coding
Tmem160	7.18648551691405e-17	-0.467481247162474	0.021	0.369	1.55220900679827e-12	protein_coding
Ddost	7.23341336950443e-17	-0.489398221141172	0.063	0.424	1.56234495367926e-12	protein_coding
Tsr3	7.23855772893259e-17	-0.449022244764961	0.042	0.405	1.56345608387215e-12	protein_coding
Cnbp	7.43764442356263e-17	-0.51574372591012	0.832	0.925	1.60645681904529e-12	protein_coding
Pafah1b2	8.24563082069563e-17	-0.501142743405422	0.315	0.71	1.78097380096205e-12	protein_coding
Mff	8.46738240866449e-17	-0.43948091499329	0.203	0.584	1.82886992644744e-12	protein_coding
Ppie	8.94938410128545e-17	-0.469666156016988	0.021	0.368	1.93297747203664e-12	protein_coding
Sept3	9.34439973274245e-17	-0.457452496433371	0	0.335	2.01829689827504e-12	NA
Cops8	9.4412961919155e-17	-0.477181695603179	0.21	0.609	2.03922556449183e-12	protein_coding
Svbp	9.52758117880429e-17	-0.491624030336939	0.259	0.658	2.05786225880994e-12	protein_coding
Pdrg1	1.00695568241184e-16	-0.485047634843708	0.056	0.41	2.17492357844134e-12	protein_coding
Pmvk	1.03393733026635e-16	-0.484211774425837	0.049	0.405	2.23320123964228e-12	protein_coding
Sdhc	1.03504982197765e-16	-0.444687871545624	0.154	0.546	2.23560411048952e-12	protein_coding
Rpp25l	1.08251666073357e-16	-0.491599836425419	0.07	0.433	2.33812773551845e-12	protein_coding
Mrps16	1.11968283186534e-16	-0.462307662531994	0.056	0.409	2.41840294854594e-12	protein_coding
Itpa	1.13965337074941e-16	-0.455821922937177	0.224	0.628	2.46153731548164e-12	protein_coding
Prpf38a	1.19440929642974e-16	-0.479135646892386	0.091	0.448	2.57980463935859e-12	protein_coding
Mrps7	1.19977819739071e-16	-0.467235612194898	0.021	0.362	2.5914009285442e-12	protein_coding
Mak16	1.3168087774066e-16	-0.47076031894522	0.028	0.374	2.84417527832051e-12	protein_coding
Dcun1d5	1.33506196576861e-16	-0.477725078859612	0.231	0.604	2.88360033986362e-12	protein_coding
Trappc5	1.33949794188612e-16	-0.459448418090482	0.028	0.374	2.89318160467984e-12	protein_coding
Yipf4	1.39784859120043e-16	-0.471193625763582	0.182	0.564	3.0192131721338e-12	protein_coding
Crls1	1.41978428283974e-16	0.212092708839681	0.154	0.026	3.06659207250555e-12	protein_coding
Cnot6	1.44075161490877e-16	0.699210755992458	0.503	0.275	3.11187941304145e-12	protein_coding
Mfap4	1.4433177311003e-16	-0.739356707602451	0.063	0.418	3.11742196740354e-12	protein_coding
Trim27	1.47421556380392e-16	-0.497262229613149	0.084	0.439	3.1841581962601e-12	protein_coding
Med9	1.53253606622022e-16	-0.447666720270071	0.021	0.363	3.31012464942905e-12	protein_coding
Rack1	1.59266416557769e-16	-0.39089003502126	0.965	0.985	3.43999533123125e-12	protein_coding
Vdac1	1.68160047343307e-16	-0.507584664175542	0.385	0.708	3.63208886256809e-12	protein_coding
Ndufs8	1.76827449292227e-16	-0.464590890939335	0.021	0.359	3.81929607726282e-12	protein_coding
Ilf2	1.76958135949867e-16	-0.505588235644583	0.573	0.841	3.82211877838118e-12	protein_coding
Bex4	1.7779115253402e-16	-0.550541128910579	0.091	0.448	3.84011110358229e-12	protein_coding
Slc39a7	1.9181193470049e-16	-0.452010069202408	0	0.33	4.14294597759588e-12	protein_coding
Dmac1	1.9544821565903e-16	-0.48407934215909	0.098	0.463	4.22148601001939e-12	protein_coding
Etfb	1.98616327564179e-16	-0.475943073399519	0.07	0.425	4.2899140590587e-12	protein_coding
Pex13	1.99685519876568e-16	-0.441184009943977	0.098	0.468	4.31300754381399e-12	protein_coding
Med22	2.02590120945617e-16	-0.468350075557868	0.091	0.449	4.37574402230438e-12	protein_coding
Yif1b	2.0710187558464e-16	-0.435223080990133	0.021	0.361	4.47319341075264e-12	protein_coding
Arl6ip4	2.08520765965991e-16	-0.449511862983867	0.014	0.352	4.50384002409944e-12	protein_coding
Tnrc18	2.17517201900692e-16	0.619158725621997	0.413	0.178	4.69815404385304e-12	protein_coding
Mrpl49	2.19204948549113e-16	-0.465093426227164	0.091	0.448	4.73460768371229e-12	protein_coding
Ubxn1	2.43213031541766e-16	-0.475083503787782	0.336	0.711	5.2531582682706e-12	protein_coding
Tprgl	2.45479443917386e-16	-0.467536602155493	0.077	0.439	5.30211050917161e-12	protein_coding
Trappc6a	2.49073796929949e-16	-0.454514884616951	0.014	0.348	5.37974493988998e-12	protein_coding
Emc4	2.55180903384396e-16	-0.445990149573521	0.014	0.347	5.51165233219957e-12	protein_coding
Tmco1	2.55721904380014e-16	-0.485480758463066	0.119	0.48	5.52333741270392e-12	protein_coding
Psme1	2.6254895151863e-16	-0.459068309877469	0.063	0.415	5.6707948038509e-12	protein_coding
Unc50	2.65143752635668e-16	-0.448232477320271	0.056	0.403	5.7268399131778e-12	protein_coding
Rfc4	2.82456373226951e-16	-0.558397598082623	0.063	0.411	6.10077520532892e-12	protein_coding
Lsm4	2.94486875562487e-16	-0.561001957601288	0.476	0.745	6.36062202527415e-12	protein_coding
Dazap1	2.95683093299009e-16	-0.511597474968162	0.231	0.605	6.3864591321653e-12	protein_coding
1110038F14Rik	2.95732956710714e-16	-0.465807079216523	0.098	0.461	6.38753613199472e-12	protein_coding
Nudc	3.02802718439883e-16	-0.530313602174039	0.147	0.507	6.54023591558304e-12	protein_coding
Serp1	3.0798410627609e-16	-0.467057286544198	0.098	0.465	6.65214871145728e-12	protein_coding
Selenof	3.2171346200596e-16	-0.500136581574541	0.427	0.751	6.94868906586672e-12	protein_coding
Cap1	3.29237374655755e-16	-0.501459790329807	0.175	0.539	7.11119805518964e-12	protein_coding
Cfap36	3.36881225836811e-16	-0.475351251237238	0.07	0.418	7.27629759684929e-12	protein_coding
Adgrl2	3.65900774264933e-16	0.677833466849066	0.434	0.189	7.90309082334828e-12	protein_coding
Ddx1	3.6733428447185e-16	-0.467107495058665	0.105	0.475	7.93405321030749e-12	protein_coding
Mpst	3.76274077815604e-16	-0.454173120507852	0.007	0.336	8.12714380673924e-12	protein_coding
Rbm18	3.80903694923905e-16	-0.44992500900993	0.119	0.482	8.22713890666142e-12	protein_coding
Rsl24d1	4.00964711463991e-16	-0.454072992455558	0.091	0.456	8.66043680291075e-12	protein_coding
Timm21	4.03336225244356e-16	-0.461499242645754	0.021	0.354	8.71165912905285e-12	protein_coding
Krtcap2	4.05099113619824e-16	-0.524626812763439	0.273	0.623	8.74973575507459e-12	protein_coding
Fdps	4.13346486512546e-16	-0.534539099388235	0.042	0.388	8.92787076218448e-12	protein_coding
Ctxn1	4.13923910860908e-16	-0.509696699504593	0.161	0.534	8.94034255068474e-12	protein_coding
Sarnp	4.18263052329876e-16	-0.464083236600392	0.385	0.724	9.03406366727299e-12	protein_coding
Anapc16	4.23005299831878e-16	-0.445164916434367	0.14	0.523	9.13649147106873e-12	protein_coding
Phf14	4.23583285418567e-16	0.7677581707685	0.629	0.455	9.14897538175563e-12	protein_coding
Mtch1	4.26281068496534e-16	-0.470297820058992	0.175	0.546	9.20724479845663e-12	protein_coding
Dnajc15	4.45008893713144e-16	-0.467289171307666	0.035	0.371	9.6117470953102e-12	protein_coding
Ift27	4.58189733381323e-16	-0.46598533476082	0.028	0.366	9.8964400513032e-12	protein_coding
Ube2d3	4.61705076852479e-16	-0.452234407877767	0.713	0.897	9.97236795493669e-12	protein_coding
Ttc5	4.6464083630121e-16	-0.448260129194133	0.196	0.587	1.00357774232698e-11	protein_coding
Thyn1	4.66846024419609e-16	-0.468005348132534	0.049	0.392	1.00834072814391e-11	protein_coding
Arpc5l	4.7872910273254e-16	-0.469628880446537	0.119	0.48	1.03400698899201e-11	protein_coding
Mrpl50	4.81281207848277e-16	-0.427657997975173	0.049	0.402	1.03951928083149e-11	protein_coding
Napa	4.94748822845769e-16	-0.465937900312087	0.126	0.487	1.06860798246458e-11	protein_coding
Mmadhc	5.18588153630109e-16	-0.442280933848343	0.126	0.495	1.12009855302567e-11	protein_coding
Utp11	5.19780720257958e-16	-0.447572929425045	0.07	0.423	1.12267437768516e-11	protein_coding
Mrpl55	5.27397841426278e-16	-0.438351721129313	0.063	0.412	1.13912659769662e-11	protein_coding
Plin2	5.3198916396918e-16	-0.479292688480689	0.042	0.383	1.14904339525703e-11	protein_coding
Srp72	5.3209788112624e-16	-0.475487945116044	0.119	0.479	1.14927821344456e-11	protein_coding
Stub1	5.46972031090364e-16	-0.461693953326281	0.252	0.613	1.18140488995208e-11	protein_coding
Eif4a2	5.50653779281121e-16	-0.462670697941723	0.119	0.483	1.18935709786929e-11	protein_coding
Pigyl	5.67585395319462e-16	-0.446889865873893	0.014	0.342	1.22592769535051e-11	protein_coding
Gm11361	5.9933033160383e-16	-0.435558506237633	0	0.322	1.29449358323111e-11	NA
Arfgap2	5.99928792485109e-16	-0.439224332698285	0.007	0.336	1.29578619888859e-11	protein_coding
Nsfl1c	6.20866167269919e-16	-0.431984663525493	0.182	0.561	1.3410088346863e-11	protein_coding
Zbtb20	6.75245921929639e-16	1.02297758544248	0.671	0.552	1.45846366677583e-11	protein_coding
Limd2	7.10763660879826e-16	-0.497639993721949	0.308	0.66	1.53517843113434e-11	protein_coding
2810474O19Rik	7.2479749174458e-16	-0.450646248359496	0	0.322	1.56549010241912e-11	NA
1700037H04Rik	7.2590127220185e-16	-0.46552487567689	0.063	0.405	1.56787415782878e-11	protein_coding
Unc119	7.31890993110085e-16	-0.465115455300708	0.028	0.363	1.58081135601847e-11	protein_coding
Rab6a	7.52335083484781e-16	-0.511748724474465	0.273	0.663	1.62496854681878e-11	protein_coding
Ndufv2	7.55641660431859e-16	-0.481938636712756	0.371	0.713	1.63211042236677e-11	protein_coding
Sox6	7.75739606529902e-16	1.25187906469946	0.434	0.203	1.67551997614394e-11	protein_coding
Mtmr3	7.91468171473699e-16	0.514789795855118	0.392	0.16	1.70949210356604e-11	protein_coding
Phc2	8.55287895899419e-16	0.746297058930786	0.552	0.34	1.84733632635316e-11	protein_coding
Rpl27a	8.63545794933906e-16	-0.497591945601752	0.315	0.674	1.86517256247774e-11	protein_coding
Mier3	9.0257296708094e-16	0.261896558379003	0.196	0.044	1.94946735159812e-11	protein_coding
Xpo7	9.19675675612097e-16	0.625167262666695	0.49	0.251	1.98640749175457e-11	protein_coding
Tmem11	9.7158324776309e-16	-0.449593914635273	0.098	0.461	2.0985226568435e-11	protein_coding
1110008P14Rik	9.98007246511604e-16	-0.459448418090482	0.028	0.361	2.15559585174041e-11	NA
Akr1b8	1.00095439880492e-15	-0.528553005205861	0	0.322	2.16196140597875e-11	protein_coding
Rasal2	1.005072617587e-15	0.745793412550775	0.448	0.214	2.17085634672616e-11	protein_coding
Babam1	1.03446576632532e-15	-0.446897849009891	0.14	0.502	2.23434260868605e-11	protein_coding
mt-Nd5	1.06072499840547e-15	0.836039425538943	0.587	0.383	2.29105992405596e-11	protein_coding
Cdc26	1.08231115766827e-15	-0.406962202648695	0.119	0.486	2.3376838694477e-11	protein_coding
Khdrbs1	1.10788765367662e-15	-0.514699351407059	0.434	0.753	2.39292654317613e-11	protein_coding
Hnrnpf	1.11350326236541e-15	-0.574195834913495	0.441	0.7	2.40505569638304e-11	protein_coding
Cyth2	1.12105749664955e-15	-0.476216692407749	0.308	0.707	2.42137208701336e-11	protein_coding
Tsc22d3	1.12784805654127e-15	-0.469188489873205	0.084	0.44	2.43603901732349e-11	protein_coding
Msl1	1.13228258678662e-15	0.52743694362492	0.35	0.132	2.44561715920041e-11	protein_coding
Pfn2	1.13515170308168e-15	-0.566852712776085	0.322	0.68	2.45181416348612e-11	protein_coding
Utp3	1.21379661732275e-15	-0.42120427388338	0.126	0.487	2.6216793137554e-11	protein_coding
Rab5c	1.21654831484566e-15	-0.437228333005867	0.133	0.501	2.62762270523515e-11	protein_coding
Usp34	1.24661037291467e-15	0.802344676801547	0.503	0.282	2.6925537444584e-11	protein_coding
Mtx2	1.24871857668904e-15	-0.43983516792101	0.182	0.568	2.69710725379066e-11	protein_coding
Mocs2	1.25330862999051e-15	-0.449439073123061	0.028	0.355	2.70702130991650e-11	protein_coding
Kif1bp	1.27616738679109e-15	-0.430955135896439	0	0.317	2.75639393873006e-11	NA
Clasp1	1.30636355255675e-15	0.798267049229645	0.601	0.432	2.82161463716732e-11	protein_coding
Faim	1.31894020356236e-15	-0.443448635280678	0.063	0.405	2.84877894567434e-11	protein_coding
Akirin1	1.35176102887764e-15	-0.424566064611341	0.105	0.468	2.91966864627281e-11	protein_coding
Nubp1	1.4250132534735e-15	-0.430212808123983	0.014	0.339	3.0778861261774e-11	protein_coding
Dda1	1.43534694237285e-15	-0.441407895975475	0.147	0.514	3.10020586083112e-11	protein_coding
Chtf8	1.52383152294675e-15	-0.429571255655182	0	0.316	3.29132370641268e-11	protein_coding
Mrpl4	1.58275837506295e-15	-0.437485750267838	0.063	0.4	3.41859981429846e-11	protein_coding
Gm11808	1.6409579820191e-15	-0.43966407702752	0.028	0.353	3.54430514536305e-11	protein_coding
Ppp1r14b	1.81181224837222e-15	-0.479292688480689	0.049	0.38	3.91333327525916e-11	protein_coding
Crabp2	1.86488335674853e-15	-0.908743825983043	0.622	0.797	4.02796156224116e-11	protein_coding
Bpgm	1.88390790786835e-15	-0.505959043924258	0.119	0.47	4.06905269020485e-11	protein_coding
Ebna1bp2	1.91302179678513e-15	-0.46782429158179	0.196	0.566	4.1319357788762e-11	protein_coding
Gm20649	1.91803885818116e-15	-0.642040023605685	0	0.32	4.14277212978548e-11	lncRNA
Ndufa4	2.10940764106764e-15	-0.389713033893113	0.804	0.923	4.55610956394201e-11	protein_coding
Arf5	2.11168335999893e-15	-0.501657387423745	0.497	0.801	4.56102488926168e-11	protein_coding
Gm7324	2.12645434522379e-15	-0.466545900130268	0.063	0.395	4.59292874024887e-11	protein_coding
Atp6v0d1	2.15706232200439e-15	-0.470244796370033	0.14	0.492	4.65903890929728e-11	protein_coding
Dbn1	2.17831461581301e-15	-0.558047055347121	0.399	0.785	4.70494173869452e-11	protein_coding
Uqcrq	2.19322226903816e-15	-0.479632706168073	0.503	0.783	4.73714077889552e-11	protein_coding
Plgrkt	2.20755193232806e-15	-0.434273563070147	0.021	0.342	4.76809141863537e-11	protein_coding
Serf1	2.24596471613322e-15	-0.511785009800024	0.154	0.52	4.85105919037614e-11	protein_coding
Ppp4c	2.25895486237846e-15	-0.479186416517112	0.245	0.609	4.87911660725124e-11	protein_coding
Dpy19l1	2.29721452200057e-15	0.291244150009768	0.182	0.039	4.96175364606904e-11	protein_coding
Samm50	2.35880672207942e-15	-0.449730445298133	0.077	0.414	5.09478663901934e-11	protein_coding
Zmiz1	2.43473838927165e-15	0.868863200294057	0.629	0.485	5.25879144698784e-11	protein_coding
H2-D1	2.44958464649996e-15	-0.555297169470663	0.07	0.405	5.29085787797527e-11	protein_coding
2810403A07Rik	2.49242418173215e-15	-0.430955135896439	0	0.313	5.38338699012327e-11	NA
Diablo	2.6851064036985e-15	-0.431699079629732	0.084	0.428	5.79956132134839e-11	protein_coding
Ncoa1	2.71657860280627e-15	0.638262761586025	0.434	0.199	5.86753812420127e-11	protein_coding
Guk1	2.79617312965284e-15	-0.452490429318985	0.091	0.429	6.03945434273717e-11	protein_coding
Rtf2	2.8366759132741e-15	-0.436263839631378	0.084	0.424	6.12693630508074e-11	protein_coding
Bag1	2.8439414979956e-15	-0.474314032896943	0.266	0.623	6.1426292415207e-11	protein_coding
Dbnl	2.91715379181622e-15	-0.442624473566811	0.147	0.502	6.30076047494385e-11	protein_coding
Znhit3	2.98218471272109e-15	-0.430881362451739	0.042	0.371	6.44122076100628e-11	protein_coding
Scamp3	3.10709977813283e-15	-0.43961805547796	0.077	0.412	6.71102481078909e-11	protein_coding
Hsd17b10	3.13840696526664e-15	-0.449786590457924	0.126	0.495	6.77864520427942e-11	protein_coding
Eef1akmt2	3.1617323134882e-15	-0.436539910211524	0.028	0.349	6.82902562390317e-11	protein_coding
Shisa4	3.24167298725201e-15	-0.461022796356898	0.077	0.412	7.00168948516562e-11	protein_coding
Wdr18	3.25004539514276e-15	-0.443670947484044	0.028	0.349	7.01977304896884e-11	protein_coding
Uqcrc2	3.25260596235913e-15	-0.494255532626807	0.364	0.695	7.02530361809949e-11	protein_coding
Ppil1	3.3776816351117e-15	-0.48610533516751	0.07	0.403	7.29545456367777e-11	protein_coding
Elp5	3.51683835944468e-15	-0.432949790623443	0.084	0.427	7.59601917256456e-11	protein_coding
Ndufa2	3.571104217783e-15	-0.482650417731871	0.531	0.81	7.7132279999895e-11	protein_coding
Pex2	3.73836754445883e-15	-0.436164081604578	0.049	0.378	8.07450005927663e-11	protein_coding
Preb	3.74715515986951e-15	-0.428544955931043	0.028	0.351	8.09348042980214e-11	protein_coding
Ago2	3.76616253636779e-15	0.541349940815328	0.413	0.183	8.13453446230079e-11	protein_coding
Polr2g	3.78629421274329e-15	-0.453963255101861	0.315	0.705	8.17801687010423e-11	protein_coding
1810022K09Rik	3.80288827095731e-15	-0.439689018163004	0	0.31	8.2138583764407e-11	NA
Tmed10	3.9129593341685e-15	-0.443867938053672	0.112	0.471	8.45160086587055e-11	protein_coding
Tor2a	3.99106491250123e-15	-0.429698564445742	0.014	0.329	8.62030110451141e-11	protein_coding
Cntfr	4.02038859292781e-15	-0.489894158050322	0.07	0.405	8.68363732186477e-11	protein_coding
Pabpn1	4.25006191265809e-15	0.124767873906832	0.105	0.013	9.17970872515021e-11	protein_coding
Tax1bp1	4.34202082069979e-15	-0.455926869110271	0.224	0.602	9.37833077062947e-11	protein_coding
Nubp2	4.37038382260505e-15	-0.421483258875349	0.014	0.328	9.43959201844465e-11	protein_coding
Ncam2	4.47027011019245e-15	0.367013963903942	0.119	0.018	9.65533641100466e-11	protein_coding
Csnk1a1	4.54811353724798e-15	0.638298226914761	0.86	0.788	9.82347042910191e-11	protein_coding
Cdkn2d	4.7760945258519e-15	-0.482656643262117	0.07	0.405	1.03158865663875e-10	protein_coding
Rtl8b	4.86950169008397e-15	-0.447166355117132	0.035	0.355	1.05176367004124e-10	protein_coding
Ociad1	4.99489457155647e-15	-0.425372407400013	0.168	0.527	1.07884727851048e-10	protein_coding
Idh3a	5.15778416612656e-15	-0.41247118664088	0.056	0.392	1.11402980204167e-10	protein_coding
Map2	5.28627216030157e-15	1.01240725162347	0.804	0.742	1.14178192390354e-10	protein_coding
Ndufa1	5.32092552098446e-15	-0.406149252611332	0.175	0.556	1.14926670327743e-10	protein_coding
Sdhd	5.35407426229527e-15	-0.461359492900327	0.252	0.615	1.15642649991316e-10	protein_coding
Clpp	5.35682002324298e-15	-0.446377305592373	0.133	0.501	1.15701955682025e-10	protein_coding
Lrpap1	5.41902090092723e-15	-0.431270734720211	0.042	0.363	1.17045432439127e-10	protein_coding
Mtfr1l	5.69376247399901e-15	-0.427729977279619	0.07	0.404	1.22979575675905e-10	protein_coding
Rpp21	5.80666720860778e-15	-0.438772148071204	0.028	0.345	1.25418205038719e-10	protein_coding
Ddt	5.91400528668703e-15	-0.433331957279261	0.084	0.42	1.27736600187153e-10	protein_coding
Gadd45gip1	6.02399018437113e-15	-0.432199494147718	0.042	0.366	1.30112163992232e-10	protein_coding
Tceal8	6.07366599069324e-15	-0.522208911623805	0.35	0.679	1.31185111732983e-10	protein_coding
Farsa	6.14527166477791e-15	-0.423951144096098	0.119	0.48	1.32731722687538e-10	protein_coding
Mrpl13	6.15499909070289e-15	-0.400860873038988	0.105	0.469	1.32941825360092e-10	protein_coding
Zfp553	6.23144881810838e-15	-0.463106859538942	0.126	0.464	1.34593063022323e-10	protein_coding
Urod	6.30490283401552e-15	-0.437903316343115	0.049	0.374	1.36179596311901e-10	protein_coding
Ptprk	6.50980140840564e-15	0.702730532892024	0.42	0.19	1.40605200620153e-10	protein_coding
Tmem50a	6.54719036079866e-15	-0.432737161177472	0.238	0.614	1.4141276460289e-10	protein_coding
Slc25a17	7.32932817145841e-15	-0.44665144150079	0.154	0.489	1.5830615917533e-10	protein_coding
Exosc3	7.43535564576535e-15	-0.429133191099935	0.07	0.409	1.60596246592886e-10	protein_coding
Pmpcb	7.68110176186635e-15	-0.426352888817136	0.161	0.518	1.65904116954551e-10	protein_coding
Oard1	7.80777342154009e-15	-0.433197277603279	0.105	0.459	1.68640098131844e-10	protein_coding
Tmem55b	7.86628521227483e-15	-0.424022421734555	0	0.305	1.69903894299924e-10	NA
Timm44	7.88297103240554e-15	-0.372106900416349	0.035	0.355	1.70264291328927e-10	protein_coding
Psmg4	8.18270220879629e-15	-0.405605284136005	0.063	0.405	1.76738185007791e-10	protein_coding
Ddx17	8.28217300403768e-15	0.80347102431044	0.566	0.409	1.7888665471421e-10	protein_coding
Ppp2r3c	8.3495364313193e-15	-0.418351187660709	0.042	0.368	1.80341637380066e-10	protein_coding
Jtb	8.56167221283955e-15	-0.408998864156238	0.07	0.408	1.84923558125121e-10	protein_coding
Ap1m1	8.62650009091586e-15	-0.442131160161119	0.084	0.414	1.86323775463692e-10	protein_coding
Sbf2	8.82006450739903e-15	0.639356868410117	0.483	0.26	1.90504573295312e-10	protein_coding
Dlg1	9.2990282293281e-15	0.60219758078586	0.413	0.19	2.00849710725258e-10	protein_coding
Pbrm1	9.3163086492511e-15	0.849362107506965	0.664	0.576	2.01222950515175e-10	protein_coding
Pop5	9.38846003263481e-15	-0.423930373790511	0.035	0.358	2.02781348244879e-10	protein_coding
Nhlrc2	9.47684297705118e-15	0.481633254011796	0.385	0.161	2.04690331461328e-10	protein_coding
Ube2b	9.76011561878758e-15	0.593094873411086	0.413	0.187	2.10808737250193e-10	protein_coding
Rpl7l1	1.00298454401705e-14	-0.476793225411144	0.112	0.442	2.16634631662242e-10	protein_coding
Gnptg	1.01592708927345e-14	-0.4124829153444	0.014	0.325	2.19430092012172e-10	protein_coding
Ctsb	1.13512857816928e-14	-0.449157520147181	0.049	0.371	2.45176421598782e-10	protein_coding
Atxn7	1.15134906912717e-14	0.378535554412606	0.252	0.075	2.48679885440778e-10	protein_coding
Med13l	1.2139098538506e-14	0.53719979040678	0.406	0.183	2.62192389333191e-10	protein_coding
Tmem184c	1.24514617601691e-14	-0.422840384489287	0.035	0.352	2.68939122557893e-10	protein_coding
Dhrs4	1.29251937285775e-14	-0.457931726354659	0.063	0.386	2.79171259343544e-10	protein_coding
Ftl1-ps1	1.32423999621164e-14	-0.409120339170303	0	0.3	2.86022596781751e-10	protein_coding
Bbip1	1.3344856033427e-14	-0.419581986958011	0.14	0.493	2.88235545465989e-10	protein_coding
Igf2bp3	1.33702301723041e-14	0.59376856554346	0.741	0.52	2.88783601491597e-10	protein_coding
2700062C07Rik	1.34151788993185e-14	-0.422622408077875	0.028	0.339	2.8975444904638e-10	protein_coding
Urm1	1.34918162129613e-14	-0.429500013367649	0.042	0.357	2.91409738383751e-10	protein_coding
Ogfr	1.37254722221696e-14	-0.414322501237114	0.126	0.464	2.9645647452664e-10	protein_coding
Pou3f4	1.4583551900349e-14	-0.573236154925071	0.098	0.428	3.14990137495638e-10	protein_coding
Maip1	1.46172227204835e-14	-0.424780627093403	0.021	0.329	3.15717393539723e-10	protein_coding
Snapin	1.53832848688454e-14	-0.420567552693614	0.014	0.319	3.32263569882192e-10	protein_coding
Gpx8	1.57183639661273e-14	-0.457387826238551	0.028	0.339	3.39500943304383e-10	protein_coding
Kmt2c	1.58212482951944e-14	0.53757658386415	0.483	0.247	3.41723141927903e-10	protein_coding
Arid1a	1.63955112136432e-14	0.716351016526678	0.58	0.397	3.54126646703479e-10	protein_coding
Actl6a	1.64597718967821e-14	-0.49688748807279	0.329	0.663	3.55514613198597e-10	protein_coding
Ndufa3	1.68512173055376e-14	-0.409153381393149	0.126	0.474	3.63969442582307e-10	protein_coding
Ostc	1.7490562312703e-14	-0.468669855212137	0.203	0.54	3.77778655392072e-10	protein_coding
Cdk2ap2	1.79404878109508e-14	-0.413397460567348	0.014	0.321	3.87496596228726e-10	protein_coding
Sdhaf1	1.89627289359414e-14	-0.416025034810953	0.063	0.387	4.09575982287398e-10	protein_coding
Psap	1.93789344834926e-14	-0.45096677998672	0.147	0.478	4.18565605908956e-10	protein_coding
Poldip2	2.00971544767649e-14	-0.429669940963952	0.098	0.427	4.34078439543644e-10	protein_coding
Igf2bp2	2.1258590056874e-14	0.648901491945134	0.629	0.442	4.59164286638423e-10	protein_coding
Cbr1	2.15945740699503e-14	-0.416889959921325	0.063	0.386	4.66421205336856e-10	protein_coding
Prdm16	2.24403835231122e-14	0.518740510274835	0.217	0.059	4.846898437157e-10	protein_coding
Akt1s1	2.26312166324279e-14	-0.40984601335315	0.077	0.41	4.8881164804381e-10	protein_coding
Smim20	2.27385055416013e-14	-0.412120619695192	0.028	0.339	4.91128981193047e-10	protein_coding
Dcaf15	2.29773219452697e-14	0.290107160531342	0.231	0.063	4.96287176695879e-10	protein_coding
Ddx39	2.31785530728809e-14	-0.521661759697053	0.294	0.606	5.00633567821155e-10	NA
Mplkip	2.35689316659576e-14	-0.417172611465036	0.07	0.398	5.09065355053018e-10	protein_coding
Cttn	2.36623477408585e-14	-0.441987068712772	0.119	0.452	5.11083048854803e-10	protein_coding
Mamdc4	2.4590509496688e-14	-0.397841884016322	0	0.296	5.31130414618964e-10	protein_coding
Reps1	2.48768760857699e-14	0.526778692889436	0.35	0.14	5.37315646576543e-10	protein_coding
Ndufaf3	2.5628436657621e-14	-0.432555539322499	0.035	0.344	5.53548603367956e-10	protein_coding
R3hdm4	2.70742252233286e-14	-0.406262997865604	0.049	0.365	5.84776190598675e-10	protein_coding
Polr2h	2.78662485984669e-14	-0.410164192366022	0.119	0.459	6.01883103478287e-10	protein_coding
Prr36	2.81420843353902e-14	0.231570484264961	0.196	0.047	6.07840879560093e-10	protein_coding
Ptprs	2.81429167569178e-14	0.709603281242301	0.559	0.358	6.07858859032668e-10	protein_coding
Tsen34	2.88339109474532e-14	-0.479321506646982	0.21	0.538	6.22783642554043e-10	protein_coding
Nudt2	3.04297773888489e-14	-0.405833504502041	0.028	0.333	6.57252761821748e-10	protein_coding
Ctnnbl1	3.1043209872975e-14	-0.421684525984215	0.119	0.461	6.70502290046386e-10	protein_coding
Jmjd1c	3.15573708255355e-14	0.758834727052222	0.559	0.367	6.81607652460741e-10	protein_coding
Polr2m	3.16502972722328e-14	-0.477154429977019	0.573	0.801	6.83614770782956e-10	protein_coding
Dpyd	3.17596177350846e-14	0.518339703920478	0.315	0.112	6.85975983460092e-10	protein_coding
Fam162a	3.29963864903349e-14	-0.635395815382138	0.203	0.523	7.12688951804743e-10	protein_coding
Eif2b1	3.41189359324087e-14	-0.415003982138254	0.063	0.38	7.36934897204096e-10	protein_coding
Rprm	3.43214954900577e-14	-0.649319143917391	0.084	0.414	7.41309981089756e-10	protein_coding
Hmox2	3.49373217019035e-14	-0.418963666991024	0.049	0.359	7.54611211439413e-10	protein_coding
Gm10076	3.61572468948046e-14	-0.488575703991818	0.189	0.523	7.80960375680884e-10	lncRNA
Cstb	3.70990142559702e-14	-0.431561838870646	0.077	0.396	8.01301608914701e-10	protein_coding
Cct7	3.71202213565149e-14	-0.430601603865707	0.734	0.891	8.01759661079365e-10	protein_coding
Sucla2	3.75181969970812e-14	-0.398482803751822	0.126	0.476	8.10355536939958e-10	protein_coding
Pnrc2	3.93598660988643e-14	-0.447208985219844	0.189	0.548	8.5013374786937e-10	protein_coding
Eif2s1	4.02448204006238e-14	-0.481952529344818	0.294	0.602	8.69247875833073e-10	protein_coding
Exoc4	4.09361193852697e-14	0.793943716534005	0.552	0.361	8.8417924260244e-10	protein_coding
Sem1	4.29379294149812e-14	-0.441875089969482	0.902	0.93	9.2741633743418e-10	protein_coding
Dpm2	4.29862484510616e-14	-0.413968757070632	0.049	0.364	9.2845998029448e-10	protein_coding
Eef1akmt1	4.49223852215938e-14	-0.426529746536667	0.084	0.403	9.70278598401205e-10	protein_coding
Pmpca	4.4929054921065e-14	-0.412807124284542	0.084	0.41	9.70422657240083e-10	protein_coding
Srp9	4.52352702876074e-14	-0.419050006800194	0.07	0.386	9.77036602942032e-10	protein_coding
Prkrip1	4.61643901404579e-14	-0.406911875960458	0.063	0.381	9.97104662643749e-10	protein_coding
Pym1	4.79829600836343e-14	-0.398788315833147	0.028	0.333	1.03638395484642e-09	protein_coding
Phlda1	4.88739102649791e-14	-0.739768873898841	0.056	0.369	1.05562758781328e-09	protein_coding
Ercc1	4.91100312743992e-14	-0.41538630492859	0.028	0.33	1.06072756549575e-09	protein_coding
Lsm12	5.00536060734414e-14	-0.389145378941508	0.098	0.433	1.08110783758026e-09	protein_coding
Mcrs1	5.07016162523913e-14	-0.414022557859021	0.07	0.389	1.0951042094354e-09	protein_coding
Map3k7	5.40776538726253e-14	0.343151228301371	0.294	0.098	1.16802324599483e-09	protein_coding
Sdf2l1	5.48287101512524e-14	-0.428856679206121	0.021	0.32	1.1842453105569e-09	protein_coding
Cib1	5.48673795775507e-14	-0.412663381740501	0.028	0.329	1.18508053149552e-09	protein_coding
Cbx5	5.52995470561832e-14	0.664321344892899	0.769	0.589	1.1944149168665e-09	protein_coding
Lrrc59	5.68615161986343e-14	-0.431556653526237	0.112	0.442	1.2281518883743e-09	protein_coding
Mfap3	5.6986177978065e-14	-0.397940416420606	0.07	0.399	1.23084445814823e-09	protein_coding
Fam213a	5.70460179063486e-14	-0.393589627665266	0	0.29	1.23213694075922e-09	NA
Smim12	5.79722348943187e-14	-0.409024804677152	0.028	0.329	1.25214230148239e-09	protein_coding
Mat2b	6.14686044289788e-14	-0.408302271244366	0.154	0.495	1.32766038706151e-09	protein_coding
Copz1	6.26722388305662e-14	-0.383417665675141	0.203	0.57	1.3536576865014e-09	protein_coding
Ndufc2	6.36764028631868e-14	-0.444746049115837	0.462	0.762	1.37534662544197e-09	protein_coding
Srsf9	6.43434193785842e-14	-0.434693278967756	0.091	0.418	1.38975351515804e-09	protein_coding
Sptssa	6.58503222155075e-14	-0.4336582952644	0.126	0.463	1.42230110953275e-09	protein_coding
Srsf5	6.60293799917806e-14	-0.465509292871922	0.455	0.758	1.42616857844247e-09	protein_coding
Spag7	6.64079102651313e-14	-0.382297344390978	0.203	0.572	1.43434445381657e-09	protein_coding
Cenpx	6.77432425929122e-14	-0.414686529546891	0.049	0.358	1.46318629676431e-09	protein_coding
Crcp	6.88451621706669e-14	-0.385693382625085	0.035	0.343	1.48698665772424e-09	protein_coding
Enc1	7.07731931959915e-14	0.462664017445206	0.378	0.156	1.52863019984022e-09	protein_coding
Gdi2	7.17222726881479e-14	-0.470932952704622	0.483	0.762	1.54912936779131e-09	protein_coding
Cacna2d1	7.3081024908132e-14	1.69763745799137	0.483	0.271	1.57847705699074e-09	protein_coding
Pts	7.4896911949447e-14	-0.411754597432725	0.028	0.327	1.61769840119611e-09	protein_coding
Trp53i11	7.52373314737091e-14	-0.59941549325259	0.552	0.885	1.62505112250064e-09	protein_coding
Tsta3	7.62830771282974e-14	-0.387354629099154	0.028	0.33	1.6476381828941e-09	NA
Arf4	7.77226188350759e-14	-0.450420268193381	0.65	0.883	1.6787308442188e-09	protein_coding
Ube2e1	7.80982251281231e-14	-0.457115799266709	0.448	0.754	1.68684356454233e-09	protein_coding
Cenpt	7.98675320054472e-14	-0.405824555363859	0.049	0.361	1.72505882378565e-09	protein_coding
Pole3	8.0476302637501e-14	-0.429314515244261	0.091	0.414	1.73820766066738e-09	protein_coding
Grina	8.27009293435514e-14	-0.480060356561836	0.07	0.384	1.78625737289137e-09	protein_coding
Isca2	8.58349565669544e-14	-0.406646866046015	0.098	0.425	1.85394922688965e-09	protein_coding
Ythdf2	8.74081140811559e-14	-0.439521405445038	0.182	0.517	1.88792785603889e-09	protein_coding
Cop1	8.81265349765416e-14	0.472923013338726	0.357	0.148	1.90344502895832e-09	protein_coding
Zfp422	9.04856020406872e-14	-0.44713215928408	0.322	0.691	1.9543985184768e-09	protein_coding
Surf2	9.09873104161287e-14	-0.390231688522583	0.021	0.319	1.96523491767796e-09	protein_coding
Acyp1	9.10973999443024e-14	-0.402713887880815	0.049	0.356	1.96761274139699e-09	protein_coding
Meaf6	9.14835476495832e-14	-0.407159792912007	0.042	0.35	1.97595314568335e-09	protein_coding
Cdh2	9.16853115749199e-14	0.754358407898753	0.622	0.456	1.98031104470670e-09	protein_coding
Ick	9.23662172739334e-14	-0.396898020691266	0	0.286	1.99501792689969e-09	NA
Mrpl44	9.29453591355474e-14	-0.401573530116955	0.042	0.347	2.00752681196869e-09	protein_coding
Snapc5	9.62394619245297e-14	-0.398879420947692	0.014	0.306	2.07867613810792e-09	protein_coding
Mbd5	9.66863661117206e-14	0.742090699855996	0.524	0.327	2.08832882164705e-09	protein_coding
Mrps10	9.71217961397787e-14	-0.408890858411642	0.056	0.368	2.09773367482308e-09	protein_coding
Vps36	9.79127451472525e-14	-0.429766287386804	0.147	0.475	2.11481738243551e-09	protein_coding
Dpp3	1.0041126999022e-13	-0.429976365772115	0.147	0.489	2.16878302051875e-09	protein_coding
Trp53	1.02509659377751e-13	-0.454982375252463	0.175	0.516	2.21410613290005e-09	protein_coding
Gnb1	1.02564928577005e-13	0.654235825938059	0.762	0.62	2.21529989233474e-09	protein_coding
Lrp6	1.038605629367e-13	0.462370721170458	0.385	0.168	2.24328429886979e-09	protein_coding
Sdf4	1.07003299511158e-13	-0.412619860215236	0.126	0.461	2.3111642661415e-09	protein_coding
Ssb	1.07558699907636e-13	-0.416236351269184	0.713	0.862	2.32316035930504e-09	protein_coding
Ccdc88a	1.07578295590935e-13	0.667061622386235	0.657	0.536	2.32358360646861e-09	protein_coding
Ccnl2	1.08278767444388e-13	-0.440116691543069	0.245	0.609	2.33871309803134e-09	protein_coding
Fkbp2	1.08980692822845e-13	-0.415857756123202	0.035	0.34	2.35387398428064e-09	protein_coding
Gps2	1.16187326913474e-13	-0.418878429034018	0.084	0.396	2.50953007400413e-09	protein_coding
Smim10l1	1.16879997850923e-13	-0.415891923373045	0.07	0.386	2.52449107358208e-09	protein_coding
Ppp1r14a	1.18439820192924e-13	-0.707556830412762	0.168	0.494	2.55818167634696e-09	protein_coding
Ost4	1.2074315779255e-13	-0.404842558746371	0.154	0.504	2.6079314651613e-09	protein_coding
Meis3	1.22059514915375e-13	-0.471736911418991	0.147	0.492	2.63636346265718e-09	protein_coding
Txndc12	1.24498241925115e-13	-0.401962623940742	0.112	0.445	2.68903752734055e-09	protein_coding
Usf1	1.29767554455029e-13	-0.398332703942138	0.028	0.326	2.80284940867416e-09	protein_coding
Chchd5	1.30743232269127e-13	-0.407417715330267	0.035	0.332	2.82392307378088e-09	protein_coding
Nr2c2	1.30826204306665e-13	0.449423952956449	0.315	0.118	2.82571518681966e-09	protein_coding
2610001J05Rik	1.31405162181515e-13	-0.474674194498544	0.224	0.558	2.83822009795854e-09	NA
Alkbh6	1.3352752019328e-13	-0.398694708695869	0.021	0.313	2.88406090865466e-09	protein_coding
Tusc2	1.36462435881757e-13	-0.385592935682543	0.07	0.389	2.94745215261007e-09	protein_coding
Fsd1	1.41981552942115e-13	-0.399618033553554	0.021	0.313	3.06665956199674e-09	protein_coding
Dnajb6	1.44468294340363e-13	-0.422883275567841	0.133	0.458	3.1203706894575e-09	protein_coding
Mtx1	1.48441041513556e-13	-0.404493894326101	0.042	0.347	3.20617805565129e-09	protein_coding
Plagl2	1.49538656210068e-13	0.40651594443299	0.28	0.096	3.22988543548125e-09	protein_coding
Zc3hc1	1.49687312950315e-13	-0.395921183251674	0.021	0.312	3.23309627241386e-09	protein_coding
Psmb7	1.49723805431772e-13	-0.4295292991607	0.455	0.751	3.23388447352083e-09	protein_coding
Polr1d	1.50933820976177e-13	-0.409219004675059	0.273	0.633	3.26001959926444e-09	protein_coding
Mrpl38	1.52759894262409e-13	-0.371657952212667	0.056	0.371	3.29946095617377e-09	protein_coding
Cmas	1.55522594076279e-13	-0.429096088722164	0.147	0.479	3.35913250945355e-09	protein_coding
Rraga	1.55921407326682e-13	-0.400183650393957	0.196	0.558	3.36774647684901e-09	protein_coding
Nhp2	1.56017230159972e-13	-0.508565055066655	0.343	0.625	3.36981615422523e-09	protein_coding
Vta1	1.58610955524088e-13	-0.441705449740924	0.287	0.626	3.42583802836477e-09	protein_coding
Bnip3	1.59412641261974e-13	-0.437477283325292	0.049	0.352	3.44315363861738e-09	protein_coding
Braf	1.59669457531828e-13	0.619780034283909	0.434	0.216	3.44870061322995e-09	protein_coding
Cops3	1.65347178369198e-13	-0.419332973287905	0.182	0.527	3.5713337055963e-09	protein_coding
Pdlim7	1.73786876977868e-13	-0.436037180349966	0.126	0.456	3.75362275584498e-09	protein_coding
Nedd4	1.77439935731927e-13	0.633570562589143	0.951	0.871	3.83252517187389e-09	protein_coding
Cmip	1.77535032010818e-13	0.646195712600131	0.51	0.304	3.83457915640166e-09	protein_coding
Zfp444	1.85388287662255e-13	-0.378698937593241	0.014	0.304	4.00420162521704e-09	protein_coding
Fiz1	1.85501958657355e-13	-0.396110995937207	0.07	0.383	4.00665680504021e-09	protein_coding
Nme4	1.89117769956898e-13	-0.395458410179258	0.014	0.304	4.08475471329904e-09	protein_coding
Zdhhc16	1.90463894845292e-13	-0.393024867718546	0.042	0.342	4.11382966476347e-09	protein_coding
Nudt21	1.91199785643129e-13	-0.464168106318943	0.336	0.671	4.12972417010594e-09	protein_coding
Glo1	1.93366733102306e-13	-0.586545440511364	0.196	0.502	4.17652806827671e-09	protein_coding
0610037L13Rik	1.95294935141214e-13	-0.37836817380222	0	0.28	4.21817530411508e-09	NA
Abcf1	1.9576097626731e-13	-0.381926287666495	0.147	0.505	4.22824132639764e-09	protein_coding
Hint1	1.98130126756616e-13	-0.467975361594023	0.86	0.913	4.27941260781616e-09	protein_coding
Psmd11	2.13173697270701e-13	-0.401977844570911	0.343	0.67	4.60433868734987e-09	protein_coding
Tvp23b	2.22348203283734e-13	-0.402069265108762	0.049	0.353	4.80249884272537e-09	protein_coding
Pank3	2.25247154492461e-13	0.374320393598941	0.322	0.119	4.86511328988267e-09	protein_coding
Tex30	2.25316893306851e-13	-0.420365022167636	0.028	0.319	4.86661957853467e-09	protein_coding
Pycr2	2.3700030972421e-13	-0.383361626713768	0.049	0.349	5.11896968973321e-09	protein_coding
Fmc1	2.46070889425725e-13	-0.392510276071103	0.077	0.387	5.31488514070624e-09	protein_coding
Txndc17	2.46379832344127e-13	-0.442014889469902	0.28	0.617	5.32155799880081e-09	protein_coding
Pou2f1	2.47687967899213e-13	0.597491395915567	0.49	0.277	5.34981241865511e-09	protein_coding
Hmg20b	2.6111624221e-13	-0.433564580142483	0.126	0.443	5.63984971549379e-09	protein_coding
Cops4	2.64599962600634e-13	-0.411494186875671	0.287	0.617	5.7150945922111e-09	protein_coding
Sdf2	2.65071173887114e-13	-0.422474618458273	0.182	0.507	5.72527228478778e-09	protein_coding
Fyn	2.67765429635657e-13	0.649893767764524	0.594	0.404	5.78346551470056e-09	protein_coding
Tiprl	2.68864691377175e-13	-0.399601550790526	0.133	0.456	5.8072084690556e-09	protein_coding
Leprotl1	2.75677346574187e-13	-0.42606109632165	0.161	0.483	5.95435500865588e-09	protein_coding
Mrps28	2.75750211510027e-13	-0.415462305143296	0.14	0.479	5.95592881840507e-09	protein_coding
Scnm1	2.84849664480415e-13	-0.389893523661733	0.021	0.308	6.15246790311249e-09	protein_coding
Ilkap	2.92923528897417e-13	-0.41647840360143	0.126	0.45	6.3268553006553e-09	protein_coding
Clns1a	2.94691647806565e-13	-0.424773577308333	0.259	0.598	6.365044900974e-09	protein_coding
Aamp	2.96132667343077e-13	-0.364735043164662	0.21	0.549	6.39616948194311e-09	protein_coding
Arl6ip5	2.97139817738759e-13	-0.422929959943477	0.063	0.368	6.41792292333945e-09	protein_coding
Rnf34	3.06461224842924e-13	-0.41973842162806	0.126	0.439	6.6192559953823e-09	protein_coding
Pih1d1	3.08013856214894e-13	-0.378466341634138	0.035	0.333	6.65279128038549e-09	protein_coding
Nol12	3.10075924082635e-13	-0.383373909412113	0.021	0.307	6.69732988426083e-09	protein_coding
Peg3	3.149410515879e-13	0.761990257293701	0.462	0.236	6.80241177324706e-09	protein_coding
Kctd5	3.20846432958161e-13	-0.401486701851701	0.084	0.386	6.92996210546332e-09	protein_coding
2410004B18Rik	3.26793766728136e-13	-0.388620527431611	0.056	0.359	7.05841856756101e-09	protein_coding
Trnau1ap	3.30771920077462e-13	-0.377619510451384	0.084	0.4	7.1443427017531e-09	protein_coding
Rpf1	3.34507055144656e-13	-0.381905864608321	0.119	0.443	7.22501788406943e-09	protein_coding
Ip6k2	3.44682062126048e-13	-0.405036510211473	0.154	0.499	7.4447878598605e-09	protein_coding
Prrc2c	3.50600041277859e-13	0.559484834873852	0.755	0.552	7.57261029156048e-09	protein_coding
2310033P09Rik	3.51489476418901e-13	-0.386693280573947	0.035	0.331	7.59182120117185e-09	protein_coding
2210016L21Rik	3.67872260920474e-13	-0.391987481287757	0.049	0.346	7.94567296362132e-09	protein_coding
Osgep	3.79141139326874e-13	-0.382830864131925	0.021	0.308	8.18906946832114e-09	protein_coding
Commd3	3.86182551565197e-13	-0.394948602198886	0.07	0.382	8.34115693125668e-09	protein_coding
Actg1	3.87316462166974e-13	-0.395008439490048	0	0.276	8.36564826634446e-09	protein_coding
Ube2g2	3.91918458621131e-13	-0.367739357569343	0.07	0.375	8.46504678775781e-09	protein_coding
Trappc6b	4.008411036915e-13	-0.395751893249381	0.105	0.429	8.6577669986327e-09	protein_coding
Bod1l	4.19824630341223e-13	-0.395747341162911	0.175	0.52	9.06779219074007e-09	protein_coding
Cebpzos	4.2463441114418e-13	-0.378185995210165	0.021	0.308	9.17167864630315e-09	protein_coding
Polr2i	4.28418118717416e-13	-0.357545555079238	0.154	0.498	9.25340294617746e-09	protein_coding
Lyrm2	4.41196373685916e-13	-0.389742739834598	0.049	0.345	9.52940047524211e-09	protein_coding
Puf60	4.48464544309947e-13	-0.439354937431135	0.378	0.703	9.68638569255055e-09	protein_coding
Lsm5	4.52193973466349e-13	-0.412629733268973	0.091	0.411	9.76693763289968e-09	protein_coding
Ptov1	4.53949009007482e-13	-0.402115243024531	0.601	0.866	9.8048446455526e-09	protein_coding
Imp3	4.54248824680476e-13	-0.404043925714247	0.161	0.487	9.81132036427361e-09	protein_coding
Mad2l2	4.61886123130655e-13	-0.408733321689821	0.049	0.341	9.97627837349901e-09	protein_coding
Chmp6	4.69656214815539e-13	-0.377332276305943	0.014	0.294	1.01441045838008e-08	protein_coding
2210016F16Rik	4.74267555182426e-13	-0.381834105624938	0.035	0.323	1.02437049243852e-08	protein_coding
Emd	4.81424129193124e-13	-0.408365669093542	0.14	0.468	1.03982797664423e-08	protein_coding
Rtcb	4.81762146028465e-13	-0.373175380741609	0.175	0.514	1.04055805920688e-08	protein_coding
Eif2b2	4.90731943088915e-13	-0.379844089086582	0.084	0.397	1.05993192387775e-08	protein_coding
Ndufaf8	4.91988792873844e-13	-0.375469566162686	0.007	0.283	1.06264659372822e-08	protein_coding
Xpo1	4.96102246447422e-13	0.604483108494957	0.455	0.242	1.07153124210179e-08	protein_coding
Tmed2	4.96239267693579e-13	-0.407112408891389	0.161	0.499	1.07182719429136e-08	protein_coding
Nans	5.02214367415385e-13	-0.40146291237387	0.021	0.304	1.08473281218049e-08	protein_coding
Zmym4	5.34068434485097e-13	0.61673224848147	0.448	0.241	1.15353441164436e-08	protein_coding
Jarid2	5.34570880462401e-13	0.612123537229204	0.455	0.247	1.15461964471074e-08	protein_coding
Rnf121	5.39528372307096e-13	-0.431699079629732	0.077	0.386	1.1653273313461e-08	protein_coding
Gspt1	5.52722853155337e-13	-0.409408763315791	0.21	0.535	1.19382609053021e-08	protein_coding
Zfp637	5.68305259124287e-13	-0.375341822815349	0.035	0.324	1.22748252918255e-08	protein_coding
Gtf2f1	5.88228420011396e-13	-0.373551874428721	0.014	0.292	1.27051456438261e-08	protein_coding
Apool	6.00440164909703e-13	-0.40262933928051	0.091	0.396	1.29689071218847e-08	protein_coding
Drg2	6.15609183247985e-13	-0.378141985782866	0.028	0.315	1.32965427489732e-08	protein_coding
Glrx2	6.24174023687006e-13	-0.398794082150181	0.091	0.396	1.34815347376156e-08	protein_coding
Nars	6.24567175123945e-13	-0.391557509650372	0.126	0.452	1.34900264155021e-08	protein_coding
Capzb	6.33649477051358e-13	-0.413486851660456	0.378	0.687	1.36861950548323e-08	protein_coding
Mkl1	6.44760793896095e-13	-0.381234456283225	0	0.271	1.39261883873618e-08	NA
Npm3	6.52678410348615e-13	-0.428311473546295	0.049	0.342	1.40972009851197e-08	protein_coding
Hint2	6.56261801041368e-13	-0.368851151636894	0.021	0.304	1.41745986406925e-08	protein_coding
Hnrnph1	6.63371062922535e-13	0.715917886495407	0.678	0.644	1.43281515880638e-08	protein_coding
Gm43518	6.72398886739787e-13	-0.367327698713934	0	0.271	1.45231435546927e-08	protein_coding
Rheb	6.78184616367829e-13	-0.420220917650887	0.224	0.545	1.46481095289287e-08	protein_coding
Ube2n	6.86374395577791e-13	-0.389729525134686	0.133	0.456	1.48250005700847e-08	protein_coding
Rtca	6.98808760174882e-13	-0.392510276071103	0.091	0.393	1.50935704110173e-08	protein_coding
Nifk	7.02393222022324e-13	-0.369095438144846	0.077	0.393	1.51709912024602e-08	protein_coding
Ggps1	7.03844227585339e-13	-0.415534680309314	0.126	0.44	1.52023314716157e-08	protein_coding
Nsg1	7.24627753775065e-13	-0.489487773905999	0.238	0.574	1.56512348537876e-08	protein_coding
Lpp	7.2830995285673e-13	0.615859749459875	0.427	0.214	1.57307666717525e-08	protein_coding
Tubb2a	7.32636744571751e-13	-0.696451979954977	0.168	0.489	1.58242210460052e-08	protein_coding
Naxe	7.34009127237824e-13	-0.383596298841657	0.035	0.323	1.58538631392098e-08	protein_coding
Rims2	7.51834783734105e-13	0.669486555902874	0.469	0.256	1.62388794938729e-08	protein_coding
Mvd	7.52277459398252e-13	-0.380219965716091	0.007	0.28	1.62484408455428e-08	protein_coding
Psmd3	7.64095933131543e-13	-0.378747376998987	0.133	0.464	1.65037080597082e-08	protein_coding
1700021F05Rik	7.75136927007244e-13	-0.370696796253806	0	0.27	1.67421824864295e-08	NA
Tsfm	7.78282515881546e-13	-0.385248350418156	0.084	0.4	1.68101240605255e-08	protein_coding
Mrpl9	7.80272456907133e-13	-0.390516979463983	0.056	0.349	1.68531047967372e-08	protein_coding
Ccar1	8.07190667731991e-13	0.599330225419525	0.762	0.637	1.74345112323433e-08	protein_coding
Psmd10	8.15147847354456e-13	-0.387168697726917	0.105	0.417	1.76063783550089e-08	protein_coding
Rrp7a	8.22506818937576e-13	-0.373916044770842	0.042	0.337	1.77653247822327e-08	protein_coding
Cnih4	8.504394423995e-13	-0.355903880898115	0.105	0.439	1.83686415163868e-08	protein_coding
Apip	8.66662198751223e-13	-0.385976477387072	0.035	0.318	1.87190368308277e-08	protein_coding
Tomm20	8.72269494496021e-13	-0.373441259041572	0.056	0.355	1.88401488116196e-08	protein_coding
Rspo3	9.14783526016377e-13	0.610683381290826	0.147	0.031	1.97584093784277e-08	protein_coding
Pak1ip1	9.30340744350452e-13	-0.355746426654752	0.154	0.492	2.00944297372254e-08	protein_coding
1110004E09Rik	9.36375545253787e-13	-0.366845756153619	0	0.268	2.02247754019365e-08	NA
Stk38	9.43568353117582e-13	-0.385505161489301	0.077	0.383	2.03801328589867e-08	protein_coding
Mapk8ip1	1.01069388583036e-12	-0.405605284136005	0.042	0.33	2.18299772400498e-08	protein_coding
Sept6	1.0216689329038e-12	-0.38409505545089	0	0.268	2.20670272817892e-08	NA
Taf11	1.03143940083659e-12	-0.368199632440256	0.175	0.505	2.22780596186694e-08	protein_coding
Ank2	1.05460992378583e-12	0.808380899373018	0.629	0.439	2.27785197438502e-08	protein_coding
Xbp1	1.06171499006568e-12	-0.427322127327666	0.098	0.403	2.29319820704287e-08	protein_coding
Mrpl35	1.07253014589981e-12	-0.362834101825661	0.098	0.415	2.316557862129e-08	protein_coding
Pcbp2	1.10613786309856e-12	-0.40638018269952	0.664	0.86	2.38914717050657e-08	protein_coding
Taf6l	1.10921702041861e-12	-0.36505521738842	0.014	0.29	2.39579784240216e-08	protein_coding
Rnh1	1.12698721120782e-12	-0.390439133998515	0.042	0.326	2.43417967748778e-08	protein_coding
Igbp1	1.25063470544577e-12	-0.359695238223973	0.133	0.461	2.70124590029232e-08	protein_coding
Fuca1	1.26044440490339e-12	-0.407603630799184	0.049	0.337	2.72243387015083e-08	protein_coding
Akr7a5	1.26493263449739e-12	-0.377889905924182	0.063	0.355	2.73212799725092e-08	protein_coding
Ciapin1	1.29094472980704e-12	-0.42206290564991	0.357	0.685	2.78831152191023e-08	protein_coding
Epb41	1.29499455706167e-12	0.815578596781382	0.692	0.535	2.79705874379749e-08	protein_coding
Mars	1.30535100140965e-12	-0.36201745499073	0	0.265	2.81942762794471e-08	NA
BC003965	1.37122148122166e-12	-0.337998640861436	0.07	0.37	2.96170127729067e-08	protein_coding
Megf9	1.38486341226506e-12	0.529183598723046	0.427	0.215	2.9911664841513e-08	protein_coding
Sec61g	1.43233881431196e-12	-0.365398961740985	0	0.265	3.0937086050324e-08	protein_coding
Iah1	1.44025140451754e-12	-0.371657952212668	0.028	0.305	3.11079900861745e-08	protein_coding
Nelfe	1.46329233836776e-12	-0.380391834479232	0.035	0.318	3.16056512164052e-08	protein_coding
D930028M14Rik	1.4638289384746e-12	-1.21415033468843	0.063	0.349	3.16172412421128e-08	lncRNA
Ndufs6	1.47250242546644e-12	-0.418674578714155	0.322	0.639	3.18045798876497e-08	protein_coding
Hmgn3	1.55472170305184e-12	-0.39993494259376	0.119	0.434	3.35804340642166e-08	protein_coding
Mrpl48	1.6244865326887e-12	-0.370344620268635	0.077	0.377	3.50872846195432e-08	protein_coding
Tmem230	1.62538503629456e-12	-0.383730784513242	0.07	0.358	3.51066913989263e-08	protein_coding
Snrpa1	1.68845723094728e-12	-0.510019597762589	0.413	0.648	3.64689877312302e-08	protein_coding
Ndufb4	1.69147699556178e-12	-0.381698894642005	0.042	0.326	3.65342116271388e-08	protein_coding
Lcmt1	1.84296679779569e-12	-0.370804286483092	0.098	0.401	3.98062398655891e-08	protein_coding
Sdccag3	1.84561488062003e-12	-0.35085065317183	0	0.262	3.9863435806512e-08	NA
Slc16a3	1.85678676444222e-12	-0.407417715330267	0.014	0.291	4.01047373251875e-08	protein_coding
Cdc25b	1.89886709699491e-12	-0.501390226399739	0.119	0.421	4.1013630427993e-08	protein_coding
Ddx18	1.91056154794218e-12	-0.390837671007502	0.063	0.352	4.12662188740032e-08	protein_coding
March2	1.93509213984114e-12	-0.359112698893554	0	0.262	4.17960551284289e-08	NA
Fam192a	1.9465029117356e-12	-0.361112481851224	0.112	0.436	4.20425163905771e-08	NA
Idh2	1.95108088868176e-12	-0.428057122385583	0.322	0.662	4.21413961146374e-08	protein_coding
Parp2	1.95290549663208e-12	-0.369366140704678	0.035	0.318	4.21808058217562e-08	protein_coding
Tnrc6c	1.96165392070686e-12	0.607413431183274	0.455	0.246	4.23697630333476e-08	protein_coding
Vapa	1.96395057264274e-12	-0.45576521898451	0.357	0.649	4.24193684185105e-08	protein_coding
Coro1b	1.97935267205933e-12	-0.364433625444755	0	0.262	4.27520383638095e-08	protein_coding
2310009B15Rik	1.99216819890424e-12	-0.399130637544238	0.112	0.411	4.30288409281328e-08	protein_coding
Dynll2	1.99835118420316e-12	-0.392990154588508	0.224	0.569	4.31623872276041e-08	protein_coding
Ppp2r1a	2.02550132597175e-12	-0.381347008381101	0.287	0.645	4.37488031396638e-08	protein_coding
Stx7	2.04791153122167e-12	-0.390197512774231	0.091	0.395	4.4232841162857e-08	protein_coding
Taf7	2.05882503343023e-12	-0.374440392883994	0.028	0.305	4.44685618970595e-08	protein_coding
Tmem120a	2.06598425102341e-12	-0.383840574478737	0.014	0.286	4.46231938378546e-08	protein_coding
Ppp5c	2.07496472474719e-12	-0.353702586150238	0.049	0.34	4.48171630898145e-08	protein_coding
D10Jhu81e	2.07874603854071e-12	-0.360565808005042	0	0.262	4.48988356864407e-08	NA
Dnajc30	2.14033969540259e-12	-0.366976912931087	0.028	0.302	4.62291970810005e-08	protein_coding
Emc3	2.16715423851799e-12	-0.357145122513776	0.07	0.369	4.680836439775e-08	protein_coding
Trove2	2.19563844486662e-12	-0.362984408807685	0	0.262	4.7423594770674e-08	NA
Zfp622	2.23045634910698e-12	-0.371187329132034	0.021	0.292	4.81756266843616e-08	protein_coding
Prpsap1	2.23202537507172e-12	-0.362843903442223	0.147	0.464	4.8209516076174e-08	protein_coding
Arl1	2.26182755176657e-12	-0.376170608506579	0.056	0.342	4.88532132906063e-08	protein_coding
Rpp30	2.27408474735297e-12	-0.371657952212667	0.077	0.377	4.91179564580768e-08	protein_coding
Zfp608	2.36832187941866e-12	0.902542371273453	0.497	0.324	5.11533842735637e-08	protein_coding
Ift74	2.36959996201056e-12	-0.387976917938881	0.161	0.486	5.11809895794661e-08	protein_coding
Neurog1	2.37722804503785e-12	-1.13750352374993	0.217	0.486	5.13457485447726e-08	protein_coding
Zfp358	2.37925821252809e-12	-0.38125269462058	0.084	0.379	5.13895981323941e-08	protein_coding
Ppp1r2	2.52519111051476e-12	-0.372048238983853	0.168	0.487	5.45416027960083e-08	protein_coding
Fdft1	2.53021200815375e-12	-0.438772148071204	0.119	0.428	5.46500491641129e-08	protein_coding
Luc7l2	2.55527731402125e-12	0.559000324403065	0.678	0.515	5.5191434705545e-08	protein_coding
Cisd2	2.57083742762671e-12	-0.391885760440369	0.161	0.472	5.55275175993093e-08	protein_coding
Psmd4	2.57999085858787e-12	-0.358879347491365	0.483	0.786	5.57252225546394e-08	protein_coding
Stip1	2.59139790319276e-12	-0.413041872977787	0.266	0.593	5.59716033110603e-08	protein_coding
Rsrp1	2.60004962247152e-12	-0.437755091250169	0.427	0.765	5.61584717957624e-08	protein_coding
Tox3	2.60531639140462e-12	0.774721058555606	0.573	0.43	5.62722287379483e-08	protein_coding
Bola3	2.69024017015136e-12	-0.385880852036211	0.042	0.319	5.81064974350993e-08	protein_coding
Snrnp25	2.74171946332843e-12	-0.372914108183093	0.112	0.42	5.92183986884308e-08	protein_coding
Smu1	2.86542419275958e-12	-0.360546980765702	0.154	0.491	6.18902971394143e-08	protein_coding
Znrd1	2.91923011926168e-12	-0.360450823532961	0.084	0.387	6.30524513459331e-08	NA
Acly	2.95297625018172e-12	-0.373158805446479	0.189	0.517	6.37813340276749e-08	protein_coding
Slirp	2.97532357641568e-12	-0.37708162416769	0.168	0.493	6.42640139270023e-08	protein_coding
Tssc4	3.0146342665657e-12	-0.372101108425916	0.063	0.355	6.51130855235525e-08	protein_coding
Cse1l	3.04878553218212e-12	0.435696969844937	0.343	0.146	6.58507187096015e-08	protein_coding
Dlg3	3.13791465217376e-12	0.293474897192472	0.196	0.055	6.77758185723009e-08	protein_coding
Trappc13	3.16437414308763e-12	-0.361936846244187	0.07	0.36	6.83473171165498e-08	protein_coding
Sde2	3.17534656304041e-12	-0.368084711894648	0.063	0.351	6.85843104151097e-08	protein_coding
Tgs1	3.22440364774897e-12	-0.395044800939293	0.147	0.455	6.964389438773e-08	protein_coding
Nsmce4a	3.24824818501001e-12	-0.451155872527037	0.168	0.477	7.01589125480312e-08	protein_coding
Aplp1	3.25213468390412e-12	-0.465840391269375	0.077	0.365	7.0242857037645e-08	protein_coding
Rchy1	3.29489309187423e-12	-0.377810179194263	0.077	0.368	7.11663958913916e-08	protein_coding
Rab5b	3.37397698322547e-12	-0.363221115064028	0.028	0.299	7.28745288606868e-08	protein_coding
Acat2	3.51410363359593e-12	-0.465081498149405	0.28	0.596	7.59011243820386e-08	protein_coding
Pop4	3.5348267741598e-12	-0.401457221931374	0.112	0.41	7.63487234950775e-08	protein_coding
Cox11	3.5484906462446e-12	-0.358601799387221	0.028	0.301	7.66438494682371e-08	protein_coding
Mllt10	3.55921179909414e-12	0.607372569862205	0.615	0.417	7.68754156486343e-08	protein_coding
Acot13	3.69034863251031e-12	-0.366912240562017	0.014	0.278	7.97078401135902e-08	protein_coding
Cwc15	3.70111987610949e-12	-0.387784169755997	0.371	0.72	7.99404882040888e-08	protein_coding
Ubxn4	3.73322071568720e-12	-0.396651128867847	0.308	0.666	8.06338342381279e-08	protein_coding
Tor1a	3.87554984682877e-12	-0.379563150298014	0.077	0.367	8.37080011416545e-08	protein_coding
Adipor1	3.89669132660227e-12	-0.403419833680245	0.168	0.465	8.41646359632823e-08	protein_coding
Sqle	4.01457812577343e-12	-0.402859505467842	0.084	0.377	8.67108729385803e-08	protein_coding
Magi2	4.13810740009875e-12	0.672161655274828	0.343	0.148	8.93789817347329e-08	protein_coding
Emg1	4.35360632680056e-12	-0.469054715007247	0.329	0.595	9.40335430525654e-08	protein_coding
Calm3	4.44937087642339e-12	-0.440057399863013	0.441	0.753	9.61019615598689e-08	protein_coding
Fam173a	4.46701284114096e-12	-0.344990001750587	0	0.255	9.64830103558035e-08	NA
Ints11	4.50724174425212e-12	-0.376653910439876	0.056	0.333	9.73519144341015e-08	protein_coding
Upf3a	4.55325789899758e-12	-0.378967379075207	0.049	0.324	9.83458173604488e-08	protein_coding
H2afx	4.59740288459158e-12	-0.728967797202531	0.21	0.474	9.92993049042934e-08	NA
Ptrh2	4.69497126932088e-12	-0.39580403954437	0.098	0.386	1.01406684446062e-07	protein_coding
Exosc1	4.71239559023271e-12	-0.366644633173293	0.042	0.321	1.01783032353436e-07	protein_coding
Atg3	4.72142267044768e-12	-0.349950562652321	0.119	0.429	1.01978008259e-07	protein_coding
Kcnh2	4.77503765462591e-12	-0.42476928867223	0.091	0.386	1.03136038302265e-07	protein_coding
H1f0	4.77521782583261e-12	-0.677824050609673	0.706	0.851	1.03139929820158e-07	protein_coding
Anapc15	4.78711513287159e-12	-0.347961859769311	0.035	0.318	1.03396899754893e-07	protein_coding
2010320M18Rik	4.7945626919689e-12	-0.358808529945656	0.014	0.276	1.03557759583836e-07	lncRNA
Tubb4a	4.80548375971467e-12	-0.459744462259015	0.028	0.302	1.03793643726077e-07	protein_coding
Nlk	4.86667987020886e-12	0.673078565400838	0.483	0.281	1.05115418516641e-07	protein_coding
Ddrgk1	5.07396590641479e-12	-0.36791433664236	0.028	0.296	1.09592589612653e-07	protein_coding
Sdhaf4	5.28587645733537e-12	-0.367160769515939	0.063	0.344	1.14169645601987e-07	protein_coding
Ubl4a	5.30362600986823e-12	-0.373031293621361	0.042	0.317	1.14553018187144e-07	protein_coding
Ikbkap	5.40999097796168e-12	-0.348411607720412	0	0.254	1.16850395132994e-07	NA
1500011B03Rik	5.41387515633946e-12	-0.384279324164932	0.126	0.433	1.16934289501776e-07	protein_coding
Cct2	5.52033201782157e-12	-0.423192380446211	0.594	0.835	1.19233651252928e-07	protein_coding
Clp1	5.58515164790389e-12	-0.353315372090865	0.021	0.288	1.20633690443076e-07	protein_coding
Smim11	5.88713898658022e-12	-0.39548396593892	0.112	0.41	1.27156314971146e-07	protein_coding
Asna1	6.02027411995279e-12	-0.373245512252799	0.154	0.47	1.3003190071686e-07	NA
Pcdh11x	6.06449047835326e-12	0.209650612302274	0.112	0.02	1.30986929841952e-07	protein_coding
Pou3f3	6.08681278350284e-12	0.542534133297259	0.315	0.13	1.31469069310878e-07	protein_coding
Fam118b	6.09196133480416e-12	-0.381438973005253	0.07	0.352	1.31580272870435e-07	protein_coding
Gins4	6.11859897943409e-12	-0.359030343884918	0.049	0.331	1.32155619356797e-07	protein_coding
Sod2	6.16974995903276e-12	-0.379742682344354	0.091	0.389	1.33260429365149e-07	protein_coding
Ebpl	6.20110344261273e-12	-0.367357814779042	0.084	0.378	1.33937633256992e-07	protein_coding
Pgk1	6.22598135229963e-12	-0.355716408343646	0	0.253	1.3447497122832e-07	protein_coding
Pcif1	6.26159103165187e-12	-0.356927051635811	0.042	0.316	1.35244104692649e-07	protein_coding
Emc7	6.30429398550244e-12	-0.35459453578545	0.105	0.4	1.36166445792867e-07	protein_coding
Taf12	6.43866594879402e-12	-0.34166321191483	0.091	0.39	1.39068745828002e-07	protein_coding
Tmem60	6.62192373810407e-12	-0.328924967224135	0.049	0.331	1.4302693081931e-07	protein_coding
Ak2	6.66078979970815e-12	-0.397292297530321	0.147	0.452	1.43866398883896e-07	protein_coding
Ppil4	6.77731221322711e-12	-0.327862834332983	0.126	0.438	1.46383166493492e-07	protein_coding
Sccpdh	6.79366063650719e-12	-0.36543942947751	0.07	0.354	1.46736276087919e-07	protein_coding
Cfl1	7.04562515476065e-12	-0.385032314223283	0.986	1	1.52178457717675e-07	protein_coding
Nsdhl	7.20683948243161e-12	-0.410263794504731	0.049	0.324	1.5566052598104e-07	protein_coding
Mrpl17	7.20724132121425e-12	-0.36101943176632	0.154	0.461	1.55669205296906e-07	protein_coding
Ss18l2	7.65117048663372e-12	-0.360769636069931	0.056	0.333	1.65257631340802e-07	protein_coding
Mrpl22	7.8865456912687e-12	-0.358201093320826	0.084	0.374	1.70341500385713e-07	protein_coding
Ruvbl2	7.9223552815397e-12	-0.366134448033277	0.098	0.393	1.71114951725976e-07	protein_coding
Fibp	8.02424363156515e-12	-0.379563150298014	0.077	0.361	1.73315638198176e-07	protein_coding
Mn1	8.03751716562833e-12	0.368662748211919	0.28	0.104	1.73602333260406e-07	protein_coding
Mrfap1	8.24981866735531e-12	-0.387879731782693	0.622	0.824	1.78187833396207e-07	protein_coding
R3hcc1	8.32625216370312e-12	-0.350291183078921	0.035	0.304	1.79838720483824e-07	protein_coding
Atp6ap2	8.41445586055443e-12	-0.36203994965107	0.14	0.45	1.81743832132115e-07	protein_coding
Mphosph10	8.41991628916178e-12	-0.360981159425033	0.063	0.347	1.81861771929605e-07	protein_coding
Nectin1	8.49099402177575e-12	0.419571091338101	0.301	0.117	1.83396979876335e-07	protein_coding
Hdac1	8.54926235548626e-12	-0.383522287505742	0.147	0.458	1.84655517616148e-07	protein_coding
Wdr26	8.67625240327533e-12	0.581986412095593	0.476	0.284	1.87398375658344e-07	protein_coding
Yipf5	8.81966924418866e-12	-0.366397435751972	0.084	0.369	1.90496036005231e-07	protein_coding
Dvl1	8.83194320666276e-12	0.17230048720139	0.14	0.03	1.90761141320709e-07	protein_coding
Ccnc	8.89197619447996e-12	-0.371657952212667	0.105	0.4	1.92057793824573e-07	protein_coding
Mrps30	8.93062995719031e-12	-0.346170347640001	0.056	0.338	1.92892676445353e-07	protein_coding
Tnpo1	9.28055506956594e-12	0.681469287057657	0.524	0.35	2.00450708947555e-07	protein_coding
Rbbp7	9.30531373002838e-12	-0.411351107316464	0.154	0.447	2.00985471254883e-07	protein_coding
Lsm7	9.63710819596482e-12	-0.350178224802216	0.014	0.271	2.08151899924644e-07	protein_coding
Rab39	1.06306125727803e-11	-0.341910608818615	0.021	0.283	2.29610600959481e-07	protein_coding
Coq5	1.08376504271879e-11	-0.358862346907579	0.056	0.327	2.34082411576831e-07	protein_coding
Fam208b	1.11245795688444e-11	-0.350363173849439	0	0.249	2.40279794107471e-07	NA
Tpgs2	1.11598641402261e-11	-0.374385164822321	0.049	0.321	2.41041905564744e-07	protein_coding
Hipk1	1.12395727231012e-11	0.287363138236823	0.224	0.071	2.42763531246262e-07	protein_coding
Prpf19	1.13740063268369e-11	-0.406511784348606	0.217	0.528	2.45667162653351e-07	protein_coding
Rbm4b	1.1686876480472e-11	-0.344536889822331	0.245	0.584	2.52424845101715e-07	protein_coding
Aasdhppt	1.17734416915221e-11	-0.352499615071977	0.035	0.299	2.54294567095186e-07	protein_coding
Tmem101	1.22792988362754e-11	-0.357852152687637	0.042	0.311	2.65220575564712e-07	protein_coding
Thoc6	1.22916422446543e-11	-0.349843014286957	0.112	0.41	2.65487180842287e-07	protein_coding
Polr2d	1.31129717482981e-11	-0.338743329739932	0.203	0.537	2.8322707679149e-07	protein_coding
Leprot	1.34487756743473e-11	-0.343817674583274	0.021	0.281	2.90480105790228e-07	protein_coding
Cltc	1.41503509799051e-11	0.45086740448629	0.413	0.209	3.05633430814971e-07	protein_coding
Snap47	1.41776874051536e-11	-0.375693465447824	0.063	0.336	3.06223870263913e-07	protein_coding
Phb	1.44790381571583e-11	-0.333196788607955	0	0.246	3.12732745156462e-07	protein_coding
Med4	1.45696433135949e-11	-0.365357963856929	0.063	0.336	3.14689725930335e-07	protein_coding
Mrps35	1.46473568688897e-11	-0.340591754132301	0.049	0.319	3.16368261011149e-07	protein_coding
Serinc1	1.46630040031672e-11	-0.348680104653787	0.294	0.642	3.16706223464409e-07	protein_coding
Bola2	1.49134465143081e-11	-0.339753808622462	0.126	0.437	3.22115531262541e-07	protein_coding
Anp32b	1.53883693064758e-11	0.579622214313126	0.902	0.648	3.32373388650571e-07	protein_coding
Lpar6	1.55545333595145e-11	-0.403655842300761	0.077	0.352	3.35962366032154e-07	protein_coding
Ehd1	1.62384035347114e-11	-0.350084540264316	0.049	0.324	3.50733277946231e-07	protein_coding
Plxna1	1.6433996647204e-11	0.370030052195942	0.273	0.1	3.5495789358296e-07	protein_coding
Pdcd10	1.65295872215875e-11	-0.375067572803284	0.112	0.397	3.57022554399069e-07	protein_coding
Fam173b	1.65305600390777e-11	-0.338613980652932	0	0.245	3.57043566284039e-07	NA
Naa35	1.70262209760805e-11	-0.36181016625632	0.175	0.477	3.67749346862362e-07	protein_coding
Mpdu1	1.70737555385056e-11	-0.349820369153379	0.126	0.426	3.68776045876182e-07	protein_coding
Cks2	1.79548224511148e-11	-0.564303030155063	0.021	0.276	3.87806210121628e-07	protein_coding
Washc3	1.81045174159911e-11	-0.353488307451529	0.07	0.35	3.91039471667991e-07	protein_coding
Polr2e	1.85216488756525e-11	-0.368747091117454	0.238	0.533	4.00049094065219e-07	protein_coding
Rbm22	1.92676334690263e-11	-0.345817947277408	0.126	0.429	4.16161615297498e-07	protein_coding
Ruvbl1	1.94654725680645e-11	-0.346911289876982	0.056	0.329	4.20434741997624e-07	protein_coding
Commd7	2.01617149656311e-11	-0.361184620983159	0.091	0.371	4.35472881542665e-07	protein_coding
Atp6v1c1	2.03877413793269e-11	-0.354267815338598	0.07	0.346	4.40354826052081e-07	protein_coding
Atf6b	2.10334110349335e-11	-0.346911289876982	0.063	0.337	4.54300644943528e-07	protein_coding
Pyurf	2.16657984968842e-11	-0.342258438952877	0.007	0.254	4.67959581734203e-07	protein_coding
Ppih	2.18280191468756e-11	-0.320470497353878	0.035	0.303	4.71463385553366e-07	protein_coding
Rps28	2.21299944710975e-11	-0.426423755643559	0.622	0.819	4.77985750581236e-07	protein_coding
Copb2	2.24226557960399e-11	-0.358272457145348	0.126	0.414	4.84306942538665e-07	protein_coding
Sdhaf2	2.2429109698216e-11	-0.343088800015896	0.056	0.327	4.84446340371768e-07	protein_coding
Foxp2	2.2636145081124e-11	0.787487210476402	0.35	0.164	4.88918097607198e-07	protein_coding
Fam92a	2.27478520538522e-11	-0.363953892537212	0.049	0.318	4.91330856511154e-07	NA
AY036118	2.30274266348859e-11	-0.328749360743376	0	0.242	4.97369387886901e-07	pseudogene
1110059E24Rik	2.40126481648601e-11	-0.360162313374838	0.112	0.398	5.18649187712813e-07	protein_coding
Coprs	2.41638859138907e-11	-0.342556832811901	0.063	0.336	5.21915771854125e-07	protein_coding
Orc6	2.44963600281224e-11	-0.389227663354966	0.126	0.42	5.29096880247416e-07	protein_coding
Lhx2	2.4729294067741e-11	0.566627839671386	0.462	0.216	5.34128022569138e-07	protein_coding
Skiv2l2	2.49129745849305e-11	-0.33270330646157	0	0.242	5.38095338059913e-07	NA
Ciao1	2.50784268559803e-11	-0.332872235459038	0.028	0.289	5.41668941662319e-07	protein_coding
Mgat2	2.55852109786055e-11	-0.338318356972417	0.028	0.286	5.52614971926901e-07	protein_coding
Trim35	2.60326491039766e-11	-0.354787928162135	0.28	0.627	5.6227918799679e-07	protein_coding
Mxra7	2.63217263658041e-11	-0.420698820155684	0.049	0.329	5.68522967775002e-07	protein_coding
Arid2	2.68862214702419e-11	0.620158843539305	0.483	0.296	5.80715497535755e-07	protein_coding
Vps72	2.69689997303407e-11	-0.331984644534584	0.364	0.71	5.8250342517563e-07	protein_coding
Ift20	2.74089091204045e-11	-0.375493209342996	0.112	0.393	5.92005028091617e-07	protein_coding
Sirt2	2.79080123630337e-11	-0.354379960780832	0.098	0.38	6.02785159029165e-07	protein_coding
Nif3l1	2.7928869533915e-11	-0.338650846324349	0.077	0.358	6.03235653063029e-07	protein_coding
Chic2	2.8234957996313e-11	-0.416363113249536	0.175	0.468	6.09846857762365e-07	protein_coding
Tmem128	2.82942409753156e-11	-0.362686953577974	0.154	0.445	6.11127310825843e-07	protein_coding
Chchd7	2.87450249906025e-11	-0.361558387016433	0.077	0.355	6.20863794772024e-07	protein_coding
Actr10	2.92909917880355e-11	-0.327394600589712	0.238	0.566	6.32656131629779e-07	protein_coding
Nsrp1	2.96616593484308e-11	-0.335635283392128	0.119	0.418	6.40662180266756e-07	protein_coding
Ccdc115	3.02794462058629e-11	-0.352512902945964	0.168	0.48	6.54005758600433e-07	protein_coding
Mbtd1	3.06791679280107e-11	0.723875363770967	0.594	0.486	6.62639348077103e-07	protein_coding
Ptprg	3.09412847774477e-11	0.6142942733017	0.462	0.258	6.68300809908093e-07	NA
Aprt	3.10183185731336e-11	-0.434294042952052	0.203	0.485	6.69964662861113e-07	protein_coding
AU019823	3.11134923648634e-11	-0.334676223064268	0	0.24	6.72020321588686e-07	NA
Smim14	3.28067586438806e-11	0.140735922557844	0.126	0.026	7.08593179949176e-07	protein_coding
Zfp511	3.29346008667017e-11	-0.334706816039776	0.014	0.261	7.1135444411989e-07	protein_coding
Hmgb3	3.422316249066e-11	-0.405101930624745	0.895	0.913	7.39186086635764e-07	protein_coding
Eef1d	3.51245124297521e-11	-0.56485189645078	0.503	0.652	7.58654343970216e-07	protein_coding
Dlat	3.52830329740767e-11	-0.35019344302407	0.084	0.362	7.62078229207082e-07	protein_coding
Zeb1	3.59882881009821e-11	0.747640976159677	0.664	0.583	7.77311034693112e-07	protein_coding
Brcc3	3.76236277452481e-11	-0.349916173058601	0.077	0.35	8.12632735669615e-07	protein_coding
Ttll4	3.76671443681388e-11	0.31964782177692	0.245	0.085	8.1357265120743e-07	protein_coding
Rpl39	3.83044102484086e-11	-0.631243547532057	0.42	0.663	8.27336956955378e-07	protein_coding
Bet1	3.95412303297593e-11	-0.339355809070247	0.084	0.358	8.54051033892471e-07	protein_coding
Ube2f	4.00812875160279e-11	-0.34505771324901	0.091	0.37	8.65715729058687e-07	protein_coding
Tpm3	4.02857205599476e-11	-0.37907542377515	0.238	0.555	8.70131278374308e-07	protein_coding
Eif4g2	4.0571369267046e-11	0.514128408574771	0.993	0.966	8.76301004798926e-07	protein_coding
Sox5	4.06096738988883e-11	0.719148332112042	0.427	0.236	8.77128346542089e-07	protein_coding
Stmn4	4.12705427505616e-11	-0.494940572121404	0.07	0.342	8.91402452869381e-07	protein_coding
Tmem138	4.22012559971646e-11	-0.336892534051991	0.056	0.323	9.11504928282758e-07	protein_coding
Tnrc6b	4.25748760098899e-11	0.726532846089643	0.566	0.442	9.19574746937611e-07	protein_coding
Tstd3	4.26938568350431e-11	-0.338299355266236	0.035	0.294	9.22144613780095e-07	protein_coding
Gm43738	4.32902876720949e-11	-0.339596742980369	0	0.237	9.35026923429578e-07	protein_coding
Hoxb2	4.41905256303756e-11	-0.727110996321045	0	0.24	9.54471163090482e-07	protein_coding
Tomm40	4.43511853375482e-11	-0.348054261573847	0.175	0.477	9.57941252105704e-07	protein_coding
Mterf2	4.43856704267737e-11	-0.352499615071977	0.035	0.288	9.58686095547885e-07	protein_coding
Plxnb2	4.5204159730453e-11	0.328250679951182	0.231	0.078	9.76364646018054e-07	protein_coding
Rps27l	4.69783472162953e-11	-0.4545910268288	0.524	0.7	1.01468532152476e-06	protein_coding
Nup43	4.7184496074802e-11	-0.353343583247498	0.049	0.309	1.01913793071965e-06	protein_coding
Ilk	4.78017300876302e-11	-0.34446214142459	0.056	0.321	1.03246956816272e-06	protein_coding
Sf3b4	4.78749988563883e-11	-0.339629098020029	0.119	0.411	1.03405210029913e-06	protein_coding
Gm3764	4.80808083176936e-11	0.451237820740715	0.168	0.045	1.03849737885387e-06	lncRNA
Ncl	4.82584488735169e-11	0.597565416416191	0.909	0.825	1.04233423721909e-06	protein_coding
Apopt1	4.88836651937394e-11	-0.330207508719164	0.049	0.312	1.05583828451958e-06	NA
Smn1	4.89734842013807e-11	-0.339208425895489	0.112	0.405	1.05777828526562e-06	protein_coding
Nedd4l	4.917864936544e-11	0.659179451709926	0.531	0.351	1.06220964764414e-06	protein_coding
Slc31a1	5.01458283196515e-11	-0.368996152489153	0.077	0.344	1.08309974587615e-06	protein_coding
Mrrf	5.09523729158634e-11	-0.337620371471391	0.014	0.257	1.10052030260973e-06	protein_coding
Naa20	5.11443005880433e-11	-0.345779320387062	0.042	0.299	1.10466574840115e-06	protein_coding
Ankrd17	5.13039566854266e-11	0.547659353605712	0.483	0.294	1.10811416044853e-06	protein_coding
Six3	5.14507981331283e-11	0.350276986281181	0.182	0.052	1.11128578887744e-06	protein_coding
Mrps31	5.15566311269399e-11	-0.347177506612689	0.049	0.306	1.11357167571077e-06	protein_coding
Krcc1	5.22405788617548e-11	-0.354267815338598	0.077	0.344	1.12834426283504e-06	protein_coding
Mapkapk2	5.23580961739996e-11	0.553709882644779	0.42	0.224	1.13088251926222e-06	protein_coding
Bud23	5.26069496755686e-11	-0.335175039752853	0.105	0.394	1.13625750604261e-06	protein_coding
Wrb	5.29431460983718e-11	-0.318816825532117	0	0.235	1.14351901257873e-06	NA
Pfdn4	5.32018326813596e-11	-0.377371603407061	0.231	0.546	1.14910638408469e-06	protein_coding
Prdx4	5.34679652980747e-11	-0.386844356027343	0.294	0.585	1.15485458247312e-06	protein_coding
Cmtm7	5.39748141245425e-11	-0.364630685318699	0.028	0.277	1.16580201027599e-06	protein_coding
Sec63	5.4071589565546e-11	0.610499932663125	0.462	0.284	1.16789226302623e-06	protein_coding
Zfp771	5.44396119140579e-11	-0.346245533039653	0.049	0.305	1.17584117773174e-06	protein_coding
Leo1	5.45677825337208e-11	-0.345875986609812	0.112	0.398	1.17860953494583e-06	protein_coding
Grpel2	5.6185957608595e-11	-0.320179695909485	0.007	0.246	1.21356049838804e-06	protein_coding
Bmpr1a	5.79781252193539e-11	0.461047302389692	0.413	0.217	1.25226952661282e-06	protein_coding
Msantd4	5.8684124355157e-11	-0.344248413696836	0.112	0.404	1.26751840194704e-06	protein_coding
Phf21a	5.87934437754643e-11	0.704127516239674	0.587	0.461	1.26987959210625e-06	protein_coding
Dot1l	5.95482111514989e-11	0.410123353991395	0.329	0.147	1.28618181266123e-06	protein_coding
Ube2d2a	5.95684549947614e-11	-0.405605284136005	0.357	0.646	1.28661905943185e-06	protein_coding
Erlec1	6.00719406033838e-11	-0.333777337171546	0.021	0.269	1.29749384509249e-06	protein_coding
Fbxo16	6.11055717001863e-11	-0.352499615071977	0.028	0.279	1.31981924315232e-06	protein_coding
Rrp15	6.1815065184128e-11	-0.323516457721322	0.021	0.269	1.33514359291198e-06	protein_coding
Eif1ax	6.25906439679722e-11	-0.435299956164399	0.357	0.623	1.35189531906423e-06	protein_coding
Gskip	6.30046994406247e-11	-0.323057313086556	0.084	0.358	1.36083850321805e-06	protein_coding
Phf23	6.35845708562547e-11	-0.349296806459553	0.098	0.377	1.37336314592425e-06	protein_coding
Uchl1	6.3670696949392e-11	-0.427801030250201	0.357	0.688	1.37522338340992e-06	protein_coding
Tmem33	6.37770188354562e-11	-0.316751169634024	0.203	0.515	1.37751982982702e-06	protein_coding
Eif1a	6.41913012020148e-11	-0.318953032105486	0.028	0.281	1.38646791466232e-06	protein_coding
Psmc3ip	6.44346600814253e-11	-0.352841969284028	0.021	0.268	1.39172422309871e-06	protein_coding
Idh3b	6.5030146923552e-11	-0.33361554220377	0.147	0.446	1.4045861434018e-06	protein_coding
Paxbp1	6.51479542872542e-11	0.267515406730675	0.21	0.066	1.4071306646504e-06	protein_coding
Msrb1	6.70429674600285e-11	-0.342044185508761	0.042	0.297	1.44806105416916e-06	protein_coding
Tle4	6.77548421905433e-11	0.634328342853064	0.399	0.212	1.46343683647354e-06	protein_coding
Iqcb1	6.86633476882363e-11	-0.348418161016563	0.042	0.294	1.48305964671822e-06	protein_coding
Ghitm	6.875928004368e-11	-0.326884924108533	0.21	0.526	1.48513168966344e-06	protein_coding
Os9	7.19997310322618e-11	-0.333134290205046	0.035	0.29	1.55512219056582e-06	protein_coding
Crebbp	7.21750399806909e-11	0.545093163265204	0.497	0.338	1.55890868854294e-06	protein_coding
Arl4a	7.35768134000196e-11	-0.462949631668673	0.056	0.316	1.58918559262702e-06	protein_coding
Bcas2	7.51768567624758e-11	-0.371094729468489	0.455	0.729	1.62374492921272e-06	protein_coding
Arfrp1	7.58212598835711e-11	-0.350856633490395	0.119	0.397	1.63766339222525e-06	protein_coding
A430005L14Rik	7.62096445259091e-11	-0.355645634224036	0.049	0.305	1.64605211211511e-06	protein_coding
Rab9	7.63937320261498e-11	-0.329102832517995	0.063	0.327	1.65002821803281e-06	protein_coding
Ubxn6	7.67307393465419e-11	-0.343558316929332	0.084	0.356	1.65730723914596e-06	protein_coding
Cdk14	7.72817526857438e-11	0.530910195303204	0.343	0.161	1.66920857625938e-06	protein_coding
Gfer	7.75982044113502e-11	-0.339523226111168	0.028	0.274	1.67604361708075e-06	protein_coding
H1fx	7.77491327689888e-11	-0.337138580789329	0	0.233	1.67930351867739e-06	NA
Shkbp1	7.80163250213564e-11	-0.336183883178525	0.035	0.287	1.68507460413628e-06	protein_coding
Ddx41	8.02620195338198e-11	-0.337843239220423	0.035	0.283	1.73357935991097e-06	protein_coding
Tpm3-rs7	8.39875796906676e-11	-0.371657952212667	0.056	0.316	1.81404773373873e-06	protein_coding
Mtmr14	8.50518000115773e-11	-0.31671465211436	0.007	0.242	1.83703382845006e-06	protein_coding
Marcksl1	8.53796420317534e-11	-0.318491083697404	0.993	0.999	1.84411488824384e-06	protein_coding
Mdh1	8.61228036508263e-11	-0.375787807249113	0.664	0.834	1.8601664360542e-06	protein_coding
Dnajb11	8.74638324728029e-11	-0.364647558056869	0.133	0.414	1.88913131758007e-06	protein_coding
Sf3b3	8.92321219615984e-11	-0.372062011882271	0.154	0.438	1.92732460224856e-06	protein_coding
Ralbp1	9.13945593325879e-11	-0.336135611138044	0.21	0.511	1.97403108702457e-06	protein_coding
Tlk2	9.17068767029973e-11	0.465064555360315	0.413	0.22	1.98077682990804e-06	protein_coding
B830012L14Rik	9.50073436818094e-11	0.178137694077294	0.105	0.019	2.0520636161834e-06	lncRNA
Ly6e	9.66668136547185e-11	-0.40757752646761	0.154	0.434	2.08790650812827e-06	protein_coding
Mphosph6	9.72464004365517e-11	-0.358879347491365	0.112	0.383	2.10042500302908e-06	protein_coding
Lin37	9.90620403542853e-11	-0.315823681220133	0	0.23	2.13964100961221e-06	protein_coding
Surf1	9.94658512728664e-11	-0.325441546480709	0.014	0.252	2.14836292164264e-06	protein_coding
Rrs1	1.00599306255582e-10	-0.359858556127503	0.056	0.312	2.17284441581433e-06	protein_coding
Psmd14	1.01641744620156e-10	-0.37964563681313	0.378	0.671	2.19536004205076e-06	protein_coding
Cacybp	1.05763424511293e-10	-0.396374049445459	0.49	0.704	2.28438420601943e-06	protein_coding
Zfand6	1.06682492506358e-10	-0.355716408343646	0.343	0.688	2.30423515564482e-06	protein_coding
Bmp2k	1.07859089811265e-10	0.162071918759042	0.119	0.025	2.3296484808335e-06	protein_coding
Nefl	1.11579449117479e-10	-2.01177400553814	0.063	0.314	2.41000452148844e-06	protein_coding
Cdc42bpa	1.12488883619835e-10	0.490024132234294	0.315	0.137	2.42964739730482e-06	protein_coding
Sox4	1.12590886386372e-10	0.893856280069615	0.853	0.899	2.43185055505926e-06	protein_coding
Sept1	1.13485698457853e-10	-0.325776773755824	0	0.229	2.45117760099117e-06	NA
Rsrc2	1.15535351946278e-10	-0.339577094293065	0.503	0.794	2.49544806668767e-06	protein_coding
Hcfc1r1	1.16710051906467e-10	-0.328373854483867	0.014	0.25	2.52082041112779e-06	protein_coding
Vps26a	1.17946311615444e-10	-0.347281022078106	0.112	0.386	2.54752238458197e-06	protein_coding
Uchl5	1.19806452546464e-10	-0.339175641097376	0.063	0.323	2.58769956855108e-06	protein_coding
Pak1	1.23696289995928e-10	-0.324994694196533	0.21	0.533	2.67171616762204e-06	protein_coding
Gamt	1.26149928048924e-10	-0.43618125535292	0.056	0.309	2.72471229592871e-06	protein_coding
Slc16a2	1.27682186541851e-10	0.301935847780818	0.245	0.087	2.75780754711744e-06	protein_coding
Stx5a	1.28272611186046e-10	-0.330293964677063	0.07	0.332	2.7705601290074e-06	protein_coding
Fam58b	1.2878287023555e-10	-0.315823681220133	0	0.228	2.78158121421764e-06	NA
Mrpl3	1.29513912846586e-10	-0.328783174833003	0.098	0.369	2.79737100357342e-06	protein_coding
Tfam	1.30322867021087e-10	-0.334575695524703	0.049	0.304	2.81484360478846e-06	protein_coding
Gde1	1.30375181488061e-10	-0.332785060568377	0.105	0.377	2.81597354496063e-06	protein_coding
Phc3	1.3105669345242e-10	0.232056332121704	0.182	0.053	2.83069352187882e-06	protein_coding
5730559C18Rik	1.31354640030524e-10	-0.341069632379244	0	0.228	2.83712887001928e-06	NA
Hdac3	1.31463917876971e-10	-0.289401260231665	0.147	0.442	2.8394891622247e-06	protein_coding
Srpr	1.33148908673628e-10	-0.337125546253238	0.049	0.301	2.87588327844169e-06	protein_coding
Syncrip	1.35987864689298e-10	0.473451891840355	0.51	0.317	2.93720188942415e-06	protein_coding
Nefm	1.39088876021463e-10	-1.51455545920481	0.098	0.364	3.00418063318758e-06	protein_coding
Kxd1	1.39384432443651e-10	-0.309411797629884	0.077	0.346	3.01056435635041e-06	protein_coding
Ptprz1	1.39513415576846e-10	0.456634664856556	0.224	0.076	3.01335026304429e-06	protein_coding
Tomm7	1.40438532601824e-10	-0.369213223746467	0.371	0.647	3.03333186566681e-06	protein_coding
Zfp536	1.4294854137742e-10	0.652684008159294	0.441	0.253	3.08754554521089e-06	protein_coding
Suds3	1.44304827979426e-10	-0.337548056232548	0.098	0.371	3.11683997952762e-06	protein_coding
Exosc8	1.44977119987843e-10	-0.358532829766028	0.091	0.367	3.13136081461742e-06	protein_coding
Mrpl16	1.45935051209998e-10	-0.330895788195831	0.028	0.269	3.15205117108475e-06	protein_coding
Dscr3	1.47500785501603e-10	-0.310821266218952	0	0.227	3.18586946604913e-06	NA
9030624J02Rik	1.47803347463723e-10	-0.310821266218952	0	0.227	3.19240450186896e-06	NA
Ik	1.49090983353802e-10	-0.31757043665037	0.245	0.56	3.22021614945878e-06	protein_coding
Tfg	1.50875022465431e-10	-0.317210168190291	0.322	0.66	3.25874961023084e-06	protein_coding
Eapp	1.52929085713164e-10	-0.334600391524651	0.133	0.417	3.30311532231864e-06	protein_coding
Fgfr1op2	1.53354546170375e-10	-0.332374224562131	0.07	0.333	3.31230484273392e-06	protein_coding
Apoo	1.59213038745656e-10	-0.314281161545749	0.028	0.274	3.43884242386743e-06	protein_coding
Dnajc8	1.62706855246099e-10	-0.384499362823165	0.483	0.73	3.51430536646048e-06	protein_coding
Kcnk2	1.63993588064839e-10	0.344597668010697	0.273	0.106	3.54209750861246e-06	protein_coding
Alg3	1.64323507429152e-10	-0.311678082248151	0.014	0.247	3.54922343696226e-06	protein_coding
Kdm2a	1.65086054007259e-10	0.4493431623573	0.399	0.209	3.5656936805028e-06	protein_coding
Pno1	1.67950231647278e-10	-0.336892534051991	0.07	0.327	3.62755705334955e-06	protein_coding
Bola1	1.69648940106309e-10	-0.325959788331286	0.126	0.409	3.66424745735618e-06	protein_coding
Nob1	1.69830894045097e-10	-0.305105014635717	0.119	0.398	3.66817748048005e-06	protein_coding
Wdr83	1.72938213331004e-10	-0.361049852646687	0.091	0.349	3.73529246973636e-06	protein_coding
Thoc3	1.73826840621913e-10	-0.315859350438507	0.175	0.472	3.75448593059269e-06	protein_coding
Yrdc	1.75808784463651e-10	-0.346645417928649	0.147	0.427	3.79729393563039e-06	protein_coding
Tmem9	1.77196330363468e-10	-0.316847750292037	0.154	0.447	3.82726353952055e-06	protein_coding
Drg1	1.77777911823116e-10	-0.353482026248222	0.308	0.629	3.83982511746748e-06	protein_coding
Epha3	1.78041856235442e-10	1.46008641354342	0.357	0.178	3.84552605282931e-06	protein_coding
Frg1	1.78766385666007e-10	-0.287848108558948	0.203	0.509	3.86117516400008e-06	protein_coding
Pcbd1	1.81499105892386e-10	-0.322649641797647	0.007	0.236	3.92019918816964e-06	protein_coding
Aspscr1	1.81926265132067e-10	-0.31859272224041	0.035	0.28	3.92942540058751e-06	protein_coding
Pigf	1.82322976713468e-10	-0.319884302488616	0.063	0.32	3.93799397403419e-06	protein_coding
Podxl2	1.82524187198685e-10	-0.429612148785728	0.098	0.356	3.94233991930439e-06	protein_coding
Ift22	1.87065135196014e-10	-0.338501530520245	0.063	0.317	4.0404198550987e-06	protein_coding
Nsd1	1.93093921476073e-10	0.576227278846038	0.58	0.454	4.17063560996171e-06	protein_coding
Tmed1	1.94076443164742e-10	-0.325725578843004	0.063	0.322	4.19185709591527e-06	protein_coding
Pycrl	1.94503446836363e-10	-0.332627854824087	0.077	0.34	4.2010799482186e-06	protein_coding
Malsu1	1.9834363463088e-10	-0.319302547151531	0.084	0.349	4.28402416439237e-06	protein_coding
Dars	2.00654603827369e-10	-0.348442121252227	0.168	0.458	4.33393878806735e-06	protein_coding
Fastk	2.01384097840903e-10	-0.313402379957125	0.028	0.269	4.34969512926567e-06	protein_coding
Sar1a	2.04092343386966e-10	-0.32591686354119	0.154	0.451	4.40819052481509e-06	protein_coding
Hddc3	2.08174022305466e-10	-0.335799334756757	0.105	0.371	4.49635070777577e-06	protein_coding
Gng3	2.08448569186932e-10	-0.587714416765116	0.105	0.366	4.50228064586855e-06	protein_coding
Akr1e1	2.09193121815466e-10	-0.329349967539297	0.014	0.246	4.51836223809224e-06	protein_coding
Dmap1	2.09322963311352e-10	-0.32687212139942	0.035	0.276	4.5211666845619e-06	protein_coding
Trim17	2.14882930347146e-10	-0.356687593194114	0	0.224	4.64125641256801e-06	protein_coding
Immp1l	2.16555168561287e-10	-0.336686743445995	0.14	0.419	4.67737508575523e-06	protein_coding
Atxn10	2.181210086254e-10	-0.358879347491365	0.448	0.707	4.71119566530001e-06	protein_coding
Mob4	2.18513485019141e-10	-0.313963697169636	0.259	0.562	4.71967276292844e-06	protein_coding
Sac3d1	2.19077404015583e-10	-0.329159476791926	0.021	0.255	4.73185284933258e-06	protein_coding
Gsta4	2.19523686043395e-10	-0.439629109807651	0.063	0.313	4.7414920948513e-06	protein_coding
Ttc4	2.2059992142791e-10	-0.322118491411352	0.084	0.345	4.76473770292143e-06	protein_coding
Armcx3	2.22857592839643e-10	-0.337131886195367	0.028	0.265	4.81350114774346e-06	protein_coding
Knop1	2.28471220303651e-10	-0.339260744133811	0.217	0.519	4.93474988733855e-06	protein_coding
Cops7a	2.35781505251866e-10	-0.324523976621572	0.091	0.359	5.09264473193505e-06	protein_coding
Rnf44	2.38557959670264e-10	0.386364623128056	0.35	0.162	5.15261337091803e-06	protein_coding
Eif3d	2.42513557995283e-10	-0.324376091321777	0.224	0.539	5.23805033914013e-06	protein_coding
Cdk11b	2.51236952873321e-10	-0.330093369581139	0.126	0.402	5.42646694511085e-06	protein_coding
Mga	2.53374859215367e-10	0.399494604313585	0.364	0.173	5.47264358419271e-06	protein_coding
Cfdp1	2.55012028593712e-10	-0.375779940847854	0.427	0.703	5.50800480559558e-06	protein_coding
Asl	2.55408674436748e-10	-0.312997916903376	0.021	0.257	5.51657195915933e-06	protein_coding
Pde6d	2.63303073273298e-10	-0.305670138052872	0.154	0.457	5.68708307962995e-06	protein_coding
Hist1h1e	2.65485665536029e-10	-0.377411479442965	0	0.223	5.7342248899127e-06	NA
Matr3	2.67595989020689e-10	-0.336557374324409	0.287	0.604	5.77980576685787e-06	protein_coding
Rdh5	2.68242210215816e-10	-0.31209750180872	0.014	0.246	5.79376349845141e-06	protein_coding
Haus1	2.68298026471099e-10	-0.322748351731721	0.042	0.286	5.79496907374928e-06	protein_coding
Eloc	2.6989699958225e-10	-0.330627330777891	0.252	0.554	5.82950529397702e-06	protein_coding
Rsu1	2.72456820420608e-10	-0.345287202510831	0.112	0.382	5.88479486426471e-06	protein_coding
Nicn1	2.73652175562965e-10	-0.32318340074971	0.028	0.264	5.91061333998447e-06	protein_coding
Ier3ip1	2.76625867455292e-10	-0.294624750817333	0.175	0.48	5.97484211116684e-06	protein_coding
Tox4	2.80939512836406e-10	-0.334326912900565	0.056	0.302	6.06801253775354e-06	protein_coding
Pink1	2.88468852302278e-10	-0.323666634732084	0.028	0.263	6.2306387408769e-06	protein_coding
3632451O06Rik	2.92666167696248e-10	-0.50290248549092	0	0.223	6.32129655607127e-06	NA
Nop10	2.9767109427706e-10	-0.419001227881975	0.238	0.488	6.42939796529021e-06	protein_coding
Snrpn	2.99238345880554e-10	0.314568765799664	0.252	0.093	6.46324903267408e-06	protein_coding
[truncated: 4,882 more rows]
