# Supplementary material for: spinDrop: a droplet microfluidic platform to maximise single-cell sequencing information content
Source: Nat Commun. 2023 Aug 8;14:4788. doi: 10.1038/s41467-023-40322-w (PMC10409775; doi:10.1038/s41467-023-40322-w)
Supplement: Supplementary file 8 — Supplementary Data 4 [file 41467_2023_40322_MOESM8_ESM.csv]

dynamical gene	library
ENSMUSG00000054932-Afp	nascent
ENSMUSG00000024990-Rbp4	nascent
ENSMUSG00000048186-Bend7	nascent
ENSMUSG00000085700-Hbb-bh0	nascent
ENSMUSG00000052217-Hbb-bh1	nascent
ENSMUSG00000025529-Zfp711	nascent
ENSMUSG00000031712-Il15	nascent
ENSMUSG00000052187-Hbb-y	nascent
ENSMUSG00000116848-4930542D17Rik	nascent
ENSMUSG00000018654-Ikzf1	nascent
ENSMUSG00000055360-Prl2c5	nascent
ENSMUSG00000041488-Stx3	nascent
ENSMUSG00000045868-Gvin1	nascent
ENSMUSG00000101365-Gm19325	nascent
ENSMUSG00000113027-Gm7040	nascent
ENSMUSG00000034845-Plvap	nascent
ENSMUSG00000037335-Hand1	nascent
ENSMUSG00000021367-Edn1	nascent
ENSMUSG00000040732-Erg	nascent
ENSMUSG00000020354-Sgcd	nascent
ENSMUSG00000044712-Slc38a6	nascent
ENSMUSG00000008658-Rbfox1	nascent
ENSMUSG00000061808-Ttr	nascent
ENSMUSG00000037989-Wnk2	nascent
ENSMUSG00000095180-Rhox5	nascent
ENSMUSG00000053399-Adamts18	nascent
ENSMUSG00000029322-Plac8	nascent
ENSMUSG00000032796-Lama1	nascent
ENSMUSG00000053897-Slc39a8	nascent
ENSMUSG00000019997-Ccn2	nascent
ENSMUSG00000031762-Mt2	nascent
ENSMUSG00000039683-Sdk1	nascent
ENSMUSG00000035783-Acta2	nascent
ENSMUSG00000042607-Asb4	nascent
ENSMUSG00000032080-Apoa4	nascent
ENSMUSG00000024912-Fosl1	nascent
ENSMUSG00000088246-NA	nascent
ENSMUSG00000068048-Rhox9	nascent
ENSMUSG00000020080-Hkdc1	nascent
ENSMUSG00000001123-Lgals9	nascent
ENSMUSG00000021730-Hcn1	nascent
ENSMUSG00000024302-Dtna	nascent
ENSMUSG00000022099-Dmtn	nascent
ENSMUSG00000028525-Pde4b	nascent
ENSMUSG00000030000-Add2	nascent
ENSMUSG00000022818-Cyp2ab1	nascent
ENSMUSG00000026414-Tnnt2	nascent
ENSMUSG00000017493-Igfbp4	nascent
ENSMUSG00000087943-NA	nascent
ENSMUSG00000034796-Cpne7	nascent
ENSMUSG00000005891-Prl4a1	nascent
ENSMUSG00000052397-Ezr	nascent
ENSMUSG00000029816-Gpnmb	nascent
ENSMUSG00000020300-Cpeb4	nascent
ENSMUSG00000020097-Sgpl1	nascent
ENSMUSG00000043629-1700019D03Rik	nascent
ENSMUSG00000108676-1700123J17Rik	nascent
ENSMUSG00000029695-Aass	nascent
ENSMUSG00000039395-Mreg	nascent
ENSMUSG00000054690-Emcn	nascent
ENSMUSG00000024063-Lbh	nascent
ENSMUSG00000078302-Foxd1	nascent
ENSMUSG00000032035-Ets1	nascent
ENSMUSG00000004951-Hspb1	nascent
ENSMUSG00000032418-Me1	nascent
ENSMUSG00000028644-Ermap	nascent
ENSMUSG00000026837-Col5a1	nascent
ENSMUSG00000003585-Sec14l2	nascent
ENSMUSG00000001506-Col1a1	nascent
ENSMUSG00000020077-Srgn	nascent
ENSMUSG00000025915-Sgk3	nascent
ENSMUSG00000041378-Cldn5	nascent
ENSMUSG00000096030-NA	nascent
ENSMUSG00000032267-Usp28	nascent
ENSMUSG00000037262-Kin	nascent
ENSMUSG00000047751-Utf1	nascent
ENSMUSG00000070385-Ampd1	nascent
ENSMUSG00000030790-Adm	nascent
ENSMUSG00000045613-Chrm2	nascent
ENSMUSG00000095562-Erdr1	nascent
ENSMUSG00000022309-Angpt1	nascent
ENSMUSG00000096775-Gm5796	nascent
ENSMUSG00000028158-Mttp	nascent
ENSMUSG00000044548-Dact1	nascent
ENSMUSG00000059741-Myl3	nascent
ENSMUSG00000043668-Tox3	nascent
ENSMUSG00000020875-Hoxb9	nascent
ENSMUSG00000029128-Rab28	nascent
ENSMUSG00000040413-Timd2	nascent
ENSMUSG00000024052-Lpin2	nascent
ENSMUSG00000009145-Dqx1	nascent
ENSMUSG00000034707-Gns	nascent
ENSMUSG00000030800-Prss8	nascent
ENSMUSG00000027082-Tfpi	nascent
ENSMUSG00000089810-Gm16536	nascent
ENSMUSG00000054191-Klf1	nascent
ENSMUSG00000047911-Npm2	nascent
ENSMUSG00000029406-Pitpnm2	nascent
ENSMUSG00000014164-Klhl3	nascent
ENSMUSG00000041757-Plekha6	nascent
ENSMUSG00000026398-Nr5a2	nascent
ENSMUSG00000118147-Gm41555	nascent
ENSMUSG00000018569-Cldn7	nascent
ENSMUSG00000097125-Gm26885	nascent
ENSMUSG00000031137-Fgf13	nascent
ENSMUSG00000105265-Sox2ot	nascent
ENSMUSG00000062342-Serpinb9e	nascent
ENSMUSG00000021765-Fst	nascent
ENSMUSG00000085719-4933424L21Rik	nascent
ENSMUSG00000026421-Csrp1	nascent
ENSMUSG00000049493-Pls1	nascent
ENSMUSG00000020275-Rel	nascent
ENSMUSG00000027424-Mgme1	nascent
ENSMUSG00000044770-Scml4	nascent
ENSMUSG00000031434-Morc4	nascent
ENSMUSG00000098202-B830012L14Rik	nascent
ENSMUSG00000112257-Gm47623	nascent
ENSMUSG00000099632-2900093K20Rik	nascent
ENSMUSG00000113913-Gm46323	nascent
ENSMUSG00000018593-Sparc	nascent
ENSMUSG00000018698-Lhx1	nascent
ENSMUSG00000045106-Ccdc73	nascent
ENSMUSG00000065905-Gm26110	nascent
ENSMUSG00000009291-Pttg1ip	nascent
ENSMUSG00000045092-S1pr1	nascent
ENSMUSG00000030494-Rhpn2	nascent
ENSMUSG00000022822-Abcc5	nascent
ENSMUSG00000059173-Pde1a	nascent
ENSMUSG00000060969-Irx1	nascent
ENSMUSG00000070407-Hs3st3b1	nascent
ENSMUSG00000041134-Cyyr1	nascent
ENSMUSG00000041453-Rpl21	nascent
ENSMUSG00000086141-9030622O22Rik	nascent
ENSMUSG00000113136-Gm19951	nascent
ENSMUSG00000086266-Igf2os	nascent
ENSMUSG00000028444-Cntfr	nascent
ENSMUSG00000052928-Ctif	nascent
ENSMUSG00000041658-Rragb	nascent
ENSMUSG00000045180-Shroom2	nascent
ENSMUSG00000026870-Cutal	nascent
ENSMUSG00000057572-Zbtb8os	nascent
ENSMUSG00000029563-Foxp2	nascent
ENSMUSG00000027358-Bmp2	nascent
ENSMUSG00000022231-Sema5a	nascent
ENSMUSG00000042198-Chchd7	nascent
ENSMUSG00000101174-Hoxd4	nascent
ENSMUSG00000049001-Ndnf	nascent
ENSMUSG00000028195-Ccn1	nascent
ENSMUSG00000026888-Grb14	nascent
ENSMUSG00000088609-NA	nascent
ENSMUSG00000071713-Csf2rb	nascent
ENSMUSG00000021278-Amn	nascent
ENSMUSG00000079557-Marchf2	nascent
ENSMUSG00000036242-Armh4	nascent
ENSMUSG00000029544-Cabp1	nascent
ENSMUSG00000006024-Napa	nascent
ENSMUSG00000025946-Pth2r	nascent
ENSMUSG00000036022-Fam122b	nascent
ENSMUSG00000031543-Ank1	nascent
ENSMUSG00000000567-Sox9	nascent
ENSMUSG00000036902-Neto2	nascent
ENSMUSG00000022636-Alcam	nascent
ENSMUSG00000074513-Arfip1	nascent
ENSMUSG00000025894-Aasdhppt	nascent
ENSMUSG00000033102-Cdc14b	nascent
ENSMUSG00000025314-Ptprj	nascent
ENSMUSG00000085241-Snhg3	nascent
ENSMUSG00000068220-Lgals1	nascent
ENSMUSG00000022558-Mroh1	nascent
ENSMUSG00000029468-P2rx7	nascent
ENSMUSG00000039220-Ppp1r10	nascent
ENSMUSG00000031453-Rasa3	nascent
ENSMUSG00000032515-Csrnp1	nascent
ENSMUSG00000048355-Arxes1	nascent
ENSMUSG00000105681-Gm43428	nascent
ENSMUSG00000033948-Zswim5	nascent
ENSMUSG00000056917-Sipa1	nascent
ENSMUSG00000046607-Hrk	nascent
ENSMUSG00000022432-Smc1b	nascent
ENSMUSG00000028327-Stra6l	nascent
ENSMUSG00000026576-Atp1b1	nascent
ENSMUSG00000041014-Nrg3	nascent
ENSMUSG00000086915-Gm16364	nascent
ENSMUSG00000092167-Gm3696	nascent
ENSMUSG00000053279-Aldh1a1	nascent
ENSMUSG00000038886-Man2a2	nascent
ENSMUSG00000087549-Gm13427	nascent
ENSMUSG00000031326-Cdx4	nascent
ENSMUSG00000018507-Trpv2	nascent
ENSMUSG00000035126-Dnai4	nascent
ENSMUSG00000086054-Hnf1aos1	nascent
ENSMUSG00000039481-Nrtn	nascent
ENSMUSG00000033278-Ptprm	nascent
ENSMUSG00000032498-Mlh1	nascent
ENSMUSG00000002633-Shh	nascent
ENSMUSG00000058145-Adamts17	nascent
ENSMUSG00000040274-Cdk6	nascent
ENSMUSG00000016256-Ctsz	nascent
ENSMUSG00000052062-Pard3b	nascent
ENSMUSG00000042851-Zc3h6	nascent
ENSMUSG00000006488-Prl7a1	nascent
ENSMUSG00000026509-Capn2	nascent
ENSMUSG00000066258-Trim12a	nascent
ENSMUSG00000044876-Zfp444	nascent
ENSMUSG00000079227-Ccr5	nascent
ENSMUSG00000031410-Nxf7	nascent
ENSMUSG00000020205-Phlda1	nascent
ENSMUSG00000032754-Slc8b1	nascent
ENSMUSG00000007603-Dus3l	nascent
ENSMUSG00000073411-H2-D1	nascent
ENSMUSG00000105059-Gm42498	nascent
ENSMUSG00000000094-Tbx4	velocity
ENSMUSG00000000120-Ngfr	velocity
ENSMUSG00000000263-Glra1	velocity
ENSMUSG00000000805-Car4	velocity
ENSMUSG00000001240-Ramp2	velocity
ENSMUSG00000001260-Gabrg1	velocity
ENSMUSG00000001349-Cnn1	velocity
ENSMUSG00000001493-Meox1	velocity
ENSMUSG00000001497-Pax9	velocity
ENSMUSG00000002900-Lamb1	velocity
ENSMUSG00000003436-Dll3	velocity
ENSMUSG00000004231-Pax2	velocity
ENSMUSG00000004415-Col26a1	velocity
ENSMUSG00000004872-Pax3	velocity
ENSMUSG00000005124-Ccn4	velocity
ENSMUSG00000005397-Nid1	velocity
ENSMUSG00000005533-Igf1r	velocity
ENSMUSG00000005583-Mef2c	velocity
ENSMUSG00000006311-Etv2	velocity
ENSMUSG00000006586-Runx1t1	velocity
ENSMUSG00000007805-Twist2	velocity
ENSMUSG00000008398-Elk3	velocity
ENSMUSG00000008575-Nfib	velocity
ENSMUSG00000010066-Cacna2d2	velocity
ENSMUSG00000010830-Kdelr3	velocity
ENSMUSG00000013584-Aldh1a2	velocity
ENSMUSG00000013936-Myl2	velocity
ENSMUSG00000014030-Pax5	velocity
ENSMUSG00000014329-Bicc1	velocity
ENSMUSG00000015619-Gata3	velocity
ENSMUSG00000015968-Cacna1d	velocity
ENSMUSG00000016386-Mpped2	velocity
ENSMUSG00000017774-Myo1c	velocity
ENSMUSG00000018217-Pmp22	velocity
ENSMUSG00000018263-Tbx5	velocity
ENSMUSG00000018340-Anxa6	velocity
ENSMUSG00000018427-Ypel2	velocity
ENSMUSG00000018845-Unc45b	velocity
ENSMUSG00000019866-Crybg1	velocity
ENSMUSG00000019880-Rspo3	velocity
ENSMUSG00000019913-Sim1	velocity
ENSMUSG00000019987-Arg1	velocity
ENSMUSG00000019998-Stx7	velocity
ENSMUSG00000020105-Lrig3	velocity
ENSMUSG00000020160-Meis1	velocity
ENSMUSG00000020173-Cobl	velocity
ENSMUSG00000020181-Nav3	velocity
ENSMUSG00000020186-Csrp2	velocity
ENSMUSG00000020357-Flt4	velocity
ENSMUSG00000020542-Myocd	velocity
ENSMUSG00000020689-Itgb3	velocity
ENSMUSG00000020717-Pecam1	velocity
ENSMUSG00000021190-Lgmn	velocity
ENSMUSG00000021196-Pfkp	velocity
ENSMUSG00000021294-Kif26a	velocity
ENSMUSG00000021313-Ryr2	velocity
ENSMUSG00000021314-Amph	velocity
ENSMUSG00000021359-Tfap2a	velocity
ENSMUSG00000021373-Cap2	velocity
ENSMUSG00000021466-Ptch1	velocity
ENSMUSG00000021613-Hapln1	velocity
ENSMUSG00000021614-Vcan	velocity
ENSMUSG00000021701-Plk2	velocity
ENSMUSG00000021702-Thbs4	velocity
ENSMUSG00000021728-Emb	velocity
ENSMUSG00000021798-Ldb3	velocity
ENSMUSG00000021848-Otx2	velocity
ENSMUSG00000021939-Ctsb	velocity
ENSMUSG00000022053-Ebf2	velocity
ENSMUSG00000022150-Dab2	velocity
ENSMUSG00000022206-Npr3	velocity
ENSMUSG00000022358-Fbxo32	velocity
ENSMUSG00000022376-Adcy8	velocity
ENSMUSG00000022464-Slc38a4	velocity
ENSMUSG00000022623-Shank3	velocity
ENSMUSG00000022665-Ccdc80	velocity
ENSMUSG00000022799-Arhgap31	velocity
ENSMUSG00000022829-Stxbp5l	velocity
ENSMUSG00000022836-Mylk	velocity
ENSMUSG00000022892-App	velocity
ENSMUSG00000022895-Ets2	velocity
ENSMUSG00000022949-Clic6	velocity
ENSMUSG00000023045-Soat2	velocity
ENSMUSG00000024049-Myom1	velocity
ENSMUSG00000024134-Six2	velocity
ENSMUSG00000024391-Apom	velocity
ENSMUSG00000024451-Arap3	velocity
ENSMUSG00000024598-Fbn2	velocity
ENSMUSG00000024803-Ankrd1	velocity
ENSMUSG00000024901-Peli3	velocity
ENSMUSG00000025321-Itgb8	velocity
ENSMUSG00000025608-Podxl	velocity
ENSMUSG00000025810-Nrp1	velocity
ENSMUSG00000025813-Homer2	velocity
ENSMUSG00000025889-Snca	velocity
ENSMUSG00000026163-Sphkap	velocity
ENSMUSG00000026193-Fn1	velocity
ENSMUSG00000026288-Inpp5d	velocity
ENSMUSG00000026347-Tmem163	velocity
ENSMUSG00000026418-Tnni1	velocity
ENSMUSG00000026494-Kif26b	velocity
ENSMUSG00000026610-Esrrg	velocity
ENSMUSG00000026649-Cfap126	velocity
ENSMUSG00000026814-Eng	velocity
ENSMUSG00000026866-Kynu	velocity
ENSMUSG00000026923-Notch1	velocity
ENSMUSG00000027070-Lrp2	velocity
ENSMUSG00000027200-Sema6d	velocity
ENSMUSG00000027210-Meis2	velocity
ENSMUSG00000027217-Tspan18	velocity
ENSMUSG00000027230-Creb3l1	velocity
ENSMUSG00000027692-Tnik	velocity
ENSMUSG00000027750-Postn	velocity
ENSMUSG00000027962-Vcam1	velocity
ENSMUSG00000027966-Col11a1	velocity
ENSMUSG00000027985-Lef1	velocity
ENSMUSG00000028164-Manba	velocity
ENSMUSG00000028364-Tnc	velocity
ENSMUSG00000028369-Svep1	velocity
ENSMUSG00000028717-Tal1	velocity
ENSMUSG00000028977-Casz1	velocity
ENSMUSG00000029108-Pcdh7	velocity
ENSMUSG00000029231-Pdgfra	velocity
ENSMUSG00000029245-Epha5	velocity
ENSMUSG00000029287-Tgfbr3	velocity
ENSMUSG00000029765-Plxna4	velocity
ENSMUSG00000030022-Adamts9	velocity
ENSMUSG00000030029-Lrig1	velocity
ENSMUSG00000030551-Nr2f2	velocity
ENSMUSG00000030560-Ctsc	velocity
ENSMUSG00000031075-Ano1	velocity
ENSMUSG00000031216-Stard8	velocity
ENSMUSG00000031438-Rnf128	velocity
ENSMUSG00000031465-Angpt2	velocity
ENSMUSG00000031480-Thsd1	velocity
ENSMUSG00000031523-Dlc1	velocity
ENSMUSG00000031558-Slit2	velocity
ENSMUSG00000031616-Ednra	velocity
ENSMUSG00000031626-Sorbs2	velocity
ENSMUSG00000031673-Cdh11	velocity
ENSMUSG00000031997-Trpc6	velocity
ENSMUSG00000032060-Cryab	velocity
ENSMUSG00000032085-Tagln	velocity
ENSMUSG00000032128-Robo3	velocity
ENSMUSG00000032135-Mcam	velocity
ENSMUSG00000032231-Anxa2	velocity
ENSMUSG00000032359-Ctsh	velocity
ENSMUSG00000032366-Tpm1	velocity
ENSMUSG00000032420-Nt5e	velocity
ENSMUSG00000032902-Slc16a1	velocity
ENSMUSG00000032908-Sgpp2	velocity
ENSMUSG00000033066-Gas7	velocity
ENSMUSG00000033191-Tie1	velocity
ENSMUSG00000033342-Plppr5	velocity
ENSMUSG00000033577-Myo6	velocity
ENSMUSG00000033721-Vav3	velocity
ENSMUSG00000033860-Fgg	velocity
ENSMUSG00000033981-Gria2	velocity
ENSMUSG00000034324-Tmem132c	velocity
ENSMUSG00000034467-Dynlrb2	velocity
ENSMUSG00000034687-Fras1	velocity
ENSMUSG00000034903-Cobll1	velocity
ENSMUSG00000035000-Dpp4	velocity
ENSMUSG00000036030-Prtg	velocity
ENSMUSG00000036356-Csgalnact1	velocity
ENSMUSG00000036545-Adamts2	velocity
ENSMUSG00000037016-Frem2	velocity
ENSMUSG00000037509-Arhgef4	velocity
ENSMUSG00000037820-Tgm2	velocity
ENSMUSG00000037996-Slc24a2	velocity
ENSMUSG00000038119-Cdon	velocity
ENSMUSG00000038132-Rbm24	velocity
ENSMUSG00000038156-Spon1	velocity
ENSMUSG00000038227-Hoxa9	velocity
ENSMUSG00000038244-Mical2	velocity
ENSMUSG00000038807-Rap1gap2	velocity
ENSMUSG00000039031-Arhgap18	velocity
ENSMUSG00000039103-Nexn	velocity
ENSMUSG00000039115-Itga9	velocity
ENSMUSG00000039239-Tgfb2	velocity
ENSMUSG00000039316-Rftn1	velocity
ENSMUSG00000039385-Cdh6	velocity
ENSMUSG00000039542-Ncam1	velocity
ENSMUSG00000039952-Dag1	velocity
ENSMUSG00000040111-Gramd1b	velocity
ENSMUSG00000040666-Sh3bgr	velocity
ENSMUSG00000040717-Il17rd	velocity
ENSMUSG00000040723-Rcsd1	velocity
ENSMUSG00000040998-Npnt	velocity
ENSMUSG00000041731-Pgm5	velocity
ENSMUSG00000041809-Efhc1	velocity
ENSMUSG00000041992-Rapgef5	velocity
ENSMUSG00000042757-Tmem108	velocity
ENSMUSG00000043008-Klhl6	velocity
ENSMUSG00000043639-Rbm20	velocity
ENSMUSG00000046768-Rhoj	velocity
ENSMUSG00000047414-Flrt2	velocity
ENSMUSG00000048078-Tenm4	velocity
ENSMUSG00000048285-Frmd6	velocity
ENSMUSG00000048376-F2r	velocity
ENSMUSG00000049265-Kcnk3	velocity
ENSMUSG00000049382-Krt8	velocity
ENSMUSG00000051257-Trap1a	velocity
ENSMUSG00000051331-Cacna1c	velocity
ENSMUSG00000051855-Mest	velocity
ENSMUSG00000052727-Map1b	velocity
ENSMUSG00000052854-Nrk	velocity
ENSMUSG00000053093-Myh7	velocity
ENSMUSG00000053475-Tnfaip6	velocity
ENSMUSG00000053702-Nebl	velocity
ENSMUSG00000054555-Adam12	velocity
ENSMUSG00000054640-Slc8a1	velocity
ENSMUSG00000055027-Smyd1	velocity
ENSMUSG00000055912-Tmem150a	velocity
ENSMUSG00000056492-Adgrf5	velocity
ENSMUSG00000057098-Ebf1	velocity
ENSMUSG00000059456-Ptk2b	velocity
ENSMUSG00000059921-Unc5c	velocity
ENSMUSG00000060512-0610040J01Rik	velocity
ENSMUSG00000060843-Ctnna3	velocity
ENSMUSG00000061048-Cdh3	velocity
ENSMUSG00000061186-Sfmbt2	velocity
ENSMUSG00000062151-Unc13c	velocity
ENSMUSG00000062209-Erbb4	velocity
ENSMUSG00000062980-Cped1	velocity
ENSMUSG00000062995-Ica1	velocity
ENSMUSG00000063531-Sema3e	velocity
ENSMUSG00000063564-Col23a1	velocity
ENSMUSG00000063972-Nr6a1	velocity
ENSMUSG00000064325-Hhip	velocity
ENSMUSG00000067586-S1pr3	velocity
ENSMUSG00000067818-Myl9	velocity
ENSMUSG00000068748-Ptprz1	velocity
ENSMUSG00000069833-Ahnak	velocity
ENSMUSG00000070327-Rnf213	velocity
ENSMUSG00000070867-Trabd2b	velocity
ENSMUSG00000071042-Rasgrp3	velocity
ENSMUSG00000071317-Bves	velocity
ENSMUSG00000072944-Nup62cl	velocity
ENSMUSG00000079481-Nhsl2	velocity
ENSMUSG00000085696-Hoxaas3	velocity
ENSMUSG00000108322-5430431A17Rik	velocity
ENSMUSG00000114493-Gm47071	velocity
ENSMUSG00000022510-Trp63	velocity
ENSMUSG00000039167-Adgrl4	velocity
ENSMUSG00000041476-Smpx	velocity
ENSMUSG00000030787-Lyve1	velocity
ENSMUSG00000038591-Colec10	velocity
ENSMUSG00000005681-Apoa2	nascent
ENSMUSG00000059588-Calcrl	nascent
ENSMUSG00000026726-Cubn	nascent
ENSMUSG00000026712-Mrc1	nascent
ENSMUSG00000025194-Abcc2	nascent
ENSMUSG00000030123-Plxnd1	nascent
ENSMUSG00000020609-Apob	nascent
ENSMUSG00000029661-Col1a2	nascent
ENSMUSG00000020053-Igf1	nascent
ENSMUSG00000027690-Slc2a2	nascent
ENSMUSG00000039131-Gipc2	nascent
ENSMUSG00000024503-Spink1	nascent
ENSMUSG00000006386-Tek	nascent
ENSMUSG00000026043-Col3a1	nascent
ENSMUSG00000031502-Col4a1	nascent
ENSMUSG00000029843-Slc13a4	nascent
ENSMUSG00000016087-Fli1	nascent
ENSMUSG00000020911-Krt19	nascent
ENSMUSG00000016494-Cd34	nascent
ENSMUSG00000051910-Sox6	nascent
ENSMUSG00000035459-Stab2	nascent
ENSMUSG00000002985-Apoe	nascent
ENSMUSG00000044033-Ccdc141	nascent
ENSMUSG00000032083-Apoa1	nascent
ENSMUSG00000031503-Col4a2	nascent
ENSMUSG00000032068-Plet1	nascent
ENSMUSG00000026042-Col5a2	nascent
ENSMUSG00000069378-Prdm6	nascent
ENSMUSG00000029648-Flt1	nascent
ENSMUSG00000051335-Gfod1	nascent
ENSMUSG00000051747-Ttn	nascent
ENSMUSG00000021061-Sptb	nascent
ENSMUSG00000026295-Spp2	nascent
ENSMUSG00000051323-Pcdh19	nascent
ENSMUSG00000112117-Rmst	nascent
ENSMUSG00000032554-Trf	nascent
ENSMUSG00000023886-Smoc2	nascent
ENSMUSG00000032338-Hcn4	nascent
ENSMUSG00000072720-Myo18b	nascent
ENSMUSG00000022180-Slc7a8	nascent
ENSMUSG00000010797-Wnt2	nascent
ENSMUSG00000020154-Ptprb	nascent
ENSMUSG00000046186-Cd109	nascent
ENSMUSG00000021835-Bmp4	nascent
ENSMUSG00000020598-Nrcam	nascent
ENSMUSG00000026478-Lamc1	nascent
ENSMUSG00000041741-Pde3a	nascent
ENSMUSG00000039004-Bmp6	nascent
ENSMUSG00000020037-Rfx4	nascent
ENSMUSG00000021136-Smoc1	nascent
ENSMUSG00000000385-Tmprss2	nascent
ENSMUSG00000017950-Hnf4a	nascent
ENSMUSG00000031871-Cdh5	nascent
ENSMUSG00000061086-Myl4	nascent
ENSMUSG00000021944-Gata4	nascent
ENSMUSG00000041688-Amot	nascent
ENSMUSG00000019846-Lama4	nascent
ENSMUSG00000034037-Fgd5	nascent
ENSMUSG00000052374-Actn2	nascent
ENSMUSG00000028328-Tmod1	nascent
ENSMUSG00000015053-Gata2	nascent
ENSMUSG00000040752-Myh6	nascent
ENSMUSG00000024827-Gldc	nascent
ENSMUSG00000020183-Cpm	nascent
ENSMUSG00000037736-Limch1	nascent
ENSMUSG00000061082-Plac1	nascent
ENSMUSG00000001827-Folr1	nascent
ENSMUSG00000064373-Selenop	nascent
ENSMUSG00000031883-Car7	nascent
ENSMUSG00000031965-Tbx20	nascent
ENSMUSG00000027168-Pax6	nascent
ENSMUSG00000000385-Tmprss2	velocity
ENSMUSG00000001827-Folr1	velocity
ENSMUSG00000002985-Apoe	velocity
ENSMUSG00000005681-Apoa2	velocity
ENSMUSG00000006386-Tek	velocity
ENSMUSG00000010797-Wnt2	velocity
ENSMUSG00000015053-Gata2	velocity
ENSMUSG00000016087-Fli1	velocity
ENSMUSG00000016494-Cd34	velocity
ENSMUSG00000017950-Hnf4a	velocity
ENSMUSG00000019846-Lama4	velocity
ENSMUSG00000020037-Rfx4	velocity
ENSMUSG00000020053-Igf1	velocity
ENSMUSG00000020154-Ptprb	velocity
ENSMUSG00000020183-Cpm	velocity
ENSMUSG00000020598-Nrcam	velocity
ENSMUSG00000020609-Apob	velocity
ENSMUSG00000020911-Krt19	velocity
ENSMUSG00000021061-Sptb	velocity
ENSMUSG00000021136-Smoc1	velocity
ENSMUSG00000021835-Bmp4	velocity
ENSMUSG00000021944-Gata4	velocity
ENSMUSG00000022180-Slc7a8	velocity
ENSMUSG00000023886-Smoc2	velocity
ENSMUSG00000024503-Spink1	velocity
ENSMUSG00000024827-Gldc	velocity
ENSMUSG00000025194-Abcc2	velocity
ENSMUSG00000026042-Col5a2	velocity
ENSMUSG00000026043-Col3a1	velocity
ENSMUSG00000026295-Spp2	velocity
ENSMUSG00000026478-Lamc1	velocity
ENSMUSG00000026712-Mrc1	velocity
ENSMUSG00000026726-Cubn	velocity
ENSMUSG00000027168-Pax6	velocity
ENSMUSG00000027690-Slc2a2	velocity
ENSMUSG00000028328-Tmod1	velocity
ENSMUSG00000029648-Flt1	velocity
ENSMUSG00000029661-Col1a2	velocity
ENSMUSG00000029843-Slc13a4	velocity
ENSMUSG00000030123-Plxnd1	velocity
ENSMUSG00000031502-Col4a1	velocity
ENSMUSG00000031503-Col4a2	velocity
ENSMUSG00000031871-Cdh5	velocity
ENSMUSG00000031883-Car7	velocity
ENSMUSG00000031965-Tbx20	velocity
ENSMUSG00000032068-Plet1	velocity
ENSMUSG00000032083-Apoa1	velocity
ENSMUSG00000032338-Hcn4	velocity
ENSMUSG00000032554-Trf	velocity
ENSMUSG00000034037-Fgd5	velocity
ENSMUSG00000037736-Limch1	velocity
ENSMUSG00000039004-Bmp6	velocity
ENSMUSG00000039131-Gipc2	velocity
ENSMUSG00000040752-Myh6	velocity
ENSMUSG00000041688-Amot	velocity
ENSMUSG00000041741-Pde3a	velocity
ENSMUSG00000044033-Ccdc141	velocity
ENSMUSG00000046186-Cd109	velocity
ENSMUSG00000051323-Pcdh19	velocity
ENSMUSG00000051335-Gfod1	velocity
ENSMUSG00000051747-Ttn	velocity
ENSMUSG00000051910-Sox6	velocity
ENSMUSG00000052374-Actn2	velocity
ENSMUSG00000054932-Afp	velocity
ENSMUSG00000059588-Calcrl	velocity
ENSMUSG00000061082-Plac1	velocity
ENSMUSG00000061086-Myl4	velocity
ENSMUSG00000064373-Selenop	velocity
ENSMUSG00000069378-Prdm6	velocity
ENSMUSG00000072720-Myo18b	velocity
ENSMUSG00000112117-Rmst	velocity
ENSMUSG00000035459-Stab2	velocity
