# Supplementary material for: spinDrop: a droplet microfluidic platform to maximise single-cell sequencing information content
Source: Nat Commun. 2023 Aug 8;14:4788. doi: 10.1038/s41467-023-40322-w (PMC10409775; doi:10.1038/s41467-023-40322-w)
Supplement: Supplementary file 9 — Supplementary Data 5 [file 41467_2023_40322_MOESM9_ESM.csv]

drivers	corr_indrop	corr_nascent	p_val_indrop	p_val_nascent	p_val_indrop_log	p_val_nascent_log	GO
Scmh1	0.209985952	0	0.243005661	2.32E-07	0.61438361	6.634859626	no
Limch1	-0.068915128	0	0.705383815	3.42E-07	0.15157451	6.466515037	no
Palld	0.085998521	0	0.636784257	8.36E-07	0.196007682	6.077634892	no
Nfia	0.085998273	0	0.636785237	8.53E-07	0.196007014	6.069171486	no
Prkch	0.091215374	0	0.616371295	1.83E-06	0.210157595	5.738448901	no
Nin	0.044031315	0	0.809302861	2.33E-06	0.091888925	5.632034746	no
Cnrip1	-0.12638118	0	0.486466799	7.92E-06	0.312946795	5.101524021	no
Bcas3	0.026883709	0	0.882908155	1.06E-05	0.054084472	4.976743523	blood
Dnttip2	0.004591555	0	0.979935988	1.46E-05	0.008802293	4.835221876	no
Tek	0.522499113	0	0.001495591	1.76E-05	2.825187116	4.754216765	blood
Glmn	0.045136726	0	0.804604765	2.27E-05	0.0944174	4.644015877	blood
Wipf1	0.00714713	0	0.968773102	2.33E-05	0.013777928	4.633504284	no
Ldb2	0.422382165	0	0.013588105	2.34E-05	1.866841116	4.630182642	no
Cdh5	0.55069036	0	0.000692736	3.05E-05	3.159432285	4.515602299	blood
Map2k5	-0.112051677	0	0.53768306	4.14E-05	0.269473646	4.382511829	no
Atp2b1	-0.054134742	0.62841865	0.766620467	5.20E-05	0.11541959	4.284209205	no
Limd2	-0.187590778	0.627619644	0.298437259	5.36E-05	0.525146957	4.270818799	no
Mdfic	0.141702615	0.626081497	0.434569898	5.69E-05	0.36194036	4.245164151	no
Plekhg1	0.412050768	0.624053559	0.016419414	6.14E-05	1.784642342	4.211585449	no
Calcrl	-0.054291981	0.621943477	0.765961056	6.65E-05	0.115793311	4.176939191	blood
Gm6061	0.085997764	0.620602994	0.636787239	7.00E-05	0.196005648	4.15508261	no
Myh10	-0.030907283	0.618574919	0.865529139	7.55E-05	0.062718306	4.122238822	blood
Tshz3	0.032679272	0.616119477	0.857894123	8.26E-05	0.066566307	4.082830893	no
Rasgrp3	0.462691804	0.61561329	0.006095187	8.42E-05	2.215012997	4.074755092	no
Rgs12	0.006810829	0.615291693	0.9702418	8.52E-05	0.013120019	4.069632782	no
Edil3	-0.023532335	0.614179793	0.897424349	8.87E-05	0.047002151	4.05197335	no
Map2k6	0.555311881	0.608666477	0.000606027	0.000108254	3.217508	3.965554736	no
Cyyr1	0.085997706	0.606023003	0.636787467	0.000118909	0.196005493	3.924783491	no
Itga1	0.085997726	0.604513978	0.636787391	0.000125401	0.196005544	3.901698685	no
Col5a2	0.232516953	0.603776027	0.194537132	0.000128689	0.71099749	3.890459288	no
Sipa1	0.002248694	0.601625944	0.990173004	0.000138709	0.004288919	3.857896772	no
Mpdz	0.242968724	0.600400235	0.174479437	0.000144725	0.758255748	3.839455641	no
Efnb2	-0.007468595	0.592080215	0.967369289	0.000192058	0.014407704	3.716568586	no
Cdin1	0	0.591173473	0	0.000197965	0	3.703412582	no
Smurf1	-0.128882545	0.590977764	0.477786741	0.00019926	0.320765906	3.700579016	no
Thoc5	0.045607668	0.589284334	0.80260521	0.00021079	0.095498025	3.6761492	no
Cd81	-0.179467313	0.58859258	0.320346937	0.000215668	0.494379425	3.666215212	no
Ptpra	0.046478526	0.587364819	0.798910849	0.00022457	0.097501681	3.648648274	no
Plcb4	-0.060595865	0.584202844	0.739659458	0.00024901	0.130968185	3.603782411	no
Ramp2	0.018772821	0.584050848	0.91809388	0.000250242	0.037112907	3.601639254	no
Tnrc18	0.251570923	0.583432244	0.159090993	0.000255312	0.798354407	3.592929559	no
Ubr1	-0.147890076	0.582184257	0.41449354	0.000265815	0.382482234	3.575420335	no
Plec	0.339131488	0.582115557	0.053104814	0.000266404	1.274866104	3.574458871	no
Aak1	0.144127014	0.578905076	0.426641777	0.000295254	0.369936621	3.529804544	no
Cd93	0.615500125	0.578713013	8.45E-05	0.000297064	4.072951878	3.527150215	no
Dctn1	-0.158555926	0.572320983	0.38111923	0.000363168	0.418939138	3.439892165	no
Tll1	-0.020524858	0.570540458	0.910478453	0.000383748	0.040730328	3.415954145	no
Nudcd3	-0.023454231	0.567645886	0.89776305	0.000419397	0.046838273	3.377374189	no
Cd109	0.599910822	0.567324064	0.000147192	0.000423535	3.832116837	3.373110277	no
Arhgef6	0.085997731	0.566262617	0.636787368	0.000437439	0.19600556	3.359082729	no
Pkp2	-0.140125331	0.565963726	0.439770174	0.000441425	0.356774229	3.355142636	no
Ets1	0.173025696	0.564635482	0.338399832	0.000459531	0.470569861	3.337685571	no
Gon4l	-0.031547131	0.564178911	0.862770819	0.000465903	0.064104552	3.331704557	no
S1pr1	-0.000894927	0.564118233	0.996089009	0.000466756	0.001701852	3.330910435	no
Isl1	0.085997782	0.563407626	0.636787169	0.000476844	0.196005696	3.321623594	no
Dlg1	-0.032144211	0.563266077	0.860198278	0.000478876	0.065401431	3.319776602	no
Cep350	-0.135546927	0.562426025	0.455052265	0.000491094	0.34193872	3.308834932	no
Trappc9	-0.03169661	0.560389322	0.862126656	0.00052186	0.064428927	3.282446286	no
Oit3	0.129306186	0.560093021	0.47632453	0.000526473	0.322097052	3.27862361	no
Kctd12b	0.085997116	0.558698111	0.636789792	0.000548677	0.196003907	3.26068286	no
Cttnbp2	0.36323342	0.557716908	0.037099847	0.000564784	1.43062788	3.248117602	no
Mapk8	-0.110259789	0.555418522	0.544260412	0.000604144	0.264193254	3.218859605	no
Nrp1	0.364363562	0.553750606	0.036456602	0.000634191	1.438223815	3.197779717	no
Lypla1	0.094114317	0.553622495	0.605145372	0.000636552	0.218140284	3.196165856	no
Kansl1l	0.085998587	0.553385149	0.636784001	0.000640947	0.196007857	3.193177892	no
Plvap	-0.049892663	0.552636788	0.784468538	0.000654978	0.105424469	3.183773526	no
5031425E22Rik	0.065086082	0.552216815	0.721094932	0.000662969	0.142007557	3.178507023	no
Ece1	0.058970298	0.55047583	0.746415948	0.000697012	0.12701909	3.156759913	no
Klf7	0.149746323	0.549947468	0.408572182	0.000707641	0.388731206	3.150186958	no
Rasal2	-0.133472657	0.549500264	0.462066625	0.000716748	0.335295399	3.144633405	no
Lyve1	0.08599832	0.549228159	0.63678505	0.000722339	0.196007141	3.141258677	no
Wdr12	-0.140019666	0.547638148	0.440119737	0.00075578	0.356429155	3.121604759	no
Ap4e1	-0.096880426	0.547509712	0.594514419	0.000758539	0.225837608	3.120022078	no
Mmrn2	0.620503296	0.546411944	7.02E-05	0.000782484	4.153461749	3.106524294	no
Pwwp3b	-0.051480145	0.546189828	0.777776469	0.000787409	0.1091452	3.103799692	no
Sh3pxd2b	-0.103315917	0.544247025	0.570095382	0.000831648	0.244052477	3.080060319	no
Timp3	0.144266938	0.543278281	0.426186621	0.000854507	0.370400188	3.068284592	no
Gm6043	-0.136936438	0.542882905	0.450385005	0.000863992	0.346416077	3.063490233	no
Borcs6	0.085998169	0.542828958	0.636785645	0.000865293	0.196006735	3.062836598	no
Hecw2	0.054554175	0.542317747	0.764861852	0.00087771	0.116416999	3.056648825	no
Bex3	-0.255552054	0.542173496	0.152304369	0.000881242	0.817287637	3.054904823	no
Ints7	-0.161988265	0.541529075	0.370716906	0.000897171	0.430957608	3.047124711	no
Mvb12b	-0.219388517	0.540707026	0.221898325	0.000917855	0.653845976	3.037225996	no
Prc1	0.210704511	0.540596452	0.24134766	0.000920668	0.617356907	3.035896718	no
Arpc3	0.350054844	0.540134256	0.045289011	0.000932511	1.344007166	3.03034607	no
Dock4	0.591055362	0.539897001	0.000198746	0.000938641	3.701702262	3.027500335	no
S100a16	0.178622158	0.538034485	0.322681355	0.000987998	0.491226128	3.005243748	no
Sgce	0.064699264	0.537933872	0.722688351	0.000990728	0.141048946	3.004045634	no
Sox18	0.117553947	0.537457813	0.517722439	0.001003732	0.285903012	2.998382436	no
Arl6ip6	-0.004060613	0.536280465	0.982255699	0.001036531	0.007775443	2.984417678	no
Dkc1	0.001605259	-0.535173316	0.992984792	0.001068222	0.003057403	2.971338531	no
Gm47024	-0.087439406	0.534653352	0.631119636	0.001083394	0.199888307	2.965213653	no
Flt4	-0.125463226	0.534535799	0.489672049	0.00108685	0.310094685	2.963830502	no
Nfib	0.512052859	0.533656154	0.001952157	0.001113016	2.709485328	2.953498661	no
Ctc1	0.058982853	0.533638426	0.746363694	0.001113549	0.127049495	2.953290759	no
Raph1	0.046980187	0.533399975	0.796784597	0.001120738	0.09865907	2.950495735	no
Prex2	0.401083152	0.533315403	0.019939355	0.001123298	1.700288904	2.949504979	no
Ano6	-0.174575528	0.532380645	0.33400168	0.00115193	0.476251349	2.938574023	no
Kank2	-0.174083308	0.530147309	0.335394767	0.001222918	0.474443718	2.912602781	no
Rexo4	0.040859404	0.529688439	0.822818899	0.001237964	0.084695742	2.907291825	no
Ptprs	0.100446368	0.528050415	0.580928485	0.001292996	0.235877328	2.888402956	no
Hipk2	-0.07228231	0.527182893	0.691663789	0.001322991	0.160104961	2.878442956	no
Xpo6	-0.09528905	0.526475291	0.600620812	0.001347903	0.221399623	2.870341364	no
Spata6	-0.039509698	0.524859568	0.82858537	0.001406315	0.081662739	2.851917304	no
Zfp871	-0.135048466	0.521709046	0.456732731	0.001526549	0.340337864	2.81628923	no
Dll4	0.006734469	0.521439748	0.970575295	0.001537227	0.012970767	2.813261923	no
Uhrf2	-0.093879221	0.520604569	0.606052565	0.001570756	0.217489706	2.803891303	no
Gm5526	0	0.520408876	0	0.001578703	0	2.801699569	no
Ccdc82	0.078937018	0.519460354	0.664827902	0.001617717	0.177290762	2.791097359	no
Fxn	0.021726808	0.51919607	0.905258435	0.001628735	0.04322742	2.788149506	no
Tyms	-0.004954409	0.518459964	0.978350753	0.001659766	0.009505417	2.779953114	no
Efcab14	-0.065498539	0.518072394	0.719397143	0.001676309	0.143031292	2.775645987	no
Mecom	0.581381102	0.515559477	0.000272775	0.001787067	3.564195675	2.747859286	no
Fam78b	0.085997724	0.51284541	0.636787399	0.001913736	0.196005539	2.718117945	no
Afap1l1	0.116978162	0.511827371	0.519794307	0.001963209	0.284168481	2.707033567	no
Cd38	0.049438065	0.511550555	0.786387674	0.00197685	0.104363302	2.704026308	no
Gm9379	0	0.511500815	0	0.00197931	0	2.703486255	no
Selenop	0.567761451	0.508751697	0.00041792	0.002119433	3.378906575	2.673780304	no
Tm9sf1	0.085997819	0.508492003	0.636787022	0.002133101	0.196005796	2.670988602	no
Shoc2	0.063675341	0.508087998	0.726911605	0.002154515	0.138518398	2.666650498	no
Gm20274	-0.115463793	0.507908383	0.525262511	0.002164095	0.279623594	2.664723766	no
Gm37760	0.085998053	0.507669798	0.636786102	0.002176876	0.196006424	2.662166298	no
Sh3bp5	0.383313531	0.506867716	0.026934878	0.002220323	1.569684993	2.653583802	no
Zfp260	0.794243076	0.506805494	3.01E-09	0.002223725	8.520919736	2.652918995	no
Ranbp2	0.419489265	0.505974409	0.014336703	0.002269589	1.843550711	2.644052845	no
Psmb2	0.117275028	0.503613917	0.518725585	0.002404321	0.285062331	2.619007571	no
Cep63	-0.096379045	0.50350625	0.596435446	0.002410627	0.224436555	2.617870013	no
Pon3	0.794681265	0.503335452	2.90E-09	0.00242066	8.538142268	2.616066286	no
Wwox	-0.145418918	0.503202927	0.422449461	0.002428469	0.374225239	2.614667469	no
Gm9009	0	0.502996847	0	0.002440655	0	2.612493522	no
Fam199x	-0.07636747	0.502611214	0.67514462	0.002463601	0.170603189	2.608429568	no
Traf6	-0.145143338	0.502013438	0.423341841	0.002499537	0.373308806	2.602140497	no
Fnbp1	0.04402857	0.501642454	0.809314536	0.002522064	0.091882659	2.598243892	no
Dido1	0.018827037	0.500395714	0.917858118	0.002599053	0.037224447	2.585184792	no
Tacc3	-0.280317798	0.499182853	0.114660173	0.002675879	0.940587409	2.572533548	no
Akt3	0.710382532	0.498635163	1.15E-06	0.002711205	5.938138753	2.566837686	no
Maged2	0.113261464	0.498596708	0.533263573	0.0027137	0.273058082	2.566438153	no
Tgfbr3	-0.181006736	0.497556567	0.316121443	0.002781945	0.500146044	2.55565139	no
Hipk3	0.029769464	0.497006243	0.870437917	0.002818645	0.060262199	2.549959627	no
Rgs7bp	0.167100562	0.49680856	0.355532241	0.002831929	0.44912101	2.547917669	no
Noa1	-0.001203093	0.496780534	0.994742285	0.002833816	0.00228942	2.547628277	no
Ifngr2	-0.190286099	0.496670468	0.291379652	0.00284124	0.53554078	2.546492055	no
Plekhb2	0.085998179	0.496559359	0.636785607	0.002848751	0.196006761	2.545345493	no
Slc25a4	-0.100192885	0.4959621	0.581889739	0.002889418	0.235159301	2.53918961	no
Ppp2cb	-0.048819478	0.495806462	0.789001048	0.002900097	0.10292242	2.537587505	no
Arhgap29	0.405536916	0.494811066	0.018442097	0.002969197	1.734189698	2.52736104	no
Ptpn1	0.062234078	0.494508184	0.732869333	0.0029905	0.134973451	2.524256123	no
Csad	-0.134194232	0.494415313	0.459620177	0.002997059	0.337600915	2.523304711	no
Aplnr	0.166742223	0.49394033	0.356584475	0.003030795	0.447837569	2.518443455	no
B4galnt2	0.085997992	0.492788617	0.636786342	0.003113949	0.19600626	2.506688466	no
Gng12	-0.183391686	0.491708152	0.30964295	0.003193728	0.509138803	2.495702086	no
Dock6	-0.000514779	0.491455197	0.997750319	0.003212656	0.000978125	2.493135768	no
Gm36445	-0.116245194	0.491450848	0.52243754	0.003212982	0.281965624	2.493091671	no
Sash1	-0.185239467	0.49077613	0.304680394	0.003263945	0.516155492	2.486257189	no
Rps19-ps3	0.085997987	0.490540919	0.636786363	0.003281873	0.196006245	2.483878293	no
Pdzrn3	-0.126260769	0.490391786	0.486886637	0.003293283	0.312572145	2.482370951	no
Zc4h2	0.085998506	0.490056117	0.636784319	0.00331909	0.19600764	2.478980993	no
Gm7172	0.187692245	0.489844113	0.298169655	0.003335478	0.525536558	2.476841916	no
Golga2	-0.130842242	0.489685503	0.471042036	0.003347784	0.326940335	2.475242566	no
5730522E02Rik	0.085998387	0.489624129	0.636784786	0.003352556	0.196007321	2.474623929	no
Tgoln1	-0.142081693	0.48950823	0.433325047	0.003361584	0.363186207	2.473456043	no
Nbea	0.794460564	0.489393943	2.95E-09	0.003370506	8.529461553	2.472304839	no
Rftn2	0.007643913	0.48881421	0.966603726	0.003416079	0.014751535	2.466472051	no
Klf2	0.065860083	0.488697315	0.717909985	0.003425332	0.143930006	2.465297335	no
Cpeb4	0.085997902	0.488505056	0.636786698	0.003440597	0.196006017	2.463366245	no
Amotl1	0.06751494	0.488421369	0.711115786	0.003447259	0.14805968	2.462526075	no
Pkd2	-0.070150845	0.488166464	0.700338063	0.003467621	0.154692269	2.459968399	no
Tbc1d20	0.085997716	0.487853567	0.636787431	0.003492755	0.196005517	2.45683184	no
Ulbp1	-0.084725255	0.487348438	0.641806472	0.00353366	0.192595908	2.451775247	no
Hmgn5	-0.217250277	0.487214313	0.226586748	0.00354459	0.644765494	2.450434029	no
Uvrag	0.271193888	0.48709003	0.127633297	0.003554743	0.894036011	2.449191763	no
Il4ra	0.00838404	0.486325949	0.963372137	0.003617714	0.016205919	2.441565805	no
Xrn1	-0.129028992	0.485729796	0.477281016	0.003667504	0.321225839	2.435629411	no
Mob1b	0.117764536	0.485678552	0.516965663	0.003671811	0.286538302	2.435119686	no
Khdrbs3	0.541961213	0.485291435	0.000886462	0.003704488	3.052339953	2.431271844	no
Gm10123	-0.085997247	0.485056921	0.636789275	0.003724404	0.196004259	2.428943256	no
Ralb	0.214949611	0.484385946	0.231704549	0.003781891	0.63506544	2.422290963	no
Gap43	-0.063697758	0.483038848	0.726819057	0.003899597	0.138573694	2.408980325	no
Adam19	0.071884487	0.482306125	0.693279954	0.003964921	0.159091357	2.40176543	no
Kmt5b	0.019420637	0.480639499	0.915277223	0.004116989	0.038447345	2.385420258	no
Nckap1	0.125795985	0.480475292	0.488508919	0.004132237	0.311127503	2.383814742	no
Eya4	0.08599845	0.480133192	0.636784539	0.004164159	0.196007489	2.380472701	no
Arhgap31	0.166747911	0.479710066	0.356567757	0.004203931	0.44785793	2.376344377	no
Luzp1	0.028050712	0.479026956	0.877861745	0.004268824	0.056573876	2.369691725	no
4921524J17Rik	0.155702307	0.478600762	0.389893598	0.004309741	0.409053896	2.36554878	no
Pcdh12	0.192414944	0.478497108	0.285880085	0.004319743	0.543816097	2.364542071	no
Tiparp	0.019032633	0.477944005	0.916964121	0.004373448	0.037647657	2.359176076	no
Thap4	0.01531515	0.477931918	0.933143024	0.004374628	0.030051786	2.359058918	no
Sema4c	-0.143581055	0.477751475	0.428420231	0.004392274	0.368130029	2.35731054	no
Trp53inp2	0.085997965	0.47761632	0.636786447	0.004405532	0.196006188	2.356001652	no
Pitrm1	0.061955328	0.477070138	0.734023343	0.004459455	0.134290129	2.350718235	no
Vim	0.203337303	0.476405297	0.258701285	0.004525849	0.587201413	2.344299923	no
Ints6	-0.01759725	0.476290402	0.923207609	0.004537408	0.034700625	2.343192171	no
Kat14	0.31061062	0.476045566	0.078509529	0.004562123	1.105077629	2.34083302	no
Myl12a	0.188448144	0.475831017	0.296180808	0.004583875	0.528443086	2.338767275	no
Cyth3	0.106961496	0.475739481	0.556463897	0.004593182	0.254563007	2.337886387	no
Nedd1	0.051012885	0.474849439	0.77974464	0.004684518	0.108047602	2.329335084	no
Sgms1	0.078294907	0.474814986	0.667400512	0.004688084	0.175613465	2.329004571	no
Atp9a	0.085997919	0.474484499	0.63678663	0.004722412	0.196006063	2.325836124	no
Slc18a2	-0.106131179	0.473993078	0.559555513	0.004773851	0.252156821	2.32113118	no
Eps15l1	0.00828371	0.47374583	0.963810172	0.00479991	0.016008494	2.318766882	no
Alg6	0.085997408	0.473719664	0.636788644	0.004802675	0.19600469	2.318516788	no
Prickle2	0.188682434	0.47346814	0.295566056	0.004829322	0.529345443	2.316113795	no
Dcun1d3	-0.060886511	0.473312711	0.738453378	0.004845852	0.131676919	2.314629873	no
Oip5os1	0.129938	0.473182129	0.474148062	0.004859776	0.324086021	2.31338376	no
Ptpru	0.085998999	0.472939776	0.636782377	0.004885708	0.196008964	2.31107247	no
Gng11	0.004118855	0.472777357	0.982001231	0.004903153	0.007887968	2.30952454	no
Mtmr12	-0.136684199	0.472727871	0.451230372	0.004908479	0.345601676	2.309053084	no
Itm2b	-0.06697183	0.472189088	0.713343254	0.004966781	0.146701442	2.303925025	no
Fads3	0.085997894	0.472177195	0.63678673	0.004968074	0.196005995	2.303811926	no
Colec12	0.174804872	0.472017517	0.33335378	0.004985469	0.477094617	2.302293947	no
Atg13	0.109358085	0.471753721	0.547584285	0.00501432	0.261549024	2.299787934	no
Pex26	0.085998078	0.470799247	0.636786002	0.005119896	0.196006492	2.290738848	no
Tmem164	-0.036015341	0.47070245	0.843554041	0.005130708	0.07388709	2.289822738	no
Gm9234	0.085997833	0.470634727	0.636786967	0.005138283	0.196005834	2.289181965	no
Add3	-0.00886072	0.470548832	0.961291119	0.005147905	0.01714507	2.288369466	no
Ppp4r1l-ps	0.085996828	0.470462231	0.636790928	0.005157622	0.196003132	2.287550516	no
Slc66a2	0	0.470158767	0	0.005191793	0	2.284682637	no
Klhl5	0.774627492	0.469908311	1.59E-08	0.00522014	7.79814599	2.282317872	no
Tspan18	0.334975306	0.469846633	0.056341395	0.005227141	1.249172405	2.281735824	no
Chm	-0.145978424	0.469594725	0.420640851	0.005255816	0.376088553	2.279359812	no
Arl2bp	-0.147190984	0.468926942	0.416735837	0.00533248	0.380139152	2.273070791	no
Fto	0.016312471	0.46841932	0.928799779	0.005391388	0.032077897	2.26829939	no
D030045P18Rik	0	0.468054761	0	0.005434034	0	2.264877645	no
Osbpl11	-0.127637839	0.467870466	0.482096113	0.005455701	0.31686637	2.263149421	no
Far1	-0.018909484	0.46775546	0.9174996	0.005469259	0.037394116	2.262071484	no
Psen1	0.138950165	0.467512334	0.443666242	0.005498016	0.352943615	2.259794038	no
Cracd	0	0.467432088	0	0.005507535	0	2.259042747	no
Tmed10	-0.16393621	0.466148899	0.364887317	0.005661662	0.437841232	2.247056056	no
Gm42992	0.085997206	0.466148658	0.636789438	0.005661691	0.196004149	2.247053804	no
Sema6d	0.066713178	0.465567475	0.714404872	0.005732691	0.146055592	2.241641438	no
9030624G23Rik	0.085997807	0.465193649	0.63678707	0.005778757	0.196005763	2.238165578	no
Gns	-0.10227328	0.464523855	0.574021126	0.005862077	0.241072124	2.231948485	no
Lpp	0.301224131	0.463755435	0.088628039	0.005958915	1.052428859	2.224832783	no
Ttc28	0.018071536	0.463725889	0.921144099	0.005962666	0.035672426	2.224559547	no
Nsun7	0.085997787	0.462784485	0.63678715	0.006083209	0.196005709	2.215867292	no
Spin1	-0.181138555	0.462717419	0.315761218	0.006091874	0.500641211	2.215249079	no
Rapgef4	0.070891777	0.462673393	0.69731854	0.006097568	0.156568788	2.214843321	no
Sacs	0.085998281	0.462071044	0.636785203	0.006175928	0.196007037	2.209297763	no
Sptlc2	-0.026329628	0.461911649	0.885305705	0.006196806	0.052906737	2.207832122	no
Snx18	-0.093998805	0.461841094	0.605591042	0.006206066	0.217820558	2.207183613	no
Mtus1	0.109228208	0.461726068	0.548063814	0.006221188	0.261168871	2.206126664	no
Rtn3	0.332066236	0.461476381	0.058696768	0.006254121	1.231385813	2.203833723	no
Foxo1	0.120544734	0.461453129	0.50702516	0.006257195	0.29497049	2.203620292	no
Cenpl	-0.169798623	0.461302329	0.347668485	0.006277165	0.458834675	2.202236469	no
Fyn	0.333963161	0.459598346	0.057152387	0.006506579	1.242965624	2.186647276	no
Meis1	0.119473591	0.459315887	0.510843854	0.006545283	0.291711827	2.184071556	no
Stk10	0.085998012	0.459217787	0.636786262	0.006558771	0.196006315	2.183177543	no
Col4a2	0.448221507	0.459031299	0.008226966	0.006584475	2.084760287	2.181478823	no
Nfatc2	0.065960782	0.458752929	0.717495952	0.006623002	0.144180545	2.178945085	no
Gskip	-0.069283716	0.458642512	0.703877498	0.006638337	0.152502918	2.177940704	no
Gm4117	0.085997715	0.458593837	0.636787433	0.006645107	0.196005516	2.177498052	no
Golim4	0.010041667	0.457912439	0.956136613	0.006740484	0.019480051	2.171308886	no
Fam234a	0.047559673	0.457890152	0.794330244	0.006743623	0.099998901	2.171106685	no
Edf1	-0.116355887	0.457740338	0.522037946	0.006764756	0.282297927	2.169747872	no
Inpp5a	0.148976096	0.457364677	0.411023447	0.006817992	0.386133403	2.166343535	no
Tspan2	0.192498376	0.457258603	0.285665895	0.006833087	0.544141606	2.165383027	no
Efna1	0.045818018	0.456651475	0.801712482	0.006920033	0.095981355	2.159891828	no
Ncoa1	-0.151991783	0.455910142	0.401472537	0.007027461	0.396344157	2.153201573	no
Usp53	-0.000374352	0.455698122	0.99836401	0.007058442	0.000711083	2.151291147	no
4933407K13Rik	0.085997658	0.455682629	0.636787658	0.00706071	0.196005363	2.151151603	no
Sh3tc2	0.013852637	0.455159646	0.939515466	0.007137644	0.027096066	2.146445111	no
4930455J16Rik	0	0.454685261	0	0.007208038	0	2.142182918	no
Psmf1	-0.291209428	0.454391105	0.100476048	0.007251981	0.997937454	2.139543341	no
Ripor2	0.085995125	0.45416602	0.636797633	0.007285758	0.195998559	2.137525275	no
Ppp1r14b	-0.242346287	0.453663668	0.175631812	0.00736162	0.755396817	2.133026626	no
Chst7	-0.136577688	0.453569378	0.451587589	0.007375933	0.345258002	2.132183063	no
Runx1t1	0.084230381	0.453569027	0.643762579	0.007375986	0.191274272	2.132179921	no
Fli1	0.320860301	0.453482442	0.068491825	0.00738915	1.164361259	2.131405523	no
Tpm3-rs7	0.064381676	0.453441086	0.723997431	0.007395444	0.140262975	2.131035726	no
Gm16286	-0.049963529	0.452941329	0.784169478	0.007471867	0.105590065	2.126570867	no
Ndc80	0.035926116	0.452597337	0.843936967	0.007524855	0.073689989	2.123501852	no
Cd44	0.083982288	0.452580834	0.644744097	0.007527405	0.190612625	2.123354702	no
Ddx3y	0.023795679	0.45245888	0.896282475	0.007546272	0.047555095	2.122267539	no
Cycs	0.085998081	0.452442686	0.636785992	0.00754878	0.196006499	2.122123214	no
Mep1a	-0.085996304	0.4517157	0.636792991	0.007662107	0.196001725	2.11565178	no
Lztfl1	-0.106016467	0.451244853	0.559983244	0.007736266	0.251824968	2.111468602	no
Zbtb46	0.18688534	0.45106311	0.300301875	0.007765052	0.522441956	2.109855644	no
Gm20075	0.085997985	0.45075402	0.636786369	0.007814214	0.196006242	2.107114688	no
Ccny	0.120835489	0.450260071	0.505991018	0.007893323	0.295857192	2.102740141	no
Gm4756	0.08599811	0.450153195	0.636785879	0.007910528	0.196006576	2.101794549	no
Lifr	0.049220539	0.450095696	0.787306411	0.007919797	0.103856212	2.101285952	no
Rin3	0.032794135	0.450050059	0.857399628	0.00792716	0.066816709	2.10088235	no
9430038I01Rik	0.085997722	0.449093131	0.636787406	0.008082891	0.196005535	2.092433303	no
Rarb	-0.034285678	0.44895478	0.850983242	0.008105617	0.070078992	2.091213933	no
Myo9a	0.024912794	0.448471457	0.891440861	0.008185432	0.049907463	2.086958406	no
Gpn1	0.20649752	0.448201797	0.251160998	0.008230249	0.6000478	2.084587029	no
R3hdm4	0.17492835	0.447610709	0.333005266	0.008329208	0.477548899	2.079396292	no
Nat10	-0.18099519	0.447605434	0.316153009	0.008330096	0.500102681	2.079350007	no
Prpf18	-0.082477493	0.447407182	0.650709772	0.008363513	0.186612671	2.077611284	no
4930402H24Rik	0.040410256	0.44733539	0.824736861	0.008375641	0.083684594	2.076981931	no
St3gal3	-0.14469086	0.446986065	0.42480928	0.008434868	0.371806005	2.073921694	no
Exoc3l2	0.078855455	0.446764632	0.665154478	0.008472593	0.177077481	2.071983642	no
Flot2	0.085999136	0.446414422	0.636781838	0.008532546	0.196009332	2.068921338	no
Ttc14	-0.045668892	0.446362972	0.802345348	0.008541384	0.095638661	2.068471741	no
Zfp280c	-0.033803989	0.446336379	0.853054405	0.008545955	0.06902327	2.068239387	no
Nasp	-0.32209268	-0.44622585	0.067356882	0.008564976	1.171618023	2.067273869	no
Atn1	-0.063252205	0.446152341	0.728659134	0.008577645	0.137475587	2.066631927	no
Mef2c	-0.04239187	0.446054073	0.816282434	0.008594606	0.088159549	2.065774007	no
Igsf10	0.085998748	0.44562501	0.636783366	0.008668993	0.19600829	2.062031326	no
Gm53055	0	0.445017224	0	0.008775289	0	2.056738549	no
Wdr25	-0.070556155	0.444620344	0.698685749	0.008845288	0.155718115	2.053288039	no
Ptms	0.230540834	0.444505011	0.198500067	0.008865717	0.702239341	2.052286157	no
Hmcn1	0.06364846	0.444390673	0.727022582	0.008886008	0.1384521	2.051293283	no
Gm5945	0	0.443815613	0	0.008988656	0	2.046305238	no
Zkscan8	-0.042556864	0.443135738	0.815579382	0.009111293	0.088533762	2.040420003	no
Hdx	0.025350456	0.443110123	0.889545039	0.00911594	0.050832058	2.040198525	no
Gm9403	0	0.442878232	0	0.009158106	0	2.038194324	no
Sh3d19	0.08344797	0.44231833	0.64685995	0.009260589	0.189189737	2.033361378	no
Relch	-0.103745023	0.441895439	0.568483191	0.009338629	0.245282372	2.02971688	no
Gimap8	0.085997927	0.441496524	0.6367866	0.009412748	0.196006084	2.026283576	no
Clint1	-0.015470863	0.441300787	0.932464783	0.009449296	0.030367561	2.024600566	no
Mbd4	0.085996816	0.4412596	0.636790976	0.009457001	0.1960031	2.024246562	no
Clec14a	-0.085999261	0.441183522	0.636781344	0.009471248	0.196009669	2.023592788	no
Clcn3	0.081461459	-0.440966542	0.65474966	0.00951198	0.183924719	2.021729077	no
Wdr48	0.05350243	0.440934942	0.769273768	0.009517924	0.113919077	2.02145776	no
Slc16a10	0.085997962	0.440737504	0.636786462	0.009555134	0.196006178	2.019763209	no
Tspan5	-0.123921397	0.440667157	0.495079491	0.009568421	0.305325064	2.019159703	no
Cdca3	-0.039827995	0.440119072	0.827224693	0.009672475	0.08237651	2.014462395	no
Zfp729a	0.085998364	0.439989121	0.636784875	0.009697284	0.19600726	2.013349881	no
Fam160b1	0.013369172	0.439660368	0.941622827	0.009760285	0.026123022	2.010537497	no
Ccdc90b	0.184677132	0.439519263	0.306185398	0.009787431	0.514015525	2.009331305	no
Oaz2	0.159255762	0.439507884	0.378984789	0.009789622	0.421378221	2.009234064	no
Mdk-ps1	-0.085997946	0.43911025	0.636786522	0.009866472	0.196006137	2.005838095	no
Psd3	0.08599809	0.438347632	0.636785958	0.010015273	0.196006522	1.999337191	no
Soga1	-0.029196679	0.438318402	0.872910802	0.010021014	0.059030132	1.99908834	no
Sdk2	-0.060973876	0.438025971	0.738090963	0.010078595	0.131890112	1.996600003	no
Raly	-0.09766841	0.437744418	0.591500621	0.010134295	0.228044795	1.994206447	no
BC023719	0.085998198	0.437437556	0.63678553	0.010195295	0.196006814	1.991600212	no
Rps6ka6	-0.188206713	-0.437386893	0.296815135	0.010205395	0.527513958	1.991170171	no
Loxl2	-0.125938737	0.437368457	0.48801037	0.010209073	0.31157095	1.991013702	no
Anapc5	0.230304031	0.437350909	0.19897863	0.010212574	0.701193564	1.99086477	no
Usp9x	0.085997978	0.436339067	0.636786398	0.010416177	0.196006222	1.982291659	no
Mmp15	0.048401425	0.435746502	0.790768477	0.010536977	0.101950651	1.977283961	no
Gm3364	0.085997844	0.435494027	0.636786924	0.0105888	0.196005863	1.975153235	no
Fbxl7	-0.05822092	0.435189279	0.749536827	0.010651637	0.125207024	1.972583655	no
Dpp8	0.059830645	0.435081891	0.742837711	0.010673853	0.129106057	1.971678785	no
Angel2	-0.1031233	0.434554078	0.570819726	0.010783609	0.243501027	1.967235872	no
Glmp	0.085997984	0.434534979	0.636786373	0.010787598	0.196006239	1.967075248	no
Arl15	0.030766117	0.434381992	0.8661379	0.010819596	0.062412957	1.965788957	no
Ufc1	-0.209734217	0.433893145	0.243588277	0.010922372	0.613343617	1.961683055	no
Gm7691	-0.085997871	0.433874713	0.636786817	0.010926263	0.196005936	1.961528363	no
Clasp1	0.297116126	0.433775541	0.093353485	0.010947218	1.029869464	1.960696244	no
Arhgef1	-0.066903183	-0.433774504	0.713624957	0.010947437	0.14652997	1.960687543	no
Emilin1	0.248135945	0.433370706	0.165116195	0.011033108	0.782210328	1.957302139	no
Zfp608	-0.106567191	0.433361835	0.557931089	0.011034996	0.253419438	1.957227817	no
Memo1	0.270744531	0.433289088	0.128298691	0.011050492	0.891777774	1.956618402	no
Nectin2	-0.11842419	0.433062386	0.514598599	0.011098897	0.2885314	1.954720185	no
Slc8b1	-0.083903758	0.433029857	0.645054901	0.011105857	0.19040332	1.954447921	no
Rprd1b	0.122150416	0.432809853	0.501327148	0.011153026	0.299878776	1.952607304	no
Usp26	0.085997992	0.432471946	0.636786342	0.011225797	0.19600626	1.949782808	no
Gm13160	0.0859972	0.432309688	0.636789461	0.011260881	0.196004133	1.948427621	no
Tax1bp1	-0.078695087	0.43212718	0.665796766	0.011300453	0.176658319	1.946904146	no
Golm2	0	0.431708779	0	0.011391609	0	1.943414946	no
Sema3g	0.190753864	0.431536701	0.290165591	0.011429276	0.53735409	1.941981283	no
Gak	0.085997697	0.431495889	0.636787505	0.011438225	0.196005467	1.941641376	no
Kansl3	0.085997649	0.431422537	0.636787692	0.011454323	0.19600534	1.941030569	no
Nrg1	0.06128648	0.431383277	0.736794628	0.011462947	0.132653549	1.940703709	no
Tax1bp3	-0.13270082	0.431137824	0.464690979	0.011516987	0.332835759	1.938661108	no
Trappc3	-0.175061574	0.430561643	0.332629493	0.011644676	0.478039247	1.93387259	no
Scg5	0.085997523	0.430537372	0.636788191	0.01165008	0.196004999	1.933671077	no
Tecpr2	-0.064401013	0.429778823	0.723917705	0.011820043	0.140310802	1.927380931	no
Klhl3	-0.224135921	0.429743369	0.211722337	0.011828037	0.674233322	1.927087314	no
Marcks	0.306747996	0.429617877	0.082561057	0.011856369	1.083224754	1.926048287	no
Vps33a	0.158177672	0.429506522	0.382275739	0.011881557	0.417623264	1.925126656	no
Bmpr2	-0.293623442	0.429438579	0.097517751	0.011896946	1.010916322	1.924564493	no
4930556M19Rik	0.085997902	0.429174277	0.636786697	0.011956972	0.196006018	1.922378802	no
Hspd1	-0.054583717	-0.429057243	0.76473803	0.011983631	0.116487312	1.921411557	no
Diaph3	0.007383008	0.428653755	0.967743033	0.012075923	0.014239947	1.918079671	no
Gm14643	0.085997626	-0.428517248	0.636787785	0.01210728	0.196005276	1.916953413	no
Nfatc2ip	-0.176329561	0.428514503	0.329065795	0.012107911	0.482717259	1.916930766	no
Nucb1	0.187714258	0.428149815	0.29811162	0.01219202	0.525621096	1.913924334	no
Nfic	-0.131519054	0.42787302	0.468724099	0.012256181	0.329082717	1.911644823	no
Ap1ar	0.143154768	0.427314882	0.429811654	0.012386411	0.366721814	1.907054503	no
4930578E11Rik	0.085997621	0.427088653	0.636787803	0.012439523	0.196005264	1.90519626	no
Vta1	-0.192955066	0.426824947	0.284495254	0.012501673	0.545924974	1.903031878	no
Clk1	-0.135990026	0.426811041	0.453561177	0.012504957	0.343364127	1.90291779	no
Zfp449	0.085998111	0.426719266	0.636785873	0.012526651	0.19600658	1.902165011	no
Fam122b	0.641518122	0.426659933	3.09E-05	0.012540693	4.510166481	1.901678448	no
Exoc4	-0.012819769	0.426421384	0.944018067	0.012597282	0.025019694	1.899723155	no
Eps15	0.145018033	0.42641366	0.423747943	0.012599118	0.372892397	1.89965987	no
Ablim1	-0.064961505	0.42636261	0.72160798	0.012611257	0.141698673	1.899241634	no
Cdc25c	0.048596287	0.426301794	0.789944522	0.012625731	0.102403408	1.89874348	no
Gm16409	0.08599785	0.42618165	0.636786903	0.012654365	0.196005877	1.897759654	no
Mrc1	0.182323982	0.425821226	0.312533067	0.012740589	0.505104026	1.894810497	no
Mastl	-0.05866163	0.425776829	0.747700965	0.012751244	0.126272059	1.894447457	no
Lrrk2	-0.14643925	0.425540382	0.419154416	0.012808112	0.377625954	1.892514866	no
Zfp367	-0.053198088	0.425163665	0.770551743	0.012899153	0.113198193	1.889438805	no
Ints3	0.485242673	0.424860609	0.003708621	0.012972781	2.430787516	1.886966915	no
Zcchc14	0.7309666	0.424462669	3.43E-07	0.01306999	6.464836377	1.883724736	no
Mir670hg	0.08599883	0.424119948	0.636783043	0.013154194	0.19600851	1.880935755	no
Pkp4	-0.012779116	0.424023693	0.944195323	0.013177924	0.024938155	1.880153004	no
Asb4	-0.007731707	0.423825783	0.966220366	0.013226826	0.014923813	1.878544353	no
Slc9a9	0.085998087	0.423578583	0.636785967	0.013288119	0.196006516	1.876536495	no
Gtf2a2	0.030698772	0.423329695	0.866428342	0.013350068	0.06226735	1.874516531	no
Myct1	0.085997933	0.423183123	0.636786576	0.013386662	0.1960061	1.873327707	no
Prdx3	0.153927835	0.422795576	0.395407102	0.01348382	0.402955535	1.870187065	no
Gm16478	0	0.422512667	0	0.013555113	0	1.867896856	no
Kcmf1	0.21818224	0.422021249	0.224535224	0.013679693	0.648715519	1.863923644	no
Arhgef12	-0.11253367	0.421846291	0.535920231	0.013724275	0.270899848	1.862510584	no
Hivep1	-0.131939208	0.42158437	0.467288134	0.013791242	0.330415247	1.860396634	no
Cnih1	-0.015402865	0.421571121	0.932760958	0.013794636	0.03022964	1.860289748	no
Fasn	0.332315002	-0.42111321	0.058492408	0.013912386	1.2329005	1.856598381	no
Camk2d	-0.06468279	0.42102744	0.722756236	0.013934533	0.141008153	1.855907568	no
Akap13	-0.032251584	0.420820624	0.859735804	0.013988058	0.065634986	1.85424258	no
Gm5120	0.085997925	0.420706112	0.636786605	0.014017767	0.19600608	1.853321175	no
Tbx20	-0.044247902	0.42053036	0.808381837	0.014063465	0.092383453	1.851907656	no
Rin2	-0.051338699	0.420268149	0.778372121	0.014131874	0.108812727	1.849800247	no
Gucy1a2	0.08599809	0.420116154	0.636785958	0.014171654	0.196006522	1.848579461	no
Hspd1-ps3	-0.085992547	-0.419831013	0.636807787	0.014246531	0.195991635	1.846290881	no
Tomm40l	0.085997407	0.419807323	0.636788647	0.014252766	0.196004688	1.846100843	no
Elk3	0.072454372	0.419788913	0.690965189	0.014257613	0.160543832	1.845953164	no
Hdac2	0.048146361	-0.419690182	0.791847322	0.014283633	0.101358548	1.845161324	no
Slc25a26	-0.085587628	0.419605353	0.63840328	0.014306019	0.194904891	1.844481189	no
Arrdc3	-0.18742074	0.419588147	0.298886042	0.014310564	0.524494367	1.844343255	no
Fhl3	0.085998119	0.419514255	0.636785844	0.014330093	0.1960066	1.843750985	no
Prkd3	0.018592326	0.41931014	0.918878833	0.014384154	0.036741753	1.842115668	no
Ccdc80	0.006378058	0.419151384	0.97213194	0.014426318	0.012274788	1.840844488	no
Daxx	-0.204591759	0.418379065	0.255690802	0.014632899	0.592284894	1.834669629	no
Calm1	-0.078720167	0.418279725	0.665696302	0.014659647	0.176723855	1.83387649	no
Trim12c	0.085998213	0.418065509	0.636785471	0.014717464	0.196006854	1.832167023	no
Glra1	0.085997733	0.417969795	0.636787363	0.014743358	0.196005563	1.831403589	no
Ppp6r3	0.222097042	0.417913444	0.2160533	0.014758621	0.665439096	1.830954233	no
Pds5b	-0.049468126	0.417904894	0.78626073	0.014760937	0.104433415	1.830886065	no
Zfp467	0.140072038	0.417716749	0.439946457	0.014811997	0.356600175	1.82938638	no
Eif2b1	-0.198954607	0.417438213	0.269398504	0.014887856	0.569604821	1.827167848	no
Xrcc4	-0.011601397	0.417044716	0.949331476	0.01499557	0.02258212	1.824037019	no
Clec1b	0.557026442	0.41672676	0.000576365	0.015083075	3.239302401	1.821510099	no
Acvr1b	-0.008571092	0.416712442	0.962555507	0.015087026	0.016574217	1.821396366	no
Atrx	-0.036577062	0.416409019	0.841144117	0.015170943	0.075129588	1.818987437	no
Cd36	0.1999321	0.416327253	0.266988455	0.015193622	0.573507519	1.818338684	no
Meis2	-0.018899456	0.4160159	0.917543204	0.015280239	0.037373477	1.815869866	no
As3mt	0.178169939	0.415876471	0.323934681	0.015319159	0.489542553	1.814765078	no
Gm5469	0.085998215	0.415502593	0.636785464	0.015423927	0.196006859	1.81180503	no
Med28	0.134294619	0.415192049	0.459280357	0.015511397	0.337922129	1.809349093	no
Eif1ax	-0.159369037	0.415091445	0.378639957	0.015539821	0.421773557	1.808553989	no
Gtf2b	0.002332574	0.414724948	0.989806457	0.015643733	0.004449718	1.805659593	no
Wdpcp	-0.099520222	0.41458928	0.584443955	0.015682344	0.233257129	1.804589019	no
Gm5687	0.085998057	0.414517123	0.636786088	0.015702912	0.196006433	1.804019805	no
Notch4	0.10104282	0.414423952	0.578669376	0.015729502	0.2375695	1.803285016	no
Kctd20	0.180033398	0.414314918	0.318789125	0.015760667	0.496496503	1.802425405	no
Gm6225	0.085997557	0.413540267	0.636788057	0.015983552	0.196005091	1.796326714	no
Fnbp1l	0.021121931	0.41312358	0.907884923	0.016104512	0.041969196	1.793052434	no
Pcbp2	-0.159357637	0.413030972	0.378674652	0.016131497	0.421733765	1.79232532	no
Gm18103	0.085997826	-0.412894772	0.636786997	0.016171253	0.196005813	1.79125633	no
Syne2	-0.046432129	0.412803977	0.799107567	0.0161978	0.097394757	1.790543963	no
Mrpl1	-0.154013385	0.412406602	0.395140284	0.016314409	0.403248693	1.787428648	no
Rwdd3	0.085997905	0.412285459	0.636786685	0.016350096	0.196006026	1.786479705	no
Copz1	-0.080583362	0.41220781	0.658248712	0.016373004	0.181609982	1.785871645	no
Ube2r2	-0.070283858	0.412062517	0.699795669	0.016415938	0.15502875	1.784734291	no
Gdpd5	0.030421077	0.411594792	0.867626148	0.016554783	0.061667368	1.7810765	no
Gm8186	0.08599812	0.411355522	0.636785837	0.016626184	0.196006604	1.77920742	no
Mfge8	-0.108454325	0.411046274	0.550925115	0.016718842	0.258907429	1.776793808	no
Gm46218	0.085997985	0.410913072	0.636786372	0.016758883	0.19600624	1.775754923	no
Svil	-0.05412662	0.410890699	0.766654533	0.016765616	0.115400292	1.77558048	no
Cse1l	-0.094001647	0.410877136	0.605580073	0.016769699	0.217828424	1.775474724	no
Fam171a1	-0.10445257	0.410821772	0.56582932	0.016786374	0.247314552	1.775043107	no
Gm11604	0.085997891	0.410455343	0.636786741	0.016897081	0.196005988	1.772188322	no
Zfp236	0.116713459	0.410137048	0.520748137	0.016993732	0.283372275	1.769711235	no
Armcx3	0.004929206	0.409949723	0.978460859	0.017050826	0.009456543	1.768254578	no
Rassf3	0.105493639	0.409905032	0.561934607	0.017064471	0.250314221	1.767907176	no
Ephb4	-0.076383675	0.409769117	0.675079373	0.017106022	0.170645162	1.76685098	no
Jazf1	0.0859983	0.409593094	0.636785129	0.017159958	0.196007087	1.765483789	no
Dlx6os1	0.085998468	0.409189606	0.636784467	0.01728412	0.196007539	1.762352717	no
Dhx30	-0.228317651	0.409087906	0.203023998	0.017315532	0.692452625	1.761564159	no
Arhgef33	0.085997486	0.408952391	0.636788337	0.017357461	0.1960049	1.760513803	no
Lrrn2	0.085996861	0.408875148	0.636790797	0.017381398	0.196003222	1.759915304	no
Ptbp3	0.072669444	0.408611428	0.690092305	0.017463325	0.161092816	1.757873051	no
Shroom4	-0.161405803	0.408299282	0.37247046	0.017560708	0.428908165	1.755457985	no
Fos	0.11568323	0.40814902	0.524468452	0.017607745	0.280280631	1.754296268	no
Gm37474	0.085997783	0.408131076	0.636787166	0.017613368	0.196005698	1.754157582	no
Itgb1	-0.057468274	0.407989328	0.75267517	0.017657847	0.123392411	1.753062258	no
Arfgap3	0.480930465	0.407956026	0.004090088	0.01766831	2.388267321	1.752804997	no
D130062J10Rik	0.085997365	0.407572145	0.636788812	0.017789288	0.196004576	1.749841438	no
Gpatch2	-0.134472588	0.407545605	0.458678243	0.017797677	0.33849186	1.749636688	no
Setbp1	-0.020475972	0.407195335	0.910690839	0.017908698	0.040629032	1.74693598	no
Cd46	0.003773876	0.407187497	0.983508529	0.017911189	0.00722187	1.746875583	no
Rbpms	0.195730591	0.40713481	0.277446013	0.01792794	0.556821512	1.746469621	no
Tet3	0.020198687	0.407061359	0.911895631	0.017951313	0.040054865	1.745903774	no
Trp53rka	0.085997995	0.406953645	0.636786329	0.017985635	0.196006269	1.74507422	no
Ift172	0.0859975	0.406702032	0.636788278	0.018066019	0.19600494	1.743137536	no
Itch	-0.067191675	0.406382405	0.712441323	0.018168557	0.147250899	1.740679575	no
Galnt1	-0.12934174	0.406306755	0.476201918	0.018192895	0.32220886	1.740098188	no
Gm14634	0.085997775	0.406301283	0.636787198	0.018194656	0.196005676	1.740056141	no
Vamp2	0.086162046	0.406104874	0.63614038	0.018257976	0.196447036	1.738547365	no
Zbtb1	0.085997552	0.405835018	0.636788076	0.018345269	0.196005077	1.736475908	no
Pbxip1	-0.097013574	0.40580248	0.594004706	0.018355818	0.226210114	1.73622626	no
Gm37082	0.027651764	0.405752328	0.879586385	0.018372086	0.055721502	1.735841522	no
P3h4	-0.055242292	0.405596209	0.761979141	0.018422804	0.118056917	1.734644261	no
Dab2	-0.19561326	0.405445087	0.277741737	0.018472009	0.556358853	1.733485875	no
Fancc	-0.104597633	0.405438115	0.565285904	0.018474281	0.247731844	1.733432448	no
Gm10080	-0.085997698	0.405210975	0.6367875	0.018548446	0.196005471	1.73169246	no
Igf1	0.316597239	0.405139974	0.072531554	0.01857168	1.139473018	1.731148817	no
Dis3l2	0.08599822	0.40499613	0.636785446	0.018618822	0.196006871	1.730047806	no
Bbs4	-0.061116389	0.404701095	0.73749989	0.018715821	0.13223804	1.727791119	no
Tacr3	0.085998083	0.404241912	0.636785985	0.018867611	0.196006504	1.72428309	no
Mest	0.313378706	0.404141931	0.075700487	0.018900795	1.120901326	1.723519934	no
Clcn5	0.089702707	0.403942306	0.622262611	0.018967193	0.206026293	1.721996928	no
Tuba1a	0.211771427	0.403878532	0.238899622	0.018988446	0.621784538	1.721510577	no
Hoxb3os	0.047531339	0.403810867	0.794450207	0.019011016	0.099933317	1.720994666	no
Mindy2	-0.001186219	0.403627224	0.994816029	0.019072384	0.002257226	1.719595024	no
Arhgef15	0.085080153	0.403598259	0.640405079	0.019082078	0.193545233	1.719374345	no
AB124611	0.085997745	0.403585078	0.636787316	0.01908649	0.196005596	1.719273924	no
Numb	-0.053948408	0.403512894	0.767402093	0.019110671	0.114977021	1.718724066	no
Sntb2	0.190773608	0.403501092	0.290114418	0.019114627	0.537430687	1.718634182	no
Faap100	0.085997662	0.403316691	0.636787642	0.019176522	0.196005373	1.717230146	no
Vps13d	0.719083357	0.403244668	7.01E-07	0.019200742	6.154011873	1.716681981	no
Tmcc1	0.346155194	0.403039707	0.047967555	0.019269803	1.31905242	1.715122723	no
Atp6v1b2	-0.014416905	0.402839189	0.937056394	0.019337564	0.028234272	1.713598238	no
Slc22a23	0.061350531	0.402707995	0.736529104	0.019382003	0.132810087	1.712601333	no
Zfp248	0.085997632	0.402212051	0.636787761	0.019550752	0.196005292	1.708836542	no
Ttyh3	-0.03315609	0.401984034	0.855841732	0.019628739	0.067606541	1.707107609	no
mt-Nd5	0.152685348	0.401941428	0.399293707	0.019643339	0.398707534	1.706784689	no
Vegfc	0.200248246	0.401911582	0.266211957	0.019653572	0.574772442	1.706558508	no
Adora2a	0.085997939	0.401858948	0.636786549	0.019671629	0.196006119	1.706159681	no
Top3b	-0.186278933	0.401635392	0.301910518	0.019748474	0.520121756	1.70446646	no
Elmod2	0.085997873	0.40158221	0.636786811	0.019766791	0.19600594	1.704063832	no
Gm38262	0	0.401493231	0	0.019797468	0	1.703390347	no
Frat2	0.085998113	0.401447452	0.636785865	0.019813266	0.196006585	1.703043921	no
Trim68	0.086001027	0.401144152	0.636774388	0.019918196	0.196014413	1.700749992	no
Cenpa	-0.174770652	0.400873783	0.333450403	0.020012116	0.476968754	1.698706988	no
Rab24	-0.077315815	-0.400812498	0.671330262	0.020033455	0.173063776	1.698244142	no
Gabarapl1	0.01501731	0.400773234	0.934440458	0.020047137	0.029448366	1.697947651	no
Gm8594	0	0.400751462	0	0.020054726	0	1.697783267	no
Lasp1	0.668238871	0.400600506	9.73E-06	0.020107413	5.01202546	1.696643792	no
Rspry1	0.155224657	0.399695801	0.391373403	0.020425555	0.407408692	1.689826128	no
Ipo5	-0.27493016	0.399683331	0.122197644	0.020429969	0.912937168	1.68973229	no
Xiap	0.236186268	0.399681672	0.187323273	0.020430556	0.727408263	1.689719809	no
Ror1	-0.15817988	0.399372983	0.38226898	0.020540066	0.417630942	1.687398158	no
Cenpp	-0.108062409	0.399196142	0.552376772	0.020603018	0.257764592	1.686069161	no
Mindy3	0.046290933	0.399157963	0.799706305	0.020616629	0.09706948	1.685782335	no
Zfp945	0.085998017	0.398634732	0.636786244	0.020803913	0.196006327	1.681854969	no
Efcab5	0.085997878	0.398289407	0.636786789	0.020928277	0.196005955	1.679266529	no
Cgnl1	0.459976787	0.398211984	0.006455026	0.020956243	2.19010199	1.678686577	no
Kif22	-0.188953065	0.398101173	0.294856943	0.020996322	0.530388641	1.677856774	no
Utrn	-0.096961273	0.397829671	0.594204901	0.021094786	0.22606377	1.67582488	no
Maco1	-0.100951516	0.397791139	0.579014947	0.021108791	0.237310225	1.67553665	no
Hdhd5	0.24819045	0.397750959	0.165019353	0.021123402	0.782465119	1.67523613	no
Tmed9	-0.017595236	0.397683274	0.923216374	0.021148035	0.034696501	1.674729979	no
Peli2	-0.01641388	0.39750112	0.928358259	0.021214443	0.032284395	1.67336836	no
Plekha8	0.085998161	0.397459767	0.636785675	0.021229543	0.196006715	1.673059354	no
Zfyve27	0.085997787	0.397133865	0.636787148	0.021348851	0.19600571	1.670625487	no
Zfp951	0.085997812	0.397087825	0.63678705	0.02136575	0.196005777	1.670281854	no
Gask1b	0.085997938	0.396874673	0.636786555	0.021444128	0.196006115	1.668691606	no
Trabd	-0.061958558	-0.39685702	0.734009968	0.02145063	0.134298042	1.668559948	no
Ston1	0.085997626	0.396802659	0.636787783	0.021470662	0.196005277	1.668154573	no
Xlr5a	0.085997694	0.396657768	0.636787516	0.021524127	0.196005459	1.667074448	no
Gm44863	-0.021295132	0.396212654	0.907132758	0.021689057	0.04232915	1.663759339	no
Zfp384	0.085997674	0.396099083	0.636787595	0.021731303	0.196005405	1.662914229	no
Gm38021	-0.085995558	0.395778057	0.636795926	0.021851082	0.195999723	1.660527051	no
Dock11	0.226544466	0.395664919	0.206682161	0.021893424	0.684697006	1.659686318	no
Ethe1	0.08599798	0.395535733	0.636786389	0.021941852	0.196006228	1.658726709	no
Ide	-0.144807798	0.39544412	0.424429769	0.021976249	0.372194163	1.65804643	no
Nosip	0.139125153	0.39541161	0.443084934	0.021988466	0.353513017	1.657805069	no
Ythdc1	0.085464531	0.395405352	0.638888627	0.021990818	0.194574843	1.657758615	no
Auh	0.110850201	0.395192384	0.542089113	0.022070991	0.265929315	1.656178159	no
Cux1	0.068231876	0.395144889	0.708178926	0.022088904	0.149857001	1.655825837	no
Gm47469	0.085997822	0.394807539	0.636787012	0.022216473	0.196005803	1.653324892	no
Chrac1	0.171388555	0.394748109	0.343083273	0.022239009	0.464600455	1.652884577	no
Ggnbp2	0.086922353	0.394722197	0.63315005	0.02224884	0.198493354	1.652692628	no
Gm37531	0.085992694	0.394573781	0.636807206	0.02230522	0.195992031	1.651593483	no
Sec63	-0.016552	-0.394267657	0.92775694	0.022421878	0.032565788	1.649328005	no
Brip1os	0.001851363	0.394246863	0.991909313	0.022429821	0.003528032	1.649174196	no
Fam104a	-0.136935045	0.393994108	0.450389673	0.022526543	0.346411576	1.647305454	no
H1f0	-0.14241273	0.393782062	0.432239535	0.022607949	0.364275513	1.645738839	no
Uba1	0.270188638	0.393701454	0.129125325	0.022638958	0.888988572	1.645143571	no
Cerk	-0.070146268	0.392709677	0.700356731	0.023023322	0.154680693	1.637832018	no
Ipo11	-0.042939858	0.392432696	0.813947955	0.023131609	0.089403363	1.635794152	no
Tmem183a	-0.067906842	0.392279748	0.709509895	0.023191583	0.149041543	1.634669607	no
Rpl6l	0.085997939	0.392196172	0.636786552	0.023224408	0.196006117	1.634055353	no
Slc22a21	0.08599758	0.391992195	0.636787964	0.02330468	0.196005154	1.632556865	no
Txndc12	0.277421027	0.391872713	0.118669096	0.023351804	0.925662367	1.631679555	no
Fut9	0.085997976	0.391773064	0.636786404	0.023391166	0.196006218	1.630948121	no
Tmem232	0.085997168	0.391630875	0.636789588	0.023447425	0.196004046	1.629904849	no
Nenf	-0.128160232	0.39140381	0.480285106	0.023537494	0.318500881	1.628239778	no
Srm	-0.20661452	-0.391272734	0.250884617	0.023589615	0.600525967	1.627279145	no
Fam120b	0.085997721	0.390880386	0.636787411	0.02374619	0.196005531	1.624406052	no
Xaf1	0.085997415	0.390796948	0.636788616	0.023779597	0.196004709	1.623795511	no
Reep3	-0.063373377	0.390657653	0.728158567	0.023835452	0.137774037	1.622776605	no
Notch1	0.060429632	0.390572482	0.740349536	0.023869657	0.130563191	1.622153828	no
Zmat2	0.02429346	-0.390496266	0.894124618	0.023900299	0.048601947	1.621596665	no
Slc43a3	0.04958147	0.390472009	0.785782142	0.023910058	0.104697845	1.621419363	no
Mir17hg	-0.053487339	0.390414922	0.769337123	0.023933038	0.113883311	1.621002163	no
9930021J03Rik	0.02457436	0.389930202	0.892907255	0.024128884	0.049193648	1.617462763	no
Gamt	0.085997003	0.38966714	0.636790238	0.024235715	0.196003603	1.615544163	no
Fam78a	0.082530606	0.389535524	0.650498851	0.024289309	0.186753466	1.614584836	no
Gm18078	0	0.389310935	0	0.024380984	0	1.612948771	no
Mrps18a	-0.08216427	0.389303613	0.651954177	0.024383977	0.185782928	1.612895456	no
Naip2	0.08599645	0.38915727	0.636792414	0.02444387	0.196002119	1.611830038	no
Malsu1	-0.132879525	0.388688611	0.464082669	0.024636478	0.333404649	1.60842137	no
Kdm5c	-0.152299546	0.388673212	0.400504881	0.024642828	0.397392187	1.608309457	no
Gm49121	-0.085998194	0.38858349	0.636785545	0.02467985	0.196006803	1.607657492	no
Nhej1	0.085997266	0.388325797	0.636789199	0.024786431	0.196004311	1.605785997	no
Zfp521	0.152115369	0.388275859	0.401083806	0.024807129	0.396764872	1.605423495	no
Ushbp1	0.085997834	0.388238073	0.636786964	0.024822799	0.196005836	1.60514925	no
Maf	-0.134887345	0.38799787	0.457276618	0.024922602	0.339821005	1.603406623	no
Gab3	0.085998276	0.38776383	0.636785225	0.025020157	0.196007022	1.601709977	no
Kansl1	0.447736501	0.387665794	0.008308065	0.025061113	2.080500116	1.600999651	no
Sema6a	0.361567389	0.387655372	0.038064572	0.02506547	1.419479043	1.600924151	no
Zfp366	-0.087670601	0.387623877	0.630212601	0.025078641	0.200512917	1.600696007	no
Adamts1	0.003112952	0.387271611	0.986396412	0.025226338	0.005948516	1.598145782	no
Zfp251	0.085997885	0.387234484	0.636786763	0.025241946	0.196005973	1.597877165	no
Slc30a6	-0.144568029	0.387140168	0.425208113	0.02528163	0.371398457	1.597194922	no
Smarcc1	-0.158716543	0.387010969	0.380628755	0.025336074	0.419498406	1.596260686	no
Ift27	0.085997475	0.386936731	0.636788377	0.0253674	0.196004872	1.595724042	no
Pdpn	0.085997826	0.38677501	0.636786995	0.02543575	0.196005815	1.594555449	no
Hipk4	-0.085999075	0.386614394	0.636782078	0.025503781	0.196009168	1.593395424	no
Mageb16	0.085998068	-0.386527469	0.636786042	0.025540661	0.196006464	1.59276787	no
Vps13b	-0.043194107	0.386492508	0.812865354	0.025555506	0.089981386	1.592515513	no
Zfp36l1	-0.111962189	0.386237939	0.538010652	0.025663812	0.269209126	1.590678842	no
Cops3	0.005622907	0.386133517	0.975430434	0.025708345	0.010803698	1.589925884	no
Gnaq	0.357582674	0.386114031	0.040453063	0.025716662	1.393048589	1.589785401	no
Eva1c	0.085998968	0.386109706	0.636782497	0.025718508	0.196008882	1.589754222	no
Ostf1	-0.141360914	0.385937412	0.435693656	0.025792148	0.360818764	1.588512485	no
Cd99l2	0.085999375	0.385882854	0.636780897	0.025815502	0.196009974	1.588119421	no
Rp2	0.08599792	0.385589758	0.636786628	0.025941258	0.196006065	1.586008963	no
Exoc3	0.027004193	-0.385340153	0.882386944	0.026048745	0.054340926	1.584213204	no
Kif26a	0.489513072	0.385260088	0.003361206	0.026083299	2.473504822	1.583637482	no
Pard3b	0.312704171	0.385017622	0.076377822	0.026188168	1.117032733	1.581894878	no
Btbd1	0.497799088	0.384911396	0.002765903	0.02623422	2.558163054	1.581131846	no
Mmd	0.133849854	0.384781755	0.46078692	0.026290511	0.336499858	1.580200967	no
Gm13691	0	0.384559453	0	0.026387264	0	1.578605637	no
Gna14	0.08599796	0.384435063	0.63678647	0.026441528	0.196006173	1.577713447	no
Bbs9	0.202211682	0.384169893	0.261422037	0.026557508	0.582657805	1.575812677	no
Llgl1	-0.195976917	0.384136984	0.276825816	0.026571931	0.557793411	1.575576889	no
Rsu1	-0.146357523	0.384122427	0.419417823	0.026578312	0.377353119	1.5754726	no
Clcc1	0.057863821	-0.38400814	0.751025359	0.026628458	0.124345399	1.574653986	no
Dse	0.230801318	0.383876621	0.197974559	0.026686259	0.703390616	1.573712311	no
Bex2	0.118781838	0.383870329	0.513317436	0.026689026	0.289613984	1.573667269	no
Reep4	-0.127847618	0.383727969	0.481368444	0.026751711	0.317522383	1.572648435	no
Klhl4	0.060387786	0.383259749	0.740523282	0.026958722	0.130461282	1.569300707	no
Pbx3	0.275966767	0.383121885	0.120719996	0.02701992	0.918220788	1.568315934	no
Gm37621	0.085990322	0.382966435	0.636816548	0.027089061	0.19598566	1.567206054	no
Gabarap	0.055745834	0.382902502	0.759871615	0.027117538	0.119259778	1.566749744	no
Dus2	0.0859978	0.38281663	0.636787099	0.027155826	0.196005744	1.566136987	no
Ryr3	0.085997906	0.382121589	0.636786681	0.027467333	0.196006029	1.561183513	no
Vps54	-0.121479726	0.382067935	0.503703336	0.027491499	0.297825172	1.560801584	no
Tmsb4x	0.297107714	0.381911896	0.093363351	0.027561879	1.029823567	1.559691182	no
Gm42515	0.08599781	0.381762537	0.636787059	0.027629381	0.196005771	1.558628838	no
Rhbdf2	0.085997669	0.381621589	0.636787613	0.027693206	0.196005393	1.557626767	no
Dnajc11	0.033049251	0.381605794	0.856301522	0.027700365	0.067373284	1.557514504	no
Mrpl19	0.085998216	0.381506233	0.636785461	0.02774553	0.196006861	1.556806976	no
Gm29193	-0.085997782	0.381428977	0.636787169	0.027780617	0.196005696	1.556258115	no
Fancm	-0.143471398	0.381233398	0.428777922	0.027869602	0.367767584	1.554869231	no
Gm20768	0.086004455	0.381170627	0.63676089	0.027898211	0.196023619	1.554423646	no
Rnf11	-0.038402839	0.381063167	0.833320758	0.027947242	0.0791878	1.553661046	no
Gm43533	0.086003971	0.380932158	0.636762796	0.028007112	0.196022319	1.55273167	no
Elavl2	-0.150701835	-0.380652146	0.405542575	0.028135422	0.391963546	1.55074656	no
Selenot	-0.173742487	0.380644455	0.336361407	0.028138954	0.47319384	1.550692057	no
Gm47445	-0.085997623	0.380561617	0.636787797	0.028177007	0.196005268	1.55010514	no
Pde8a	0.085997886	0.38043151	0.636786758	0.028236859	0.196005976	1.549183615	no
Mapre1	0.129762424	0.380413325	0.47475237	0.028245232	0.323532859	1.549054848	no
Tut7	0.031870671	0.380133666	0.861376667	0.028374259	0.064806896	1.547075467	no
Mcur1	-0.115348536	0.38000679	0.525679813	0.028432953	0.2792787	1.546178036	no
Ndufb11	0.161389743	-0.379891068	0.372518878	0.028486572	0.428851713	1.545359811	no
Prdm16	0.085997882	0.379859482	0.636786776	0.028501221	0.196005964	1.545136529	no
Rsph3a	0.085998276	0.379844045	0.636785225	0.028508383	0.196007022	1.545027411	no
Gm5905	-0.135127518	-0.379807532	0.456466006	0.028525329	0.340591559	1.544769343	no
Prkag1	-0.169689315	0.379765756	0.34798505	0.028544727	0.458439413	1.544474111	no
Cep89	0.210918852	0.379717353	0.240854536	0.028567215	0.61824517	1.544132094	no
Rnf146	0.053264693	0.37946742	0.77027201	0.028683564	0.113355883	1.542366895	no
Dnajb12	-0.121789405	0.379466135	0.502605484	0.028684162	0.298772777	1.542357827	no
Phldb2	-0.063853817	0.379413447	0.726174905	0.028708739	0.138958763	1.541985888	no
Dcun1d1	-0.01111583	0.379359675	0.951449667	0.028733839	0.021614181	1.541606353	no
Slc25a30	-0.069433583	-0.379329582	0.70326534	0.028747893	0.152880786	1.541393982	no
Rpl10a-ps4	0	0.379218255	0	0.028799934	0	1.540608503	no
Zfp169	0.085997614	0.379210245	0.636787833	0.028803682	0.196005243	1.540551997	no
Hivep3	0.15910558	0.379111204	0.379442252	0.028850049	0.420854311	1.539853452	no
Nadsyn1	0.044321001	0.379043568	0.808071042	0.028881747	0.092550456	1.539376534	no
Zswim6	0.036340465	0.378982937	0.842159009	0.028910187	0.074605901	1.538949093	no
Morc1	-0.085996175	0.378943459	0.636793497	0.028928717	0.19600138	1.53867082	no
Mkln1	0.135849016	0.378913786	0.454035414	0.028942651	0.342910271	1.538461686	no
Stx3	0.20039821	0.378887494	0.265844133	0.028955002	0.575372919	1.538276398	no
Rdh10	-0.000107954	0.378841076	0.999528221	0.028976817	0.000204939	1.537949316	no
Gm8129	0.085998046	-0.378764579	0.636786129	0.029012799	0.196006405	1.537410375	no
Tasor2	-0.187848073	-0.378424923	0.297758977	0.029172993	0.526135136	1.535019008	no
Dnajb4	-0.117287295	0.378401028	0.518681445	0.02918429	0.285099288	1.534850869	no
Cep43	0	0.378080591	0	0.029336121	0	1.532597316	no
Gm47138	0.085998403	0.378029049	0.636784724	0.029360602	0.196007364	1.532235043	no
Klhdc2	-0.229711123	0.377667284	0.200180307	0.029532895	0.698578649	1.529693982	no
Gm42986	-0.085990778	0.377414933	0.636814754	0.02965356	0.195986883	1.527923154	no
Mir99ahg	-0.154835691	0.37727813	0.392580806	0.029719141	0.406070938	1.526963752	no
Ppt1	0.069582266	0.377175767	0.702658198	0.029768287	0.153255882	1.526246155	no
Col19a1	-0.079057129	-0.377115047	0.664347086	0.029797471	0.177604966	1.525820593	no
Adam17	-0.14336369	0.377063757	0.429129416	0.029822141	0.367411714	1.525461184	no
Eif2ak1	0.107984423	0.376569258	0.55266584	0.030060831	0.257537378	1.521999024	no
Ilf2	-0.200939401	-0.376533403	0.264519451	0.030078197	0.577542387	1.521748202	no
Stab2	0.085997707	0.376510756	0.636787465	0.03008917	0.196005494	1.521589792	no
Gm6900	0	0.376495472	0	0.030096578	0	1.521482888	no
Zfp503	-0.119459415	0.376390781	0.510894488	0.030147356	0.291668783	1.520750767	no
Stard3	-0.016014483	0.376057294	0.930097287	0.030309568	0.031471622	1.518420256	no
Slc35a1	-0.163364693	-0.375965977	0.366592115	0.030354108	0.43581688	1.517782524	no
Proser2	0.085997725	-0.375926222	0.636787395	0.030373515	0.196005542	1.517504948	no
Tpk1	0.085997873	0.375903958	0.636786809	0.030384388	0.196005942	1.517349506	no
Opcml	0.085997717	0.375879711	0.636787427	0.030396233	0.19600552	1.517180237	no
Tmem37	0.032681108	0.375687362	0.857886216	0.030490328	0.06657031	1.515837899	no
Mme	0.085997755	0.375245113	0.636787277	0.030707562	0.196005622	1.512754667	no
Tcn2	0.085998068	0.375193674	0.636786044	0.030732909	0.196006463	1.512396328	no
Ptprb	0.085271555	0.375117734	0.639649782	0.030770361	0.194057744	1.511867412	no
Ctbp1	-0.099123851	-0.375050273	0.58595132	0.030803661	0.232138463	1.511397658	no
Cmtm6	0.20350938	0.374936992	0.258286976	0.030859646	0.587897492	1.510609066	no
Snw1	-0.196869549	-0.3746502	0.274585761	0.031001746	0.561321987	1.508613851	no
Fam107b	0.074823556	0.373897076	0.681371083	0.03137741	0.166616302	1.503382912	no
Ppm1h	-0.083514313	0.373606699	0.646597092	0.031523225	0.189366253	1.501369358	no
Mmp14	-0.135452084	0.373509281	0.455371762	0.031572267	0.341633904	1.50069424	no
Gmpr	0.315878749	0.373349526	0.073230003	0.031652821	1.135310948	1.499587578	no
Gm17494	0.085998119	0.37326458	0.636785842	0.031695722	0.196006601	1.498999355	no
Trpm7	0.125374861	0.373160269	0.489981156	0.031748465	0.309820622	1.498277262	no
Cfap298	0.195225411	-0.372709244	0.278720712	0.031977335	0.554830757	1.495157734	no
Atxn1	0.794337608	0.372698295	2.99E-09	0.031982907	8.524630945	1.495082061	no
Slc4a10	-0.085997729	0.372570156	0.636787379	0.032048181	0.196005553	1.494196616	no
Gtf3c4	-0.207306024	-0.372511914	0.249255172	0.032077884	0.603355821	1.493794281	no
Tgfbr2	-0.056021366	0.372403564	0.75871911	0.032133202	0.119918977	1.493045996	no
Axdnd1	0.085997983	0.372368249	0.636786376	0.032151248	0.196006237	1.492802163	no
Abca3	0.085997838	0.372258874	0.636786949	0.032207192	0.196005846	1.49204714	no
Slc25a13	0.026695328	0.372243545	0.883723182	0.032215038	0.053683752	1.491941346	no
Gm37524	-0.08599812	0.372237587	0.636785838	0.032218089	0.196006604	1.491900222	no
Gm42478	0	0.372142619	0	0.03226674	0	1.491244911	no
Srsf2	-0.353092266	-0.3721096	0.043285639	0.032283669	1.363656168	1.491017114	no
Gm26631	0.085998133	0.3720882	0.636785788	0.032294645	0.196006638	1.490869488	no
Mrpl52	-0.05932895	0.371573225	0.744923666	0.032559673	0.127888228	1.487319968	no
Gm16580	-0.10020087	-0.371502159	0.581859448	0.032596383	0.235181909	1.486830584	no
Mad1l1	-0.047864938	0.371435955	0.793038086	0.032630612	0.100705955	1.486374787	no
Mcm10	-0.092913908	-0.371414726	0.609783488	0.032641593	0.21482434	1.48622865	no
Slc39a6	-0.15225527	0.371254189	0.400644013	0.032724736	0.397241343	1.485123849	no
Srrt	-0.080139779	0.371069732	0.660018972	0.032820476	0.180443581	1.483855129	no
Frmd8	-0.020730164	0.37102509	0.909586554	0.03284368	0.041155968	1.483548185	no
Ryk	0.307428126	0.370606574	0.081836402	0.033061862	1.087053475	1.48067269	no
Ube2h	0.282206012	0.370594691	0.112101233	0.033068074	0.950389609	1.480591097	no
Zfp948	0.23636191	0.370496051	0.186982657	0.033119674	0.728198673	1.479913946	no
Plcg1	0.195971605	0.370495267	0.276839181	0.033120084	0.557772444	1.479908565	no
Cyb5r3	-0.220239028	-0.370494111	0.220051633	0.033120689	0.657475404	1.479900631	no
Uvssa	0.085997848	0.370342489	0.636786909	0.033200133	0.196005874	1.478860181	no
Uqcrc1	0.232027492	0.370275797	0.19551361	0.033235125	0.708823005	1.47840269	no
Taf11	-0.282753375	0.370169747	0.111367375	0.033290828	0.953242016	1.477675409	no
Mocs2	0.085997829	0.370115531	0.636786986	0.033319334	0.196005821	1.477303693	no
Gm12703	0.085997984	-0.369997597	0.636786374	0.03338141	0.196006239	1.476495329	no
Gm43336	0.085998138	0.369860607	0.636785768	0.033453632	0.196006652	1.475556725	no
Prrx2	0.047148245	0.369773141	0.796072609	0.03349981	0.099047319	1.474957653	no
Hcn1	-0.085997754	0.369692314	0.636787278	0.033542529	0.196005621	1.474404202	no
Trps1	-0.116557727	0.369360302	0.521309695	0.033718461	0.282904199	1.472132257	no
Cuedc1	0.085998176	0.369094132	0.636785617	0.033860037	0.196006755	1.47031257	no
Gpc1	0.085997664	-0.369051298	0.636787632	0.033882865	0.19600538	1.470019877	no
Man2c1	0.085997967	0.369008586	0.636786441	0.03390564	0.196006192	1.469728055	no
Nqo2	0.085997722	0.368840678	0.636787404	0.033995291	0.196005536	1.468581232	no
Ppp1r12c	0.008954726	-0.368618242	0.96088075	0.034114349	0.017330507	1.467062914	no
Klhdc8b	-0.10877467	0.368496202	0.549739861	0.034179812	0.259842772	1.466230334	no
Mbd1	-0.115707912	-0.368398887	0.524379174	0.034232085	0.280354565	1.465566654	no
Adam12	0.022855297	0.368246203	0.900360924	0.034314227	0.045583362	1.464525784	no
Samd4	-0.186729606	0.368192426	0.300714489	0.034343196	0.521845646	1.464159293	no
Paox	0.085997847	0.368052841	0.636786915	0.03441848	0.19600587	1.463208317	no
Heatr3	0.085997665	-0.368044702	0.636787631	0.034422874	0.196005381	1.463152877	no
Cldn5	0.364311267	0.367949321	0.036486169	0.034474398	1.437871734	1.462503313	no
Clasrp	-0.192433779	0.367918851	0.285831724	0.03449087	0.543889571	1.462295845	no
Srsf3-ps	0	-0.367874248	0	0.034514995	0	1.461992179	no
Smim26	0.085998198	0.367774414	0.636785531	0.034569042	0.196006813	1.461312656	no
Spock3	-0.086007047	0.36768969	0.63675068	0.034614961	0.196030583	1.46073615	no
St3gal5	-0.046754116	0.36759564	0.797742609	0.034665993	0.098137211	1.460096356	no
Lmo2	-0.101731842	0.367566828	0.576064455	0.034681638	0.239528921	1.459900395	no
Dgkh	-0.048409649	0.367490508	0.7907337	0.034723109	0.101969752	1.459381399	no
Emc1	-0.191845723	0.367288038	0.287344124	0.034833318	0.541597679	1.45800516	no
Hipk1	0.631147848	0.366994901	4.67E-05	0.034993375	4.330280043	1.456014174	no
Psmd11	-0.145266327	-0.366753678	0.422943455	0.035125526	0.373717692	1.454377165	no
Srf	0.085998151	-0.366738493	0.636785714	0.035133858	0.196006688	1.454274155	no
Nrep	-0.218538848	0.366473568	0.223753517	0.035279482	0.65023013	1.452477803	no
Cdc42bpb	-0.003338273	0.366422579	0.985411857	0.035307564	0.006382216	1.452132241	no
Robo1	0.270937642	0.366400929	0.128012431	0.035319494	0.892747856	1.451985532	no
Rapgef5	0.134594316	0.366373975	0.458266643	0.03533435	0.338881754	1.451802893	no
Pxk	-0.145467889	0.366313072	0.422290995	0.035367937	0.37438818	1.451390272	no
Rpsa-ps11	-0.020396941	-0.36597307	0.911034208	0.035555911	0.040465316	1.449088194	no
Zfp697	-0.100260964	0.365949063	0.581631504	0.035569213	0.235352078	1.448925741	no
Slc35d2	0.085998262	0.365923118	0.636785278	0.035583594	0.196006986	1.448750191	no
Ski	-0.082312464	0.365560496	0.651365305	0.035785077	0.186175378	1.446298048	no
Asah2	0.172054423	0.365486077	0.34117375	0.035826538	0.467024391	1.445795153	no
Zfp180	0.08599739	0.365466633	0.636788715	0.035837378	0.196004642	1.445663772	no
U2af2	-0.010850148	0.365410377	0.952608791	0.035868753	0.021085415	1.445283718	no
G2e3	0.070570616	0.365277481	0.698626824	0.03594296	0.155754743	1.44438616	no
Preb	0.035353424	0.36527048	0.84639559	0.035946873	0.072426608	1.444338885	no
Med26	0.085998097	-0.365238103	0.636785929	0.035964972	0.196006542	1.444120277	no
Pogz	0.094332981	0.36515714	0.604302093	0.036010262	0.218745902	1.443573722	no
Gm45660	-0.085997837	0.365018375	0.636786954	0.036087993	0.196005843	1.442637276	no
Pi4k2a	-0.026386528	0.364849308	0.88505945	0.036182878	0.053027557	1.441496891	no
Abi3bp	-0.085996781	0.364777582	0.636791111	0.036223193	0.196003008	1.441013269	no
Rfc3	0.108587281	0.364731541	0.550433046	0.03624909	0.2592955	1.44070289	no
Ttc41	0.085998004	0.364395619	0.636786294	0.036438487	0.196006293	1.438439668	no
Bnc2	-0.085997603	-0.364293906	0.636787872	0.036495989	0.196005216	1.437754863	no
Dars2	0.086325231	0.364281497	0.635498093	0.036503009	0.196885748	1.437671332	no
Creg1	0.045213918	0.364157918	0.804276937	0.036572982	0.094594385	1.436839631	no
Gm44115	0.085997244	0.364096627	0.63678929	0.036607725	0.19600425	1.436427263	no
Aff1	0.121296539	0.364075655	0.504353313	0.036619619	0.297265122	1.436286177	no
Cox6c	-0.109439382	-0.363993686	0.547284227	0.036666138	0.261787069	1.435734836	no
Cd34	0.038365459	0.363851177	0.83348078	0.036747125	0.07910441	1.434776633	no
Hoxb5	0.085999549	0.363821763	0.636780212	0.036763859	0.196010441	1.434578908	no
Gm4853	0.085997999	-0.363818297	0.636786313	0.036765831	0.19600628	1.434555615	no
Has2os	0.085998193	0.363756959	0.636785549	0.036800747	0.196006801	1.434143361	no
Pecam1	0.264946779	0.363604987	0.137111186	0.036887371	0.862927113	1.433122298	no
Ttc21b	0.085998417	-0.363461451	0.63678467	0.036969335	0.1960074	1.432158364	no
Gm7482	-0.085997913	0.362784661	0.636786653	0.037357764	0.196006048	1.427619127	no
Tbc1d7	0.013963723	0.362673968	0.939031311	0.037421602	0.027319926	1.42687762	no
Csnk1d	-0.180201707	-0.362518628	0.318326849	0.037511335	0.49712673	1.425837476	no
Kbtbd11	-0.085999788	0.362378414	0.636779268	0.037592479	0.196011085	1.424899039	no
Lama4	0.612847827	0.362333215	9.31E-05	0.037618665	4.030921653	1.42459662	no
Tprgl	0.072988624	0.362124257	0.688797599	0.037739917	0.161908376	1.423199058	no
Prrg3	0.085998445	0.362100848	0.63678456	0.037753521	0.196007475	1.423042543	no
Krit1	0.005022786	0.362087058	0.978052036	0.037761536	0.009638038	1.422950353	no
Pkn3	0.085997821	0.361943308	0.636787014	0.037845168	0.196005802	1.42198956	no
Gm9027	0.08599797	0.36176434	0.63678643	0.037949497	0.1960062	1.42079398	no
Ranbp9	-0.175308048	0.361731605	0.331934957	0.037968604	0.478947008	1.420575375	no
Chst1	0.085997949	0.361686577	0.63678651	0.037994899	0.196006146	1.420274705	no
0610010F05Rik	-0.11369566	0.361652989	0.531681598	0.038014523	0.274348371	1.420050452	no
Bin3	0.085998381	0.361414499	0.636784808	0.038154096	0.196007306	1.418458837	no
Ap2b1	0.211841532	0.361396795	0.23873934	0.038164473	0.622076012	1.418340732	no
Cacybp	-0.08141639	-0.361380465	0.654929079	0.038174046	0.183805726	1.418231803	no
Tango6	-0.12837797	0.361377279	0.479531286	0.038175914	0.319183053	1.418210551	no
Fam228b	0.085998194	0.361351317	0.636785545	0.03819114	0.196006804	1.418037378	no
Osbpl1a	0.085998062	0.36117988	0.636786068	0.0382918	0.196006447	1.416894219	no
Dcps	0.006739369	0.361100291	0.970553895	0.038338603	0.012980343	1.416363718	no
Smyd3	-0.124628347	0.36108415	0.492596416	0.0383481	0.307508753	1.416256144	no
Gria2	0.02808517	0.36095119	0.877712811	0.038426405	0.056647563	1.415370244	no
Mrps31	0.064124347	-0.360857656	0.725058678	0.038481567	0.139626845	1.414747249	no
Os9	0.500130874	0.360841961	0.002615665	0.038490829	2.582417821	1.414642732	no
Tsc22d4	-0.093895918	-0.360763976	0.605988117	0.038536878	0.217535892	1.41412347	no
Abraxas2	-0.128204635	0.360730204	0.480131331	0.038556833	0.318639953	1.413898643	no
Clk4	0.355232146	0.360404648	0.041916838	0.038749621	1.377611484	1.411732538	no
Sbds	-0.028130452	0.360358618	0.877517096	0.038776941	0.056744414	1.411426451	no
Zfp101	-0.086387539	0.360355178	0.635252924	0.038778983	0.197053328	1.411403579	no
Stk4	-0.053768085	0.360246947	0.768158718	0.038843284	0.114549036	1.410684061	no
Unc5b	-0.078861111	0.360143153	0.665131829	0.038905028	0.177092269	1.409994265	no
BC005537	0.129645684	0.360130849	0.475154394	0.038912353	0.32316525	1.409912509	no
Erh	0.085997792	-0.360114313	0.636787128	0.038922198	0.196005724	1.409802639	no
Syf2	0.792366095	-0.360067341	3.57E-09	0.038950176	8.44771375	1.409490574	no
Shroom2	0.537623021	0.359708065	0.000999202	0.0391647	3.000346665	1.407105194	no
Bad	-0.025044576	0.359674339	0.890869958	0.039184886	0.050185686	1.40688141	no
Ppfibp1	0.242196949	0.359605867	0.175909084	0.039225894	0.754711734	1.40642715	no
Gm35288	0.085997853	0.35941795	0.63678689	0.039338613	0.196005886	1.405180956	no
Tbcb	0.208467832	0.358925947	0.246533107	0.039634952	0.60812475	1.40192166	no
Ifrd2	-0.090977834	-0.358859447	0.617294919	0.039675142	0.209507298	1.401481512	no
Maff	0.085998167	0.35854403	0.636785654	0.039866207	0.196006729	1.399395085	no
Cntln	-0.086000791	0.358466814	0.63677532	0.039913091	0.196013777	1.398884634	no
Tnk2	-0.010687058	0.358457513	0.953320369	0.039918742	0.020761128	1.398823152	no
Med17	0.041934755	0.358226341	0.818230949	0.040059386	0.087124097	1.397295717	no
Mettl9	-0.301699106	0.358146482	0.088093528	0.040108063	1.055055996	1.396768314	no
Ndufa9	-0.076933817	0.357919964	0.67286576	0.04024639	0.172071571	1.395273069	no
Otud5	0.051475538	0.357867399	0.777795865	0.040278543	0.10913437	1.394926243	no
Etfbkmt	0.085997822	0.35775029	0.63678701	0.040350252	0.196005805	1.39415375	no
Tpx2	-0.220957258	0.357747361	0.218500206	0.040352047	0.660548149	1.394134434	no
Hmga1b	-0.137829436	-0.357670507	0.447398915	0.040399163	0.349305073	1.393627637	no
Rps12-ps24	0.08599772	-0.357565753	0.636787413	0.040463453	0.19600553	1.392937055	no
Kri1	0.083756245	-0.357531681	0.64563888	0.040484382	0.190010324	1.392712486	no
Hs6st2	-0.052219937	-0.357478846	0.774663073	0.040516853	0.110887146	1.392364298	no
Map4	0.215062013	0.357456279	0.231452744	0.040530728	0.635537666	1.3922156	no
Prss12	0.085997769	0.357398949	0.63678722	0.040565994	0.196005661	1.39183788	no
Faf1	-0.139595087	0.357380178	0.441525835	0.040577546	0.35504388	1.391714224	no
Lrrk1	0.139835108	0.357217707	0.440730652	0.040677644	0.355826744	1.390644212	no
Eng	-0.051766772	0.356977753	0.776569807	0.040825836	0.109819499	1.389064912	no
Atxn7l2	0.085998251	0.356828588	0.636785321	0.040918175	0.196006956	1.388083748	no
Gm11639	0.085997999	0.356726787	0.636786313	0.040981288	0.19600628	1.387414396	no
Carf	0.065032018	0.356558596	0.721317567	0.04108573	0.141873491	1.386308993	no
Gm11826	0.085997577	0.356100421	0.636787977	0.041371316	0.196005145	1.383300665	no
Mrps22	-0.154159093	-0.356011588	0.394686071	0.041426868	0.4037482	1.382717896	no
Nsun6	-0.116038499	0.355944086	0.523184086	0.041469121	0.281345475	1.382275173	no
Bcl6b	-0.118634246	0.355717653	0.513845949	0.041611104	0.289167063	1.380790758	no
Pygb	-0.025335014	0.355485081	0.889611917	0.041757339	0.050799408	1.379267186	no
9130019P16Rik	0.085997679	0.355477131	0.636787575	0.041762345	0.196005419	1.379215126	no
Ulk1	-0.015818012	0.355056861	0.930952863	0.042027656	0.031072308	1.376464835	no
Cct2	0.01470011	-0.3549457	0.935822401	0.042098052	0.028806563	1.375737995	no
Dnajc30	-0.096550867	0.354845216	0.595776818	0.042161769	0.224916399	1.375081177	no
Atp1b3	0.002531545	0.354816544	0.988936991	0.042179964	0.004831378	1.3748938	no
Jmjd1c	0.365550355	0.354612795	0.035790724	0.042309438	1.446229513	1.373562747	no
Lysmd1	0.085997593	0.354493824	0.636787912	0.042385184	0.196005189	1.372785931	no
Stard8	-0.001177894	0.35449296	0.994852406	0.042385734	0.002241345	1.372780289	no
Gprc5c	0.085997707	0.354446828	0.636787463	0.042415135	0.196005496	1.372479145	no
Gm49197	0	0.354436446	0	0.042421754	0	1.372411381	no
Arrb1	0.08598304	0.35435617	0.636845227	0.04247296	0.195966102	1.371887474	no
Elmo1	0.306384085	0.354106615	0.082950785	0.042632456	1.081179501	1.370259644	no
Fermt3	-0.085988255	-0.353977274	0.636824691	0.042715308	0.195980107	1.369416461	no
Hoxc8	0.104395398	-0.353957045	0.566043556	0.042728277	0.247150149	1.369284617	no
Crcp	-0.024048309	0.353920424	0.895187245	0.042751764	0.048086114	1.369045959	no
Kdr	0.188787135	0.353475262	0.29529159	0.043038088	0.529748922	1.366147033	no
Gadd45gip1	-0.108405282	0.353427295	0.551106673	0.04306903	0.258764331	1.365834914	no
Lrp5	0.398225174	0.3533888	0.020951476	0.043093874	1.678785372	1.365584458	no
Tfrc	-0.092534622	-0.353320607	0.611252023	0.043137914	0.213779691	1.365140857	no
Ppih	-0.064630934	-0.353270967	0.72296994	0.043169995	0.14087976	1.364818003	no
Bzw1	-0.11761672	0.352989381	0.517496801	0.043352331	0.28609233	1.362987546	no
Gm25410	0.085998134	0.352938438	0.636785783	0.043385383	0.196006641	1.362656569	no
Uck1	0.085998076	0.35270614	0.636786011	0.043536352	0.196006486	1.361147962	no
Foxj2	0.173772746	0.352572085	0.336275517	0.043623662	0.473304751	1.360277877	no
Dpf1	0.085997909	0.35239818	0.636786669	0.043737134	0.196006037	1.359149678	no
Kctd12	-0.161445501	0.352375481	0.372350794	0.043751962	0.429047715	1.359002465	no
Cdkn3	0.794321336	0.352329414	2.99E-09	0.043782067	8.523991986	1.358703735	no
Zfp956	0.247682339	0.352240407	0.165923688	0.043840281	0.780091608	1.358126672	no
Cilk1	0	0.3522342	0	0.043844343	0	1.358086438	no
Pbx1	0.180969793	0.352228696	0.316222446	0.043847944	0.500007307	1.358050761	no
Caskin2	0.085997962	0.352087138	0.636786459	0.043940667	0.196006181	1.357133354	no
Npepl1	0.085998067	0.352045162	0.636786048	0.043968192	0.196006461	1.356861392	no
Gm47121	0.085997951	0.352007191	0.636786504	0.043993102	0.19600615	1.356615415	no
Gga2	-0.207258774	0.351872037	0.249366291	0.044081858	0.603162253	1.355740107	no
Prkaca	-0.03719547	0.351639166	0.838492591	0.044235117	0.076500771	1.354232817	no
Amd1	0.386072702	-0.351453665	0.02573431	0.044357501	1.58948747	1.353032926	no
Zfpm2	0.370059023	0.351318434	0.033349066	0.044446888	1.476916329	1.352158637	no
St8sia4	-0.020477853	0.351197436	0.910682668	0.044526989	0.040632929	1.351376673	no
Sparcl1	0.098119427	0.351108403	0.589778577	0.044586001	0.229311007	1.350801481	no
Ercc6l	0.026231398	0.351093229	0.885730853	0.044596064	0.052698227	1.350703467	no
Rbm26	0.085997403	0.350957028	0.63678866	0.044686475	0.196004679	1.349823899	no
Usp22	0.194942084	-0.350819092	0.279437244	0.044778186	0.553715711	1.348933509	no
Pald1	0.46217588	0.350744697	0.006162229	0.04482771	2.210262152	1.348453443	no
Naa35	-0.105818714	0.350279037	0.56072096	0.045138685	0.25125321	1.345451094	no
Dusp6	-0.182602104	0.350252593	0.31177864	0.045156396	0.506153642	1.345280727	no
Pard3	-0.158259928	0.349982275	0.382024069	0.045337754	0.417909274	1.343539999	no
Ric1	0.009198517	-0.34981391	0.959816567	0.045451002	0.017811758	1.342456542	no
Smap2	-0.121216896	0.349771514	0.504636029	0.045479554	0.297021746	1.342183807	no
Wdfy3	-0.15795513	0.349721137	0.382957094	0.045513499	0.416849881	1.341859775	no
Lsamp	0.085998113	0.349660879	0.636785866	0.045554128	0.196006585	1.341472261	no
Rel	0.105762929	0.349617795	0.560929145	0.045583196	0.251091994	1.34119523	no
Gm11867	0.085998159	0.349613574	0.636785683	0.045586044	0.196006709	1.341168091	no
Mllt3	-0.253064664	0.349470863	0.156520002	0.045682436	0.805430156	1.340250747	no
Pdlim7	0.18258498	-0.349338559	0.311825056	0.045771942	0.506088992	1.339400662	no
Eif4a-ps4	-0.148918835	0.349248816	0.411206004	0.045832733	0.385940553	1.338824244	no
4932441J04Rik	0.085998479	0.349059088	0.636784423	0.045961464	0.196007569	1.337606149	no
Nhsl1	-0.032153281	0.348936558	0.860159212	0.046044751	0.065421155	1.336819867	no
Pxdn	0.182162721	0.348856782	0.312971015	0.046099042	0.504495882	1.336308102	no
Tes3-ps	0.085997952	0.348747091	0.636786501	0.046173773	0.196006152	1.335604636	no
Mcm7	-0.403437454	0.348741834	0.019135969	0.046177357	1.718149544	1.335570928	no
Wipi1	0.085997801	0.348720358	0.636787094	0.046192	0.196005747	1.335433229	no
Actl6b	0.085997652	0.348691921	0.63678768	0.046211396	0.196005347	1.335250914	no
Eif4ebp1	-0.009737349	-0.3483095	0.957464722	0.046472849	0.018877219	1.332800702	no
Rps6ka5	-0.156458845	0.348069864	0.387556282	0.046637276	0.411665219	1.331266822	no
Gm9892	0.085997961	-0.347991977	0.636786466	0.046690817	0.196006175	1.330768524	no
Ncoa6	-0.052833725	0.34797179	0.772082523	0.046704702	0.112336278	1.330639394	no
Pias1	-0.127332724	0.347878143	0.483155471	0.046769156	0.315913099	1.330040466	no
Litaf	-0.126412242	-0.347813239	0.486358522	0.046813868	0.31304347	1.329625474	no
Plin2	-0.107982047	0.347580074	0.552674648	0.046974773	0.257530457	1.328135305	no
Plekho2	-0.122069843	0.34756833	0.501612315	0.046982889	0.299631809	1.32806028	no
Tsga10	0.08599859	0.347554339	0.636783987	0.046992559	0.196007867	1.327970902	no
Mrs2	0.085997937	0.347400216	0.636786559	0.047099189	0.196006112	1.326986574	no
Icam2	0.025370548	0.346951016	0.889458018	0.047411053	0.050874545	1.324120396	no
Myh15	0.08599782	0.346748281	0.636787019	0.047552337	0.196005798	1.322828135	no
Chmp4b	-0.175189591	0.346705218	0.332268645	0.04758239	0.47851064	1.322553751	no
Sh3bgrl	0.428150858	0.346520188	0.012191779	0.047711687	1.913932932	1.321375226	no
Zfand3	-0.062560976	0.346426356	0.731516706	0.047777363	0.135775751	1.320777826	no
Etv1	-0.114056709	0.346372816	0.530367827	0.047814868	0.275422829	1.320437036	no
Gmnn	-0.144915884	0.346321515	0.424079155	0.047850827	0.372553074	1.320110552	no
Rab10	-0.1374764	0.346158905	0.448578171	0.047964947	0.348161864	1.319076029	no
Tspan12	-0.146366321	0.346152334	0.419389463	0.047969564	0.377382485	1.319034231	no
Peg10	0.488635362	0.3461409	0.003430244	0.047977597	2.464674928	1.31896151	no
Rab11b	-0.163424575	0.345894955	0.366413275	0.048150644	0.4360288	1.317397897	no
Dhodh	0.085997828	0.345885938	0.636786988	0.048156998	0.196005819	1.31734059	no
Ccdc124	-0.125200025	0.345848787	0.490593032	0.048183183	0.309278625	1.317104515	no
Lrp11	-0.010203476	0.345804161	0.955430488	0.048214652	0.019800904	1.316820966	no
Atp2c1	-0.003114763	0.345727003	0.986388501	0.048269098	0.005951999	1.316330816	no
Prkrip1	0.023579401	-0.345516517	0.897220251	0.048417873	0.047100933	1.314994292	no
Tbc1d9b	0.183971629	0.345506089	0.308080068	0.048425253	0.511336399	1.314928099	no
Med23	-0.160599624	0.345488729	0.374905437	0.048437541	0.426078261	1.31481791	no
Gm42929	0.085997983	0.345365287	0.636786377	0.048524988	0.196006236	1.314034566	no
Lrrc49	-0.19186406	0.345281883	0.287296887	0.048584141	0.541669079	1.313505469	no
Lncenc1	0.085997947	0.34528114	0.636786521	0.048584669	0.196006138	1.313500754	no
Uqcc1	0.061755888	-0.345275471	0.734849359	0.048588691	0.13380168	1.3134648	no
Mgat2	0.085998224	0.345028529	0.636785427	0.048764179	0.196006884	1.311899086	no
Akap17b	0.085998056	-0.344977108	0.636786091	0.048800783	0.196006432	1.311573211	no
Mrtfb	-0.2029188	0.344925733	0.259710703	0.048837376	0.585510152	1.311247676	no
Ippk	0.085997987	-0.344872557	0.636786364	0.048875275	0.196006245	1.310910783	no
Acad8	-0.112411364	0.344730272	0.536367294	0.048976796	0.270537712	1.310009627	no
Gm42941	0.085997855	0.344604035	0.636786882	0.049067006	0.196005892	1.309210444	no
Eif3d	0.248607339	-0.344518652	0.16427997	0.049128094	0.784415385	1.308670082	no
Rmst	-0.085997971	-0.344346584	0.636786424	0.049251385	0.196006204	1.307581553	no
Trpc6	0.08599963	0.34431212	0.636779891	0.049276109	0.19601066	1.307363596	no
Mlec	0.063593807	-0.344271524	0.727248231	0.049305243	0.138317326	1.307106893	no
Gm10320	0.085997787	0.344074974	0.636787149	0.049446495	0.19600571	1.30586449	no
Rab4a	0.085997966	0.343966675	0.636786444	0.049524459	0.19600619	1.305180258	no
Pole3	0.09265405	-0.343956389	0.610789461	0.049531869	0.214108465	1.305115283	no
Dpp3	0.045870267	0.343919138	0.801490772	0.049558712	0.096101473	1.304879987	no
Sumo1	0.045514692	0.343820629	0.802999879	0.049629752	0.09528452	1.304257898	no
St6gal1	-0.190721805	0.343428244	0.290248696	0.049913512	0.537229723	1.301781868	no
Grap	-0.100562285	0.343408543	0.580489138	0.049927793	0.236205902	1.301657629	no
Gm6847	0	-0.343242404	0	0.05004835	0	1.300610234	no
Slc35a3	0.085998033	0.343206414	0.63678618	0.050074496	0.196006371	1.300383413	no
Zfhx2	0.248282489	0.342915411	0.164855914	0.050286296	0.782895468	1.298550355	no
Lipt2	-0.079384093	0.34289245	0.663038871	0.050303037	0.17846101	1.298405792	no
Tnfaip1	0.091431788	0.342808517	0.61553031	0.050364272	0.210750557	1.297877436	no
Bgn	0.082457946	0.342798195	0.650787406	0.050371807	0.18656086	1.297812468	no
Zc3h4	0.017106084	0.342762867	0.925345068	0.050397602	0.033696285	1.297590131	no
Arhgap25	-0.056503912	0.342720982	0.756701899	0.050428198	0.121075176	1.297326551	no
Mast4	0.056448567	0.342543221	0.756933182	0.050558209	0.120942456	1.296208315	no
2310057M21Rik	0.085997893	-0.342516384	0.636786732	0.05057786	0.196005994	1.296039547	no
Phtf1os	0.086000665	0.342450881	0.636775813	0.050625849	0.196013441	1.295627679	no
Enpp2	0.085998021	0.342399617	0.636786227	0.050663431	0.196006339	1.295305402	no
Lcor	0.789918979	0.342330757	4.43E-09	0.050713947	8.35362727	1.294872589	no
Megf6	-0.132712885	0.342323915	0.464649898	0.050718968	0.332874154	1.294829591	no
Hmga2	0.114450708	0.34227243	0.528935915	0.050756766	0.276596943	1.294506053	no
Gm43187	-0.085998326	0.342209271	0.636785028	0.050803166	0.196007156	1.294109221	no
Poc5	-0.148637205	0.342050162	0.412104552	0.050920201	0.384992588	1.293109891	no
Kat2b	0.085997618	0.34200928	0.636787817	0.050950307	0.196005254	1.292853198	no
Psma6	-0.081336219	0.3416649	0.655248285	0.051204463	0.183594107	1.290692187	no
Atox1	0.110356939	0.341556307	0.543902855	0.05128481	0.264478661	1.290011245	no
Pbdc1	-0.034364366	0.341512449	0.850644993	0.05131729	0.07025165	1.289736288	no
Ino80b	0.106778487	0.341437678	0.557144647	0.051372698	0.254032038	1.289267626	no
Mcrip1	0.048056924	-0.341386721	0.792225699	0.051410486	0.101151074	1.288948294	no
Tmx1	0.006267415	0.34125705	0.972615204	0.051506743	0.012058946	1.288135908	no
Zfp426	0.085997901	-0.341217924	0.636786701	0.051535816	0.196006015	1.287890847	no
Ptprm	0.058008824	0.34112408	0.750420823	0.051605597	0.124695124	1.287303194	no
Rcn2	-0.300232794	0.341051904	0.089751507	0.051659316	1.046958249	1.286851345	no
Zfp839	0.085998007	0.340965424	0.636786283	0.05172374	0.1960063	1.286310076	no
Scml2	0.085996307	0.34091567	0.63679298	0.051760833	0.196001733	1.285998743	no
Zfp276	0.085997656	0.340905636	0.636787665	0.051768317	0.196005358	1.285935956	no
Klf13	0.017195482	0.340724293	0.924955991	0.051903704	0.03387893	1.284801646	no
Arhgap10	-0.005891542	0.34061292	0.974256989	0.051986991	0.01132647	1.284105318	no
Zfp618	-0.085998012	0.340525669	0.636786264	0.052052312	0.196006313	1.283559974	no
Bod1l	-0.146922442	0.340464291	0.417598941	0.052098301	0.379240611	1.283176439	no
Chl1	0.085998009	-0.340431612	0.636786274	0.0521228	0.196006306	1.282972264	no
C1galt1c1	0.085997718	0.340286853	0.63678742	0.052231431	0.196005525	1.282068074	no
Npm1	-0.330121926	-0.340261534	0.060313188	0.052250449	1.219587718	1.28190997	no
Tmem201	-0.188669421	-0.340156756	0.295600181	0.052329211	0.529295304	1.281255815	no
Eya1	-0.085997776	0.3401488	0.636787192	0.052335195	0.19600568	1.281206152	no
F13a1	-0.085997608	0.340140403	0.636787855	0.052341512	0.196005228	1.28115374	no
Rpl38	0.49379624	-0.339985462	0.003041093	0.052458172	2.516970294	1.280186848	no
Myl6	-0.012064696	0.339845948	0.947310738	0.052563391	0.02350754	1.279316625	no
Mrpl17	-0.218728631	-0.339790798	0.223338243	0.05260503	0.651036904	1.278972728	no
Itm2a	0.009414339	0.33959936	0.958874528	0.052749767	0.018238218	1.277779454	no
Fcho2	-0.020641783	0.339598777	0.909970489	0.052750208	0.040972692	1.277775822	no
Ntan1	0.143915656	0.339597533	0.427329794	0.05275115	0.369236827	1.277768068	no
Mesd	-0.132453696	0.339587035	0.465532868	0.052759096	0.332049651	1.277702655	no
Mthfsd	0.064689714	0.339535323	0.722727705	0.052798252	0.141025297	1.277380456	no
Cep95	-0.132525	0.339462315	0.465289871	0.052853571	0.332276402	1.276925662	no
Ech1	0.085997809	-0.338853181	0.636787062	0.053316894	0.196005769	1.273135158	no
Smndc1	-0.154865494	-0.338355844	0.392488219	0.05369753	0.406173374	1.270045691	no
Snrk	-0.136073289	0.337992863	0.453281271	0.053976675	0.343632225	1.267793873	no
Rnd3	0.070300048	-0.337961809	0.699729657	0.05400061	0.155069719	1.267601337	no
Hypk	0.085997759	0.337911098	0.636787261	0.054039711	0.196005633	1.267286978	no
Gm6740	0	0.337841739	0	0.054093229	0	1.266857097	no
Usp50	0.085997994	-0.337702644	0.636786335	0.054200678	0.196006265	1.265995279	no
Tfec	0.085997776	0.337624714	0.636787195	0.054260951	0.196005679	1.265512595	no
Lamtor1	0.115077564	-0.337535798	0.526661524	0.054329785	0.278468409	1.26496201	no
Atp1b1	0.128941709	-0.337497193	0.477582398	0.054359693	0.320951688	1.264723008	no
Ptdss2	-0.044648074	-0.337446226	0.806680781	0.054399196	0.09329829	1.264407523	no
Kdm5d	0.085997805	0.337375778	0.636787078	0.054453835	0.196005758	1.263971525	no
Lgr5	0.085997355	-0.337360988	0.63678885	0.054465313	0.19600455	1.26388	no
Cdv3-ps	0.085997913	-0.337280088	0.636786653	0.054528122	0.196006048	1.263379463	no
Csrp1	0.008244304	0.337228082	0.963982217	0.054568528	0.015930977	1.263057759	no
Pcif1	-0.034906168	-0.336990603	0.848316675	0.054753337	0.071441996	1.261589409	no
Amn	-0.097000662	-0.336940492	0.594054129	0.054792396	0.226173981	1.261279708	no
Gm5845	0.085997741	-0.336912267	0.63678733	0.054814406	0.196005586	1.261105287	no
Gm14342	-0.085997393	0.336820201	0.6367887	0.054886247	0.196004652	1.260536467	no
Gm13039	0.08599834	-0.336703181	0.636784972	0.054977665	0.196007195	1.259813707	no
Tor1aip1	-0.119815683	0.33667818	0.509622753	0.054997212	0.29275119	1.259659328	no
Zrsr2	-0.10861676	0.336476759	0.550323969	0.055154888	0.259381572	1.258415994	no
Rab3ip	0.085998263	-0.336194932	0.636785276	0.055376099	0.196006987	1.256677642	no
Kifap3	-0.134869658	0.336123294	0.457336343	0.055432439	0.339764285	1.256236011	no
Rpl18-ps2	0.111729178	-0.336120384	0.538864078	0.055434729	0.268520766	1.25621807	no
Zranb3	-0.197523196	0.336015969	0.272952793	0.055516929	0.563912458	1.255574563	no
Rsrp1	-0.058217429	0.335994986	0.749551375	0.05553346	0.125198595	1.255445266	no
B230303A05Rik	0.003069547	0.335958599	0.986586075	0.055562135	0.005865018	1.255221078	no
Gm34804	0.085997863	0.335823013	0.63678685	0.055669084	0.196005914	1.254385923	no
Zdhhc16	0.085997784	0.335811667	0.636787162	0.055678041	0.196005701	1.254316055	no
Tmem45b	0.085997899	-0.33571449	0.636786709	0.055754802	0.19600601	1.253717724	no
Cdh18	0.085994979	0.335501612	0.636798209	0.055923245	0.195998167	1.252407638	no
Ppp4r4	0.085997742	0.335494926	0.636787327	0.055928541	0.196005589	1.252366506	no
E130307A14Rik	-0.108129465	0.33542012	0.552128271	0.055987831	0.257960015	1.251906355	no
Gm7232	0.085998078	-0.335383747	0.636786002	0.056016677	0.196006492	1.251682655	no
Hykk	-0.114695847	0.335382985	0.528045935	0.056017282	0.277328297	1.251677966	no
Sox9	-0.021305917	-0.335210088	0.907085924	0.05615456	0.042351572	1.250614968	no
B3galt1	-0.078624918	-0.335042298	0.666077867	0.056288035	0.176474997	1.249583912	no
Arhgap32	-0.113190977	0.33503121	0.533520597	0.056296864	0.272848809	1.249515797	no
Rasa2	-0.080120186	0.334929456	0.660097206	0.056377938	0.180392105	1.248890814	no
Napb	0.085998067	0.334814907	0.636786047	0.056469315	0.196006461	1.248187483	no
Cldn14	0.085997635	0.334807166	0.636787749	0.056475495	0.196005301	1.248139957	no
Acsf2	0.794490222	0.33478912	2.95E-09	0.056489901	8.530627346	1.248029183	no
Crppa	-0.066278453	0.334786457	0.716190328	0.056492028	0.144971548	1.248012836	no
D330037F02Rik	0	0.334636873	0	0.056611564	0	1.247094847	no
Cetn2	-0.174401231	-0.334603917	0.334494578	0.056637926	0.475610918	1.246892656	no
Brip1	0.456844053	0.334315791	0.006892354	0.056868814	2.161632433	1.24512583	no
Ralgapa2	-0.166484132	0.334311184	0.357343473	0.056872511	0.446914147	1.245097595	no
Cdc25a	-0.129595021	-0.334272441	0.475328918	0.056903615	0.323005763	1.244860143	no
Ncstn	0.085997685	-0.334267302	0.636787551	0.056907742	0.196005436	1.244828646	no
Xxylt1	0.791718436	0.334239265	3.78E-09	0.05693026	8.422664631	1.24465683	no
Ric8b	0.015795496	0.334154979	0.931050917	0.056997998	0.031026568	1.244140402	no
Adgrf5	0.315741716	0.334121094	0.073363797	0.057025247	1.134518201	1.243932823	no
Gm32786	0	0.334065667	0	0.057069842	0	1.243593329	no
Actg1	0.085997844	0.33404136	0.636786926	0.057089408	0.196005862	1.243444464	no
Scp2	0.109242997	0.334007773	0.5480092	0.057116451	0.26121215	1.243238783	no
Gm14052	0	0.333955518	0	0.057158546	0	1.242918828	no
Gm7745	0.085997743	0.333901813	0.636787323	0.057201834	0.196005591	1.242590047	no
Gm7498	0	0.333853594	0	0.057240722	0	1.242294897	no
Zfp661	0.085998583	0.333839547	0.636784016	0.057252054	0.196007846	1.242208926	no
Jrk	0.085997611	0.333826865	0.636787843	0.057262287	0.196005236	1.242131314	no
Ubl5	0.218989235	0.333795241	0.222768843	0.05728781	0.652145551	1.241937781	no
Cyp2j9	0.08599739	0.33375848	0.636788715	0.05731749	0.196004642	1.241712837	no
Osbp	0.558217929	0.333695951	0.000556509	0.057368002	3.254528057	1.241330279	no
Nip7	-0.100887312	-0.333661061	0.579258002	0.057396201	0.237127958	1.241116852	no
Naga	0.085997901	-0.333642323	0.636786699	0.05741135	0.196006016	1.241002238	no
Tubd1	0.085997911	0.333457546	0.636786663	0.057560906	0.196006041	1.239872375	no
Klhl6	-0.330643964	0.333144115	0.059875835	0.057815286	1.222748417	1.237957322	no
Dsc3	-0.085997615	0.333138304	0.636787826	0.05782001	0.196005248	1.237921836	no
Rb1cc1	-0.117097986	0.333114719	0.51936281	0.057839188	0.284529152	1.237777814	no
R3hcc1l	-0.059426521	-0.332998	0.744517845	0.057934171	0.128124889	1.237065205	no
Aars	0.267077282	0.332918373	0.133823551	0.057999038	0.873467452	1.236579209	no
Gm13785	0.085997928	0.332915541	0.636786595	0.058001346	0.196006087	1.236561926	no
Adrb2	0.08599794	0.332908255	0.636786548	0.058007285	0.196006119	1.236517462	no
Ankrd10	-0.267588192	-0.332903914	0.133043702	0.058010823	0.87600568	1.236490974	no
Gm3375	-0.073314004	-0.332902293	0.687478622	0.058012144	0.162740802	1.23648108	no
Gm12811	-0.085997568	0.332837831	0.636788013	0.058064709	0.196005121	1.236087747	no
Aif1l	-0.135238742	-0.33279884	0.456090869	0.058096521	0.340948622	1.235849877	no
Mybbp1a	-0.159632298	-0.332663619	0.377839234	0.058206951	0.422692948	1.23502515	no
Slc35g1	-0.137550808	-0.332650175	0.448329488	0.05821794	0.348402695	1.234943169	no
Cnot8	-0.091799214	0.332647287	0.614103568	0.0582203	0.211758379	1.234925559	no
Ifit1bl2	0	0.332582421	0	0.058273341	0	1.234530082	no
Alpk3	0.08599797	-0.332555655	0.63678643	0.058295239	0.1960062	1.234366914	no
C330007P06Rik	0.085998213	0.332508273	0.636785473	0.058334019	0.196006853	1.234078104	no
Map3k7cl	0.08599851	0.332484764	0.636784301	0.058353267	0.196007652	1.233934825	no
C130089K02Rik	0.085998831	0.332447478	0.636783038	0.058383805	0.196008513	1.233707601	no
Glo1	-0.127378478	-0.332433568	0.48299654	0.058395201	0.316055981	1.233622843	no
Cwc25	-0.083131036	0.332361843	0.648116247	0.05845399	0.188347091	1.233185837	no
Ift74	0.085997804	0.332134922	0.636787082	0.058640287	0.196005756	1.231803911	no
Plxnd1	0.107841843	0.332056067	0.553194516	0.058705134	0.257122134	1.231323919	no
Bag1	0.00313872	0.33195503	0.986283817	0.058788303	0.005998093	1.230709076	no
Rps3a3	-0.235080069	0.331912921	0.189478322	0.058822992	0.722440471	1.230452889	no
Tdg-ps	-0.085998224	-0.331815041	0.636785428	0.058903686	0.196006884	1.229857525	no
Gm43430	0.085996271	-0.331794075	0.63679312	0.058920983	0.196001638	1.229730017	no
Afg3l1	0.085997404	0.331741057	0.636788657	0.058964738	0.196004681	1.229407627	no
4930511M06Rik	0	0.331700728	0	0.058998037	0	1.229162435	no
Ifnar1	0.440339283	0.33166778	0.009630555	0.059025254	2.016348687	1.228962138	no
Atp5g2	0.08599775	-0.331666825	0.636787294	0.059026043	0.196005611	1.228956331	no
Ubxn1	0.039348797	0.331660779	0.829273385	0.059031038	0.081302273	1.22891958	no
Frmd4b	0.369565294	0.331623621	0.033609749	0.059061746	1.47353473	1.228693716	no
Fars2	-0.292579113	0.331582044	0.098789446	0.059096121	1.00528945	1.228441024	no
Elovl1	0.026949004	0.331370471	0.882625684	0.059271283	0.054223439	1.227155669	no
Septin14	0	0.331355543	0	0.059283658	0	1.22706501	no
Wdr62	0.190559147	0.331190282	0.290670581	0.059420781	0.536598921	1.226061647	no
Gm10053	0.085998236	0.331162454	0.636785383	0.059443895	0.196006914	1.225892744	no
Nxf1	-0.150811814	-0.331152016	0.405194677	0.059452566	0.392336269	1.225829394	no
Rai14	0.079339688	0.331123042	0.663216483	0.059476643	0.178344689	1.225653552	no
Maob	0.085997771	0.331074141	0.636787214	0.059517294	0.196005666	1.22535682	no
Cntn1	0.246604182	0.330913647	0.167854118	0.059650866	0.775068	1.224383245	no
Peli1	-0.022718795	0.330878352	0.900953141	0.059680272	0.045297796	1.224169206	no
Trp53-ps	0	0.330806404	0	0.059740249	0	1.223732969	no
Klhl7	0.054861423	0.33068566	0.763574326	0.059841009	0.117148683	1.223001092	no
Rnf181	-0.046036739	0.330661402	0.800784482	0.059861268	0.096484351	1.222854085	no
Pramel35	0	0.330656002	0	0.059865779	0	1.222821362	no
4930404H11Rik	0.085998004	0.33060851	0.636786293	0.059905459	0.196006293	1.222533597	no
Odad4	0	0.330575952	0	0.059932673	0	1.22233635	no
Gm7809	0.08599812	0.330532988	0.636785838	0.059968602	0.196006604	1.222076079	no
Pawr	0.085998061	0.330531594	0.63678607	0.059969767	0.196006446	1.222067639	no
Zbtb40	0.085997912	0.330529293	0.636786658	0.059971692	0.196006045	1.222053698	no
9330117O12Rik	-0.085997808	0.33049829	0.636787068	0.059997629	0.196005765	1.221865915	no
Ociad1	-0.240572287	0.330485622	0.178945269	0.060008229	0.74727978	1.221789188	no
Lrrc70	0.247325852	0.330471602	0.166560238	0.060019963	0.778428667	1.221704279	no
Pigyl	-0.153194405	0.330454022	0.397698745	0.060034678	0.400445779	1.221597812	no
Ptgs1	-0.085997077	-0.330449393	0.636789946	0.060038554	0.196003802	1.221569779	no
Gm20442	0.085998012	0.330418948	0.636786263	0.060064045	0.196006314	1.221385423	no
Gm48632	0	0.330265905	0	0.060192318	0	1.22045893	no
Sgcd	0.199759701	0.33016425	0.267412501	0.060277637	0.572818294	1.219843782	no
Gm5560	0	-0.330143372	0	0.060295172	0	1.219717465	no
9430037O13Rik	0.085997889	0.330107007	0.636786749	0.060325722	0.196005982	1.219497469	no
Emg1	-0.08131802	-0.329929416	0.655320754	0.060475092	0.183546078	1.218423462	no
Isca1	0.085997739	0.329891208	0.636787339	0.060507265	0.19600558	1.218192475	no
Entr1	0.090233951	0.329812977	0.620191002	0.060573183	0.207474539	1.217719603	no
Ranbp6	0.00505766	0.329729436	0.977899685	0.060643636	0.009705694	1.217214768	no
4931415C17Rik	0.085997991	0.329713332	0.636786345	0.060657224	0.196006258	1.217117467	no
Prkd2	-0.191989016	0.329708047	0.28697513	0.060661684	0.542155739	1.217085537	no
Polr2d	-0.215032372	0.329601889	0.23151913	0.060751323	0.635413118	1.216444258	no
Gch1	0.085997969	0.329598183	0.636786434	0.060754455	0.196006197	1.216421874	no
Ak2	-0.090020585	-0.329591805	0.621022694	0.060759844	0.206892529	1.216383351	no
1700027J07Rik	0.085997731	0.329574199	0.63678737	0.060774721	0.196005559	1.216277026	no
Dynlrb1	0.196336159	0.329570497	0.275922905	0.06077785	0.559212246	1.216254667	no
Cdca5	-0.121384875	0.329560637	0.504039831	0.060786184	0.297535143	1.216195118	no
Gng2	-0.076877453	0.3295081	0.673092432	0.060830604	0.171925292	1.215877874	no
Gm38125	0.085997688	0.329413513	0.636787539	0.06091064	0.196005444	1.215306839	no
Ugp2	-0.112802954	0.32932852	0.534936542	0.060982627	0.271697734	1.214793872	no
Gm13239	0	0.329140175	0	0.061142386	0	1.213657616	no
Ugcg	-0.053782547	-0.329111399	0.768098028	0.061166823	0.11458335	1.213484075	no
Vps37c	0.086610787	-0.329079775	0.634374783	0.061193688	0.197654089	1.213293372	no
Tex45	0.085997802	0.328979208	0.63678709	0.06127918	0.19600575	1.212687054	no
Dpf3	-0.199642781	0.328888803	0.267700333	0.061356113	0.572351089	1.212142163	no
Gm8775	0	0.328698405	0	0.061518381	0	1.210995102	no
1700041M19Rik	0	0.328629052	0	0.061577571	0	1.210577447	no
Tmem208	0.085997905	-0.32852399	0.636786686	0.061667319	0.196006026	1.20994493	no
Olfr1082	0.085997733	0.328457283	0.636787362	0.061724357	0.196005564	1.209543425	no
Mphosph6	0.199396915	-0.328448573	0.268306253	0.061731808	0.571369205	1.209491006	no
Cylc1	0.085997737	0.328311145	0.636787345	0.061849453	0.196005576	1.208664136	no
Dph1	0.085997853	0.32824883	0.636786891	0.061902855	0.196005886	1.20828932	no
Gm34379	0	0.328244647	0	0.061906442	0	1.208264158	no
Gm47588	0	0.328220891	0	0.06192681	0	1.208121288	no
Dtl	0.258735802	0.328200965	0.14702727	0.061943898	0.832602106	1.208001466	no
Usp7	-0.043651195	0.328117775	0.8109199	0.062015283	0.091022042	1.207501272	no
Gm49768	0.085997914	0.328051045	0.63678665	0.062072588	0.19600605	1.207100146	no
Csn3	-0.08599698	0.327962031	0.636790326	0.062149095	0.196003543	1.206565189	no
Ttyh2	0.085998054	0.327935182	0.636786098	0.062172186	0.196006426	1.206403864	no
Gprin1	0.08599769	0.327927825	0.63678753	0.062178514	0.19600545	1.20635966	no
Nwd2	0.08599903	0.327829721	0.636782253	0.062262949	0.196009049	1.205770311	no
Pebp1	0.196818119	0.327819874	0.274714509	0.062271429	0.561118403	1.205711167	no
Pfdn4	-0.099366385	0.327780667	0.585028784	0.062305202	0.232822766	1.205475693	no
Gm37399	-0.085997495	0.32770747	0.636788301	0.062368291	0.196004924	1.205036158	no
Platr16	0.0859979	0.327668367	0.636786705	0.062402014	0.196006013	1.204801391	no
Psmb5	0.197589617	-0.327666893	0.272787206	0.062403286	0.564176003	1.204792544	no
Gm43843	-0.085996965	0.327617457	0.636790388	0.062445942	0.1960035	1.204495782	no
Hadha	-0.148260798	-0.32760167	0.413307181	0.062459568	0.383727049	1.204401024	no
1700112J16Rik	0.085998311	0.327577098	0.636785085	0.062480782	0.196007118	1.204253546	no
Gm11878	0.086000148	-0.327471222	0.63677785	0.062572252	0.196012051	1.203618216	no
Foxp2	0.057354968	0.327335743	0.753147961	0.062689449	0.123119696	1.20280555	no
Sec24a	0.007765057	0.327258468	0.966074742	0.062756372	0.014989272	1.202342172	no
Slc37a3	-0.147427396	0.327188488	0.415976813	0.062817025	0.380930877	1.201922637	no
Pura	-0.052691091	-0.327155608	0.772681992	0.062845538	0.111999209	1.201725549	no
Zfp97	0.08599313	0.327002017	0.636805489	0.062978865	0.195993202	1.200805173	no
Phlda1	-0.290581984	-0.326976629	0.1012558	0.063000924	0.99458009	1.200653083	no
Hoxb6	0.086042289	0.326961411	0.636611896	0.063014149	0.19612525	1.200561925	no
Phf11c	0.085997893	0.326942625	0.636786731	0.063030479	0.196005994	1.200449395	no
Mettl18	0.08599765	0.326891286	0.63678769	0.063075121	0.196005341	1.200141905	no
Gsk3b	0.162789916	0.326882646	0.36831131	0.063082636	0.433784945	1.200090165	no
Iqsec2	-0.065671277	0.326763587	0.718686485	0.063186269	0.143460522	1.199377289	no
Lpar6	-0.096838687	0.326754968	0.594674237	0.063193777	0.225720876	1.19932569	no
Bloc1s6	-0.147948212	0.326739083	0.414307371	0.063207614	0.38267734	1.199230601	no
Wdr76	0.034738817	0.326694577	0.849035714	0.063246398	0.071074041	1.198964206	no
4930542D17Rik	0.085997845	0.326654583	0.636786922	0.063281265	0.196005865	1.198724851	no
Mpp3	0.085997826	0.326640872	0.636786996	0.063293222	0.196005814	1.198642797	no
Gm4811	-0.085996451	0.326548093	0.63679241	0.063374177	0.196002122	1.198087671	no
Pum2	-0.041116554	-0.326523292	0.821721258	0.06339583	0.085275478	1.197939309	no
Dok7	0.085997612	0.326506258	0.636787838	0.063410706	0.19600524	1.197837414	no
Msl3	0.085997948	0.326475397	0.636786517	0.063437664	0.19600614	1.19765282	no
Cgrrf1	0.101192265	0.326402582	0.578103945	0.063501304	0.237994067	1.197217355	no
Arsk	0.085998711	0.326394963	0.636783511	0.063507965	0.196008191	1.1971718	no
Adgrl2	-0.047632784	0.326366532	0.794020726	0.063532829	0.100168161	1.197001803	no
Ccnjl	0.041176315	0.326334665	0.821466213	0.063560708	0.085410294	1.196811273	no
Cst3	0.342091929	0.326148667	0.050889458	0.063723612	1.293372175	1.195699616	no
Peg13	-0.149103993	0.326109649	0.410615846	0.063757826	0.386564295	1.195466499	no
Sirt2	0.026906433	0.32610961	0.882809846	0.06375786	0.054132832	1.195466267	no
Herpud1	0.186408543	-0.326013977	0.301566249	0.06384178	0.520617266	1.194895015	no
Stom	0.085998219	0.325895419	0.636785449	0.063945935	0.196006869	1.19418706	no
Camk1	0.06340299	0.32589403	0.72803625	0.063947155	0.137846996	1.194178769	no
Pfdn1	-0.170952466	0.325870835	0.344337306	0.063967548	0.463015923	1.194040296	no
Gm21739	0.085997885	0.325863464	0.636786764	0.06397403	0.196005972	1.193996291	no
D230025D16Rik	0.331089238	-0.325678662	0.059504742	0.064136698	1.225448425	1.192893405	no
Zmynd8	-0.012622902	0.325507895	0.944876468	0.064287296	0.024624967	1.191874838	no
Gm33195	0.085997048	0.325488302	0.636790061	0.064304592	0.196003724	1.191758013	no
Mphosph10	-0.108657875	-0.325474367	0.55017186	0.064316896	0.259501626	1.191674922	no
Ranbp3	-0.15738932	-0.325455982	0.38469256	0.064333131	0.414886213	1.191565308	no
Srprb	-0.09036735	-0.325391663	0.619671246	0.064389956	0.207838656	1.191181871	no
Msx1	-0.219512344	-0.325244469	0.221628819	0.064520145	0.654373768	1.190304667	no
Rps12-ps22	0	-0.325185059	0	0.064572748	0	1.189950729	no
Qdpr	-0.228029244	0.32514528	0.203615973	0.064607989	0.691188155	1.189713778	no
Hspbap1	-0.096062047	-0.325136379	0.597651376	0.064615876	0.223552077	1.189660762	no
Dnah7b	0.085996843	0.325118693	0.636790869	0.064631551	0.196003173	1.189555421	no
Slc7a7	0.085997842	0.325094899	0.636786932	0.064652643	0.196005858	1.189413714	no
9530068E07Rik	-0.176183887	0.324911199	0.329474032	0.064815664	0.482178809	1.188320029	no
Dysf	-0.068170725	0.324882022	0.708429266	0.064841584	0.149703506	1.188146381	no
Pofut1	-0.057445896	0.324707059	0.752768539	0.064997194	0.12333854	1.187105389	no
Gm30835	0.085998118	0.324683305	0.636785847	0.065018343	0.196006598	1.186964106	no
Ciao2b	-0.200620692	0.324613505	0.265299046	0.065080518	0.576264312	1.186548999	no
Parp1	0.08044879	0.324596676	0.658785575	0.065095515	0.181255919	1.186448931	no
Ldah	0.199515637	0.324378835	0.268013562	0.06528989	0.571843229	1.185154065	no
Ppp3ca	0.393278591	0.324253659	0.022802195	0.065401783	1.642023348	1.18441041	no
Arhgef9	0.007367902	0.324204635	0.967808998	0.065445645	0.014210345	1.184119247	no
Gm48585	0.085999503	0.324185284	0.636780391	0.065462965	0.196010319	1.184004327	no
Gpr156	0.085998325	0.324037998	0.63678503	0.065594908	0.196007155	1.183129873	no
Gm26782	0.085997641	0.323965623	0.636787724	0.065659818	0.196005317	1.182700328	no
Esrrg	0.085997881	0.323910569	0.636786779	0.065709227	0.196005962	1.182373641	no
Kpna1	0.019135622	0.323530772	0.916516325	0.066050862	0.037859795	1.180121508	no
Gbp8	0.085999378	0.323517491	0.636780885	0.066062834	0.196009982	1.180042801	no
P4ha2	-0.160137114	-0.323406093	0.376306539	0.066163312	0.424458235	1.179382764	no
Cd63-ps	0.085997856	-0.323385313	0.636786877	0.066182068	0.196005895	1.179259668	no
Epb41l4aos	0.085997937	0.323370572	0.636786558	0.066195376	0.196006113	1.179172349	no
Parp16	0.085997525	0.32314403	0.636788181	0.066400152	0.196005006	1.17783093	no
Gm15501	-0.090710205	-0.323032385	0.618336213	0.066501248	0.208775318	1.177170202	no
Clns1a	0.175908168	-0.322988759	0.330247551	0.066540785	0.481160394	1.176912078	no
Wbp1l	0.054643771	0.322949433	0.764486334	0.06657644	0.116630274	1.17667943	no
Tcf3	-0.242577545	0.322902792	0.175203045	0.066618747	0.756458349	1.176403543	no
Cramp1l	-0.134996193	0.322871277	0.456909149	0.066647345	0.340170146	1.176217147	no
Ppfia3	0.08599819	0.322854099	0.636785561	0.066662937	0.196006793	1.176115558	no
Gm38380	-0.133030153	0.322826119	0.463570255	0.06668834	0.333884438	1.175950096	no
Specc1l	0.216128722	0.322753218	0.229072135	0.066754561	0.640027736	1.175519059	no
Bmp5	-0.049236368	-0.322731551	0.787239546	0.066774252	0.103893098	1.175390971	no
4931406C07Rik	0.085998127	0.322430054	0.63678581	0.067048722	0.196006623	1.173609495	no
Flvcr1	0.110869915	-0.322380764	0.542016679	0.067093676	0.265987349	1.173318413	no
Nfkb1	0.053800175	0.322369361	0.768024055	0.067104079	0.114625177	1.17325108	no
Myocd	0.085998111	0.322330884	0.636785872	0.067139191	0.19600658	1.173023893	no
Gm5780	0	0.322282305	0	0.067183543	0	1.172737095	no
Ndufa4	-0.236456393	0.322275547	0.186799607	0.067189715	0.728624043	1.172697203	no
Asb7	-0.143246587	0.322250758	0.429511743	0.067212357	0.367024958	1.172550873	no
Nfe2l2	-0.097847531	0.322199591	0.590816455	0.067259111	0.228547418	1.172248877	no
Traf3ip1	-0.117161843	0.322198463	0.519132926	0.067260142	0.284721425	1.17224222	no
Mbd6	0.05987974	-0.322180775	0.742633675	0.067276311	0.129225362	1.172137831	no
Ubn1	0.637995558	0.322160316	3.56E-05	0.067295016	4.448188411	1.1720171	no
Cttn	0.183625157	0.322144614	0.309013186	0.067309375	0.510022989	1.171924445	no
Slc22a17	-0.130820905	0.322114392	0.471115205	0.067337018	0.326872879	1.171746122	no
Pigk	-0.128286126	0.32207786	0.47984918	0.067370444	0.318895243	1.171530588	no
Acot8	0.085997927	0.322037236	0.636786597	0.06740763	0.196006086	1.171290943	no
Pcdhgb5	0.085996691	0.322037111	0.636791465	0.067407744	0.196002766	1.171290208	no
Saysd1	0.08599786	0.322005652	0.636786861	0.067436552	0.196005906	1.171104645	no
Kctd2	0.218124816	0.321991679	0.224661272	0.06744935	0.648471786	1.171022233	no
Rps27a	0.085997934	0.321880026	0.636786569	0.067551682	0.196006105	1.170363831	no
Magi1	0.110859553	0.321823269	0.542054752	0.067603747	0.265956844	1.170029232	no
Gm48693	0.085997939	0.32178127	0.636786553	0.067642294	0.196006116	1.169781673	no
Flt1	0.152666571	0.321745381	0.399352608	0.067675247	0.398643475	1.169570153	no
Haghl	0.085999076	0.321670946	0.636782073	0.067743631	0.196009172	1.169131531	no
Klhl24	0.085997725	0.321608942	0.636787396	0.067800635	0.196005541	1.168766239	no
Gm45501	0.085998022	0.321599816	0.636786222	0.067809028	0.196006342	1.16871248	no
Clu	-0.059263802	0.321598924	0.745194667	0.067809849	0.127730262	1.168707224	no
Bag3	-0.141357065	0.321578859	0.435706323	0.067828305	0.360806137	1.168589035	no
Cplx2	0.063501317	0.321527916	0.727630154	0.067875183	0.138089312	1.168288984	no
Dlk1	-0.103172098	-0.321417276	0.57063618	0.067977079	0.243640696	1.167637503	no
Rcor3	0.08599863	-0.321399431	0.63678383	0.067993525	0.196007974	1.167532443	no
1110004F10Rik	-0.209982181	-0.321289729	0.24301438	0.068094692	0.614368028	1.166886739	no
Dpy19l1	-0.140154887	0.321245165	0.439672423	0.068135822	0.356870774	1.1666245	no
Rps19-ps8	0.085997866	0.321231436	0.63678684	0.068148497	0.19600592	1.166543716	no
Ndufab1	0.085997797	0.321225954	0.636787109	0.068153559	0.196005737	1.166511462	no
Gm45809	0.171342851	0.32104752	0.343214573	0.068318468	0.46443428	1.165461884	no
Arhgap27	0.097416695	0.320837041	0.592462643	0.068513386	0.227339029	1.164224567	no
Wee1	-0.116795256	0.320761219	0.5204533	0.068583708	0.283618233	1.163779036	no
9530062K07Rik	0.085997926	0.320742044	0.636786602	0.068601501	0.196006083	1.163666383	no
Zfp322a	0.019873521	0.320704548	0.913308702	0.068636305	0.039382405	1.163446107	no
Shc4	0.0859978	0.320579755	0.636787097	0.068752233	0.196005745	1.162713191	no
Immt	-0.019482903	0.320502815	0.915006546	0.068823784	0.038575799	1.162261455	no
Pon1	0.085997864	0.320482114	0.636786845	0.068843044	0.196005917	1.162139938	no
5730419F03Rik	0.085997673	0.32046767	0.636787598	0.068856485	0.196005403	1.16205515	no
Gm43804	0	0.320355386	0	0.068961044	0	1.161396173	no
Tubgcp4	-0.104987617	0.320124091	0.563826161	0.069176811	0.248854777	1.160039462	no
Fyb	0.08599786	-0.320122088	0.636786863	0.069178682	0.196005904	1.160027716	no
Mbnl3	-0.000841339	0.319907233	0.996323199	0.06937958	0.001599757	1.158768332	no
Smim13	0.085997984	0.31974885	0.636786374	0.069527963	0.196006238	1.157840495	no
Gm10608	0	0.319746631	0	0.069530044	0	1.157827498	no
Klf3	-0.123518111	0.319730364	0.496498776	0.069545297	0.304081818	1.157732233	no
Stard6	0.085998337	0.319726398	0.636784984	0.069549016	0.196007186	1.157709008	no
Trim8	-0.270090179	0.319633948	0.12927214	0.069635762	0.888495063	1.15716767	no
Opa1	0.085997568	0.319511341	0.636788012	0.069750931	0.196005121	1.156449991	no
Sncaip	0.060092521	0.319460948	0.741749574	0.069798309	0.129742694	1.156155098	no
E2f2	0.085998552	0.319435036	0.636784136	0.069822681	0.196007765	1.156003479	no
Cmya5	0.085998168	-0.319373889	0.636785649	0.069880219	0.196006733	1.155645741	no
Slc12a8	0.085997742	-0.319344641	0.636787327	0.069907753	0.196005588	1.155474658	no
Gm44044	0.085997492	0.319186071	0.636788311	0.070057178	0.196004917	1.15454736	no
Kras	-0.053048234	0.319084316	0.77118122	0.070153194	0.112843555	1.153952552	no
Cbx3-ps5	0	-0.319082009	0	0.070155373	0	1.153939065	no
Pigz	0	0.318884108	0	0.070342405	0	1.152782787	no
Gm4724	0	0.318875896	0	0.070350174	0	1.152734823	no
Siah1a	-0.174309638	0.318870007	0.334753772	0.070355746	0.475274521	1.152700427	no
Gm37009	0.085997971	0.318861451	0.636786424	0.070363842	0.196006204	1.152650455	no
Kif23	-0.120348316	0.318859513	0.507724352	0.070365676	0.294372006	1.152639138	no
Fkbp8	-0.068792335	0.318825787	0.705885874	0.070397596	0.151265509	1.152442169	no
Spata16	0.085997913	0.318803986	0.636786655	0.070418236	0.196006047	1.152314859	no
Baz2b	0.221885891	0.318794528	0.216505204	0.070427191	0.66453166	1.152259634	no
Thap11	-0.105125839	0.31872694	0.563309189	0.070491214	0.249253164	1.151865011	no
Hdgfl3	-0.147493596	0.318701055	0.415764406	0.070515745	0.381152694	1.151713901	no
Utp20	-0.122283447	-0.318531511	0.500856492	0.070676586	0.300286693	1.150724439	no
Arf6	-0.131257851	-0.318500408	0.469617965	0.070706124	0.328255298	1.150542972	no
Id2	0.214526667	-0.318450529	0.232653658	0.07075351	0.633290115	1.150252007	no
F2r	-0.184174951	0.318433914	0.307533292	0.070769301	0.512107863	1.150155097	no
Gm26666	0	0.31841602	0	0.07078631	0	1.150050727	no
Slc27a1	0.085998173	0.318364565	0.636785629	0.070835237	0.196006746	1.149750646	no
Sf3a2	-0.331171442	-0.318314913	0.059436428	0.070882474	1.225947295	1.14946113	no
Kansl2	0.085997683	-0.318300701	0.636787559	0.070896	0.19600543	1.149378266	no
Agap2	-0.085997952	0.318298803	0.636786499	0.070897806	0.196006153	1.149367204	no
Vps36	-0.185237009	0.318230297	0.304686961	0.070963032	0.516146131	1.148967839	no
Ctps	-0.029359732	-0.31822433	0.872206736	0.070968715	0.059380563	1.148933056	no
Fubp1	-0.017958949	0.318200883	0.921633896	0.070991052	0.035441561	1.148796391	no
Fbxo34	0.022933933	0.318184216	0.900019784	0.071006932	0.045747944	1.148699249	no
Aunip	0.085997956	0.318148821	0.636786485	0.071040666	0.196006162	1.148492974	no
Sorbs1	-0.050625576	0.318091559	0.781377045	0.071095267	0.107139351	1.14815931	no
Fbrs	-0.110816253	-0.318027812	0.542213849	0.071156089	0.265829394	1.147787929	no
Esm1	0.247503404	0.317946393	0.166242985	0.071233831	0.779256672	1.147313699	no
Ust	0.085999244	0.317923407	0.636781412	0.07125579	0.196009622	1.14717984	no
Ubb	-0.040397123	-0.317890892	0.824792953	0.071286863	0.083655058	1.146990499	no
Pabpn1	0.064375661	0.317815932	0.724022231	0.071358535	0.140248099	1.146554074	no
Gm7614	0	0.317675269	0	0.071493179	0	1.145735393	no
Ecscr	-0.049720807	0.317613433	0.785193904	0.07155243	0.105023081	1.145375612	no
Gm29554	-0.085997757	-0.31749247	0.636787267	0.071668446	0.196005629	1.144672012	no
Adamts5	-0.085990524	0.317489234	0.636815752	0.071671552	0.195986203	1.144653193	no
Rpl7l1	-0.067343748	-0.317478114	0.71181765	0.071682225	0.147631248	1.144588526	no
Vmn2r36	0	0.317469495	0	0.071690498	0	1.144538402	no
Pomp	-0.321690007	0.317452141	0.067726114	0.071707158	1.169243842	1.144437492	no
Gm11478	-0.151651284	-0.317443242	0.40254465	0.071715702	0.395185941	1.144385746	no
Plekha2	0.085997799	-0.317403665	0.636787103	0.071753712	0.196005741	1.144155628	no
Nf1	0.174713431	0.317398683	0.33361201	0.071758497	0.476758323	1.144126666	no
Fam222b	-0.175880814	-0.31735741	0.330324351	0.071798153	0.481059409	1.143886726	no
Acbd3	-0.214904747	0.317262331	0.231805105	0.071889572	0.634877004	1.143334102	no
Zfp316	-0.100479258	0.31724638	0.58080381	0.071904917	0.235970543	1.14324141	no
Pros1	0.687594757	0.317221521	3.85E-06	0.071928837	5.41466109	1.14309696	no
Gm50178	0	0.317214644	0	0.071935456	0	1.143056999	no
Mxra8	0.085998383	0.317167432	0.636784804	0.071980906	0.196007309	1.142782691	no
Prag1	0.024119294	0.317163438	0.894879538	0.071984752	0.048235422	1.142759489	no
Cyrib	0	0.317122495	0	0.072024186	0	1.142521643	no
Zbtb25	-0.130770683	0.317110185	0.471287454	0.072036045	0.326714122	1.142450139	no
Gm37262	0	0.317091147	0	0.07205439	0	1.142339557	no
Dnajc14	0.085997856	0.317089578	0.63678688	0.072055902	0.196005893	1.14233044	no
Upp1	0.179395634	0.316995328	0.32054452	0.072146772	0.494111644	1.141783097	no
Gm13623	-0.085997804	0.316934695	0.636787084	0.072205277	0.196005754	1.14143106	no
Gm4894	0.085998399	0.316887526	0.636784741	0.072250815	0.196007352	1.141157248	no
2310008N11Rik	-0.085997781	0.316787144	0.636787174	0.072347801	0.196005693	1.140574665	no
Btg2	0.793993218	-0.316739369	3.08E-09	0.072393995	8.511121911	1.140297456	no
Pdgfb	-0.037497776	-0.316710648	0.837197028	0.072421776	0.077172322	1.140130827	no
Glis2	0.085997876	0.316705928	0.636786798	0.072426342	0.196005949	1.140103446	no
Rcan3	0.006651238	0.316697694	0.970938802	0.072434309	0.012808143	1.14005568	no
Gm10687	-0.08600274	0.316663662	0.636767644	0.072467243	0.196019012	1.139858264	no
Isoc1	-0.06740915	-0.316605696	0.711549485	0.072523363	0.147794891	1.139522066	no
Srr	0.085997217	-0.316588282	0.636789393	0.072540229	0.19600418	1.139421077	no
Camk4	0.085998042	0.316558516	0.636786145	0.072569067	0.196006395	1.139248463	no
Gm5322	0	0.316506955	0	0.072619038	0	1.138949509	no
Hddc2	0.085998329	-0.316475497	0.636785015	0.07264954	0.196007165	1.138767133	no
Gm45315	0	0.316444745	0	0.072679366	0	1.138588868	no
Atg14	-0.043495035	0.316392943	0.811584425	0.07272963	0.090666296	1.138288621	no
Mgat1	0.155671014	0.316327065	0.389990449	0.072793591	0.408946029	1.137906855	no
Tpm3	0.274923491	0.316284528	0.122207193	0.072834912	0.912903232	1.137660397	no
Galk1	-0.175765818	-0.316157257	0.330647338	0.072958656	0.48063497	1.136923177	no
Fbxo8	0.085997818	0.316103622	0.636787029	0.073010851	0.196005791	1.136612587	no
Pafah1b1	-0.043098808	-0.316060128	0.813271102	0.0730532	0.089764659	1.136360755	no
Gm26618	-0.085998078	0.316001598	0.636786002	0.073110217	0.196006492	1.136021927	no
Akap14	0.085997919	0.315983152	0.63678663	0.073128194	0.196006063	1.13591515	no
Obscn	0.08599784	0.315956142	0.63678694	0.073154523	0.196005852	1.135758817	no
Pak6	0.085997762	0.31588993	0.636787249	0.073219095	0.196005642	1.135375642	no
Nudt21	-0.149378212	-0.315818538	0.40974269	0.073288767	0.387488786	1.134962582	no
Gm5075	0.085998377	0.315757532	0.636784824	0.073348344	0.196007295	1.134609684	no
Sytl4	-0.085998216	0.315749727	0.636785461	0.07335597	0.196006861	1.134564536	no
Gm43311	0.08599769	0.315657139	0.636787532	0.073446467	0.196005448	1.134029091	no
Dnah6	0.085998034	0.315561995	0.636786175	0.073539552	0.196006374	1.133479021	no
Wdr75	-0.210478878	-0.315561121	0.241867482	0.073540407	0.616422516	1.133473969	no
Stx16	-0.026666317	-0.315544568	0.88384871	0.073556612	0.053622068	1.133378285	no
Zfp64	-0.052470548	0.315537099	0.773609148	0.073563924	0.111478403	1.133335114	no
Zdhhc9	-0.13284105	-0.315463641	0.464213603	0.073635872	0.333282137	1.132910564	no
Crip2	0.332357913	0.315419757	0.058457212	0.07367888	1.2331619	1.132656983	no
Rab14	-0.080198195	0.315321826	0.659785742	0.073774924	0.180597074	1.132091228	no
Itgb1bp1	0.015065843	0.315288572	0.934229026	0.07380756	0.029546643	1.13189915	no
Igfbp4	0.407790225	0.31528685	0.017720478	0.07380925	1.751524572	1.131889205	no
Atp5l	-0.128032552	-0.315118728	0.480727419	0.073974416	0.318101106	1.130918455	no
Slc25a22	-0.201764825	-0.315060924	0.262507246	0.074031269	0.580858704	1.130584807	no
Micall1	-0.211577278	0.31504172	0.239343874	0.074050164	0.620977684	1.130473978	no
Cyp3a13	0.085997966	0.315032826	0.636786446	0.074058916	0.196006189	1.130422648	no
Wscd1	0.113615542	0.31500112	0.531973339	0.074090123	0.274110133	1.130239682	no
Phactr3	-0.070947237	0.314954338	0.697092703	0.074136188	0.156709463	1.129969748	no
Adamts4	0.126420619	0.314816822	0.486329325	0.074271723	0.313069542	1.129176503	no
Rhd	0.085997993	0.314771755	0.636786338	0.074316181	0.196006263	1.128916618	no
1700001C19Rik	0.085998114	0.314584885	0.636785861	0.074500746	0.196006588	1.127839381	no
Vrtn	0.085997863	0.314462512	0.636786849	0.074621799	0.196005914	1.127134285	no
Gm48998	0	0.314410218	0	0.074673574	0	1.12683306	no
mt-Cytb	-0.072957065	0.314406513	0.688925575	0.074677244	0.161827692	1.126811718	no
Wdr70	0.085998014	0.314242732	0.636786254	0.074839586	0.19600632	1.125868626	no
Atp10d	0.085998091	-0.314159136	0.636785952	0.074922551	0.196006526	1.125387445	no
Dhrs7b	-0.006383202	0.314157196	0.972109475	0.074924477	0.012284824	1.125376278	no
Yars	0.033717924	-0.314087061	0.853424569	0.074994138	0.068834859	1.124972682	no
Rsbn1l	-0.021340541	-0.314070593	0.906935569	0.075010503	0.042423565	1.124877923	no
Jak2	0.166360443	0.314044129	0.357707557	0.075036805	0.446471885	1.124725666	no
Tmem123	-0.026755901	-0.314029374	0.8834611	0.075051473	0.053812568	1.124640778	no
Plxna2	-0.00835477	0.314002248	0.963499926	0.075078445	0.016148314	1.12448473	no
Eif2b2	0.190545037	0.313976	0.290707197	0.075104551	0.536544216	1.124333747	no
Eri1	-0.119165863	0.313964606	0.511943515	0.075115885	0.290777954	1.12426821	no
Cisd2	0.077364939	0.313958982	0.671132895	0.07512148	0.173191474	1.124235865	no
Ttc17	-0.19249778	0.313784009	0.285667424	0.075295713	0.544139281	1.12322975	no
Ccne2	0.085998189	-0.313768941	0.636785568	0.075310731	0.196006788	1.123143136	no
Taf1d	0.066135561	-0.313764946	0.716777516	0.075314714	0.144615626	1.123120171	no
2700081O15Rik	-0.040103014	0.313756025	0.82604941	0.075323607	0.082993974	1.123068891	no
Hyou1	-0.170122213	-0.313710425	0.346732345	0.075369078	0.460005643	1.1228068	no
Kdm4d	0.00275897	0.313623094	0.987943196	0.075456219	0.005268025	1.12230496	no
Nipbl	-0.086440395	0.313578991	0.635044971	0.075500256	0.197195519	1.122051573	no
Gm29863	0	0.313560842	0	0.075518383	0	1.121947317	no
Adgrd1	0.085997332	0.313559723	0.636788943	0.075519502	0.196004486	1.121940885	no
Gm10356	0	0.313520783	0	0.075558406	0	1.121717212	no
Apip	0.007634153	-0.31346821	0.966646343	0.075610957	0.014732388	1.121415265	no
Gm22247	0	0.313401946	0	0.075677233	0	1.121034757	no
Gm37060	-0.02078939	0.313399844	0.909329285	0.075679335	0.041278822	1.121022692	no
Gm4939	0	0.31335988	0	0.075719328	0	1.120793247	no
Adipor2	-0.079709265	0.313325988	0.661738779	0.075753258	0.179313414	1.120598686	no
Gm16071	0	0.313296601	0	0.075782686	0	1.120430005	no
Vps53	0.052640191	-0.313234809	0.772895947	0.075844595	0.11187897	1.120075364	no
Gm44996	-0.141818517	0.31318004	0.434189081	0.075899499	0.362321102	1.119761092	no
Ctps2	0.11066767	0.313090177	0.542759958	0.07598965	0.2653922	1.119245556	no
Cep68	0.079328252	0.313065145	0.663262226	0.076014776	0.178314736	1.119101979	no
Leprot	-0.172286912	0.313006014	0.340508537	0.076074156	0.467871996	1.118762856	no
Rcc2	-0.263127687	-0.31299836	0.139964042	0.076081845	0.853983525	1.118718963	no
Psmd5	0.014336409	0.312986654	0.937407163	0.076093606	0.028071732	1.118651837	no
Kcnk6	-0.203171992	0.312896674	0.259099708	0.07618405	0.586533077	1.118135942	no
Pdcd5-ps	-0.045756926	0.312870512	0.80197173	0.076210362	0.09584094	1.117985976	no
Fam120a	-0.043322636	0.312866243	0.812318202	0.076214656	0.090273815	1.117961504	no
Atp6v1f	0.1821249	-0.312863239	0.313073782	0.076217679	0.5043533	1.117944283	no
Elof1	-0.193413553	0.312789518	0.283323059	0.076291866	0.547718078	1.117521762	no
Gpatch8	-0.027505212	0.312768085	0.880220056	0.076313445	0.05540874	1.117398942	no
Mndal	0.08599805	0.312760184	0.636786114	0.0763214	0.196006416	1.117353669	no
Cdc37l1	0.027318726	0.312729654	0.881026505	0.076352149	0.055011026	1.117178735	no
Parva	0.041749666	0.312712584	0.819020218	0.076369345	0.086705377	1.117080931	no
Themis2	-0.14866597	0.312671268	0.412012725	0.076410979	0.385089371	1.116844235	no
4930474H06Rik	0	0.312651665	0	0.076430739	0	1.116731941	no
Egr3	0.085997915	0.312648998	0.636786644	0.076433427	0.196006054	1.116716666	no
Gm12166	0.085998034	0.312539106	0.636786178	0.076544273	0.196006372	1.116087296	no
Slc6a1	0.085998186	0.312436573	0.636785576	0.076647808	0.196006782	1.115500262	no
Wbscr25	0.085997982	0.312383615	0.63678638	0.076701325	0.196006234	1.115197135	no
Gm31822	0	0.312380852	0	0.076704117	0	1.115181326	no
Gm32531	0	0.312315049	0	0.076770656	0	1.114804747	no
Saraf	-0.132324232	-0.312267229	0.465974236	0.076819038	0.331638095	1.114531135	no
Gm37109	0.085998009	0.31207763	0.636786274	0.077011096	0.196006307	1.113446695	no
Ly96	0.085997879	0.312035369	0.636786786	0.077053955	0.196005957	1.113205065	no
Tbxa2r	0.085998202	0.312033886	0.636785516	0.077055459	0.196006823	1.113196586	no
Invs	-0.113643778	0.312031923	0.531870511	0.07705745	0.274194088	1.113185366	no
Il16	-0.085997902	0.312019028	0.636786697	0.077070532	0.196006018	1.113111645	no
Itgb5	-0.086715034	0.311987644	0.633964896	0.077102377	0.19793479	1.112932235	no
Gm8041	0	0.31196174	0	0.077128669	0	1.112784162	no
Timeless	-0.214979418	-0.311945539	0.231637757	0.077145116	0.635190649	1.112691562	no
Dpy19l3	0.085997686	0.311817152	0.636787546	0.077275549	0.196005439	1.111957901	no
Cnbp	0.067223967	-0.31181361	0.712308874	0.077279149	0.147331645	1.111937667	no
3830408C21Rik	0.086003439	0.311806752	0.63676489	0.077286121	0.196020891	1.111898488	no
2610002M06Rik	0.085997544	-0.311750241	0.636788106	0.077343593	0.196005057	1.111575659	no
Rpl18	-0.180170336	-0.311677713	0.318412982	0.077417399	0.497009234	1.111161425	no
Gm50481	-0.085997714	0.311639905	0.636787438	0.077455896	0.196005513	1.11094552	no
Umodl1	0	0.311619451	0	0.077476728	0	1.110828728	no
Iqcf4	0	0.311614973	0	0.077481289	0	1.110803163	no
Slc4a9	0.085997739	0.311605495	0.63678734	0.077490944	0.19600558	1.110749048	no
Lingo2	0.085997565	0.311594156	0.636788025	0.077502497	0.196005112	1.110684306	no
Copg2	0.44679117	0.311582003	0.008468065	0.07751488	2.072215838	1.110614924	no
1700061J23Rik	0	0.31156054	0	0.077536753	0	1.110492392	no
Xk	0.085997919	0.311536313	0.636786628	0.077561447	0.196006065	1.110354095	no
Gm37718	0.085998237	0.311507788	0.636785376	0.077590532	0.196006919	1.110191271	no
Gm45266	0.08599791	0.311500917	0.636786667	0.077597539	0.196006039	1.110152053	no
Gm19972	0	0.311456884	0	0.077642454	0	1.109900749	no
Rps15a-ps7	-0.085997176	-0.311420845	0.636789556	0.07767923	0.196004068	1.109695089	no
Fbxo4	0.085998077	0.311366732	0.636786007	0.077734474	0.196006489	1.109386335	no
Gm6451	0.085998039	0.311329457	0.636786157	0.077772546	0.196006386	1.109173683	no
Adra1b	0.085997673	0.311310991	0.636787597	0.077791411	0.196005404	1.10906835	no
Ttc12	0.085997327	0.311180185	0.636788962	0.07792515	0.196004473	1.108322352	no
Slc16a4	0.085997846	0.311159583	0.636786918	0.07794623	0.196005867	1.108204885	no
Slc6a18	-0.085999258	0.31115613	0.636781358	0.077949764	0.196009659	1.108185196	no
Epha7	-0.085999234	-0.31115255	0.636781451	0.077953427	0.196009596	1.108164786	no
Gm13181	0.085998057	0.311115316	0.636786086	0.077991539	0.196006435	1.107952508	no
Fads2b	0	0.311109903	0	0.077997081	0	1.107921652	no
Klf11	0.190633468	0.311081235	0.290477767	0.078026435	0.536887102	1.107758235	no
Rnasel	0.085998947	0.311069369	0.63678258	0.078038588	0.196008826	1.107690597	no
Gm43811	0	0.311022612	0	0.078086489	0	1.107424104	no
Ccdc152	0.085997973	0.311008445	0.636786418	0.078101008	0.196006208	1.107343363	no
Rit1	-0.192552262	0.310992779	0.285527609	0.078117064	0.544351891	1.107254087	no
Gm47156	0.085997853	0.310942118	0.636786888	0.078169005	0.196005888	1.106965416	no
C2cd6	0	0.310909164	0	0.078202806	0	1.106777663	no
Gm21982	-0.085998281	0.310862241	0.636785204	0.078250954	0.196007036	1.106510359	no
Dhx57	-0.155166627	0.310805297	0.391553402	0.078309415	0.407208998	1.10618602	no
Slc6a14	0	0.310800267	0	0.07831458	0	1.106157375	no
Gm14441	0.085997955	0.310788891	0.636786487	0.078326264	0.196006161	1.10609259	no
Gm16835	0.085997832	0.310787522	0.636786971	0.07832767	0.196005831	1.106084791	no
Hlx	0.085997286	0.310731069	0.636789123	0.07838567	0.196004363	1.105763324	no
Slc5a9	0.085997951	0.310683892	0.636786503	0.078434164	0.19600615	1.105494726	no
Clip2	0.085997725	0.310620573	0.636787393	0.078499289	0.196005543	1.105134276	no
Gm4566	0.085997926	0.310610994	0.636786603	0.078509144	0.196006082	1.105079755	no
Fam83d	-0.144894964	0.310579668	0.424147002	0.078541382	0.372483598	1.104901464	no
Gm44973	0.085996849	0.310548581	0.636790843	0.078573383	0.19600319	1.104724548	no
Gm29642	0.085998328	0.310472483	0.636785019	0.078651761	0.196007162	1.104291551	no
Gm29681	0.085998325	0.310454424	0.636785032	0.078670369	0.196007153	1.104188813	no
Gm29438	0.794810882	0.31042053	2.86E-09	0.078705303	8.543246404	1.103996004	no
Pex12	0.085997584	0.310411051	0.636787951	0.078715076	0.196005163	1.103942083	no
Gm11508	0.085997226	-0.310409594	0.636789361	0.078716578	0.196004201	1.103933794	no
Ogfrl1	-0.00767268	-0.310388493	0.966478114	0.078738335	0.014807976	1.103813774	no
Gtpbp1	-0.127648593	0.310375581	0.482058797	0.078751651	0.316899988	1.103740331	no
Gm9280	0.085997886	0.310354758	0.63678676	0.078773129	0.196005975	1.103621902	no
Ano7	0.085997961	0.310333166	0.636786463	0.078795405	0.196006177	1.103499106	no
Dytn	0.085998001	0.310280408	0.636786308	0.078849854	0.196006283	1.103199106	no
5033403H07Rik	0.085997917	0.310271527	0.636786639	0.078859022	0.196006057	1.103148611	no
Ttpal	-0.11819762	0.310255987	0.515411017	0.078875068	0.287846303	1.103060255	no
Gm15491	0.085998169	0.310252748	0.636785645	0.078878412	0.196006736	1.103041843	no
Gm15655	0	0.31024342	0	0.078888045	0	1.102988807	no
Gm15327	0.085997901	0.31019606	0.636786701	0.078936965	0.196006015	1.102719575	no
BC037039	0.186956284	0.310186068	0.300114028	0.078947289	0.522713704	1.102662777	no
Chil1	0.085997581	0.310153194	0.636787962	0.078981263	0.196005155	1.102475928	no
Gm41780	0	0.310128013	0	0.079007294	0	1.102332814	no
Rcbtb1	-0.080273652	0.310106283	0.65948452	0.079029763	0.180795394	1.102209319	no
Gm23722	-0.085998167	0.310104491	0.636785654	0.079031616	0.19600673	1.102199137	no
Gm13780	0	0.310028732	0	0.079109991	0	1.101768667	no
C230037L18Rik	0.085998896	0.310026288	0.63678278	0.079112519	0.196008689	1.101754785	no
Gm8844	0	0.31002496	0	0.079113894	0	1.101747238	no
Herc6	0.085998451	0.310018926	0.636784534	0.079120139	0.196007493	1.101712957	no
Fam163a	0.085997838	0.310017151	0.636786947	0.079121976	0.196005847	1.101702874	no
Gm15407	0	0.310012542	0	0.079126747	0	1.101676688	no
Gm6051	0	0.309955554	0	0.079185751	0	1.101352961	no
Gm48159	0.085998002	0.309926384	0.636786303	0.079215965	0.196006287	1.101187281	no
Rap2c	-0.01623812	-0.309891102	0.929123504	0.079252523	0.031926553	1.100986904	no
Rgs20	0.085997551	0.309863342	0.63678808	0.079281296	0.196005075	1.100829259	no
Gm30624	0.085997868	0.309837179	0.636786831	0.07930842	0.196005927	1.100680703	no
Plekhg4	0.085997675	0.30983092	0.63678759	0.07931491	0.196005409	1.100645163	no
Gm10297	0	0.309814724	0	0.079331706	0	1.100553206	no
2810004N23Rik	-0.208220151	-0.309733586	0.247111774	0.07941589	0.607106561	1.100092595	no
Sfta3-ps	0.085997877	0.309725512	0.636786794	0.07942427	0.196005951	1.100046766	no
Dnah2os	0.085998219	0.309675413	0.636785449	0.079476288	0.196006869	1.099762425	no
Gm47657	0	0.309631354	0	0.079522056	0	1.099512401	no
Gm38343	0.085997952	0.309611863	0.636786502	0.07954231	0.196006151	1.099401801	no
Gm31218	0.086001201	0.309533246	0.636773703	0.079624042	0.19601488	1.098955782	no
Cic	0.062500949	-0.309497489	0.731765025	0.079661236	0.135628352	1.098752959	no
Pts	-0.182138337	0.309480875	0.313037269	0.079678522	0.504403954	1.098658728	no
Gm48746	0	0.309471402	0	0.07968838	0	1.098605002	no
Ctso	-0.08599638	0.309448708	0.636792692	0.079712	0.196001929	1.098476293	no
Fbxo10	0.794501226	0.309423615	2.94E-09	0.079738123	8.531059938	1.098333994	no
C130026L21Rik	0.086002877	0.309408171	0.636767103	0.079754203	0.196019381	1.09824642	no
Catsperb	-0.085998503	0.309400554	0.636784329	0.079762135	0.196007633	1.098203228	no
Catip	0.085997802	0.309395914	0.636787089	0.079766967	0.19600575	1.09817692	no
AY074887	-0.085997767	0.309394309	0.636787228	0.079768639	0.196005656	1.098167819	no
Vsig2	0.085997901	0.309366534	0.6367867	0.079797569	0.196006016	1.098010339	no
Plpp3	0.196532135	0.309365559	0.275431137	0.079798585	0.559986965	1.098004808	no
Cyp2j6	-0.062651794	0.30934737	0.731141061	0.079817535	0.135998825	1.097901686	no
Ankle1	-0.158462504	0.309323226	0.38140468	0.079842695	0.418613983	1.097764813	no
Gpr83	0.085997522	0.309315696	0.636788194	0.079850543	0.196004997	1.097722127	no
4930558N11Rik	0.085996516	0.309282779	0.636792156	0.079884857	0.196002295	1.097535539	no
Gm52988	0	0.309276585	0	0.079891316	0	1.097500427	no
Zfp174	0.085997668	0.309264457	0.636787616	0.079903962	0.196005391	1.097431687	no
Minpp1	-0.030657177	-0.309236771	0.866607739	0.079932837	0.062177437	1.097274773	no
Gm15668	-0.085997704	0.309206218	0.636787477	0.079964712	0.196005486	1.097101624	no
Ilf3	-0.208366622	-0.30920187	0.246769461	0.079969248	0.607708587	1.097076988	no
Lyl1	-0.085997949	0.309068903	0.636786511	0.080108084	0.196006145	1.096323654	no
Ctnnbl1	0.119052811	0.30902842	0.512347795	0.08015039	0.290435129	1.096094359	no
Igf1r	-0.184413072	0.309019855	0.306893698	0.080159344	0.513012029	1.096045848	no
Gm12519	0	0.308955613	0	0.080226519	0	1.095682051	no
G930045G22Rik	0	0.308936595	0	0.080246414	0	1.095574365	no
Itgb6	0.0860039	0.30893166	0.636763076	0.080251577	0.196022128	1.095546423	no
Tbx21	0.085997858	0.308925432	0.636786871	0.080258094	0.196005899	1.09551116	no
Gm8586	-0.085997948	0.308925083	0.636786516	0.080258459	0.196006141	1.095509184	no
Gm3985	0	0.308870334	0	0.08031576	0	1.095199229	no
4930430F08Rik	-0.140435106	0.308848256	0.438746227	0.080338875	0.357786605	1.095074253	no
Amigo2	0.085998316	0.308814281	0.636785068	0.080374457	0.196007129	1.094881949	no
Pgrmc1	0.170525284	0.30881229	0.345568368	0.080376543	0.461466019	1.094870679	no
4930526L06Rik	-0.085997953	0.308788787	0.636786495	0.080401164	0.196006156	1.094737663	no
Kxd1	-0.096387482	0.308782371	0.5964031	0.080407887	0.224460108	1.094701352	no
Cd164l2	0.085998032	0.308777468	0.636786184	0.080413024	0.196006368	1.094673608	no
Plppr2	0.085997681	0.308777288	0.636787565	0.080413213	0.196005426	1.094672586	no
2310011J03Rik	0.0859981	0.308771534	0.636785915	0.080419242	0.196006551	1.094640024	no
Scarb2	0.069207423	0.308760915	0.704189195	0.08043037	0.152310643	1.094579933	no
Gck	0.08599792	0.308757819	0.636786627	0.080433616	0.196006066	1.094562409	no
2310002F09Rik	-0.08599611	0.308746784	0.636793753	0.080445181	0.196001206	1.094499967	no
Gpr35	0.085997954	0.308740656	0.636786492	0.080451604	0.196006157	1.094465293	no
Pou6f1	0.085997801	0.308711719	0.636787095	0.080481941	0.196005746	1.094301557	no
Rab11b-ps2	0	0.308710109	0	0.08048363	0	1.094292446	no
Gm6161	0	0.308708374	0	0.080485449	0	1.094282627	no
Rem2	0.08599839	0.308682331	0.636784773	0.08051276	0.19600733	1.094135283	no
Slc26a10	0.085997777	0.308674221	0.636787188	0.080521266	0.196005683	1.094089404	no
4930441J16Rik	0	0.308669937	0	0.08052576	0	1.094065166	no
Mrgpre	0.085998158	0.308660404	0.636785688	0.08053576	0.196006706	1.094011238	no
Gm48231	0.085997744	0.3086487	0.636787321	0.080548039	0.196005593	1.093945026	no
Gm21815	-0.085998188	0.308643574	0.63678557	0.080553418	0.196006787	1.093916027	no
Slc23a2	0.085997735	0.308630463	0.636787355	0.080567175	0.196005569	1.093841863	no
Tfr2	0.085997522	0.30862464	0.636788193	0.080573286	0.196004997	1.093808926	no
Caap1	0.085997923	0.30860174	0.636786612	0.08059732	0.196006076	1.093679397	no
Cpa3	0	0.308596556	0	0.080602762	0	1.093650073	no
Gm37570	0	0.308592829	0	0.080606675	0	1.093628992	no
Gm867	-0.085997332	0.308591109	0.63678894	0.080608481	0.196004488	1.093619264	no
Tlr12	0.085997912	0.308583396	0.636786656	0.080616577	0.196006046	1.093575643	no
B130046B21Rik	-0.085998184	0.308565426	0.636785585	0.080635446	0.196006777	1.093474008	no
Pcdhga11	0	0.308564908	0	0.080635989	0	1.093471082	no
Fa2h	0.085998067	0.308561281	0.636786046	0.080639798	0.196006462	1.093450571	no
C230071H17Rik	0.085991703	0.308470571	0.636811109	0.080735094	0.195989369	1.092937643	no
Glns-ps1	0	0.308438877	0	0.080768411	0	1.092758459	no
Hectd2os	-0.085997695	0.308416945	0.636787511	0.080791473	0.196005463	1.092634473	no
Cyp2r1	-0.085997806	0.308413731	0.636787076	0.080794853	0.196005759	1.092616306	no
Gsg1l	0.085997996	0.308405812	0.636786327	0.080803181	0.196006271	1.092571544	no
Gm31718	0.085997877	0.308398255	0.636786795	0.080811129	0.196005951	1.092528824	no
Slc5a7	0.085997566	0.308397425	0.636788018	0.080812001	0.196005117	1.092524138	no
Gm829	0	0.308372167	0	0.080838571	0	1.092381372	no
Gm38012	0	0.308367833	0	0.080843131	0	1.092356872	no
Kif5c	0.085998227	-0.308336941	0.636785415	0.080875637	0.196006892	1.092182284	no
Zfp981	0.085997613	0.30828501	0.636787834	0.080930305	0.196005243	1.091888824	no
Ncald	-0.085994668	0.308284497	0.636799432	0.080930846	0.195997333	1.091885922	no
Ubxn2b	-0.032973252	0.308257143	0.85662862	0.080959653	0.06720742	1.091731363	no
Cbx3	0.085997346	0.308253699	0.636788887	0.08096328	0.196004524	1.091711904	no
Peli3	0.085998028	-0.308249121	0.636786201	0.080968102	0.196006356	1.091686039	no
Gm12537	0	0.308231662	0	0.080986494	0	1.0915874	no
Gm16345	0	0.308220859	0	0.080997875	0	1.091526373	no
Sorbs3	-0.100338382	0.308198249	0.581337902	0.081021701	0.235571361	1.091398644	no
Gm17802	0	0.308175055	0	0.081046147	0	1.091267626	no
Cdc42bpa	-0.051021584	0.308156409	0.779707985	0.081065804	0.108068018	1.091162307	no
Ifngas1	0	0.308126629	0	0.081097206	0	1.09099411	no
Acaa1b	0.085997929	0.308126625	0.636786591	0.08109721	0.19600609	1.090994085	no
Nat2	0.085998246	0.308056445	0.636785343	0.081171248	0.196006941	1.090597775	no
Slc19a3	0.085998056	0.308031073	0.636786092	0.081198029	0.196006431	1.090454514	no
Fbxw10	-0.085998266	0.307986278	0.636785264	0.081245324	0.196006995	1.090201623	no
Gm14127	0	0.307974925	0	0.081257315	0	1.090137532	no
Layn	0.085992774	0.307971295	0.636806891	0.08126115	0.195992245	1.090117038	no
Iqcg	0.085997789	0.307940324	0.636787142	0.081293867	0.196005715	1.089942219	no
Ccdc28b	-0.000241306	0.30789295	0.998945447	0.081343931	0.000458228	1.089674842	no
Otoa	0.085997196	0.307854512	0.636789476	0.08138457	0.196004123	1.089457924	no
Cfp	0.085997533	0.307823974	0.636788151	0.081416868	0.196005026	1.089285609	no
Tmem151a	0.085997395	0.307783911	0.636788692	0.081459253	0.196004658	1.089059576	no
Gm14049	0	0.307757628	0	0.08148707	0	1.0889113	no
Drr1	0	0.307757217	0	0.081487505	0	1.088908981	no
Adcy10	0.085998357	0.307719839	0.636784906	0.081527076	0.19600724	1.088698136	no
Tsc22d3	0.085997922	-0.30770968	0.636786619	0.081537833	0.196006071	1.088640833	no
Gm43508	0.00340671	0.307709146	0.985112823	0.081538399	0.006514028	1.088637822	no
Gm12986	0	0.307660904	0	0.081589497	0	1.088365742	no
Gm43237	0.085997267	0.30765399	0.636789197	0.081596823	0.196004313	1.088326752	no
Mdfi	0.085997874	0.307652686	0.636786806	0.081598204	0.196005943	1.0883194	no
Atg16l2	0.085997904	0.307640587	0.636786689	0.081611025	0.196006023	1.088251168	no
Gm2058	0	0.307640242	0	0.081611391	0	1.088249221	no
Gm43868	0.085997662	0.307636618	0.636787642	0.081615231	0.196005374	1.088228788	no
Crlf2	0.010717368	0.307632765	0.95318812	0.081619314	0.020821379	1.088207061	no
Gm42906	-0.0859866	0.307624093	0.636831209	0.081628505	0.195975662	1.088158157	no
Foxd1	0.085997272	-0.307617811	0.636789178	0.081635163	0.196004326	1.088122738	no
Ccdc58	-0.047266632	-0.307597235	0.795571154	0.081656974	0.099320972	1.088006716	no
Acta2	0.0326227	0.307548569	0.858137687	0.081708578	0.066443025	1.087732345	no
Slc9c1	0.085997766	0.307548145	0.636787231	0.081709029	0.196005654	1.087729949	no
Cnpy1	0.085997873	0.307543013	0.636786813	0.081714472	0.196005939	1.087701019	no
Celsr1	0.085996401	0.307536609	0.636792609	0.081721265	0.196001986	1.087664917	no
Depp1	0.085997959	0.307505836	0.636786471	0.081753913	0.196006172	1.087491449	no
4930420G21Rik	0	0.307504142	0	0.081755711	0	1.087481902	no
Grk4	0.085997929	0.307500067	0.636786588	0.081760035	0.196006092	1.087458932	no
Gm37598	-0.085998428	0.307490436	0.636784625	0.081770256	0.196007431	1.087404645	no
Gm6361	0	0.307476658	0	0.081784878	0	1.087326991	no
Gm9801	-0.085997896	0.30746313	0.636786719	0.081799237	0.196006003	1.087250745	no
Ubl7	0.085998413	0.307446837	0.636784683	0.081816535	0.196007392	1.087158917	no
Gm45518	0	0.307442864	0	0.081820753	0	1.087136528	no
Hspa1a	0.085999941	0.30737799	0.636778667	0.081889655	0.196011495	1.086770958	no
Gm50194	0.085998586	0.307373423	0.636784004	0.081894507	0.196007855	1.086745225	no
Alkbh8	0.137790358	0.307369817	0.447529368	0.081898338	0.34917846	1.08672491	no
Gm43009	-0.085997791	0.307356043	0.636787132	0.081912975	0.196005721	1.0866473	no
Cog8	0.085997825	0.307330389	0.636786999	0.081940239	0.196005812	1.086502773	no
Lipc	0.085997963	0.30729223	0.636786456	0.081980808	0.196006183	1.086287808	no
Gm17415	0	0.307284491	0	0.081989036	0	1.086244218	no
4732440D04Rik	0.085997931	0.307273897	0.636786581	0.082000304	0.196006097	1.086184539	no
Tmem156	0	0.307240161	0	0.082036188	0	1.085994527	no
Sox17	-0.098491238	0.307200157	0.588360575	0.082078755	0.230356437	1.085769238	no
2010110K18Rik	0.08599993	0.307175938	0.636778711	0.082104535	0.196011464	1.085632856	no
Mrpl42	-0.043086728	-0.307126912	0.813322536	0.082156737	0.089737194	1.085356818	no
Srsf3	-0.282965291	-0.307075525	0.111084209	0.082211481	0.954347671	1.085067527	no
Gpr182	0.462729837	0.307068194	0.006090269	0.082219294	2.215363538	1.085026259	no
Tcf25	-0.140097982	0.307043793	0.439860636	0.0822453	0.356684902	1.084888911	no
Fbxl19	-0.185366148	-0.306986819	0.304341986	0.082306048	0.516638129	1.084568253	no
Gm49588	0	0.306986659	0	0.082306218	0	1.084567356	no
6430548M08Rik	0.085997742	0.306904247	0.636787326	0.082394148	0.196005589	1.08410363	no
Pp2d1	0.085997685	0.306844787	0.636787553	0.082457634	0.196005434	1.08376913	no
A630001G21Rik	0.085998065	0.306844092	0.636786054	0.082458376	0.196006457	1.083765221	no
Naglu	0.247638231	0.306803353	0.166002356	0.082501895	0.779885748	1.083536074	no
Ccdc69	0.085998147	0.306791887	0.636785731	0.082514147	0.196006677	1.083471586	no
Olfr152	0.085997969	0.306779091	0.636786432	0.082527821	0.196006199	1.083399623	no
Rbm12b1	0.085997871	0.30673839	0.636786818	0.082571327	0.196005936	1.083170734	no
Gm13778	0.085997813	0.306735716	0.636787047	0.082574185	0.196005779	1.083155702	no
Ypel1	-0.165690997	0.306718752	0.359681876	0.082592325	0.444081445	1.083060311	no
Prr18	0.085997872	0.306717917	0.636786814	0.082593217	0.196005938	1.083055618	no
Golga3	0.195218643	0.306705303	0.278737815	0.082606707	0.554804108	1.08298469	no
Tcp11l2	0.085997984	0.306704888	0.636786374	0.082607151	0.196006238	1.082982357	no
Jpt1	-0.061792919	-0.306610687	0.734695969	0.082707944	0.133892343	1.082452774	no
Gm44695	0.085997687	0.306607242	0.636787544	0.082711632	0.19600544	1.082433412	no
Hspa1b	0.085996987	0.306600662	0.636790299	0.082718675	0.196003561	1.082396429	no
Gm14661	0.085997961	0.306595643	0.636786464	0.082724049	0.196006177	1.082368215	no
Zfp125	0.085997945	0.306593251	0.636786527	0.08272661	0.196006134	1.08235477	no
Laptm4b	0.018060088	0.306554061	0.921193901	0.082768577	0.035648946	1.082134513	no
Psma8	0.085997894	0.306536828	0.636786728	0.082787037	0.196005997	1.082037662	no
Cysltr1	0.085997886	0.306520939	0.636786761	0.082804059	0.196005974	1.081948376	no
St6galnac2	0.085997575	0.306508865	0.636787985	0.082816995	0.19600514	1.081880529	no
Dnah17	-0.085996895	0.306492291	0.636790663	0.082834757	0.196003313	1.081787399	no
Gm24130	0	0.30640258	0	0.082930944	0	1.081283389	no
Gm42743	0.085997786	0.306285447	0.636787155	0.08305666	0.196005706	1.080625536	no
Nr5a2	0.08599794	0.306283077	0.636786546	0.083059205	0.196006121	1.08061223	no
Pcdhga3	0	0.306252615	0	0.083091924	0	1.080441184	no
Gm14414	-0.08599812	-0.306244952	0.636785836	0.083100156	0.196006605	1.080398159	no
Smn1	-0.039358532	-0.306238904	0.829231753	0.083106653	0.081324076	1.080364207	no
Platr28	0.085997891	0.306223741	0.636786739	0.083122946	0.196005989	1.080279073	no
Gm45534	0.085998277	0.30619563	0.636785219	0.083153156	0.196007026	1.080121263	no
Gm45846	0.085997741	0.3061577	0.636787329	0.083193933	0.196005587	1.079908344	no
Pidd1	0.005653531	0.306143505	0.975296661	0.083209197	0.010863263	1.079828671	no
Gm48657	0.08599798	0.306127126	0.636786391	0.083226811	0.196006226	1.079736744	no
Cdk20	0.085998176	0.306117065	0.636785617	0.083237633	0.196006754	1.079680276	no
Mir763	-0.085997837	0.306097636	0.636786953	0.083258535	0.196005844	1.079571237	no
Zfp600	-0.085997747	0.306079538	0.636787308	0.083278007	0.196005601	1.079469677	no
Clic4	0.083844513	-0.306066658	0.645289417	0.083291868	0.190245457	1.079397396	no
Pipox	0.085998069	0.306064851	0.636786041	0.083293813	0.196006466	1.079387256	no
Gm44822	0.085997573	0.306043564	0.636787993	0.083316725	0.196005134	1.079267811	no
Gm4708	0.085997706	0.306016784	0.636787469	0.083345555	0.196005491	1.079117555	no
Gm14288	0	0.305995843	0	0.083368105	0	1.079000071	no
Spata5	-0.304951856	-0.305962671	0.084498174	0.083403835	1.073152675	1.078813979	no
Gm47760	0.085997942	0.305960454	0.636786538	0.083406223	0.196006126	1.078801544	no
2510046G10Rik	0.085997922	0.305935579	0.636786616	0.083433025	0.196006073	1.07866201	no
9230112E08Rik	0.085998258	0.305931351	0.636785295	0.083437582	0.196006974	1.078638292	no
Gm42856	0.085998017	0.305886803	0.636786245	0.083485597	0.196006326	1.078388442	no
Oxr1	-0.099487332	0.305838389	0.584568969	0.083537805	0.233164242	1.078116942	no
Ube2l6	0.085998291	0.305820005	0.636785163	0.083557635	0.196007064	1.07801386	no
Mmel1	0.08599466	0.305761115	0.636799466	0.083621184	0.19599731	1.077683685	no
Scin	0.085998049	0.305751043	0.636786117	0.083632057	0.196006414	1.077627221	no
Scart1	0	0.305734569	0	0.083649843	0	1.077534872	no
Gm12280	0.085997241	0.305729986	0.6367893	0.08365479	0.196004242	1.077509186	no
Kank3	0.047251617	0.305695751	0.795634748	0.083691762	0.099286258	1.077317287	no
4930449A18Rik	-0.085996347	0.305647015	0.636792822	0.083744414	0.196001841	1.07704415	no
Gm26510	-0.086005673	0.305627854	0.636756094	0.083765123	0.19602689	1.076936771	no
Gm12718	0.085997745	0.305617237	0.636787315	0.083776598	0.196005597	1.076877279	no
Srgap3	-0.085999044	-0.305607262	0.636782197	0.083787381	0.196009087	1.076821385	no
Myoz3	0.085997712	0.305596909	0.636787445	0.083798574	0.196005508	1.076763372	no
Dennd6a	-0.03939138	0.305593216	0.829091288	0.083802567	0.081397649	1.07674268	no
Bicral	-0.156628004	0.305554993	0.38703476	0.083843901	0.412250028	1.076528525	no
Tmem63a	0.085998079	0.305538057	0.636785998	0.08386222	0.196006495	1.076433644	no
Ncs1	-0.176296366	-0.305536683	0.329158795	0.083863706	0.482594536	1.076425949	no
Fosl1	0.085997861	0.305521921	0.63678686	0.083879677	0.196005907	1.07634325	no
Gm42791	0	0.305495443	0	0.083908328	0	1.076194931	no
Slc12a7	-0.063766271	-0.30549023	0.726536241	0.08391397	0.138742717	1.076165732	no
Gm48337	0	0.305487762	0	0.083916642	0	1.076151906	no
Fam107a	0.085997642	0.305476541	0.636787721	0.083928787	0.19600532	1.076089055	no
Efcab9	0.085997801	0.305469898	0.636787095	0.083935977	0.196005746	1.076051851	no
Gm43484	0.085997541	-0.305409233	0.636788117	0.084001666	0.196005049	1.075712102	no
Tanc1	-0.077292286	0.305387125	0.671424804	0.084025615	0.173002619	1.0755883	no
Gm10086	0.085997903	-0.305344824	0.636786692	0.084071452	0.196006021	1.075351451	no
Gm15522	0	0.305324737	0	0.084093224	0	1.075238997	no
Adarb1	0.129949766	0.305263066	0.474107577	0.084160098	0.324123104	1.074893768	no
Rpl21-ps1	0.08599784	0.305252544	0.636786943	0.084171512	0.19600585	1.074834872	no
A930027H12Rik	0	0.305203276	0	0.08422497	0	1.074559137	no
Tcam1	0.085997392	0.305200383	0.636788704	0.08422811	0.196004649	1.074542944	no
Gm16310	-0.085998243	0.305175229	0.636785355	0.084255414	0.196006933	1.074402185	no
Ssbp1	0.070088526	-0.305173376	0.700592236	0.084257426	0.15453468	1.074391813	no
Ncoa7	0.007814457	0.305138988	0.96585904	0.084294765	0.015086251	1.074199396	no
Gm42701	-0.085998011	0.30509015	0.636786268	0.084347815	0.196006311	1.073926165	no
Gm35460	0.085997962	0.305068203	0.636786461	0.084371664	0.196006179	1.073803387	no
Gm43330	0.085998528	0.305060681	0.636784231	0.084379838	0.1960077	1.073761311	no
Rffl	0.085997448	0.304913328	0.636788486	0.0845401	0.196004798	1.072937241	no
Sez6	0.085997365	0.30488087	0.636788812	0.084575432	0.196004575	1.072755774	no
Ak7	0.085997738	0.30486393	0.636787341	0.084593878	0.196005579	1.072661067	no
Gpat4	0.085997856	0.304856326	0.636786877	0.084602158	0.196005895	1.07261856	no
Nid1	0.215248451	0.304852806	0.231035486	0.084605991	0.63632131	1.072598884	no
Cfap20dc	0	-0.304828249	0	0.084632737	0	1.072461612	no
Efcab12	0.085997583	0.304803203	0.636787954	0.084660024	0.196005161	1.072321613	no
Gm15218	0	0.304794651	0	0.084669341	0	1.072273819	no
Gm7135	0.08599781	0.304783507	0.636787059	0.084681486	0.196005771	1.072211531	no
Mettl15	-0.061645636	0.304734462	0.735306115	0.084734946	0.133531822	1.071937445	no
Gins4	0.363376797	-0.304720282	0.037017743	0.084750407	1.431590063	1.071858209	no
Rassf5	0.085998039	0.304718765	0.636786157	0.084752061	0.196006386	1.071849733	no
Gm48655	0	0.304706317	0	0.084765635	0	1.071780178	no
Gm5150	0.085997781	0.304666122	0.636787173	0.08480948	0.196005693	1.071555599	no
Gm48651	0	0.304634323	0	0.084844179	0	1.071377946	no
Art4	-0.085997681	0.304556003	0.636787566	0.084929686	0.196005426	1.07094048	no
Cnbd1	0.085997895	0.304536263	0.636786725	0.084951248	0.196005999	1.070830236	no
Rngtt	0.482622901	0.304469096	0.003936566	0.085024644	2.404882452	1.070455178	no
Ppp3cc	0.085997405	0.304377691	0.636788653	0.085124604	0.196004684	1.069944895	no
Rpl17-ps1	-0.085997926	0.304374467	0.636786601	0.085128132	0.196006084	1.069926897	no
Plbd1	-0.106447845	0.304276483	0.558375515	0.085235388	0.253073634	1.06938006	no
Mrpl18	-0.060036007	0.304240358	0.741984358	0.085274957	0.12960525	1.06917849	no
Ap3b2	0.085997916	0.304203663	0.636786641	0.085315165	0.196006056	1.068973763	no
Stag1	-0.082655829	0.304191136	0.650001669	0.085328895	0.187085528	1.068903877	no
Rpl17-ps3	0.085998757	0.304185366	0.63678333	0.08533522	0.196008314	1.06887169	no
Supv3l1	-0.037916961	-0.304153969	0.835401247	0.085369639	0.078104881	1.068696555	no
Coq10b	-0.114771328	0.304140978	0.527772043	0.085383885	0.277553619	1.068624088	no
Gm16072	0.085997838	0.304126607	0.63678695	0.085399645	0.196005846	1.068543933	no
Gm21388	0.085997914	0.30410533	0.636786649	0.085422983	0.196006051	1.068425266	no
Armc10	-0.138341621	0.304093602	0.445690981	0.085435849	0.350966155	1.068359861	no
E030026E10Rik	0.085997845	0.304077273	0.63678692	0.085453765	0.196005866	1.068268798	no
Marveld1	0.033702142	0.304050159	0.853492449	0.085483521	0.068800317	1.068117599	no
Gm38300	0.085997705	0.304048733	0.636787471	0.085485086	0.19600549	1.068109648	no
Gm17276	0.085998145	0.303832356	0.636785741	0.085722826	0.19600667	1.06690352	no
Pced1b	0.217080374	0.303828447	0.226962097	0.085727126	0.644046664	1.066881737	no
Dnaja4	-0.099741473	0.303757306	0.583603289	0.085805403	0.233882269	1.066485366	no
Ebf3	0.085997244	0.303723585	0.636789286	0.085842524	0.196004252	1.06629752	no
Arhgap23	0.006539539	0.303701625	0.971426648	0.085866706	0.012589987	1.066175196	no
Ache	-0.085998134	0.303620803	0.636785785	0.085955748	0.19600664	1.065725074	no
Phf20l1	0.104086099	0.303597187	0.567203187	0.08598178	0.246261338	1.06559357	no
Gm43566	-0.131964825	0.303525066	0.467200655	0.086061314	0.330496557	1.065192027	no
Sdf2	0.08599784	0.303502083	0.636786941	0.086086671	0.196005851	1.065064088	no
Cdc45	-0.079982997	-0.303484038	0.660645085	0.086106584	0.180031792	1.064963641	no
Map3k20	0.192588961	0.303478794	0.285433455	0.086112371	0.544495126	1.064934452	no
Hemgn	-0.085998083	0.303456044	0.636785983	0.086137483	0.196006505	1.064807824	no
Tfpi	0.433621297	0.303395034	0.010979876	0.086204851	1.959402553	1.064468294	no
AW011738	0.085997245	0.303304427	0.636789283	0.086304976	0.196004254	1.063964162	no
Slc12a6	-0.114363056	0.303286266	0.52925431	0.086325055	0.276335596	1.063863135	no
6030440G07Rik	0.085998077	0.303277606	0.636786006	0.086334631	0.196006489	1.06381496	no
A430093F15Rik	0.085997902	0.303220043	0.636786696	0.086398303	0.196006018	1.063494787	no
Zfp385a	0.085997897	0.303182448	0.636786717	0.086439906	0.196006005	1.063285713	no
Pde3a	0.085991997	0.303164313	0.63680995	0.086459981	0.195990159	1.063184864	no
Traf2	0.08599779	-0.30311228	0.636787138	0.086517597	0.196005717	1.062895552	no
Gm18911	0	0.303015536	0	0.0866248	0	1.062357757	no
Morn3	0.085997369	0.303014409	0.636788796	0.086626049	0.196004587	1.062351494	no
Nefm	0.085997933	0.303005589	0.636786573	0.086635827	0.196006103	1.062302475	no
Gm45319	0.085997873	-0.303003867	0.636786811	0.086637737	0.19600594	1.062292902	no
Rrp36	0.085997911	-0.302997296	0.636786662	0.086645023	0.196006042	1.06225638	no
Ino80dos	0.085997585	0.302893791	0.636787945	0.086759848	0.196005167	1.061681219	no
Gm49066	0.085997753	0.30288179	0.636787284	0.086773169	0.196005617	1.061614541	no
Qsox1	0.04931463	0.302848801	0.786908976	0.086809795	0.104075501	1.06143127	no
Spsb4	0.08599603	-0.302827599	0.636794067	0.08683334	0.196000991	1.061313493	no
Gm20431	-0.085998376	0.302814458	0.63678483	0.086847936	0.196007292	1.0612405	no
Mospd2	-0.106570849	0.302798604	0.557917471	0.086865547	0.253430039	1.061152441	no
Mblac2	0.08599807	-0.302758602	0.636786037	0.086909995	0.196006468	1.060930273	no
Tuba4a	0.085997955	-0.30267922	0.636786488	0.086998253	0.196006161	1.060489469	no
3300002I08Rik	-0.08599936	0.302672781	0.636780954	0.087005414	0.196009935	1.06045372	no
Crybg3	0.091184579	0.30266987	0.616491002	0.087008653	0.210073258	1.060437556	no
Gga1	0.00056158	-0.302556248	0.997545789	0.087135107	0.00106716	1.059806833	no
Tm7sf3	-0.108371157	-0.302441987	0.551233021	0.087262412	0.258664775	1.059172789	no
Gm14444	0	0.302392171	0	0.087317959	0	1.058896426	no
Tmtc3	-0.109655979	0.302385193	0.546485151	0.087325742	0.262421634	1.058857715	no
Ctsl	0.13258768	0.302347232	0.46507632	0.087368091	0.332475772	1.058647156	no
Kdf1	0.085997959	0.30231559	0.636786473	0.087403402	0.196006171	1.058471661	no
Snhg18	0.085998175	0.302293784	0.63678562	0.087427744	0.196006753	1.058350729	no
Gm41654	0	0.302293528	0	0.08742803	0	1.058349309	no
4921515G04Rik	0	0.302216188	0	0.087514402	0	1.057920472	no
Ppp1r16a	0.085997372	0.302198783	0.636788784	0.087533849	0.196004595	1.057823976	no
Evi5	-0.035826967	0.302194332	0.844362522	0.087538822	0.073471051	1.057799302	no
Cfap221	-0.085997398	0.30213838	0.636788684	0.087601362	0.196004663	1.057489144	no
Rps2-ps10	0.085998095	0.302101614	0.636785937	0.087642475	0.196006537	1.057285367	no
Tafa2	-0.08599778	0.3020729	0.636787177	0.087674594	0.196005691	1.057126238	no
Gm47480	0.085997004	0.302037149	0.636790232	0.087714598	0.196003607	1.056928123	no
Dtx3l	0.085997605	0.302012991	0.636787865	0.087741636	0.196005222	1.05679427	no
Pam16	0.085997628	0.30195533	0.636787776	0.0878062	0.196005282	1.056474815	no
Nacc2	0.085998141	0.301952632	0.636785756	0.087809222	0.19600666	1.056459871	no
Amot	0.10566009	0.301834246	0.561313026	0.087941894	0.250794879	1.055804183	no
Trib2	0.085997775	0.301811911	0.636787198	0.087966942	0.196005677	1.055680504	no
Gm6213	-0.085998092	0.301806681	0.636785947	0.087972808	0.196006529	1.055651545	no
Gm47246	0.085998393	0.301794486	0.636784764	0.087986487	0.196007336	1.05558402	no
Samd13	-0.085999564	0.301788598	0.636780152	0.087993092	0.196010482	1.055551423	no
Jhy	0.085997702	0.30178854	0.636787485	0.087993157	0.19600548	1.0555511	no
Gm43229	0	0.301748136	0	0.088038492	0	1.055327406	no
Rpl15-ps1	0.085997912	0.301736663	0.636786656	0.088051368	0.196006046	1.055263892	no
Col3a1	-0.085998104	-0.301692577	0.636785901	0.08810086	0.196006561	1.055019852	no
Aoah	0.085998076	0.301648482	0.636786012	0.088150382	0.196006485	1.054775803	no
2610001A08Rik	0.085997997	0.301644885	0.636786323	0.088154423	0.196006273	1.054755892	no
Tln2	-0.138813273	-0.301496896	0.44412128	0.088320787	0.352498417	1.05393707	no
Gm43154	0.08599787	0.301483505	0.636786821	0.088335852	0.196005933	1.053862998	no
Gm6590	0	0.301470065	0	0.088350975	0	1.053788655	no
Lpcat3	-0.110429363	0.301454971	0.543636372	0.08836796	0.264691495	1.053705171	no
Sh3rf2	0.085998493	0.301446173	0.63678437	0.088377862	0.196007605	1.053656511	no
Manea	0.006300515	0.301406475	0.972470631	0.088422551	0.012123506	1.053436957	no
Gm48903	0.085998246	0.301383707	0.636785343	0.088448189	0.196006941	1.053311057	no
Ism2	0.085997516	0.301366108	0.636788218	0.088468011	0.19600498	1.053213736	no
Rcan2	0.187387433	0.301343179	0.298973998	0.08849384	0.524366582	1.05308696	no
Tob1	-0.146488037	0.301334896	0.418997219	0.088503172	0.377788859	1.053041164	no
Matn2	0.085999009	0.30129221	0.636782338	0.088551277	0.196008991	1.052805171	no
Dnaaf3	0.085998717	0.30127	0.636783488	0.088576314	0.196008206	1.052682397	no
1700067K01Rik	0.085998069	0.301236827	0.63678604	0.08861372	0.196006466	1.052499033	no
Nfe2l3	-0.122256485	0.301208608	0.500951865	0.088645549	0.300204002	1.052343066	no
Cox7b	-0.090477943	-0.301185821	0.619240484	0.088671258	0.208140658	1.052217132	no
Gm28051	0.085997953	0.301173931	0.636786497	0.088684674	0.196006154	1.052151426	no
Vamp1	0.082331793	0.301108917	0.65128851	0.088758062	0.186226584	1.05179219	no
Scamp3	-0.095869796	0.301060589	0.598389321	0.088812645	0.223016166	1.051525194	no
Tenm4	-0.104878463	-0.301002931	0.564234563	0.088877798	0.248540314	1.051206712	no
Frmd4a	-0.15633137	0.300957847	0.387949556	0.088928767	0.411224741	1.050957727	no
A430110C17Rik	0.186998305	0.3009414	0.300002801	0.088947368	0.522874691	1.050866901	no
Mrpl11	-0.11849309	-0.300875429	0.514351664	0.089022003	0.288739851	1.050502638	no
4930532G15Rik	-0.085996767	0.300865649	0.636791168	0.089033071	0.196002968	1.050448646	no
Zfp777	0.040846978	-0.300842164	0.822871947	0.089059655	0.084667743	1.050318994	no
Pkhd1l1	-0.085997717	0.300840183	0.636787424	0.089061897	0.196005522	1.050308058	no
Emx2os	0.085997893	0.30079928	0.636786732	0.089108212	0.196005994	1.050082273	no
H3c13	-0.086002602	0.300780941	0.636768189	0.089128982	0.196018641	1.049981052	no
Sirpb1c	0.085997849	0.300739842	0.636786904	0.089175545	0.196005877	1.049754228	no
Gfra2	0.085998539	0.300700615	0.636784187	0.089220003	0.19600773	1.049537765	no
Sars2	0.015662711	0.300674026	0.931629207	0.089250149	0.030756905	1.049391052	no
Crabp2	-0.070858055	-0.300648623	0.697455869	0.089278955	0.156483267	1.0492509	no
Mrps36-ps2	0	0.30058577	0	0.089350261	0	1.048904174	no
4930556G01Rik	0	0.300575782	0	0.089361597	0	1.048849079	no
Ddx58	0.085998094	-0.300569083	0.636785939	0.0893692	0.196006535	1.048812128	no
Pagr1b	0.085997916	0.30054104	0.63678664	0.089401034	0.196006057	1.048657459	no
Gm38197	0.085997799	0.300508138	0.636787102	0.089438394	0.196005742	1.04847601	no
Rps12l1	-0.085997975	-0.300507636	0.636786408	0.089438963	0.196006215	1.048473243	no
Ube2g1	0.150275772	0.300496911	0.406891925	0.089451144	0.390520929	1.048414101	no
Fam174b	0.085998606	0.300457015	0.636783923	0.089496467	0.19600791	1.048194108	no
Lrch1	-0.100818719	0.300386662	0.579517723	0.08957643	0.236933278	1.047806248	no
Seh1l	0.067593651	0.300352828	0.710793155	0.089614907	0.148256763	1.047619743	no
Mpv17l	0.085998017	0.300350658	0.636786244	0.089617374	0.196006327	1.047607786	no
Sp1	0.117024642	-0.3003389	0.51962691	0.089630748	0.284308366	1.047542977	no
Nebl	-0.146944855	-0.300336025	0.417526868	0.089634019	0.379315573	1.04752713	no
4933415A04Rik	-0.132503407	0.300335147	0.465363451	0.089635017	0.332207729	1.047522293	no
Zfp354a	0.085998248	0.300264598	0.636785333	0.089715298	0.196006948	1.047133498	no
Gm17354	0.003082842	0.300251867	0.986527979	0.089729791	0.005890593	1.047063342	no
Rreb1	-0.019848777	0.300231581	0.913416244	0.089752887	0.039331269	1.046951571	no
Nrxn2	0.085997864	0.300197529	0.636786845	0.089791668	0.196005917	1.046763959	no
Anp32-ps	0	-0.300148975	0	0.089846987	0	1.046496481	no
Trmt13	0.106796638	0.300147368	0.557077113	0.089848819	0.254084684	1.046487628	no
Gm19689	0.085997862	0.30012669	0.636786853	0.089872385	0.196005912	1.046373733	no
Slc40a1	0.08599799	0.300119703	0.636786351	0.089880349	0.196006254	1.046335249	no
Polq	-0.14604775	0.30010187	0.420417047	0.089900679	0.376319683	1.046237027	no
Frrs1	0.29923454	-0.300081191	0.090893617	0.089924257	1.041466613	1.046123142	no
Derl1	-0.038046957	0.300065938	0.834844511	0.089941651	0.078394404	1.046039143	no
Capn11	0.08599799	0.300025689	0.636786349	0.089987564	0.196006255	1.045817502	no
Cdh10	0.085996589	0.3000029	0.636791869	0.090013567	0.196002491	1.045692026	no
Rex1bd	-0.164594692	0.299976317	0.362928852	0.090043907	0.440178505	1.04554567	no
Naa80	0.085997497	0.299957365	0.63678829	0.090065542	0.196004931	1.045441335	no
Cklf	0.108462229	0.299890089	0.550895856	0.090142374	0.258930495	1.04507101	no
Platr22	-0.14740023	0.299803072	0.416063992	0.090241823	0.380839868	1.044592139	no
Sycp1	0.085998032	0.29977791	0.636786184	0.090270595	0.196006368	1.044453694	no
Zfyve1	-0.201442951	0.299748924	0.263290728	0.090303748	0.579564435	1.044294223	no
Mrps11	0.085998056	0.299741063	0.63678609	0.090312742	0.196006432	1.044250974	no
Neb	0.08599867	0.299722316	0.636783673	0.090334191	0.19600808	1.044147842	no
Mib1	-0.126670674	0.299721135	0.485458161	0.090335542	0.313848194	1.044141346	no
Mavs	0.085998148	0.299682392	0.636785729	0.090379881	0.196006678	1.043928233	no
Rnf216	0.187864568	0.299666724	0.297715524	0.090397818	0.526198519	1.043842055	no
Snd1	0.282735629	0.299622814	0.111391112	0.090448097	0.953149462	1.043600565	no
Lacc1	0.085998242	0.299609184	0.636785356	0.090463709	0.196006932	1.043525608	no
Ppcs	-0.127565083	0.299572211	0.482348614	0.090506067	0.316638965	1.043322305	no
Pla1a	-0.114335164	0.299521713	0.529355646	0.090563946	0.276252451	1.043044661	no
Ubl3	-0.027190474	0.299496961	0.881581187	0.090592325	0.054737686	1.042908592	no
Nme6	0.167355979	0.299488797	0.354783348	0.090601687	0.450036772	1.042863714	no
Aldh3a2	0.072670042	0.299471617	0.690089879	0.09062139	0.161094342	1.04276928	no
Irak3	0.085997829	0.299433564	0.636786983	0.090665044	0.196005823	1.042560124	no
Zfp987	0.085997798	0.299410176	0.636787106	0.090691881	0.196005739	1.042431588	no
Dctpp1	-0.12648485	-0.299403957	0.486105476	0.09069902	0.313269487	1.042397407	no
B4galt4	0.085997967	0.299375312	0.636786443	0.0907319	0.196006191	1.042239995	no
Dennd4c	0.105972665	0.299336443	0.56014661	0.090776531	0.251698288	1.042026419	no
Asb15	0.085997854	0.299283076	0.636786886	0.090837835	0.196005889	1.041733225	no
Thg1l	0.085997832	0.299281916	0.636786973	0.090839168	0.19600583	1.041726851	no
Sema3f	0.085998172	-0.299267766	0.636785635	0.090855428	0.196006742	1.041649122	no
Ltbp2	0.085997604	0.299254498	0.636787868	0.090870676	0.196005219	1.041576241	no
Gm8606	0.085998022	0.29913615	0.636786225	0.091006775	0.19600634	1.040926277	no
Aard	0.085997853	0.299050768	0.636786889	0.091105058	0.196005887	1.040457509	no
Gm9449	0	0.298982578	0	0.091183608	0	1.040083225	no
Pacrg	0.08599856	0.298850595	0.636784104	0.09133579	0.196007787	1.039359009	no
Gm45221	0.085998046	0.298780859	0.636786131	0.091416275	0.196006404	1.038976478	no
Rps10-ps1	0.085997857	-0.298778018	0.636786876	0.091419555	0.196005896	1.038960895	no
Polr3h	0.024436278	-0.298722623	0.893505645	0.091483528	0.0489027	1.038657093	no
Thap3	0.101622356	0.298721928	0.576478035	0.091484331	0.239217236	1.038653282	no
Gm40271	0.085997846	0.298706386	0.636786919	0.091502287	0.196005867	1.038568051	no
Capns1	0.233539744	0.298705054	0.192507469	0.091503825	0.715552417	1.03856075	no
Nphs1	0.085997863	0.29864637	0.636786851	0.091571646	0.196005913	1.03823898	no
4930593A02Rik	0.085999561	0.29864011	0.636780162	0.091578882	0.196010475	1.038204665	no
Rps15a-ps4	0.085998036	0.298636448	0.636786167	0.091583115	0.196006379	1.038184587	no
9930104L06Rik	-0.131081132	0.298607868	0.470223214	0.091616162	0.327695934	1.038027908	no
Olfr1513	0.085997833	0.298561203	0.636786967	0.091670137	0.196005834	1.037772117	no
Oca2	0.085997866	0.298544712	0.636786837	0.091689218	0.196005923	1.037681731	no
Gm8894	0	0.298522295	0	0.091715161	0	1.037558869	no
Zfp68	-0.099626311	-0.298478434	0.584040793	0.091765933	0.233556818	1.037318513	no
Kti12	-0.081747473	0.298412118	0.653611469	0.091842742	0.184680335	1.036955159	no
Mmachc	-0.154576987	0.298307848	0.393385023	0.091963605	0.405182178	1.036384012	no
Gm5915	0.085997891	0.298300496	0.636786741	0.091972132	0.196005988	1.036343746	no
Med31	0.057732339	-0.298260721	0.75157365	0.092018271	0.124028455	1.036125931	no
Bud23	-0.052138422	0.298172994	0.775005961	0.092120098	0.110694957	1.035645609	no
Ddias	-0.116091774	0.298167706	0.522991618	0.092126238	0.281505271	1.035616663	no
Sorl1	0.085998258	-0.298167456	0.636785295	0.092126528	0.196006974	1.035615295	no
Vcp-rs	0.085997951	-0.298124146	0.636786505	0.092176833	0.196006149	1.035378219	no
[truncated: 24,107 more rows]
