# Supplementary material for: spinDrop: a droplet microfluidic platform to maximise single-cell sequencing information content
Source: Nat Commun. 2023 Aug 8;14:4788. doi: 10.1038/s41467-023-40322-w (PMC10409775; doi:10.1038/s41467-023-40322-w)
Supplement: Supplementary file 10 — Supplementary Data 6 [file 41467_2023_40322_MOESM10_ESM.csv]

Equipment cost
Item Name	Example	Net price USD
7 syringe pumps with control module	Cetoni Nemesys S with Base 120 control module	55000
Fast camera	Photron AX50	16500
Laser 488nm	Vortran 488-25 Stradus	5000
Inverted microscope	Olympus CKX53	5000
PMT detector	Thorlabs PMM02	2400
Small optical table with breadboard	Thorlabs SDH90120 ScienceDesk with B90120A Nexus Breadboard	3500
Optical elements e.g. spectral filters, optical fibers	Semrock filters, Fibers from Thorlabs	1500
Optomechnical elements	Thorlabs	2000
FPGA card	NI PCIe-7841R Virtex-5	4200
High voltage apmlifier	Trek 2210	3400
Pulse generator	AIM-TTI TG2000	700
Function generator	AIM-TTI TGP110	300
Cables, accesories		200
Total		99700
Reagent cost
	ul		cost per 10k cells
Encapsulation cost for ~10,000 cells
10 mM dNTPs	30 ul	499 pounds for 10 ml	1.497
Calcein-AM	1ul	332 pounds per 1 ml	0.3
10% IGEPAL CA630	10.4 ul	50 pounds for 500 ml	0.00104
Prot K	20	79 pounds for 2 ml	0.79
Rnaseout	16	179 pounds for 125 ul	22.9
Superscript III	20	255 pounds for 50 ul	102
5% RAN surfactant with oil	3.5 ml	87 pounds for 3.5 ml	87
devices, tubings and misc	7		7
total cost per cell in GBP			0.022148804
total cost per cell in USD			0.026800053
Downstream library preparation 1500 cells per reaction	per reaction (ul)
AmpureXP	1000	690 pounds for 60 ml	11.5
HinFI	7	55 pounds for 400 ul	0.9625
Exonuclease 1	5	307 pounds per 1 ml	1.535
Second-strand synthesis kit	1	321 pounds for 80 ul	4.0125
IVT		272 pounds for 12 reactions	22.66666667
Qubit + bioanalyzer		5 pounds per reaction	5
RNA fragmentation reagent	1	99 pounds for 200 ul	0.495
DNA probes		2 pounds per reaction	2
Rnaseout	2 ul	179 pounds for 125 ul	1.1
10 mM dNTPs	1ul	499 pounds for 10 ml	0.0499
Primescript reverse transcriptase	0.5 ul	193 pounds for 50 ul	1.93
Kapa HiFi	25 ul	2 pounds per reaction	2
total cost per cell in GBP			0.036677044
total cost per cell inUDS			0.044379224
Bead barcoding (for 3.5 ml, we use ~100 ul of beads per 10,000 cells)
Photocoleavable oligonucleotide	1300 pounds		1300
Devices and misc	5		5
Oligonucleotides	~390 pounds for 96x 500 ul of oligos, need 27 ul per barcoding *384 wells		84.24
7 ml of 1.5% oil	6.7 pounds per 1ml		46.9
Consumables and buffers	50 pounds		50
10 mM dNTPs	2*0.812 ml	499 pounds for 10 ml	81.0376
TEMED, Acrylamide, APS and perfluorooctanol	40 pounds		40
Bst2 DNA polymerase	700 ul	264 pounds per 1 ml	184.8
HinFI fastdigest	300 ul	55 pounds for 400 ul	41.25
Exo1 enzyme	440 ul	307 pounds per 1 ml	135.08
QC (bioanalyzer + probes)	20 pounds		20
		cost per cell in GBP	0.005680879
		cost per cell in USD	0.006873863
		total per cell in GBP	0.064506727
		total per cell in USD	0.07805314
		total cosr per cell 10x in USD	0.5
		total sequencing cost per cell spinDrop in USD	0.325
		total sequencing cost per cell 10x in USD	0.5
		total cost per cell for spinDrop in USD	0.40305314
		total cost per cell for 10x in USD	1
