# Supplementary material for: spinDrop: a droplet microfluidic platform to maximise single-cell sequencing information content
Source: Nat Commun. 2023 Aug 8;14:4788. doi: 10.1038/s41467-023-40322-w (PMC10409775; doi:10.1038/s41467-023-40322-w)
Supplement: Supplementary file 11 — Supplementary Data 7 [file 41467_2023_40322_MOESM11_ESM.xlsx]

## Sheet: Sheet1
type	Lymphoid cells sequencing (Fig 2.)	type	HEK293T benchmarking (Fig. 3)	type	Mouse brain at E10.5 sorting (Fig.4)	type	Mouse 5EU-seq data (Fig. 5)
Lymphoid sorted cells	157	All tested conditions	1531	FADS sorted sample	2472	Nascent RNA sequencing sample	936
Unsorted PBMCs	269	Species-mixing whole-cell	1571	Unsorted sample	801
		Species-mixing nuclei	412
		Replicate HEK293T analysis	1210
		PFA-fixed HEK293T	240
