# Supplementary material for: spinDrop: a droplet microfluidic platform to maximise single-cell sequencing information content
Source: Nat Commun. 2023 Aug 8;14:4788. doi: 10.1038/s41467-023-40322-w (PMC10409775; doi:10.1038/s41467-023-40322-w)
Supplement: Supplementary file 12 — Supplementary Data 8 [file 41467_2023_40322_MOESM12_ESM.xlsx]

## Sheet: FADS fabrication proto
	Fabrication step (no. of layer)
	1st layer	2nd layer	3rd layer
Nominal thickness	70 µm	25 µm (95 µm thickness after two layers)	80 µm 3rd layer (175 µm final thickness)
Resist used	SU-8 2075	SU-8 2015	SU-8 2075
Spin coating speed	1st step: 10 sec, 500 rpm	1st step: 10 sec, 500 rpm	1st step: 10 sec, 500 rpm
	2nd step: 30 sec, 2900 rpm	2nd step: 30 sec, 3500 rpm	2nd step: 30 sec, 2900 rpm
Pre-baking	3 min at 65 oC	1 min at 65 oC	5 min at 65 oC
	9 min at 95 oC	5 min at 95 oC	12 min at 95 oC
Exposure (at ~10 mW cm2)	2 x 10.5 sec	2 x 7 sec	2 x 11.5 sec
Post-baking	2 min at 65 oC	1 min at 65 oC	3 min at 65 oC
	7 min at 95 oC	5 min at 95 oC	9 min at 95 oC
Development in the beaker filled with 30-50ml of PGMEA (Propylene glycol methyl ether acetate, Sigma-Aldrich)	none	none	Approximately 10 minutes until all uncured SU-8 is removed from the wafer, development time depends on the intensity of manual agitation
Hard baking (optional)	none	none	5 min at 150 oC
Measured range of thicknesses	72-72 µm	94-97 µm	174-176 µm
