# Supplementary material for: spinDrop: a droplet microfluidic platform to maximise single-cell sequencing information content
Source: Nat Commun. 2023 Aug 8;14:4788. doi: 10.1038/s41467-023-40322-w (PMC10409775; doi:10.1038/s41467-023-40322-w)
Supplement: Supplementary file 13 — Supplementary Data 9 [file 41467_2023_40322_MOESM13_ESM.xlsx]

## Sheet: Picoinjector fabricati
	Fabrication step (no. of layer)
	1st layer	2nd layer
Nominal thickness	100 µm	80 µm 2nd layer (180 µm final thickness)
Resist used	SU-8 2100	SU-8 2075
Spin coating speed	1st step: 10 sec, 500 rpm	1st step: 10 sec, 500 rpm
	2nd step: 30 sec, 3400 rpm	2nd step: 30 sec, 2800 rpm
Pre-baking	5 min at 65 oC	3 min at 65 oC
	20 min at 95 oC	9 min at 95 oC
Exposure (at ~10 mW cm2)	2 x 11 sec	2 x 10 sec
Post-baking	5 min at 65 oC	3 min at 65 oC
	10 min at 95 oC	9 min at 95 oC
Development in the beaker filled with 30-50ml of PGMEA (Propylene glycol methyl ether acetate, Sigma-Aldrich)	none	Approximately 10 minutes until all uncured SU-8 is removed from the wafer, development time depends on the intensity of manual agitation
Hard baking (optional)	none	10 min at 200 oC
Measured range of thicknesses	97-100 µm	184-186 µm
