# Supplementary material for: spinDrop: a droplet microfluidic platform to maximise single-cell sequencing information content
Source: Nat Commun. 2023 Aug 8;14:4788. doi: 10.1038/s41467-023-40322-w (PMC10409775; doi:10.1038/s41467-023-40322-w)
Supplement: Supplementary file 14 — Supplementary Data 10 [file 41467_2023_40322_MOESM14_ESM.xlsx]

## Sheet: cost
Item Name	Example	Net price USD
7 syringe pumps with control module	Cetoni Nemesys S with Base 120 control module	55000
Fast camera	Photron AX50	16500
Laser 488nm	Vortran 488-25 Stradus	5000
Inverted microscope	Olympus CKX53	5000
PMT detector	Thorlabs PMM02	2400
Small optical table with breadboard	Thorlabs SDH90120 ScienceDesk with B90120A Nexus Breadboard	3500
Optical elements e.g. spectral filters, optical fibers	Semrock filters, Fibers from Thorlabs	1500
Optomechnical elements	Thorlabs	2000
FPGA card	NI PCIe-7841R Virtex-5	4200
High voltage apmlifier	Trek 2210	3400
Pulse generator	AIM-TTI TG2000	700
Function generator	AIM-TTI TGP110	300
Cables, accesories		200
Total		99700
