# Supplementary material for: spinDrop: a droplet microfluidic platform to maximise single-cell sequencing information content
Source: Nat Commun. 2023 Aug 8;14:4788. doi: 10.1038/s41467-023-40322-w (PMC10409775; doi:10.1038/s41467-023-40322-w)
Supplement: Supplementary file 15 — Supplementary Software 1 [file 41467_2023_40322_MOESM15_ESM.txt]

  0
SECTION
  2
HEADER
  9
$ACADVER
  1
AC1032
  9
$ACADMAINTVER
 90
       55
  9
$DWGCODEPAGE
  3
ANSI_1252
  9
$LASTSAVEDBY
  1
tk533
  9
$REQUIREDVERSIONS
160
                 0
  9
$INSBASE
 10
0.0
 20
0.0
 30
0.0
  9
$EXTMIN
 10
0.0
 20
136.5276529971106
 30
0.0
  9
$EXTMAX
 10
21345.67413352574
 20
450.0
 30
0.0
  9
$LIMMIN
 10
0.0
 20
0.0
  9
$LIMMAX
 10
420.0
 20
297.0
  9
$ORTHOMODE
 70
     0
  9
$REGENMODE
 70
     1
  9
$FILLMODE
 70
     1
  9
$QTEXTMODE
 70
     0
  9
$MIRRTEXT
 70
     0
  9
$LTSCALE
 40
1.0
  9
$ATTMODE
 70
     1
  9
$TEXTSIZE
 40
0.1
  9
$TRACEWID
 40
1.0
  9
$TEXTSTYLE
  7
um
  9
$CLAYER
  8
Layer3 (transparent)
  9
$CELTYPE
  6
ByLayer
  9
$CECOLOR
 62
   256
  9
$CELTSCALE
 40
1.0
  9
$DISPSILH
 70
     0
  9
$DIMSCALE
 40
1.0
  9
$DIMASZ
 40
0.18
  9
$DIMEXO
 40
0.0625
  9
$DIMDLI
 40
0.38
  9
$DIMRND
 40
0.0
  9
$DIMDLE
 40
0.0
  9
$DIMEXE
 40
0.18
  9
$DIMTP
 40
0.0
  9
$DIMTM
 40
0.0
  9
$DIMTXT
 40
0.1
  9
$DIMCEN
 40
0.09
  9
$DIMTSZ
 40
0.0
  9
$DIMTOL
 70
     0
  9
$DIMLIM
 70
     0
  9
$DIMTIH
 70
     1
  9
$DIMTOH
 70
     1
  9
$DIMSE1
 70
     0
  9
$DIMSE2
 70
     0
  9
$DIMTAD
 70
     0
  9
$DIMZIN
 70
     0
  9
$DIMBLK
  1

  9
$DIMASO
 70
     1
  9
$DIMSHO
 70
     1
  9
$DIMPOST
  1

  9
$DIMAPOST
  1

  9
$DIMALT
 70
     0
  9
$DIMALTD
 70
     2
  9
$DIMALTF
 40
25.4
  9
$DIMLFAC
 40
1.0
  9
$DIMTOFL
 70
     0
  9
$DIMTVP
 40
0.0
  9
$DIMTIX
 70
     0
  9
$DIMSOXD
 70
     0
  9
$DIMSAH
 70
     0
  9
$DIMBLK1
  1

  9
$DIMBLK2
  1

  9
$DIMSTYLE
  2
um
  9
$DIMCLRD
 70
     0
  9
$DIMCLRE
 70
     0
  9
$DIMCLRT
 70
     0
  9
$DIMTFAC
 40
1.0
  9
$DIMGAP
 40
0.09
  9
$DIMJUST
 70
     0
  9
$DIMSD1
 70
     0
  9
$DIMSD2
 70
     0
  9
$DIMTOLJ
 70
     1
  9
$DIMTZIN
 70
     0
  9
$DIMALTZ
 70
     0
  9
$DIMALTTZ
 70
     0
  9
$DIMUPT
 70
     0
  9
$DIMDEC
 70
     4
  9
$DIMTDEC
 70
     4
  9
$DIMALTU
 70
     2
  9
$DIMALTTD
 70
     2
  9
$DIMTXSTY
  7
um
  9
$DIMAUNIT
 70
     0
  9
$DIMADEC
 70
     0
  9
$DIMALTRND
 40
0.0
  9
$DIMAZIN
 70
     0
  9
$DIMDSEP
 70
    46
  9
$DIMATFIT
 70
     3
  9
$DIMFRAC
 70
     0
  9
$DIMLDRBLK
  1

  9
$DIMLUNIT
 70
     2
  9
$DIMLWD
 70
    -2
  9
$DIMLWE
 70
    -2
  9
$DIMTMOVE
 70
     0
  9
$DIMFXL
 40
1.0
  9
$DIMFXLON
 70
     0
  9
$DIMJOGANG
 40
0.7853981633974483
  9
$DIMTFILL
 70
     0
  9
$DIMTFILLCLR
 70
     0
  9
$DIMARCSYM
 70
     0
  9
$DIMLTYPE
  6

  9
$DIMLTEX1
  6

  9
$DIMLTEX2
  6

  9
$DIMTXTDIRECTION
 70
     0
  9
$LUNITS
 70
     2
  9
$LUPREC
 70
     4
  9
$SKETCHINC
 40
1.0
  9
$FILLETRAD
 40
0.2
  9
$AUNITS
 70
     0
  9
$AUPREC
 70
     2
  9
$MENU
  1
.
  9
$ELEVATION
 40
0.0
  9
$PELEVATION
 40
0.0
  9
$THICKNESS
 40
0.0
  9
$LIMCHECK
 70
     0
  9
$CHAMFERA
 40
0.0
  9
$CHAMFERB
 40
0.0
  9
$CHAMFERC
 40
0.0
  9
$CHAMFERD
 40
0.0
  9
$SKPOLY
 70
     0
  9
$TDCREATE
 40
2456762.563136574
  9
$TDUCREATE
 40
2456762.479812500
  9
$TDUPDATE
 40
2460124.046944445
  9
$TDUUPDATE
 40
2460123.963611111
  9
$TDINDWG
 40
29.6710380903
  9
$TDUSRTIMER
 40
29.6710360532
  9
$USRTIMER
 70
     1
  9
$ANGBASE
 50
0.0
  9
$ANGDIR
 70
     0
  9
$PDMODE
 70
     0
  9
$PDSIZE
 40
0.0
  9
$PLINEWID
 40
0.0
  9
$SPLFRAME
 70
     0
  9
$SPLINETYPE
 70
     6
  9
$SPLINESEGS
 70
     8
  9
$HANDSEED
  5
3BB224
  9
$SURFTAB1
 70
     6
  9
$SURFTAB2
 70
     6
  9
$SURFTYPE
 70
     6
  9
$SURFU
 70
     6
  9
$SURFV
 70
     6
  9
$UCSBASE
  2

  9
$UCSNAME
  2

  9
$UCSORG
 10
0.0
 20
0.0
 30
0.0
  9
$UCSXDIR
 10
1.0
 20
0.0
 30
0.0
  9
$UCSYDIR
 10
0.0
 20
1.0
 30
0.0
  9
$UCSORTHOREF
  2

  9
$UCSORTHOVIEW
 70
     0
  9
$UCSORGTOP
 10
0.0
 20
0.0
 30
0.0
  9
$UCSORGBOTTOM
 10
0.0
 20
0.0
 30
0.0
  9
$UCSORGLEFT
 10
0.0
 20
0.0
 30
0.0
  9
$UCSORGRIGHT
 10
0.0
 20
0.0
 30
0.0
  9
$UCSORGFRONT
 10
0.0
 20
0.0
 30
0.0
  9
$UCSORGBACK
 10
0.0
 20
0.0
 30
0.0
  9
$PUCSBASE
  2

  9
$PUCSNAME
  2

  9
$PUCSORG
 10
0.0
 20
0.0
 30
0.0
  9
$PUCSXDIR
 10
1.0
 20
0.0
 30
0.0
  9
$PUCSYDIR
 10
0.0
 20
1.0
 30
0.0
  9
$PUCSORTHOREF
  2

  9
$PUCSORTHOVIEW
 70
     0
  9
$PUCSORGTOP
 10
0.0
 20
0.0
 30
0.0
  9
$PUCSORGBOTTOM
 10
0.0
 20
0.0
 30
0.0
  9
$PUCSORGLEFT
 10
0.0
 20
0.0
 30
0.0
  9
$PUCSORGRIGHT
 10
0.0
 20
0.0
 30
0.0
  9
$PUCSORGFRONT
 10
0.0
 20
0.0
 30
0.0
  9
$PUCSORGBACK
 10
0.0
 20
0.0
 30
0.0
  9
$USERI1
 70
     0
  9
$USERI2
 70
     0
  9
$USERI3
 70
     0
  9
$USERI4
 70
     0
  9
$USERI5
 70
     0
  9
$USERR1
 40
0.0
  9
$USERR2
 40
0.0
  9
$USERR3
 40
0.0
  9
$USERR4
 40
0.0
  9
$USERR5
 40
0.0
  9
$WORLDVIEW
 70
     1
  9
$SHADEDGE
 70
     3
  9
$SHADEDIF
 70
    70
  9
$TILEMODE
 70
     1
  9
$MAXACTVP
 70
    64
  9
$PINSBASE
 10
0.0
 20
0.0
 30
0.0
  9
$PLIMCHECK
 70
     0
  9
$PEXTMIN
 10
25.69999999999999
 20
19.5
 30
0.0
  9
$PEXTMAX
 10
231.3
 20
175.5
 30
0.0
  9
$PLIMMIN
 10
-20.0
 20
-7.5
  9
$PLIMMAX
 10
277.0
 20
202.5
  9
$UNITMODE
 70
     0
  9
$VISRETAIN
 70
     1
  9
$PLINEGEN
 70
     0
  9
$PSLTSCALE
 70
     1
  9
$TREEDEPTH
 70
  3020
  9
$CMLSTYLE
  2
Standard
  9
$CMLJUST
 70
     0
  9
$CMLSCALE
 40
20.0
  9
$PROXYGRAPHICS
 70
     1
  9
$MEASUREMENT
 70
     1
  9
$CELWEIGHT
370
    -1
  9
$ENDCAPS
280
     0
  9
$JOINSTYLE
280
     0
  9
$LWDISPLAY
290
     0
  9
$INSUNITS
 70
     4
  9
$HYPERLINKBASE
  1

  9
$STYLESHEET
  1

  9
$XEDIT
290
     1
  9
$CEPSNTYPE
380
     0
  9
$PSTYLEMODE
290
     1
  9
$FINGERPRINTGUID
  2
{0BDE6161-AC51-4A25-9EB7-9A01595DB308}
  9
$VERSIONGUID
  2
{0CB2C130-272A-CC49-97AE-2A27F83CB386}
  9
$EXTNAMES
290
     1
  9
$PSVPSCALE
 40
0.0
  9
$OLESTARTUP
290
     0
  9
$SORTENTS
280
     1
  9
$INDEXCTL
280
     0
  9
$HIDETEXT
280
     1
  9
$XCLIPFRAME
280
     2
  9
$HALOGAP
280
     0
  9
$OBSCOLOR
 70
   257
  9
$OBSLTYPE
280
     0
  9
$INTERSECTIONDISPLAY
280
     0
  9
$INTERSECTIONCOLOR
 70
   257
  9
$DIMASSOC
280
     2
  9
$PROJECTNAME
  1

  9
$CAMERADISPLAY
290
     0
  9
$LENSLENGTH
 40
50.0
  9
$CAMERAHEIGHT
 40
0.0
  9
$STEPSPERSEC
 40
2.0
  9
$STEPSIZE
 40
6.0
  9
$3DDWFPREC
 40
2.0
  9
$PSOLWIDTH
 40
5.0
  9
$PSOLHEIGHT
 40
80.0
  9
$LOFTANG1
 40
1.570796326794896
  9
$LOFTANG2
 40
1.570796326794896
  9
$LOFTMAG1
 40
0.0
  9
$LOFTMAG2
 40
0.0
  9
$LOFTPARAM
 70
     7
  9
$LOFTNORMALS
280
     1
  9
$LATITUDE
 40
37.795
  9
$LONGITUDE
 40
-122.394
  9
$NORTHDIRECTION
 40
0.0
  9
$TIMEZONE
 70
 -8000
  9
$LIGHTGLYPHDISPLAY
280
     1
  9
$TILEMODELIGHTSYNCH
280
     1
  9
$CMATERIAL
347
EC
  9
$SOLIDHIST
280
     0
  9
$SHOWHIST
280
     1
  9
$DWFFRAME
280
     2
  9
$DGNFRAME
280
     0
  9
$REALWORLDSCALE
290
     1
  9
$INTERFERECOLOR
 62
     1
  9
$INTERFEREOBJVS
345
F9
  9
$INTERFEREVPVS
346
F6
  9
$CSHADOW
280
     0
  9
$SHADOWPLANELOCATION
 40
0.0
  0
ENDSEC
  0
SECTION
  2
CLASSES
  0
CLASS
  1
ACDBDICTIONARYWDFLT
  2
AcDbDictionaryWithDefault
  3
ObjectDBX Classes
 90
        0
 91
        1
280
     0
281
     0
  0
CLASS
  1
DICTIONARYVAR
  2
AcDbDictionaryVar
  3
ObjectDBX Classes
 90
        0
 91
       20
280
     0
281
     0
  0
CLASS
  1
TABLESTYLE
  2
AcDbTableStyle
  3
ObjectDBX Classes
 90
     4095
 91
        1
280
     0
281
     0
  0
CLASS
  1
MATERIAL
  2
AcDbMaterial
  3
ObjectDBX Classes
 90
     1153
 91
        3
280
     0
281
     0
  0
CLASS
  1
VISUALSTYLE
  2
AcDbVisualStyle
  3
ObjectDBX Classes
 90
     4095
 91
       24
280
     0
281
     0
  0
CLASS
  1
SCALE
  2
AcDbScale
  3
ObjectDBX Classes
 90
     1153
 91
       17
280
     0
281
     0
  0
CLASS
  1
MLEADERSTYLE
  2
AcDbMLeaderStyle
  3
ACDB_MLEADERSTYLE_CLASS
 90
     4095
 91
        1
280
     0
281
     0
  0
CLASS
  1
CELLSTYLEMAP
  2
AcDbCellStyleMap
  3
ObjectDBX Classes
 90
     1152
 91
        2
280
     0
281
     0
  0
CLASS
  1
EXACXREFPANELOBJECT
  2
ExAcXREFPanelObject
  3
EXAC_ESW
 90
     1025
 91
        0
280
     0
281
     0
  0
CLASS
  1
NPOCOLLECTION
  2
AcDbImpNonPersistentObjectsCollection
  3
ObjectDBX Classes
 90
     1153
 91
        0
280
     0
281
     0
  0
CLASS
  1
LAYER_INDEX
  2
AcDbLayerIndex
  3
ObjectDBX Classes
 90
        0
 91
        0
280
     0
281
     0
  0
CLASS
  1
SPATIAL_INDEX
  2
AcDbSpatialIndex
  3
ObjectDBX Classes
 90
        0
 91
        0
280
     0
281
     0
  0
CLASS
  1
IDBUFFER
  2
AcDbIdBuffer
  3
ObjectDBX Classes
 90
        0
 91
        0
280
     0
281
     0
  0
CLASS
  1
ACDBSECTIONVIEWSTYLE
  2
AcDbSectionViewStyle
  3
ObjectDBX Classes
 90
     1025
 91
        2
280
     0
281
     0
  0
CLASS
  1
ACDBDETAILVIEWSTYLE
  2
AcDbDetailViewStyle
  3
ObjectDBX Classes
 90
     1025
 91
        2
280
     0
281
     0
  0
CLASS
  1
SORTENTSTABLE
  2
AcDbSortentsTable
  3
ObjectDBX Classes
 90
        0
 91
       14
280
     0
281
     0
  0
CLASS
  1
DIMASSOC
  2
AcDbDimAssoc
  3
"AcDbDimAssoc|Product Desc:     AcDim ARX App For Dimension|Company:          Autodesk, Inc.|WEB Address:      www.autodesk.com"
 90
        0
 91
        0
280
     0
281
     0
  0
CLASS
  1
SOLID_BACKGROUND
  2
AcDbSolidBackground
  3
SCENEOE
 90
     4095
 91
        0
280
     0
281
     0
  0
CLASS
  1
ACDB_ALDIMOBJECTCONTEXTDATA_CLASS
  2
AcDbAlignedDimensionObjectContextData
  3
ObjectDBX Classes
 90
     1153
 91
        0
280
     0
281
     0
  0
CLASS
  1
ACARRAYJIGENTITY
  2
AcArrayJigEntity
  3
ACAD_ARRAY
 90
      129
 91
        0
280
     0
281
     1
  0
CLASS
  1
ACDBASSOCNETWORK
  2
AcDbAssocNetwork
  3
ObjectDBX Classes
 90
     1025
 91
        2
280
     0
281
     0
  0
CLASS
  1
ACDBASSOCACTION
  2
AcDbAssocAction
  3
ObjectDBX Classes
 90
     1025
 91
       10
280
     0
281
     0
  0
CLASS
  1
ACDBASSOCARRAYACTIONBODY
  2
AcDbAssocArrayActionBody
  3
ObjectDBX Classes
 90
     1025
 91
       10
280
     0
281
     0
  0
CLASS
  1
ACDBASSOCVERTEXACTIONPARAM
  2
AcDbAssocVertexActionParam
  3
ObjectDBX Classes
 90
     1025
 91
       30
280
     0
281
     0
  0
CLASS
  1
ACDBASSOCDEPENDENCY
  2
AcDbAssocDependency
  3
ObjectDBX Classes
 90
     1025
 91
       30
280
     0
281
     0
  0
CLASS
  1
ACDBASSOCARRAYRECTANGULARPARAMETERS
  2
AcDbAssocArrayRectangularParameters
  3
ObjectDBX Classes
 90
     1025
 91
        0
280
     0
281
     0
  0
CLASS
  1
RAPIDRTRENDERSETTINGS
  2
AcDbRapidRTRenderSettings
  3
ObjectDBX Classes
 90
     1024
 91
        7
280
     0
281
     0
  0
CLASS
  1
ACDBASSOCPERSSUBENTMANAGER
  2
AcDbAssocPersSubentManager
  3
ObjectDBX Classes
 90
     1024
 91
        0
280
     0
281
     0
  0
CLASS
  1
ACDBPERSSUBENTMANAGER
  2
AcDbPersSubentManager
  3
AcDbPersSubentManager
 90
     1024
 91
        0
280
     0
281
     0
  0
CLASS
  1
ACSH_EXTRUSION_CLASS
  2
AcDbShExtrusion
  3
ObjectDBX Classes
 90
     1153
 91
        0
280
     0
281
     0
  0
CLASS
  1
ACAD_EVALUATION_GRAPH
  2
AcDbEvalGraph
  3
ObjectDBX Classes
 90
     1153
 91
        0
280
     0
281
     0
  0
CLASS
  1
ACSH_HISTORY_CLASS
  2
AcDbShHistory
  3
ObjectDBX Classes
 90
     1153
 91
        0
280
     0
281
     0
  0
CLASS
  1
ACDBASSOCROTATEDDIMACTIONBODY
  2
AcDbAssocRotatedDimActionBody
  3
ObjectDBX Classes
 90
     1025
 91
        0
280
     0
281
     0
  0
CLASS
  1
ACDBASSOCOSNAPPOINTREFACTIONPARAM
  2
AcDbAssocOsnapPointRefActionParam
  3
ObjectDBX Classes
 90
     1025
 91
        0
280
     0
281
     0
  0
CLASS
  1
ACDBASSOCEDGEACTIONPARAM
  2
AcDbAssocEdgeActionParam
  3
ObjectDBX Classes
 90
     1025
 91
        0
280
     0
281
     0
  0
CLASS
  1
ACDBASSOCGEOMDEPENDENCY
  2
AcDbAssocGeomDependency
  3
ObjectDBX Classes
 90
     1025
 91
        0
280
     0
281
     0
  0
CLASS
  1
MENTALRAYRENDERSETTINGS
  2
AcDbMentalRayRenderSettings
  3
SCENEOE
 90
     1024
 91
        1
280
     0
281
     0
  0
CLASS
  1
ACAD_TABLE
  2
AcDbTable
  3
ObjectDBX Classes
 90
     1025
 91
        0
280
     0
281
     1
  0
CLASS
  1
ACDB_DYNAMICBLOCKPURGEPREVENTER_VERSION
  2
AcDbDynamicBlockPurgePreventer
  3
ObjectDBX Classes
 90
     1153
 91
        1
280
     0
281
     0
  0
CLASS
  1
ACDBASSOC2DCONSTRAINTGROUP
  2
AcDbAssoc2dConstraintGroup
  3
ObjectDBX Classes
 90
     1025
 91
        0
280
     0
281
     0
  0
CLASS
  1
ACDBASSOCARRAYPOLARPARAMETERS
  2
AcDbAssocArrayPolarParameters
  3
ObjectDBX Classes
 90
     1025
 91
        0
280
     0
281
     0
  0
ENDSEC
  0
SECTION
  2
TABLES
  0
TABLE
  2
VPORT
  5
8
330
0
100
AcDbSymbolTable
 70
     1
  0
VPORT
  5
EA
330
8
100
AcDbSymbolTableRecord
100
AcDbViewportTableRecord
  2
*Active
 70
     0
 10
0.0
 20
0.0
 11
1.0
 21
1.0
 12
30.57229294341425
 22
-9.36890175114604
 13
0.0
 23
0.0
 14
1.0
 24
1.0
 15
1.0
 25
1.0
 16
0.000000000000739
 26
0.0
 36
3354.808717893734
 17
249.0973300126902
 27
317.3408508300781
 37
0.0
 40
634.4342760949075
 41
2.137844611528822
 42
50.0
 43
0.0
 44
0.0
 50
0.0
 51
0.000000000000009
 71
     0
 72
  1000
 73
     1
 74
     3
 75
     0
 76
     0
 77
     0
 78
     0
281
     0
 65
     1
110
0.0
120
0.0
130
0.0
111
1.0
121
0.0
131
0.0
112
0.0
122
1.0
132
0.0
 79
     0
146
0.0
348
F5
 60
     3
 61
     5
292
     1
282
     1
141
0.0
142
0.0
 63
   250
421
  3355443
1001
ACAD_NAV_VCDISPLAY
1070
     3
  0
ENDTAB
  0
TABLE
  2
LTYPE
  5
5
330
0
100
AcDbSymbolTable
 70
     1
  0
LTYPE
  5
14
330
5
100
AcDbSymbolTableRecord
100
AcDbLinetypeTableRecord
  2
ByBlock
 70
     0
  3

 72
    65
 73
     0
 40
0.0
  0
LTYPE
  5
15
330
5
100
AcDbSymbolTableRecord
100
AcDbLinetypeTableRecord
  2
ByLayer
 70
     0
  3

 72
    65
 73
     0
 40
0.0
  0
LTYPE
  5
16
330
5
100
AcDbSymbolTableRecord
100
AcDbLinetypeTableRecord
  2
Continuous
 70
     0
  3
Solid line
 72
    65
 73
     0
 40
0.0
  0
ENDTAB
  0
TABLE
  2
LAYER
  5
2
102
{ACAD_XDICTIONARY
360
1FF
102
}
330
0
100
AcDbSymbolTable
 70
    14
  0
LAYER
  5
10
102
{ACAD_XDICTIONARY
360
13C
102
}
330
2
100
AcDbSymbolTableRecord
100
AcDbLayerTableRecord
  2
0
 70
     0
 62
   255
  6
Continuous
370
    -3
390
F
347
EE
348
0
  0
LAYER
  5
251
330
2
100
AcDbSymbolTableRecord
100
AcDbLayerTableRecord
  2
Defpoints
 70
     0
 62
     7
  6
Continuous
290
     0
370
    -3
390
F
347
EE
348
0
  0
LAYER
  5
24B9
330
2
100
AcDbSymbolTableRecord
100
AcDbLayerTableRecord
  2
Layer1 (transparent)
 70
     0
 62
    50
  6
Continuous
370
    -3
390
F
347
EE
348
0
1001
AcAecLayerStandard
1000

1000

1001
AcCmTransparency
1071
        0
  0
LAYER
  5
24BA
330
2
100
AcDbSymbolTableRecord
100
AcDbLayerTableRecord
  2
Layer2 (opaque)
 70
     0
 62
   160
  6
Continuous
370
    -3
390
F
347
EE
348
0
1001
AcAecLayerStandard
1000

1000

1001
AcCmTransparency
1071
        0
  0
LAYER
  5
24BB
330
2
100
AcDbSymbolTableRecord
100
AcDbLayerTableRecord
  2
Layer3 (transparent)
 70
     0
 62
    50
  6
Continuous
370
    -3
390
F
347
EE
348
0
1001
AcAecLayerStandard
1000

1000

1001
AcCmTransparency
1071
        0
  0
LAYER
  5
3673
330
2
100
AcDbSymbolTableRecord
100
AcDbLayerTableRecord
  2
Layer0 (opaque)
 70
     0
 62
   160
  6
Continuous
370
    -3
390
F
347
EE
348
0
1001
AcAecLayerStandard
1000

1000

1001
AcCmTransparency
1071
        0
  0
LAYER
  5
33CA3
330
2
100
AcDbSymbolTableRecord
100
AcDbLayerTableRecord
  2
Layer4 (opaque)
 70
     0
 62
   160
  6
Continuous
370
    -3
390
F
347
EE
348
0
1001
AcAecLayerStandard
1000

1000

1001
AcCmTransparency
1071
        0
  0
LAYER
  5
3CB2B
330
2
100
AcDbSymbolTableRecord
100
AcDbLayerTableRecord
  2
Layer3 - TEXT (transparent)
 70
     0
 62
    50
  6
Continuous
370
    -3
390
F
347
EE
348
0
1001
AcAecLayerStandard
1000

1000

1001
AcCmTransparency
1071
        0
  0
LAYER
  5
64988
330
2
100
AcDbSymbolTableRecord
100
AcDbLayerTableRecord
  2
Chip
 70
     0
 62
     1
  6
Continuous
290
     0
370
    -3
390
F
347
EE
348
0
1001
AcAecLayerStandard
1000

1000

  0
LAYER
  5
8A90B
102
{ACAD_XDICTIONARY
360
8A90C
102
}
330
2
100
AcDbSymbolTableRecord
100
AcDbLayerTableRecord
  2
fluid
 70
     0
 62
     4
  6
Continuous
370
    -3
390
F
347
EE
348
0
1001
AcAecLayerStandard
1000

1000

  0
LAYER
  5
8A90D
102
{ACAD_XDICTIONARY
360
8A90E
102
}
330
2
100
AcDbSymbolTableRecord
100
AcDbLayerTableRecord
  2
insets
 70
     0
 62
    30
  6
Continuous
370
    -3
390
F
347
EE
348
0
1001
AcAecLayerStandard
1000

1000

  0
LAYER
  5
8A90F
102
{ACAD_XDICTIONARY
360
8A910
102
}
330
2
100
AcDbSymbolTableRecord
100
AcDbLayerTableRecord
  2
Filters
 70
     0
 62
    10
  6
Continuous
370
     0
390
F
347
EE
348
0
  0
LAYER
  5
9387C
330
2
100
AcDbSymbolTableRecord
100
AcDbLayerTableRecord
  2
Layer1
 70
     0
 62
    90
  6
Continuous
370
    -3
390
F
347
EE
348
0
1001
AcAecLayerStandard
1000

1000

1001
AcCmTransparency
1071
        0
  0
LAYER
  5
1CBA7A
330
2
100
AcDbSymbolTableRecord
100
AcDbLayerTableRecord
  2
fill
 70
     0
 62
     7
  6
Continuous
370
    -3
390
F
347
EE
348
0
  0
ENDTAB
  0
TABLE
  2
STYLE
  5
3
330
0
100
AcDbSymbolTable
 70
     3
  0
STYLE
  5
11
330
3
100
AcDbSymbolTableRecord
100
AcDbTextStyleTableRecord
  2
Standard
 70
     0
 40
10000.0
 41
1.0
 50
0.0
 71
     0
 42
33.5708
  3
arial.ttf
  4

1001
ACAD
1000
Arial
1071
       34
  0
STYLE
  5
1E7E
330
3
100
AcDbSymbolTableRecord
100
AcDbTextStyleTableRecord
  2
um
 70
     0
 40
0.1
 41
1.0
 50
0.0
 71
     0
 42
0.1
  3
arial.ttf
  4

1001
ACAD
1000
Arial
1071
       34
  0
STYLE
  5
884E1
330
3
100
AcDbSymbolTableRecord
100
AcDbTextStyleTableRecord
  2
iso
 70
     0
 40
0.0
 41
1.0
 50
0.0
 71
     0
 42
1.0
  3
iso
  4

  0
ENDTAB
  0
TABLE
  2
VIEW
  5
6
330
0
100
AcDbSymbolTable
 70
     0
  0
ENDTAB
  0
TABLE
  2
UCS
  5
7
330
0
100
AcDbSymbolTable
 70
     0
  0
ENDTAB
  0
TABLE
  2
APPID
  5
9
330
0
100
AcDbSymbolTable
 70
    19
  0
APPID
  5
12
330
9
100
AcDbSymbolTableRecord
100
AcDbRegAppTableRecord
  2
ACAD
 70
     0
  0
APPID
  5
9E
330
9
100
AcDbSymbolTableRecord
100
AcDbRegAppTableRecord
  2
ACAD_PSEXT
 70
     0
  0
APPID
  5
133
330
9
100
AcDbSymbolTableRecord
100
AcDbRegAppTableRecord
  2
AcadAnnoPO
 70
     0
  0
APPID
  5
134
330
9
100
AcDbSymbolTableRecord
100
AcDbRegAppTableRecord
  2
AcadAnnotative
 70
     0
  0
APPID
  5
135
330
9
100
AcDbSymbolTableRecord
100
AcDbRegAppTableRecord
  2
ACAD_DSTYLE_DIMJAG
 70
     0
  0
APPID
  5
136
330
9
100
AcDbSymbolTableRecord
100
AcDbRegAppTableRecord
  2
ACAD_DSTYLE_DIMTALN
 70
     0
  0
APPID
  5
165
330
9
100
AcDbSymbolTableRecord
100
AcDbRegAppTableRecord
  2
ACAD_MLEADERVER
 70
     0
  0
APPID
  5
217
330
9
100
AcDbSymbolTableRecord
100
AcDbRegAppTableRecord
  2
ACAD_NAV_VCDISPLAY
 70
     0
  0
APPID
  5
22F
330
9
100
AcDbSymbolTableRecord
100
AcDbRegAppTableRecord
  2
ACAD_EXEMPT_FROM_CAD_STANDARDS
 70
     0
  0
APPID
  5
23A
330
9
100
AcDbSymbolTableRecord
100
AcDbRegAppTableRecord
  2
AcAecLayerStandard
 70
     0
  0
APPID
  5
23B
330
9
100
AcDbSymbolTableRecord
100
AcDbRegAppTableRecord
  2
AcCmTransparency
 70
     0
  0
APPID
  5
19B9
330
9
100
AcDbSymbolTableRecord
100
AcDbRegAppTableRecord
  2
ACAD_DSTYLE_DIMRADIAL_EXTENSION
 70
     0
  0
APPID
  5
1E7D
330
9
100
AcDbSymbolTableRecord
100
AcDbRegAppTableRecord
  2
ACAD_DSTYLE_DIMBREAK
 70
     0
  0
APPID
  5
38AAC
330
9
100
AcDbSymbolTableRecord
100
AcDbRegAppTableRecord
  2
AcDbBlockRepETag
 70
     0
  0
APPID
  5
3DF13
330
9
100
AcDbSymbolTableRecord
100
AcDbRegAppTableRecord
  2
PLOTTRANSPARENCY
 70
     0
  0
APPID
  5
6D9B2
330
9
100
AcDbSymbolTableRecord
100
AcDbRegAppTableRecord
  2
GradientColor1ACI
 70
     0
  0
APPID
  5
6D9B3
330
9
100
AcDbSymbolTableRecord
100
AcDbRegAppTableRecord
  2
GradientColor2ACI
 70
     0
  0
APPID
  5
8A904
330
9
100
AcDbSymbolTableRecord
100
AcDbRegAppTableRecord
  2
AcDbDynamicBlockTrueName2
 70
     0
  0
APPID
  5
8A905
330
9
100
AcDbSymbolTableRecord
100
AcDbRegAppTableRecord
  2
AcDbDynamicBlockGUID
 70
     0
  0
ENDTAB
  0
TABLE
  2
DIMSTYLE
  5
A
330
0
100
AcDbSymbolTable
 70
     4
100
AcDbDimStyleTable
 71
     2
340
1E7F
340
1B0
  0
DIMSTYLE
105
1B0
330
A
100
AcDbSymbolTableRecord
100
AcDbDimStyleTableRecord
  2
Standard
 70
     0
340
11
  0
DIMSTYLE
105
1E7F
330
A
100
AcDbSymbolTableRecord
100
AcDbDimStyleTableRecord
  2
um
 70
     0
140
0.1
340
1E7E
1001
ACAD_DSTYLE_DIMBREAK
1070
   391
1040
3.75
1001
ACAD_DSTYLE_DIMJAG
1070
   388
1040
1.5
1001
ACAD_DSTYLE_DIMTALN
1070
   392
1070
     0
  0
DIMSTYLE
105
38AAB
330
A
100
AcDbSymbolTableRecord
100
AcDbDimStyleTableRecord
  2
ISO-25
 70
     0
 41
2.5
 42
0.625
 43
3.75
 44
1.25
 73
     0
 74
     0
 77
     1
 78
     8
140
2.5
141
2.5
143
0.03937007874016
147
0.625
171
     3
172
     1
271
     2
272
     2
274
     3
278
    44
283
     0
284
     8
340
11
  0
DIMSTYLE
105
62D36
330
A
100
AcDbSymbolTableRecord
100
AcDbDimStyleTableRecord
  2
Annotative
 70
     0
 40
0.0
 41
2.5
 42
0.625
 43
3.75
 44
1.25
 73
     0
 74
     0
 77
     1
 78
     8
140
2.5
141
2.5
143
0.03937007874016
147
0.625
171
     3
172
     1
271
     2
272
     2
274
     3
278
    44
283
     0
284
     8
340
11
1001
AcadAnnotative
1000
AnnotativeData
1002
{
1070
     1
1070
     1
1002
}
1001
ACAD_DSTYLE_DIMJAG
1070
   388
1040
1.5
1001
ACAD_DSTYLE_DIMTALN
1070
   392
1070
     0
  0
ENDTAB
  0
TABLE
  2
BLOCK_RECORD
  5
1
330
0
100
AcDbSymbolTable
 70
    44
  0
BLOCK_RECORD
  5
1F
102
{ACAD_XDICTIONARY
360
1CE
102
}
330
1
100
AcDbSymbolTableRecord
100
AcDbBlockTableRecord
  2
*Model_Space
340
22
 70
     0
280
     1
281
     0
  0
BLOCK_RECORD
  5
D6
330
1
100
AcDbSymbolTableRecord
100
AcDbBlockTableRecord
  2
*Paper_Space
340
D7
 70
     0
280
     1
281
     0
  0
BLOCK_RECORD
  5
D2
330
1
100
AcDbSymbolTableRecord
100
AcDbBlockTableRecord
  2
*Paper_Space0
340
D3
 70
     0
280
     1
281
     0
  0
BLOCK_RECORD
  5
38E1F
102
{ACAD_XDICTIONARY
360
38E7C
102
}
330
1
100
AcDbSymbolTableRecord
100
AcDbBlockTableRecord
  2
A$C0CB2712C
340
0
 70
     4
280
     1
281
     0
  0
BLOCK_RECORD
  5
4BA9E
102
{ACAD_XDICTIONARY
360
4BAA0
102
}
330
1
100
AcDbSymbolTableRecord
100
AcDbBlockTableRecord
  2
A$C120208A5
340
0
 70
     4
280
     1
281
     0
  0
BLOCK_RECORD
  5
62524
102
{ACAD_XDICTIONARY
360
62526
102
}
330
1
100
AcDbSymbolTableRecord
100
AcDbBlockTableRecord
  2
A$C11BA1704
340
0
 70
     4
280
     1
281
     0
  0
BLOCK_RECORD
  5
63EAC
330
1
100
AcDbSymbolTableRecord
100
AcDbBlockTableRecord
  2
filter block
340
0
102
{BLKREFS
331
645EE
331
645EF
331
645F0
331
645F1
331
645F2
331
645F3
331
645F4
331
645F5
331
645F6
331
645F7
331
645F8
331
645F9
331
645FA
331
645FB
331
645FC
331
645FD
331
645FE
331
645FF
331
64600
331
64601
331
64602
331
64603
331
64604
331
64605
331
64606
331
64607
331
64608
331
64609
331
6460A
331
6460B
331
6460C
331
6460D
331
6460E
331
6460F
331
64610
331
64611
331
64612
331
64613
331
64614
331
64615
331
64616
331
64617
331
64618
331
64619
331
6461A
331
6461B
331
6461C
331
6461D
331
6461E
331
6461F
331
64622
331
64637
331
64638
331
64639
102
}
 70
    13
280
     1
281
     0
  0
BLOCK_RECORD
  5
63EB7
330
1
100
AcDbSymbolTableRecord
100
AcDbBlockTableRecord
  2
aqueous inlet 1
340
0
102
{BLKREFS
331
6496F
102
}
 70
    13
280
     1
281
     0
  0
BLOCK_RECORD
  5
64236
330
1
100
AcDbSymbolTableRecord
100
AcDbBlockTableRecord
  2
aqueous inlet2
340
0
102
{BLKREFS
331
64970
102
}
 70
    13
280
     1
281
     0
  0
BLOCK_RECORD
  5
645B5
330
1
100
AcDbSymbolTableRecord
100
AcDbBlockTableRecord
  2
bead inlet
340
0
102
{BLKREFS
331
64971
102
}
 70
    13
280
     1
281
     0
  0
BLOCK_RECORD
  5
64653
330
1
100
AcDbSymbolTableRecord
100
AcDbBlockTableRecord
  2
bead packing
340
0
102
{BLKREFS
331
64972
102
}
 70
    13
280
     1
281
     0
  0
BLOCK_RECORD
  5
64686
330
1
100
AcDbSymbolTableRecord
100
AcDbBlockTableRecord
  2
oil inlet
340
0
102
{BLKREFS
331
64973
102
}
 70
    13
280
     1
281
     0
  0
BLOCK_RECORD
  5
64939
330
1
100
AcDbSymbolTableRecord
100
AcDbBlockTableRecord
  2
outlet
340
0
102
{BLKREFS
331
64974
102
}
 70
    13
280
     1
281
     0
  0
BLOCK_RECORD
  5
6495D
330
1
100
AcDbSymbolTableRecord
100
AcDbBlockTableRecord
  2
chip
340
0
102
{BLKREFS
331
64981
331
64982
331
64983
331
64984
331
64985
331
64986
102
}
 70
    13
280
     1
281
     0
  0
BLOCK_RECORD
  5
64976
330
1
100
AcDbSymbolTableRecord
100
AcDbBlockTableRecord
  2
Heading
340
0
102
{BLKREFS
331
64980
102
}
 70
    13
280
     1
281
     0
  0
BLOCK_RECORD
  5
6497C
330
1
100
AcDbSymbolTableRecord
100
AcDbBlockTableRecord
  2
Chip3
340
0
 70
    13
280
     1
281
     0
  0
BLOCK_RECORD
  5
86368
102
{ACAD_REACTORS
330
88490
102
}
330
1
100
AcDbSymbolTableRecord
100
AcDbBlockTableRecord
  2
*U14
340
0
102
{BLKREFS
331
86370
331
86371
331
86372
331
86373
331
86374
331
86375
331
86376
331
86377
331
86378
331
86379
331
8637A
331
8637B
331
8637C
331
8637D
331
8637E
331
8637F
331
86380
331
86381
331
86382
331
86383
331
86384
331
86385
331
86386
331
86387
331
86388
331
86389
331
8638A
331
8638B
331
8638C
331
8638D
331
8638E
331
8638F
331
86390
331
86391
331
8636E
331
8636F
102
}
 70
     0
280
     1
281
     0
  0
BLOCK_RECORD
  5
8636C
102
{ACAD_REACTORS
330
8848F
102
}
330
1
100
AcDbSymbolTableRecord
100
AcDbBlockTableRecord
  2
*U15
340
0
102
{BLKREFS
331
86845
102
}
 70
     0
280
     1
281
     1
  0
BLOCK_RECORD
  5
86393
102
{ACAD_REACTORS
330
88498
102
}
330
1
100
AcDbSymbolTableRecord
100
AcDbBlockTableRecord
  2
*U16
340
0
102
{BLKREFS
331
86399
331
8639A
331
8639B
331
8639C
331
8639D
331
8639E
331
8639F
331
863A0
331
863A1
331
863A2
331
863A3
331
863A4
331
863A5
331
863A6
331
863A7
331
863A8
331
863A9
331
863AA
331
863AB
331
863AC
331
863AD
331
863AE
331
863AF
331
863B0
331
863B1
331
863B2
331
863B3
331
863B4
331
863B5
331
863B6
331
863B7
331
863B8
331
863B9
331
863BA
331
863BB
331
863BC
331
863BD
331
863BE
331
863BF
331
863C0
102
}
 70
     0
280
     1
281
     0
  0
BLOCK_RECORD
  5
86397
102
{ACAD_REACTORS
330
88497
102
}
330
1
100
AcDbSymbolTableRecord
100
AcDbBlockTableRecord
  2
*U17
340
0
102
{BLKREFS
331
86AA1
102
}
 70
     0
280
     1
281
     1
  0
BLOCK_RECORD
  5
863C2
102
{ACAD_REACTORS
330
884A0
102
}
330
1
100
AcDbSymbolTableRecord
100
AcDbBlockTableRecord
  2
*U18
340
0
102
{BLKREFS
331
863C8
331
863C9
331
863CA
331
863CB
331
863CC
331
863CD
331
863CE
331
863CF
331
863D0
331
863D1
331
863D2
331
863D3
331
863D4
331
863D5
331
863D6
331
863D7
331
863D8
331
863D9
331
863DA
102
}
 70
     0
280
     1
281
     0
  0
BLOCK_RECORD
  5
863C6
102
{ACAD_REACTORS
330
8849F
102
}
330
1
100
AcDbSymbolTableRecord
100
AcDbBlockTableRecord
  2
*U19
340
0
102
{BLKREFS
331
8825D
102
}
 70
     0
280
     1
281
     1
  0
BLOCK_RECORD
  5
863DC
102
{ACAD_REACTORS
330
884A8
102
}
330
1
100
AcDbSymbolTableRecord
100
AcDbBlockTableRecord
  2
*U20
340
0
102
{BLKREFS
331
863E2
331
863E3
331
863E4
331
863E5
331
863E6
331
863E7
331
863E8
331
863E9
331
863EA
331
863EB
331
863EC
331
863ED
331
863EE
331
863EF
331
863F0
331
863F1
331
863F2
331
863F3
331
863F4
102
}
 70
     0
280
     1
281
     0
  0
BLOCK_RECORD
  5
863E0
102
{ACAD_REACTORS
330
884A7
102
}
330
1
100
AcDbSymbolTableRecord
100
AcDbBlockTableRecord
  2
*U21
340
0
102
{BLKREFS
331
8825E
102
}
 70
     0
280
     1
281
     1
  0
BLOCK_RECORD
  5
863F6
102
{ACAD_REACTORS
330
884B0
102
}
330
1
100
AcDbSymbolTableRecord
100
AcDbBlockTableRecord
  2
*U22
340
0
102
{BLKREFS
331
863FC
331
863FD
331
863FE
331
863FF
331
86400
331
86401
331
86402
331
86403
331
86404
331
86405
331
86406
331
86407
331
86408
331
86409
331
8640A
331
8640B
331
8640C
331
8640D
331
8640E
102
}
 70
     0
280
     1
281
     0
  0
BLOCK_RECORD
  5
863FA
102
{ACAD_REACTORS
330
884AF
102
}
330
1
100
AcDbSymbolTableRecord
100
AcDbBlockTableRecord
  2
*U23
340
0
102
{BLKREFS
331
882AA
102
}
 70
     0
280
     1
281
     1
  0
BLOCK_RECORD
  5
86410
102
{ACAD_REACTORS
330
884B8
102
}
330
1
100
AcDbSymbolTableRecord
100
AcDbBlockTableRecord
  2
*U24
340
0
102
{BLKREFS
331
86416
331
86417
331
86418
331
86419
331
8641A
331
8641B
331
8641C
331
8641D
331
8641E
331
8641F
331
86420
331
86421
331
86422
331
86423
331
86424
331
86425
331
86426
331
86427
331
86428
102
}
 70
     0
280
     1
281
     0
  0
BLOCK_RECORD
  5
86414
102
{ACAD_REACTORS
330
884B7
102
}
330
1
100
AcDbSymbolTableRecord
100
AcDbBlockTableRecord
  2
*U25
340
0
102
{BLKREFS
331
882AB
102
}
 70
     0
280
     1
281
     1
  0
BLOCK_RECORD
  5
8642A
102
{ACAD_REACTORS
330
884C0
102
}
330
1
100
AcDbSymbolTableRecord
100
AcDbBlockTableRecord
  2
*U26
340
0
102
{BLKREFS
331
86430
331
86431
331
86432
331
86433
331
86434
331
86435
331
86436
331
86437
331
86438
331
86439
331
8643A
331
8643B
331
8643C
331
8643D
331
8643E
331
8643F
331
86440
331
86441
331
86442
102
}
 70
     0
280
     1
281
     0
  0
BLOCK_RECORD
  5
8642E
102
{ACAD_REACTORS
330
884BF
102
}
330
1
100
AcDbSymbolTableRecord
100
AcDbBlockTableRecord
  2
*U27
340
0
102
{BLKREFS
331
882FF
102
}
 70
     0
280
     1
281
     1
  0
BLOCK_RECORD
  5
86444
102
{ACAD_REACTORS
330
884C8
102
}
330
1
100
AcDbSymbolTableRecord
100
AcDbBlockTableRecord
  2
*U28
340
0
102
{BLKREFS
331
86450
331
86451
331
86452
331
86453
331
86454
331
86455
331
86456
331
86457
331
86458
331
86459
331
8645A
331
8645B
331
8645C
331
8644A
331
8644B
331
8644C
331
8644D
331
8644E
331
8644F
102
}
 70
     0
280
     1
281
     0
  0
BLOCK_RECORD
  5
86448
102
{ACAD_REACTORS
330
884C7
102
}
330
1
100
AcDbSymbolTableRecord
100
AcDbBlockTableRecord
  2
*U29
340
0
102
{BLKREFS
331
88300
102
}
 70
     0
280
     1
281
     1
  0
BLOCK_RECORD
  5
8645E
102
{ACAD_REACTORS
330
884D0
102
}
330
1
100
AcDbSymbolTableRecord
100
AcDbBlockTableRecord
  2
*U30
340
0
102
{BLKREFS
331
86464
331
86465
331
86466
331
86467
331
86468
331
86469
331
8646A
331
8646B
331
8646C
331
8646D
331
8646E
331
8646F
331
86470
331
86471
331
86472
331
86473
331
86474
331
86475
331
86476
102
}
 70
     0
280
     1
281
     0
  0
BLOCK_RECORD
  5
86462
102
{ACAD_REACTORS
330
884CF
102
}
330
1
100
AcDbSymbolTableRecord
100
AcDbBlockTableRecord
  2
*U31
340
0
102
{BLKREFS
331
88343
102
}
 70
     0
280
     1
281
     1
  0
BLOCK_RECORD
  5
86478
102
{ACAD_REACTORS
330
884D8
102
}
330
1
100
AcDbSymbolTableRecord
100
AcDbBlockTableRecord
  2
*U32
340
0
102
{BLKREFS
331
8647E
331
8647F
331
86480
331
86481
331
86482
331
86483
331
86484
331
86485
331
86486
331
86487
331
86488
331
86489
331
8648A
331
8648B
331
8648C
331
8648D
331
8648E
331
8648F
331
86490
102
}
 70
     0
280
     1
281
     0
  0
BLOCK_RECORD
  5
8647C
102
{ACAD_REACTORS
330
884D7
102
}
330
1
100
AcDbSymbolTableRecord
100
AcDbBlockTableRecord
  2
*U33
340
0
102
{BLKREFS
331
88344
102
}
 70
     0
280
     1
281
     1
  0
BLOCK_RECORD
  5
8649C
102
{ACAD_XDICTIONARY
360
88487
102
}
330
1
100
AcDbSymbolTableRecord
100
AcDbBlockTableRecord
  2
TomKam UCam 20180201
340
0
 70
     4
280
     1
281
     0
1001
AcDbDynamicBlockTrueName2
1000
TomKam UCam 20180201
1001
AcDbDynamicBlockGUID
1000
{60226E6B-2ADB-1048-BC24-C548F7BAC6EE}
  0
BLOCK_RECORD
  5
A61B9
102
{ACAD_XDICTIONARY
360
A61BB
102
}
330
1
100
AcDbSymbolTableRecord
100
AcDbBlockTableRecord
  2
A$C5F295693
340
0
 70
     4
280
     1
281
     0
  0
BLOCK_RECORD
  5
D8FDA
102
{ACAD_XDICTIONARY
360
D8FDC
102
}
330
1
100
AcDbSymbolTableRecord
100
AcDbBlockTableRecord
  2
A$C0BD171D3
340
0
 70
     4
280
     1
281
     0
  0
BLOCK_RECORD
  5
19C602
102
{ACAD_XDICTIONARY
360
19C689
102
}
330
1
100
AcDbSymbolTableRecord
100
AcDbBlockTableRecord
  2
A$Cb2430a04
340
0
 70
     4
280
     1
281
     0
  0
BLOCK_RECORD
  5
19C76C
102
{ACAD_XDICTIONARY
360
19C7AE
102
}
330
1
100
AcDbSymbolTableRecord
100
AcDbBlockTableRecord
  2
A$C0663a02d
340
0
 70
     4
280
     1
281
     0
  0
BLOCK_RECORD
  5
1A4084
102
{ACAD_XDICTIONARY
360
1A40AE
102
}
330
1
100
AcDbSymbolTableRecord
100
AcDbBlockTableRecord
  2
A$C7D45336C
340
0
 70
     4
280
     1
281
     0
  0
BLOCK_RECORD
  5
2795B5
102
{ACAD_XDICTIONARY
360
279839
102
}
330
1
100
AcDbSymbolTableRecord
100
AcDbBlockTableRecord
  2
A$C2F8406D9
340
0
 70
     4
280
     1
281
     0
  0
BLOCK_RECORD
  5
2C94B7
102
{ACAD_XDICTIONARY
360
2C94BB
102
}
330
1
100
AcDbSymbolTableRecord
100
AcDbBlockTableRecord
  2
A$C5675446A
340
0
 70
     4
280
     1
281
     0
  0
BLOCK_RECORD
  5
2E4F58
102
{ACAD_XDICTIONARY
360
2E7631
102
}
330
1
100
AcDbSymbolTableRecord
100
AcDbBlockTableRecord
  2
TomKam UCam 20200109
340
0
 70
     4
280
     1
281
     0
  0
ENDTAB
  0
ENDSEC
  0
SECTION
  2
BLOCKS
  0
BLOCK
  5
20
330
1F
100
AcDbEntity
  8
0
100
AcDbBlockBegin
  2
*Model_Space
 70
     0
 10
0.0
 20
0.0
 30
0.0
  3
*Model_Space
  1

  0
ENDBLK
  5
21
330
1F
100
AcDbEntity
  8
0
100
AcDbBlockEnd
  0
BLOCK
  5
D8
330
D6
100
AcDbEntity
 67
     1
  8
0
100
AcDbBlockBegin
  2
*Paper_Space
 70
     0
 10
0.0
 20
0.0
 30
0.0
  3
*Paper_Space
  1

  0
ENDBLK
  5
D9
330
D6
100
AcDbEntity
 67
     1
  8
0
100
AcDbBlockEnd
  0
BLOCK
  5
D4
330
D2
100
AcDbEntity
 67
     1
  8
0
100
AcDbBlockBegin
  2
*Paper_Space0
 70
     0
 10
0.0
 20
0.0
 30
0.0
  3
*Paper_Space0
  1

  0
VIEWPORT
  5
353CE
102
{ACAD_XDICTIONARY
360
353CF
102
}
330
D2
100
AcDbEntity
 67
     1
  8
0
348
F5
100
AcDbViewport
 10
53.94936359928816
 20
75.39787986401106
 30
0.0
 40
1266.184575037997
 41
498.3006448353598
 68
     0
 69
     0
 12
53.94936359928816
 22
75.39787986401106
 13
0.0
 23
0.0
 14
10.0
 24
10.0
 15
10.0
 25
10.0
 16
0.0
 26
0.0
 36
1.0
 17
0.0
 27
0.0
 37
0.0
 42
50.0
 43
0.0
 44
0.0
 45
498.3006448353598
 50
0.0
 51
0.0
 72
  1000
 90
   819232
  1

281
     0
 71
     1
 74
     0
110
0.0
120
0.0
130
0.0
111
1.0
121
0.0
131
0.0
112
0.0
122
1.0
132
0.0
 79
     0
146
0.0
170
     0
 61
     5
292
     1
282
     1
141
0.0
142
0.0
 63
   250
421
  3355443
  0
VIEWPORT
  5
353D2
102
{ACAD_XDICTIONARY
360
353D3
102
}
330
D2
100
AcDbEntity
 67
     1
  8
Defpoints
348
F5
100
AcDbViewport
 10
128.5
 20
97.5
 30
0.0
 40
205.6
 41
156.0
 68
     0
 69
     0
 12
-0.0000000000000284
 22
180.0
 13
0.0
 23
0.0
 14
10.0
 24
10.0
 15
10.0
 25
10.0
 16
0.0000000000003268
 26
0.0
 36
1482.487684425891
 17
120.0
 27
0.0
 37
0.1000000014901161
 42
50.0
 43
0.0
 44
0.0
 45
363.7696335078535
 50
0.0
 51
0.000000000000009
 72
  1000
 90
   819808
  1

281
     0
 71
     1
 74
     0
110
0.0
120
0.0
130
0.0
111
1.0
121
0.0
131
0.0
112
0.0
122
1.0
132
0.0
 79
     0
146
0.0
170
     0
 61
     5
292
     1
282
     1
141
0.0
142
0.0
 63
   250
421
  3355443
  0
LWPOLYLINE
  5
1639A1
330
D2
100
AcDbEntity
 67
     1
  8
Layer3 (transparent)
100
AcDbPolyline
 90
        4
 70
     1
 43
0.0
 10
235.7775115765603
 20
69.19469905129838
 10
240.5775115765602
 20
69.19469905129838
 10
240.5775115765602
 20
66.79469905129845
 10
235.7775115765603
 20
66.79469905129845
  0
LWPOLYLINE
  5
1639A2
330
D2
100
AcDbEntity
 67
     1
  8
Layer3 (transparent)
100
AcDbPolyline
 90
        4
 70
     1
 43
0.0
 10
264.3775115765633
 20
69.19469905129838
 10
259.5775115765633
 20
69.19469905129838
 10
259.5775115765633
 20
66.79469905129841
 10
264.3775115765633
 20
66.79469905129841
  0
MTEXT
  5
1639A3
330
D2
100
AcDbEntity
 67
     1
  8
Layer3 (transparent)
100
AcDbMText
 10
214.7725288587738
 20
89.61535788236821
 30
0.0
 40
0.5
 41
8918.317307220888
 46
0.0
 71
     1
 72
     5
  1
16{\fArial|b0|i0|c238|p34; um }FF \P{\fArial|b0|i0|c238|p34;no} serpentine
 11
-0.0000000000000002
 21
-1.0
 31
0.0
 73
     1
 44
1.0
101
Embedded Object
 70
     1
 10
-0.0000000000000002
 20
-1.0
 30
0.0
 11
214.7725288587738
 21
89.61535788236821
 31
0.0
 40
8918.317307220888
 41
0.0
 42
4.157912687585266
 43
1.47419281491587
 71
     2
 72
     1
 44
8918.317307220888
 45
12.5
 73
     0
 74
     0
 46
0.0
  0
LINE
  5
1639A4
330
D2
100
AcDbEntity
 67
     1
  8
Layer3 (transparent)
100
AcDbLine
 10
209.668315709708
 20
84.78922110412392
 30
0.0
 11
209.668315709708
 21
84.78922110412392
 31
0.0
  0
LWPOLYLINE
  5
1639A5
330
D2
100
AcDbEntity
 67
     1
  8
Layer3 (transparent)
370
    90
100
AcDbPolyline
 90
        5
 70
     1
 43
0.0
 10
209.6933548058037
 20
85.09937461160776
 10
209.6933548058037
 20
85.14937461160704
 10
209.6533548058038
 20
85.14937461160704
 10
209.6533548058038
 20
85.14937461160704
 10
209.6533548058038
 20
85.09937461160776
  0
LWPOLYLINE
  5
1639A6
330
D2
100
AcDbEntity
 67
     1
  8
Layer3 (transparent)
370
    90
100
AcDbPolyline
 90
        5
 70
     1
 43
0.0
 10
209.6933548058037
 20
84.97937461160697
 10
209.6933548058037
 20
85.02937461160717
 10
209.6533548058038
 20
85.02937461160717
 10
209.6533548058038
 20
85.02937461160717
 10
209.6533548058038
 20
84.97937461160697
  0
LWPOLYLINE
  5
1639A7
330
D2
100
AcDbEntity
 67
     1
  8
Layer3 (transparent)
370
    90
100
AcDbPolyline
 90
        5
 70
     1
 43
0.0
 10
209.6933548058037
 20
84.85937461160707
 10
209.6933548058037
 20
84.90937461160726
 10
209.6533548058038
 20
84.90937461160726
 10
209.6533548058038
 20
84.90937461160726
 10
209.6533548058038
 20
84.85937461160707
  0
LWPOLYLINE
  5
1639A8
330
D2
100
AcDbEntity
 67
     1
  8
Layer3 (transparent)
370
    90
100
AcDbPolyline
 90
        5
 70
     1
 43
0.0
 10
209.6833548058038
 20
87.99512981820631
 10
209.6833548058038
 20
88.0451298182065
 10
209.6433548058037
 20
88.0451298182065
 10
209.6433548058037
 20
88.0451298182065
 10
209.6433548058037
 20
87.99512981820631
  0
LWPOLYLINE
  5
1639A9
330
D2
100
AcDbEntity
 67
     1
  8
Layer3 (transparent)
370
    90
100
AcDbPolyline
 90
        5
 70
     1
 43
0.0
 10
209.6833548058038
 20
87.87512981820645
 10
209.6833548058038
 20
87.92512981820662
 10
209.6433548058037
 20
87.92512981820662
 10
209.6433548058037
 20
87.92512981820662
 10
209.6433548058037
 20
87.87512981820645
  0
LWPOLYLINE
  5
1639AA
330
D2
100
AcDbEntity
 67
     1
  8
Layer3 (transparent)
370
    90
100
AcDbPolyline
 90
        5
 70
     1
 43
0.0
 10
209.6833548058038
 20
87.75512981820654
 10
209.6833548058038
 20
87.8051298182067
 10
209.6433548058037
 20
87.8051298182067
 10
209.6433548058037
 20
87.8051298182067
 10
209.6433548058037
 20
87.75512981820654
  0
LWPOLYLINE
  5
1639AB
330
D2
100
AcDbEntity
 67
     1
  8
Layer3 (transparent)
370
    90
100
AcDbPolyline
 90
        5
 70
     1
 43
0.0
 10
209.6940942721181
 20
82.44390249156408
 10
209.6940942721181
 20
82.49390249156428
 10
209.654094272118
 20
82.49390249156428
 10
209.654094272118
 20
82.49390249156428
 10
209.654094272118
 20
82.44390249156408
  0
LWPOLYLINE
  5
1639AC
330
D2
100
AcDbEntity
 67
     1
  8
Layer3 (transparent)
370
    90
100
AcDbPolyline
 90
        3
 70
     1
 43
0.0
 10
210.2438428490236
 20
82.86548615844319
 10
210.0280281671583
 20
82.7766476323927
 10
210.028697920917
 20
83.08157826145587
  0
LWPOLYLINE
  5
1639AD
330
D2
100
AcDbEntity
 67
     1
  8
Layer3 (transparent)
370
    90
100
AcDbPolyline
 90
        3
 70
     1
 43
0.0
 10
210.3235668932193
 20
82.94486075624034
 10
210.1084219651251
 20
83.16095285927209
 10
210.4133525940705
 20
83.16028310553653
  0
LWPOLYLINE
  5
1639AE
330
D2
100
AcDbEntity
 67
     1
  8
Layer3 (transparent)
370
    90
100
AcDbPolyline
 90
        3
 70
     1
 43
0.0
 10
209.7001060891978
 20
82.86668042924565
 10
209.9161981922909
 20
83.08182535735292
 10
209.9155284384571
 20
82.77689472833797
  0
LWPOLYLINE
  5
1639AF
330
D2
100
AcDbEntity
 67
     1
  8
Layer3 (transparent)
370
    90
100
AcDbPolyline
 90
        3
 70
     1
 43
0.0
 10
209.5318929653605
 20
83.16221915540561
 10
209.8368235944803
 20
83.16154940161002
 10
209.620731491438
 20
82.94640447341633
  0
LWPOLYLINE
  5
1639B0
330
D2
100
AcDbEntity
 67
     1
  8
Layer3 (transparent)
370
    90
100
AcDbPolyline
 90
        3
 70
     1
 43
0.0
 10
209.5321400613072
 20
83.27471888402618
 10
209.6219257622332
 20
83.49014123327329
 10
209.8370706904147
 20
83.27404913021245
  0
LWPOLYLINE
  5
1639B1
330
D2
100
AcDbEntity
 67
     1
  8
Layer3 (transparent)
370
    90
100
AcDbPolyline
 90
        3
 70
     1
 43
0.0
 10
209.9167947346105
 20
83.35342372800957
 10
209.7016498064167
 20
83.56951583105226
 10
209.917464488294
 20
83.65835435712183
  0
LWPOLYLINE
  5
1639B2
330
D2
100
AcDbEntity
 67
     1
  8
Layer3 (transparent)
370
    90
100
AcDbPolyline
 90
        3
 70
     1
 43
0.0
 10
210.0292944632367
 20
83.35317663211251
 10
210.0299642169953
 20
83.65810726117567
 10
210.2453865662426
 20
83.56832156024982
  0
LWPOLYLINE
  5
1639B3
330
D2
100
AcDbEntity
 67
     1
  8
Layer3 (transparent)
370
    90
100
AcDbPolyline
 90
        3
 70
     1
 43
0.0
 10
210.1086690609966
 20
83.27345258794091
 10
210.3247611640024
 20
83.48859751607822
 10
210.413599690017
 20
83.27278283415713
  0
LWPOLYLINE
  5
1639B4
330
D2
100
AcDbEntity
 67
     1
  8
Layer3 (transparent)
370
    90
100
AcDbPolyline
 90
        3
 70
     1
 43
0.0
 10
210.2431033827093
 20
85.52135044817848
 10
210.0272887008439
 20
85.43251192212798
 10
210.0279584546027
 20
85.73744255119114
  0
LWPOLYLINE
  5
1639B5
330
D2
100
AcDbEntity
 67
     1
  8
Layer3 (transparent)
370
    90
100
AcDbPolyline
 90
        3
 70
     1
 43
0.0
 10
210.322827426905
 20
85.60072504597561
 10
210.1076824988107
 20
85.81681714900739
 10
210.412613127756
 20
85.8161473952718
  0
LWPOLYLINE
  5
1639B6
330
D2
100
AcDbEntity
 67
     1
  8
Layer3 (transparent)
370
    90
100
AcDbPolyline
 90
        3
 70
     1
 43
0.0
 10
209.6993666228833
 20
85.52254471898093
 10
209.9154587259765
 20
85.73768964708822
 10
209.9147889721427
 20
85.43275901807325
  0
LWPOLYLINE
  5
1639B7
330
D2
100
AcDbEntity
 67
     1
  8
Layer3 (transparent)
370
    90
100
AcDbPolyline
 90
        3
 70
     1
 43
0.0
 10
209.5311534990459
 20
85.8180834451409
 10
209.8360841281659
 20
85.81741369134531
 10
209.6199920251236
 20
85.6022687631516
  0
LWPOLYLINE
  5
1639B8
330
D2
100
AcDbEntity
 67
     1
  8
Layer3 (transparent)
370
    90
100
AcDbPolyline
 90
        3
 70
     1
 43
0.0
 10
209.5314005949928
 20
85.93058317376152
 10
209.6211862959187
 20
86.1460055230086
 10
209.8363312241003
 20
85.92991341994773
  0
LWPOLYLINE
  5
1639B9
330
D2
100
AcDbEntity
 67
     1
  8
Layer3 (transparent)
370
    90
100
AcDbPolyline
 90
        3
 70
     1
 43
0.0
 10
209.916055268296
 20
86.00928801774486
 10
209.700910340102
 20
86.22538012078754
 10
209.9167250219796
 20
86.31421864685714
  0
LWPOLYLINE
  5
1639BA
330
D2
100
AcDbEntity
 67
     1
  8
Layer3 (transparent)
370
    90
100
AcDbPolyline
 90
        3
 70
     1
 43
0.0
 10
210.0285549969222
 20
86.0090409218478
 10
210.0292247506809
 20
86.31397155091097
 10
210.2446470999282
 20
86.22418584998511
  0
LWPOLYLINE
  5
1639BB
330
D2
100
AcDbEntity
 67
     1
  8
Layer3 (transparent)
370
    90
100
AcDbPolyline
 90
        3
 70
     1
 43
0.0
 10
210.1079295946821
 20
85.9293168776762
 10
210.3240216976878
 20
86.14446180581351
 10
210.4128602237025
 20
85.92864712389244
  0
LWPOLYLINE
  5
1639BC
330
D2
100
AcDbEntity
 67
     1
  8
Layer3 (transparent)
370
    90
100
AcDbPolyline
 90
        3
 70
     1
 43
0.0
 10
210.2331033827093
 20
88.41710565477702
 10
210.017288700844
 20
88.32826712872654
 10
210.0179584546028
 20
88.6331977577897
  0
LWPOLYLINE
  5
1639BD
330
D2
100
AcDbEntity
 67
     1
  8
Layer3 (transparent)
370
    90
100
AcDbPolyline
 90
        3
 70
     1
 43
0.0
 10
210.3128274269049
 20
88.49648025257506
 10
210.0976824988106
 20
88.71257235560594
 10
210.4026131277559
 20
88.71190260187038
  0
LWPOLYLINE
  5
1639BE
330
D2
100
AcDbEntity
 67
     1
  8
Layer3 (transparent)
370
    90
100
AcDbPolyline
 90
        3
 70
     1
 43
0.0
 10
209.9054587259765
 20
88.63344485368676
 10
209.9047889721428
 20
88.32851422467182
 10
209.6893666228832
 20
88.41829992557947
  0
LWPOLYLINE
  5
1639BF
330
D2
100
AcDbEntity
 67
     1
  8
Layer3 (transparent)
370
    90
100
AcDbPolyline
 90
        3
 70
     1
 43
0.0
 10
209.5211534990461
 20
88.71383865173944
 10
209.826084128166
 20
88.71316889794476
 10
209.6099920251235
 20
88.49802396975107
  0
LWPOLYLINE
  5
1639C0
330
D2
100
AcDbEntity
 67
     1
  8
Layer3 (transparent)
370
    90
100
AcDbPolyline
 90
        3
 70
     1
 43
0.0
 10
209.5214005949929
 20
88.82633838036005
 10
209.6111862959188
 20
89.04176072960806
 10
209.8263312241004
 20
88.82566862654627
  0
LWPOLYLINE
  5
1639C1
330
D2
100
AcDbEntity
 67
     1
  8
Layer3 (transparent)
370
    90
100
AcDbPolyline
 90
        3
 70
     1
 43
0.0
 10
209.9060552682959
 20
88.90504322434342
 10
209.6909103401022
 20
89.1211353273861
 10
209.9067250219796
 20
89.2099738534557
  0
LWPOLYLINE
  5
1639C2
330
D2
100
AcDbEntity
 67
     1
  8
Layer3 (transparent)
370
    90
100
AcDbPolyline
 90
        3
 70
     1
 43
0.0
 10
210.0185549969222
 20
88.90479612844726
 10
210.0192247506809
 20
89.20972675751043
 10
210.2346470999282
 20
89.11994105658456
  0
LWPOLYLINE
  5
1639C3
330
D2
100
AcDbEntity
 67
     1
  8
Layer3 (transparent)
370
    90
100
AcDbPolyline
 90
        3
 70
     1
 43
0.0
 10
210.097929594682
 20
88.82507208427567
 10
210.314021697688
 20
89.04021701241296
 10
210.4028602237027
 20
88.82440233049189
  0
LWPOLYLINE
  5
1639C4
330
D2
100
AcDbEntity
 67
     1
  8
Layer3 (transparent)
370
    90
100
AcDbPolyline
 90
        4
 70
     1
 43
0.0
 10
209.7640942721181
 20
82.25390249156452
 10
209.7640942721181
 20
82.20390249156428
 10
209.8140942721182
 20
82.20390249156428
 10
209.8140942721182
 20
82.25390249156452
  0
LWPOLYLINE
  5
1639C5
330
D2
100
AcDbEntity
 67
     1
  8
Layer3 (transparent)
370
    90
100
AcDbPolyline
 90
        4
 70
     1
 43
0.0
 10
209.8240942721181
 20
82.25390249156452
 10
209.8240942721181
 20
82.20390249156428
 10
209.874094272118
 20
82.20390249156428
 10
209.874094272118
 20
82.25390249156452
  0
LWPOLYLINE
  5
1639C6
330
D2
100
AcDbEntity
 67
     1
  8
Layer3 (transparent)
370
    90
100
AcDbPolyline
 90
        4
 70
     1
 43
0.0
 10
209.8840942721181
 20
82.25390249156452
 10
209.8840942721181
 20
82.20390249156428
 10
209.9340942721182
 20
82.20390249156428
 10
209.9340942721182
 20
82.25390249156452
  0
LWPOLYLINE
  5
1639C7
330
D2
100
AcDbEntity
 67
     1
  8
Layer3 (transparent)
370
    90
100
AcDbPolyline
 90
        4
 70
     1
 43
0.0
 10
209.9440942721182
 20
82.25390249156452
 10
209.9440942721182
 20
82.20390249156428
 10
209.994094272118
 20
82.20390249156428
 10
209.994094272118
 20
82.25390249156452
  0
LWPOLYLINE
  5
1639C8
330
D2
100
AcDbEntity
 67
     1
  8
Layer3 (transparent)
370
    90
100
AcDbPolyline
 90
        4
 70
     1
 43
0.0
 10
210.0040942721181
 20
82.25390249156452
 10
210.0040942721181
 20
82.20390249156428
 10
210.054094272118
 20
82.20390249156428
 10
210.054094272118
 20
82.25390249156452
  0
LWPOLYLINE
  5
1639C9
330
D2
100
AcDbEntity
 67
     1
  8
Layer3 (transparent)
370
    90
100
AcDbPolyline
 90
        4
 70
     1
 43
0.0
 10
210.0640942721182
 20
82.25390249156452
 10
210.0640942721182
 20
82.20390249156428
 10
210.1140942721182
 20
82.20390249156428
 10
210.1140942721182
 20
82.25390249156452
  0
LWPOLYLINE
  5
1639CA
330
D2
100
AcDbEntity
 67
     1
  8
Layer3 (transparent)
370
    90
100
AcDbPolyline
 90
        4
 70
     1
 43
0.0
 10
210.1240942721181
 20
82.25390249156452
 10
210.1240942721181
 20
82.20390249156428
 10
210.174094272118
 20
82.20390249156428
 10
210.174094272118
 20
82.25390249156452
  0
LWPOLYLINE
  5
1639CB
330
D2
100
AcDbEntity
 67
     1
  8
Layer3 (transparent)
370
    90
100
AcDbPolyline
 90
        4
 70
     1
 43
0.0
 10
209.7390942721181
 20
82.31390249156399
 10
209.7390942721181
 20
82.26390249156471
 10
209.789094272118
 20
82.26390249156471
 10
209.789094272118
 20
82.31390249156399
  0
LWPOLYLINE
  5
1639CC
330
D2
100
AcDbEntity
 67
     1
  8
Layer3 (transparent)
370
    90
100
AcDbPolyline
 90
        4
 70
     1
 43
0.0
 10
209.7990942721181
 20
82.31390249156399
 10
209.7990942721181
 20
82.26390249156471
 10
209.8490942721181
 20
82.26390249156471
 10
209.8490942721181
 20
82.31390249156399
  0
LWPOLYLINE
  5
1639CD
330
D2
100
AcDbEntity
 67
     1
  8
Layer3 (transparent)
370
    90
100
AcDbPolyline
 90
        4
 70
     1
 43
0.0
 10
209.8590942721181
 20
82.31390249156399
 10
209.8590942721181
 20
82.26390249156471
 10
209.9090942721181
 20
82.26390249156471
 10
209.9090942721181
 20
82.31390249156399
  0
LWPOLYLINE
  5
1639CE
330
D2
100
AcDbEntity
 67
     1
  8
Layer3 (transparent)
370
    90
100
AcDbPolyline
 90
        4
 70
     1
 43
0.0
 10
209.9190942721182
 20
82.31390249156399
 10
209.9190942721182
 20
82.26390249156471
 10
209.9690942721181
 20
82.26390249156471
 10
209.9690942721181
 20
82.31390249156399
  0
LWPOLYLINE
  5
1639CF
330
D2
100
AcDbEntity
 67
     1
  8
Layer3 (transparent)
370
    90
100
AcDbPolyline
 90
        4
 70
     1
 43
0.0
 10
209.9790942721182
 20
82.31390249156399
 10
209.9790942721182
 20
82.26390249156471
 10
210.0290942721182
 20
82.26390249156471
 10
210.0290942721182
 20
82.31390249156399
  0
LWPOLYLINE
  5
1639D0
330
D2
100
AcDbEntity
 67
     1
  8
Layer3 (transparent)
370
    90
100
AcDbPolyline
 90
        4
 70
     1
 43
0.0
 10
210.0390942721181
 20
82.31390249156399
 10
210.0390942721181
 20
82.26390249156471
 10
210.089094272118
 20
82.26390249156471
 10
210.089094272118
 20
82.31390249156399
  0
LWPOLYLINE
  5
1639D1
330
D2
100
AcDbEntity
 67
     1
  8
Layer3 (transparent)
370
    90
100
AcDbPolyline
 90
        4
 70
     1
 43
0.0
 10
210.0990942721181
 20
82.31390249156399
 10
210.0990942721181
 20
82.26390249156471
 10
210.1490942721181
 20
82.26390249156471
 10
210.1490942721181
 20
82.31390249156399
  0
LWPOLYLINE
  5
1639D2
330
D2
100
AcDbEntity
 67
     1
  8
Layer3 (transparent)
370
    90
100
AcDbPolyline
 90
        4
 70
     1
 43
0.0
 10
210.1590942721181
 20
82.31390249156399
 10
210.1590942721181
 20
82.26390249156471
 10
210.2090942721181
 20
82.26390249156471
 10
210.2090942721181
 20
82.31390249156399
  0
LWPOLYLINE
  5
1639D3
330
D2
100
AcDbEntity
 67
     1
  8
Layer3 (transparent)
370
    90
100
AcDbPolyline
 90
        4
 70
     1
 43
0.0
 10
209.6790942721181
 20
82.4339024915648
 10
209.6790942721181
 20
82.38390249156461
 10
209.7290942721182
 20
82.38390249156461
 10
209.7290942721182
 20
82.4339024915648
  0
LWPOLYLINE
  5
1639D4
330
D2
100
AcDbEntity
 67
     1
  8
Layer3 (transparent)
370
    90
100
AcDbPolyline
 90
        4
 70
     1
 43
0.0
 10
209.7040942721182
 20
82.37390249156439
 10
209.7040942721182
 20
82.32390249156422
 10
209.754094272118
 20
82.32390249156422
 10
209.754094272118
 20
82.37390249156439
  0
LWPOLYLINE
  5
1639D5
330
D2
100
AcDbEntity
 67
     1
  8
Layer3 (transparent)
370
    90
100
AcDbPolyline
 90
        4
 70
     1
 43
0.0
 10
209.7640942721181
 20
82.37390249156439
 10
209.7640942721181
 20
82.32390249156422
 10
209.8140942721182
 20
82.32390249156422
 10
209.8140942721182
 20
82.37390249156439
  0
LWPOLYLINE
  5
1639D6
330
D2
100
AcDbEntity
 67
     1
  8
Layer3 (transparent)
370
    90
100
AcDbPolyline
 90
        4
 70
     1
 43
0.0
 10
209.8240942721181
 20
82.37390249156439
 10
209.8240942721181
 20
82.32390249156422
 10
209.874094272118
 20
82.32390249156422
 10
209.874094272118
 20
82.37390249156439
  0
LWPOLYLINE
  5
1639D7
330
D2
100
AcDbEntity
 67
     1
  8
Layer3 (transparent)
370
    90
100
AcDbPolyline
 90
        4
 70
     1
 43
0.0
 10
209.8840942721181
 20
82.37390249156439
 10
209.8840942721181
 20
82.32390249156422
 10
209.9340942721182
 20
82.32390249156422
 10
209.9340942721182
 20
82.37390249156439
  0
LWPOLYLINE
  5
1639D8
330
D2
100
AcDbEntity
 67
     1
  8
Layer3 (transparent)
370
    90
100
AcDbPolyline
 90
        4
 70
     1
 43
0.0
 10
209.9440942721182
 20
82.37390249156439
 10
209.9440942721182
 20
82.32390249156422
 10
209.994094272118
 20
82.32390249156422
 10
209.994094272118
 20
82.37390249156439
  0
LWPOLYLINE
  5
1639D9
330
D2
100
AcDbEntity
 67
     1
  8
Layer3 (transparent)
370
    90
100
AcDbPolyline
 90
        4
 70
     1
 43
0.0
 10
210.0040942721181
 20
82.37390249156439
 10
210.0040942721181
 20
82.32390249156422
 10
210.054094272118
 20
82.32390249156422
 10
210.054094272118
 20
82.37390249156439
  0
LWPOLYLINE
  5
1639DA
330
D2
100
AcDbEntity
 67
     1
  8
Layer3 (transparent)
370
    90
100
AcDbPolyline
 90
        4
 70
     1
 43
0.0
 10
210.0640942721182
 20
82.37390249156439
 10
210.0640942721182
 20
82.32390249156422
 10
210.1140942721182
 20
82.32390249156422
 10
210.1140942721182
 20
82.37390249156439
  0
LWPOLYLINE
  5
1639DB
330
D2
100
AcDbEntity
 67
     1
  8
Layer3 (transparent)
370
    90
100
AcDbPolyline
 90
        4
 70
     1
 43
0.0
 10
210.1240942721181
 20
82.37390249156439
 10
210.1240942721181
 20
82.32390249156422
 10
210.174094272118
 20
82.32390249156422
 10
210.174094272118
 20
82.37390249156439
  0
LWPOLYLINE
  5
1639DC
330
D2
100
AcDbEntity
 67
     1
  8
Layer3 (transparent)
370
    90
100
AcDbPolyline
 90
        4
 70
     1
 43
0.0
 10
210.1840942721182
 20
82.37390249156439
 10
210.1840942721182
 20
82.32390249156422
 10
210.2340942721181
 20
82.32390249156422
 10
210.2340942721181
 20
82.37390249156439
  0
LWPOLYLINE
  5
1639DD
330
D2
100
AcDbEntity
 67
     1
  8
Layer3 (transparent)
370
    90
100
AcDbPolyline
 90
        4
 70
     1
 43
0.0
 10
209.7390942721181
 20
82.4339024915648
 10
209.7390942721181
 20
82.38390249156461
 10
209.789094272118
 20
82.38390249156461
 10
209.789094272118
 20
82.4339024915648
  0
LWPOLYLINE
  5
1639DE
330
D2
100
AcDbEntity
 67
     1
  8
Layer3 (transparent)
370
    90
100
AcDbPolyline
 90
        4
 70
     1
 43
0.0
 10
209.7990942721181
 20
82.4339024915648
 10
209.7990942721181
 20
82.38390249156461
 10
209.8490942721181
 20
82.38390249156461
 10
209.8490942721181
 20
82.4339024915648
  0
LWPOLYLINE
  5
1639DF
330
D2
100
AcDbEntity
 67
     1
  8
Layer3 (transparent)
370
    90
100
AcDbPolyline
 90
        4
 70
     1
 43
0.0
 10
209.8590942721181
 20
82.4339024915648
 10
209.8590942721181
 20
82.38390249156461
 10
209.9090942721181
 20
82.38390249156461
 10
209.9090942721181
 20
82.4339024915648
  0
LWPOLYLINE
  5
1639E0
330
D2
100
AcDbEntity
 67
     1
  8
Layer3 (transparent)
370
    90
100
AcDbPolyline
 90
        4
 70
     1
 43
0.0
 10
209.9190942721182
 20
82.4339024915648
 10
209.9190942721182
 20
82.38390249156461
 10
209.9690942721181
 20
82.38390249156461
 10
209.9690942721181
 20
82.4339024915648
  0
LWPOLYLINE
  5
1639E1
330
D2
100
AcDbEntity
 67
     1
  8
Layer3 (transparent)
370
    90
100
AcDbPolyline
 90
        4
 70
     1
 43
0.0
 10
209.9790942721182
 20
82.4339024915648
 10
209.9790942721182
 20
82.38390249156461
 10
210.0290942721182
 20
82.38390249156461
 10
210.0290942721182
 20
82.4339024915648
  0
LWPOLYLINE
  5
1639E2
330
D2
100
AcDbEntity
 67
     1
  8
Layer3 (transparent)
370
    90
100
AcDbPolyline
 90
        4
 70
     1
 43
0.0
 10
210.0390942721181
 20
82.4339024915648
 10
210.0390942721181
 20
82.38390249156461
 10
210.089094272118
 20
82.38390249156461
 10
210.089094272118
 20
82.4339024915648
  0
LWPOLYLINE
  5
1639E3
330
D2
100
AcDbEntity
 67
     1
  8
Layer3 (transparent)
370
    90
100
AcDbPolyline
 90
        4
 70
     1
 43
0.0
 10
210.0990942721181
 20
82.4339024915648
 10
210.0990942721181
 20
82.38390249156461
 10
210.1490942721181
 20
82.38390249156461
 10
210.1490942721181
 20
82.4339024915648
  0
LWPOLYLINE
  5
1639E4
330
D2
100
AcDbEntity
 67
     1
  8
Layer3 (transparent)
370
    90
100
AcDbPolyline
 90
        4
 70
     1
 43
0.0
 10
210.1590942721181
 20
82.4339024915648
 10
210.1590942721181
 20
82.38390249156461
 10
210.2090942721181
 20
82.38390249156461
 10
210.2090942721181
 20
82.4339024915648
  0
LWPOLYLINE
  5
1639E5
330
D2
100
AcDbEntity
 67
     1
  8
Layer3 (transparent)
370
    90
100
AcDbPolyline
 90
        4
 70
     1
 43
0.0
 10
210.2190942721182
 20
82.4339024915648
 10
210.2190942721182
 20
82.38390249156461
 10
210.2690942721181
 20
82.38390249156461
 10
210.2690942721181
 20
82.4339024915648
  0
LWPOLYLINE
  5
1639E6
330
D2
100
AcDbEntity
 67
     1
  8
Layer3 (transparent)
370
    90
100
AcDbPolyline
 90
        4
 70
     1
 43
0.0
 10
209.6790942721181
 20
82.55390249156468
 10
209.6790942721181
 20
82.50390249156451
 10
209.7290942721182
 20
82.50390249156451
 10
209.7290942721182
 20
82.55390249156468
  0
LWPOLYLINE
  5
1639E7
330
D2
100
AcDbEntity
 67
     1
  8
Layer3 (transparent)
370
    90
100
AcDbPolyline
 90
        4
 70
     1
 43
0.0
 10
209.7040942721182
 20
82.49390249156428
 10
209.7040942721182
 20
82.44390249156408
 10
209.754094272118
 20
82.44390249156408
 10
209.754094272118
 20
82.49390249156428
  0
LWPOLYLINE
  5
1639E8
330
D2
100
AcDbEntity
 67
     1
  8
Layer3 (transparent)
370
    90
100
AcDbPolyline
 90
        4
 70
     1
 43
0.0
 10
209.7640942721181
 20
82.49390249156428
 10
209.7640942721181
 20
82.44390249156408
 10
209.8140942721182
 20
82.44390249156408
 10
209.8140942721182
 20
82.49390249156428
  0
LWPOLYLINE
  5
1639E9
330
D2
100
AcDbEntity
 67
     1
  8
Layer3 (transparent)
370
    90
100
AcDbPolyline
 90
        4
 70
     1
 43
0.0
 10
209.8240942721181
 20
82.49390249156428
 10
209.8240942721181
 20
82.44390249156408
 10
209.874094272118
 20
82.44390249156408
 10
209.874094272118
 20
82.49390249156428
  0
LWPOLYLINE
  5
1639EA
330
D2
100
AcDbEntity
 67
     1
  8
Layer3 (transparent)
370
    90
100
AcDbPolyline
 90
        4
 70
     1
 43
0.0
 10
209.8840942721181
 20
82.49390249156428
 10
209.8840942721181
 20
82.44390249156408
 10
209.9340942721182
 20
82.44390249156408
 10
209.9340942721182
 20
82.49390249156428
  0
LWPOLYLINE
  5
1639EB
330
D2
100
AcDbEntity
 67
     1
  8
Layer3 (transparent)
370
    90
100
AcDbPolyline
 90
        4
 70
     1
 43
0.0
 10
209.9440942721182
 20
82.49390249156428
 10
209.9440942721182
 20
82.44390249156408
 10
209.994094272118
 20
82.44390249156408
 10
209.994094272118
 20
82.49390249156428
  0
LWPOLYLINE
  5
1639EC
330
D2
100
AcDbEntity
 67
     1
  8
Layer3 (transparent)
370
    90
100
AcDbPolyline
 90
        4
 70
     1
 43
0.0
 10
210.0040942721181
 20
82.49390249156428
 10
210.0040942721181
 20
82.44390249156408
 10
210.054094272118
 20
82.44390249156408
 10
210.054094272118
 20
82.49390249156428
  0
LWPOLYLINE
  5
1639ED
330
D2
100
AcDbEntity
 67
     1
  8
Layer3 (transparent)
370
    90
100
AcDbPolyline
 90
        4
 70
     1
 43
0.0
 10
210.0640942721182
 20
82.49390249156428
 10
210.0640942721182
 20
82.44390249156408
 10
210.1140942721182
 20
82.44390249156408
 10
210.1140942721182
 20
82.49390249156428
  0
LWPOLYLINE
  5
1639EE
330
D2
100
AcDbEntity
 67
     1
  8
Layer3 (transparent)
370
    90
100
AcDbPolyline
 90
        4
 70
     1
 43
0.0
 10
210.1240942721181
 20
82.49390249156428
 10
210.1240942721181
 20
82.44390249156408
 10
210.174094272118
 20
82.44390249156408
 10
210.174094272118
 20
82.49390249156428
  0
LWPOLYLINE
  5
1639EF
330
D2
100
AcDbEntity
 67
     1
  8
Layer3 (transparent)
370
    90
100
AcDbPolyline
 90
        4
 70
     1
 43
0.0
 10
210.1840942721182
 20
82.49390249156428
 10
210.1840942721182
 20
82.44390249156408
 10
210.2340942721181
 20
82.44390249156408
 10
210.2340942721181
 20
82.49390249156428
  0
LWPOLYLINE
  5
1639F0
330
D2
100
AcDbEntity
 67
     1
  8
Layer3 (transparent)
370
    90
100
AcDbPolyline
 90
        4
 70
     1
 43
0.0
 10
210.2440942721181
 20
82.49390249156428
 10
210.2440942721181
 20
82.44390249156408
 10
210.294094272118
 20
82.44390249156408
 10
210.294094272118
 20
82.49390249156428
  0
LWPOLYLINE
  5
1639F1
330
D2
100
AcDbEntity
 67
     1
  8
Layer3 (transparent)
370
    90
100
AcDbPolyline
 90
        4
 70
     1
 43
0.0
 10
209.7390942721181
 20
82.55390249156468
 10
209.7390942721181
 20
82.50390249156451
 10
209.789094272118
 20
82.50390249156451
 10
209.789094272118
 20
82.55390249156468
  0
LWPOLYLINE
  5
1639F2
330
D2
100
AcDbEntity
 67
     1
  8
Layer3 (transparent)
370
    90
100
AcDbPolyline
 90
        4
 70
     1
 43
0.0
 10
209.7990942721181
 20
82.55390249156468
 10
209.7990942721181
 20
82.50390249156451
 10
209.8490942721181
 20
82.50390249156451
 10
209.8490942721181
 20
82.55390249156468
  0
LWPOLYLINE
  5
1639F3
330
D2
100
AcDbEntity
 67
     1
  8
Layer3 (transparent)
370
    90
100
AcDbPolyline
 90
        4
 70
     1
 43
0.0
 10
209.8590942721181
 20
82.55390249156468
 10
209.8590942721181
 20
82.50390249156451
 10
209.9090942721181
 20
82.50390249156451
 10
209.9090942721181
 20
82.55390249156468
  0
LWPOLYLINE
  5
1639F4
330
D2
100
AcDbEntity
 67
     1
  8
Layer3 (transparent)
370
    90
100
AcDbPolyline
 90
        4
 70
     1
 43
0.0
 10
209.9190942721182
 20
82.55390249156468
 10
209.9190942721182
 20
82.50390249156451
 10
209.9690942721181
 20
82.50390249156451
 10
209.9690942721181
 20
82.55390249156468
  0
LWPOLYLINE
  5
1639F5
330
D2
100
AcDbEntity
 67
     1
  8
Layer3 (transparent)
370
    90
100
AcDbPolyline
 90
        4
 70
     1
 43
0.0
 10
209.9790942721182
 20
82.55390249156468
 10
209.9790942721182
 20
82.50390249156451
 10
210.0290942721182
 20
82.50390249156451
 10
210.0290942721182
 20
82.55390249156468
  0
LWPOLYLINE
  5
1639F6
330
D2
100
AcDbEntity
 67
     1
  8
Layer3 (transparent)
370
    90
100
AcDbPolyline
 90
        4
 70
     1
 43
0.0
 10
210.0390942721181
 20
82.55390249156468
 10
210.0390942721181
 20
82.50390249156451
 10
210.089094272118
 20
82.50390249156451
 10
210.089094272118
 20
82.55390249156468
  0
LWPOLYLINE
  5
1639F7
330
D2
100
AcDbEntity
 67
     1
  8
Layer3 (transparent)
370
    90
100
AcDbPolyline
 90
        4
 70
     1
 43
0.0
 10
210.0990942721181
 20
82.55390249156468
 10
210.0990942721181
 20
82.50390249156451
 10
210.1490942721181
 20
82.50390249156451
 10
210.1490942721181
 20
82.55390249156468
  0
LWPOLYLINE
  5
1639F8
330
D2
100
AcDbEntity
 67
     1
  8
Layer3 (transparent)
370
    90
100
AcDbPolyline
 90
        4
 70
     1
 43
0.0
 10
210.1590942721181
 20
82.55390249156468
 10
210.1590942721181
 20
82.50390249156451
 10
210.2090942721181
 20
82.50390249156451
 10
210.2090942721181
 20
82.55390249156468
  0
LWPOLYLINE
  5
1639F9
330
D2
100
AcDbEntity
 67
     1
  8
Layer3 (transparent)
370
    90
100
AcDbPolyline
 90
        4
 70
     1
 43
0.0
 10
210.2190942721182
 20
82.55390249156468
 10
210.2190942721182
 20
82.50390249156451
 10
210.2690942721181
 20
82.50390249156451
 10
210.2690942721181
 20
82.55390249156468
  0
LWPOLYLINE
  5
1639FA
330
D2
100
AcDbEntity
 67
     1
  8
Layer3 (transparent)
370
    90
100
AcDbPolyline
 90
        4
 70
     1
 43
0.0
 10
209.6683548058037
 20
87.86512981820619
 10
209.6683548058037
 20
87.81512981820602
 10
209.7183548058036
 20
87.81512981820602
 10
209.7183548058036
 20
87.86512981820619
  0
LWPOLYLINE
  5
1639FB
330
D2
100
AcDbEntity
 67
     1
  8
Layer3 (transparent)
370
    90
100
AcDbPolyline
 90
        4
 70
     1
 43
0.0
 10
209.6933548058037
 20
87.8051298182067
 10
209.6933548058037
 20
87.75512981820654
 10
209.7433548058037
 20
87.75512981820654
 10
209.7433548058037
 20
87.8051298182067
  0
LWPOLYLINE
  5
1639FC
330
D2
100
AcDbEntity
 67
     1
  8
Layer3 (transparent)
370
    90
100
AcDbPolyline
 90
        4
 70
     1
 43
0.0
 10
209.7533548058036
 20
87.8051298182067
 10
209.7533548058036
 20
87.75512981820654
 10
209.8033548058038
 20
87.75512981820654
 10
209.8033548058038
 20
87.8051298182067
  0
LWPOLYLINE
  5
1639FD
330
D2
100
AcDbEntity
 67
     1
  8
Layer3 (transparent)
370
    90
100
AcDbPolyline
 90
        4
 70
     1
 43
0.0
 10
209.8733548058037
 20
87.8051298182067
 10
209.8733548058037
 20
87.75512981820654
 10
209.9233548058038
 20
87.75512981820654
 10
209.9233548058038
 20
87.8051298182067
  0
LWPOLYLINE
  5
1639FE
330
D2
100
AcDbEntity
 67
     1
  8
Layer3 (transparent)
370
    90
100
AcDbPolyline
 90
        4
 70
     1
 43
0.0
 10
209.8133548058036
 20
87.8051298182067
 10
209.8133548058036
 20
87.75512981820654
 10
209.8633548058037
 20
87.75512981820654
 10
209.8633548058037
 20
87.8051298182067
  0
LWPOLYLINE
  5
1639FF
330
D2
100
AcDbEntity
 67
     1
  8
Layer3 (transparent)
370
    90
100
AcDbPolyline
 90
        4
 70
     1
 43
0.0
 10
209.9333548058037
 20
87.8051298182067
 10
209.9333548058037
 20
87.75512981820654
 10
209.9833548058038
 20
87.75512981820654
 10
209.9833548058038
 20
87.8051298182067
  0
LWPOLYLINE
  5
163A00
330
D2
100
AcDbEntity
 67
     1
  8
Layer3 (transparent)
370
    90
100
AcDbPolyline
 90
        4
 70
     1
 43
0.0
 10
209.9933548058037
 20
87.8051298182067
 10
209.9933548058037
 20
87.75512981820654
 10
210.0433548058038
 20
87.75512981820654
 10
210.0433548058038
 20
87.8051298182067
  0
LWPOLYLINE
  5
163A01
330
D2
100
AcDbEntity
 67
     1
  8
Layer3 (transparent)
370
    90
100
AcDbPolyline
 90
        4
 70
     1
 43
0.0
 10
210.1133548058037
 20
87.8051298182067
 10
210.1133548058037
 20
87.75512981820654
 10
210.1633548058037
 20
87.75512981820654
 10
210.1633548058037
 20
87.8051298182067
  0
LWPOLYLINE
  5
163A02
330
D2
100
AcDbEntity
 67
     1
  8
Layer3 (transparent)
370
    90
100
AcDbPolyline
 90
        4
 70
     1
 43
0.0
 10
210.0533548058036
 20
87.8051298182067
 10
210.0533548058036
 20
87.75512981820654
 10
210.1033548058038
 20
87.75512981820654
 10
210.1033548058038
 20
87.8051298182067
  0
LWPOLYLINE
  5
163A03
330
D2
100
AcDbEntity
 67
     1
  8
Layer3 (transparent)
370
    90
100
AcDbPolyline
 90
        4
 70
     1
 43
0.0
 10
210.1733548058037
 20
87.8051298182067
 10
210.1733548058037
 20
87.75512981820654
 10
210.2233548058035
 20
87.75512981820654
 10
210.2233548058035
 20
87.8051298182067
  0
LWPOLYLINE
  5
163A04
330
D2
100
AcDbEntity
 67
     1
  8
Layer3 (transparent)
370
    90
100
AcDbPolyline
 90
        4
 70
     1
 43
0.0
 10
210.2333548058037
 20
87.8051298182067
 10
210.2333548058037
 20
87.75512981820654
 10
210.2833548058036
 20
87.75512981820654
 10
210.2833548058036
 20
87.8051298182067
  0
LWPOLYLINE
  5
163A05
330
D2
100
AcDbEntity
 67
     1
  8
Layer3 (transparent)
370
    90
100
AcDbPolyline
 90
        4
 70
     1
 43
0.0
 10
209.7883548058037
 20
87.86512981820619
 10
209.7883548058037
 20
87.81512981820602
 10
209.8383548058035
 20
87.81512981820602
 10
209.8383548058035
 20
87.86512981820619
  0
LWPOLYLINE
  5
163A06
330
D2
100
AcDbEntity
 67
     1
  8
Layer3 (transparent)
370
    90
100
AcDbPolyline
 90
        4
 70
     1
 43
0.0
 10
209.7283548058037
 20
87.86512981820619
 10
209.7283548058037
 20
87.81512981820602
 10
209.7783548058037
 20
87.81512981820602
 10
209.7783548058037
 20
87.86512981820619
  0
LWPOLYLINE
  5
163A07
330
D2
100
AcDbEntity
 67
     1
  8
Layer3 (transparent)
370
    90
100
AcDbPolyline
 90
        4
 70
     1
 43
0.0
 10
209.8483548058037
 20
87.86512981820619
 10
209.8483548058037
 20
87.81512981820602
 10
209.8983548058037
 20
87.81512981820602
 10
209.8983548058037
 20
87.86512981820619
  0
LWPOLYLINE
  5
163A08
330
D2
100
AcDbEntity
 67
     1
  8
Layer3 (transparent)
370
    90
100
AcDbPolyline
 90
        4
 70
     1
 43
0.0
 10
209.9083548058036
 20
87.86512981820619
 10
209.9083548058036
 20
87.81512981820602
 10
209.9583548058037
 20
87.81512981820602
 10
209.9583548058037
 20
87.86512981820619
  0
LWPOLYLINE
  5
163A09
330
D2
100
AcDbEntity
 67
     1
  8
Layer3 (transparent)
370
    90
100
AcDbPolyline
 90
        4
 70
     1
 43
0.0
 10
210.0283548058037
 20
87.86512981820619
 10
210.0283548058037
 20
87.81512981820602
 10
210.0783548058037
 20
87.81512981820602
 10
210.0783548058037
 20
87.86512981820619
  0
LWPOLYLINE
  5
163A0A
330
D2
100
AcDbEntity
 67
     1
  8
Layer3 (transparent)
370
    90
100
AcDbPolyline
 90
        4
 70
     1
 43
0.0
 10
209.9683548058037
 20
87.86512981820619
 10
209.9683548058037
 20
87.81512981820602
 10
210.0183548058036
 20
87.81512981820602
 10
210.0183548058036
 20
87.86512981820619
  0
LWPOLYLINE
  5
163A0B
330
D2
100
AcDbEntity
 67
     1
  8
Layer3 (transparent)
370
    90
100
AcDbPolyline
 90
        4
 70
     1
 43
0.0
 10
210.0883548058037
 20
87.86512981820619
 10
210.0883548058037
 20
87.81512981820602
 10
210.1383548058036
 20
87.81512981820602
 10
210.1383548058036
 20
87.86512981820619
  0
LWPOLYLINE
  5
163A0C
330
D2
100
AcDbEntity
 67
     1
  8
Layer3 (transparent)
370
    90
100
AcDbPolyline
 90
        4
 70
     1
 43
0.0
 10
210.1483548058037
 20
87.86512981820619
 10
210.1483548058037
 20
87.81512981820602
 10
210.1983548058037
 20
87.81512981820602
 10
210.1983548058037
 20
87.86512981820619
  0
LWPOLYLINE
  5
163A0D
330
D2
100
AcDbEntity
 67
     1
  8
Layer3 (transparent)
370
    90
100
AcDbPolyline
 90
        4
 70
     1
 43
0.0
 10
210.2083548058037
 20
87.86512981820619
 10
210.2083548058037
 20
87.81512981820602
 10
210.2583548058038
 20
87.81512981820602
 10
210.2583548058038
 20
87.86512981820619
  0
LWPOLYLINE
  5
163A0E
330
D2
100
AcDbEntity
 67
     1
  8
Layer3 (transparent)
370
    90
100
AcDbPolyline
 90
        4
 70
     1
 43
0.0
 10
209.6683548058037
 20
87.98512981820611
 10
209.6683548058037
 20
87.93512981820592
 10
209.7183548058036
 20
87.93512981820592
 10
209.7183548058036
 20
87.98512981820611
  0
LWPOLYLINE
  5
163A0F
330
D2
100
AcDbEntity
 67
     1
  8
Layer3 (transparent)
370
    90
100
AcDbPolyline
 90
        4
 70
     1
 43
0.0
 10
209.6933548058037
 20
87.92512981820662
 10
209.6933548058037
 20
87.87512981820645
 10
209.7433548058037
 20
87.87512981820645
 10
209.7433548058037
 20
87.92512981820662
  0
LWPOLYLINE
  5
163A10
330
D2
100
AcDbEntity
 67
     1
  8
Layer3 (transparent)
370
    90
100
AcDbPolyline
 90
        4
 70
     1
 43
0.0
 10
209.7533548058036
 20
87.92512981820662
 10
209.7533548058036
 20
87.87512981820645
 10
209.8033548058038
 20
87.87512981820645
 10
209.8033548058038
 20
87.92512981820662
  0
LWPOLYLINE
  5
163A11
330
D2
100
AcDbEntity
 67
     1
  8
Layer3 (transparent)
370
    90
100
AcDbPolyline
 90
        4
 70
     1
 43
0.0
 10
209.8133548058036
 20
87.92512981820662
 10
209.8133548058036
 20
87.87512981820645
 10
209.8633548058037
 20
87.87512981820645
 10
209.8633548058037
 20
87.92512981820662
  0
LWPOLYLINE
  5
163A12
330
D2
100
AcDbEntity
 67
     1
  8
Layer3 (transparent)
370
    90
100
AcDbPolyline
 90
        4
 70
     1
 43
0.0
 10
209.9333548058037
 20
87.92512981820662
 10
209.9333548058037
 20
87.87512981820645
 10
209.9833548058038
 20
87.87512981820645
 10
209.9833548058038
 20
87.92512981820662
  0
LWPOLYLINE
  5
163A13
330
D2
100
AcDbEntity
 67
     1
  8
Layer3 (transparent)
370
    90
100
AcDbPolyline
 90
        4
 70
     1
 43
0.0
 10
209.8733548058037
 20
87.92512981820662
 10
209.8733548058037
 20
87.87512981820645
 10
209.9233548058038
 20
87.87512981820645
 10
209.9233548058038
 20
87.92512981820662
  0
LWPOLYLINE
  5
163A14
330
D2
100
AcDbEntity
 67
     1
  8
Layer3 (transparent)
370
    90
100
AcDbPolyline
 90
        4
 70
     1
 43
0.0
 10
209.9933548058037
 20
87.92512981820662
 10
209.9933548058037
 20
87.87512981820645
 10
210.0433548058038
 20
87.87512981820645
 10
210.0433548058038
 20
87.92512981820662
  0
LWPOLYLINE
  5
163A15
330
D2
100
AcDbEntity
 67
     1
  8
Layer3 (transparent)
370
    90
100
AcDbPolyline
 90
        4
 70
     1
 43
0.0
 10
210.0533548058036
 20
87.92512981820662
 10
210.0533548058036
 20
87.87512981820645
 10
210.1033548058038
 20
87.87512981820645
 10
210.1033548058038
 20
87.92512981820662
  0
LWPOLYLINE
  5
163A16
330
D2
100
AcDbEntity
 67
     1
  8
Layer3 (transparent)
370
    90
100
AcDbPolyline
 90
        4
 70
     1
 43
0.0
 10
210.1133548058037
 20
87.92512981820662
 10
210.1133548058037
 20
87.87512981820645
 10
210.1633548058037
 20
87.87512981820645
 10
210.1633548058037
 20
87.92512981820662
  0
LWPOLYLINE
  5
163A17
330
D2
100
AcDbEntity
 67
     1
  8
Layer3 (transparent)
370
    90
100
AcDbPolyline
 90
        4
 70
     1
 43
0.0
 10
210.1733548058037
 20
87.92512981820662
 10
210.1733548058037
 20
87.87512981820645
 10
210.2233548058035
 20
87.87512981820645
 10
210.2233548058035
 20
87.92512981820662
  0
LWPOLYLINE
  5
163A18
330
D2
100
AcDbEntity
 67
     1
  8
Layer3 (transparent)
370
    90
100
AcDbPolyline
 90
        4
 70
     1
 43
0.0
 10
210.2333548058037
 20
87.92512981820662
 10
210.2333548058037
 20
87.87512981820645
 10
210.2833548058036
 20
87.87512981820645
 10
210.2833548058036
 20
87.92512981820662
  0
LWPOLYLINE
  5
163A19
330
D2
100
AcDbEntity
 67
     1
  8
Layer3 (transparent)
370
    90
100
AcDbPolyline
 90
        4
 70
     1
 43
0.0
 10
209.7283548058037
 20
87.98512981820611
 10
209.7283548058037
 20
87.93512981820592
 10
209.7783548058037
 20
87.93512981820592
 10
209.7783548058037
 20
87.98512981820611
  0
LWPOLYLINE
  5
163A1A
330
D2
100
AcDbEntity
 67
     1
  8
Layer3 (transparent)
370
    90
100
AcDbPolyline
 90
        4
 70
     1
 43
0.0
 10
209.8483548058037
 20
87.98512981820611
 10
209.8483548058037
 20
87.93512981820592
 10
209.8983548058037
 20
87.93512981820592
 10
209.8983548058037
 20
87.98512981820611
  0
LWPOLYLINE
  5
163A1B
330
D2
100
AcDbEntity
 67
     1
  8
Layer3 (transparent)
370
    90
100
AcDbPolyline
 90
        4
 70
     1
 43
0.0
 10
209.7883548058037
 20
87.98512981820611
 10
209.7883548058037
 20
87.93512981820592
 10
209.8383548058035
 20
87.93512981820592
 10
209.8383548058035
 20
87.98512981820611
  0
LWPOLYLINE
  5
163A1C
330
D2
100
AcDbEntity
 67
     1
  8
Layer3 (transparent)
370
    90
100
AcDbPolyline
 90
        4
 70
     1
 43
0.0
 10
209.9083548058036
 20
87.98512981820611
 10
209.9083548058036
 20
87.93512981820592
 10
209.9583548058037
 20
87.93512981820592
 10
209.9583548058037
 20
87.98512981820611
  0
LWPOLYLINE
  5
163A1D
330
D2
100
AcDbEntity
 67
     1
  8
Layer3 (transparent)
370
    90
100
AcDbPolyline
 90
        4
 70
     1
 43
0.0
 10
209.9683548058037
 20
87.98512981820611
 10
209.9683548058037
 20
87.93512981820592
 10
210.0183548058036
 20
87.93512981820592
 10
210.0183548058036
 20
87.98512981820611
  0
LWPOLYLINE
  5
163A1E
330
D2
100
AcDbEntity
 67
     1
  8
Layer3 (transparent)
370
    90
100
AcDbPolyline
 90
        4
 70
     1
 43
0.0
 10
210.0283548058037
 20
87.98512981820611
 10
210.0283548058037
 20
87.93512981820592
 10
210.0783548058037
 20
87.93512981820592
 10
210.0783548058037
 20
87.98512981820611
  0
LWPOLYLINE
  5
163A1F
330
D2
100
AcDbEntity
 67
     1
  8
Layer3 (transparent)
370
    90
100
AcDbPolyline
 90
        4
 70
     1
 43
0.0
 10
210.0883548058037
 20
87.98512981820611
 10
210.0883548058037
 20
87.93512981820592
 10
210.1383548058036
 20
87.93512981820592
 10
210.1383548058036
 20
87.98512981820611
  0
LWPOLYLINE
  5
163A20
330
D2
100
AcDbEntity
 67
     1
  8
Layer3 (transparent)
370
    90
100
AcDbPolyline
 90
        4
 70
     1
 43
0.0
 10
210.1483548058037
 20
87.98512981820611
 10
210.1483548058037
 20
87.93512981820592
 10
210.1983548058037
 20
87.93512981820592
 10
210.1983548058037
 20
87.98512981820611
  0
LWPOLYLINE
  5
163A21
330
D2
100
AcDbEntity
 67
     1
  8
Layer3 (transparent)
370
    90
100
AcDbPolyline
 90
        4
 70
     1
 43
0.0
 10
210.2083548058037
 20
87.98512981820611
 10
210.2083548058037
 20
87.93512981820592
 10
210.2583548058038
 20
87.93512981820592
 10
210.2583548058038
 20
87.98512981820611
  0
LWPOLYLINE
  5
163A22
330
D2
100
AcDbEntity
 67
     1
  8
Layer3 (transparent)
370
    90
100
AcDbPolyline
 90
        4
 70
     1
 43
0.0
 10
209.6683548058037
 20
88.10512981820599
 10
209.6683548058037
 20
88.05512981820671
 10
209.7183548058036
 20
88.05512981820671
 10
209.7183548058036
 20
88.10512981820599
  0
LWPOLYLINE
  5
163A23
330
D2
100
AcDbEntity
 67
     1
  8
Layer3 (transparent)
370
    90
100
AcDbPolyline
 90
        4
 70
     1
 43
0.0
 10
209.7533548058036
 20
88.0451298182065
 10
209.7533548058036
 20
87.99512981820631
 10
209.8033548058038
 20
87.99512981820631
 10
209.8033548058038
 20
88.0451298182065
  0
LWPOLYLINE
  5
163A24
330
D2
100
AcDbEntity
 67
     1
  8
Layer3 (transparent)
370
    90
100
AcDbPolyline
 90
        4
 70
     1
 43
0.0
 10
209.6933548058037
 20
88.0451298182065
 10
209.6933548058037
 20
87.99512981820631
 10
209.7433548058037
 20
87.99512981820631
 10
209.7433548058037
 20
88.0451298182065
  0
LWPOLYLINE
  5
163A25
330
D2
100
AcDbEntity
 67
     1
  8
Layer3 (transparent)
370
    90
100
AcDbPolyline
 90
        4
 70
     1
 43
0.0
 10
209.8133548058036
 20
88.0451298182065
 10
209.8133548058036
 20
87.99512981820631
 10
209.8633548058037
 20
87.99512981820631
 10
209.8633548058037
 20
88.0451298182065
  0
LWPOLYLINE
  5
163A26
330
D2
100
AcDbEntity
 67
     1
  8
Layer3 (transparent)
370
    90
100
AcDbPolyline
 90
        4
 70
     1
 43
0.0
 10
209.8733548058037
 20
88.0451298182065
 10
209.8733548058037
 20
87.99512981820631
 10
209.9233548058038
 20
87.99512981820631
 10
209.9233548058038
 20
88.0451298182065
  0
LWPOLYLINE
  5
163A27
330
D2
100
AcDbEntity
 67
     1
  8
Layer3 (transparent)
370
    90
100
AcDbPolyline
 90
        4
 70
     1
 43
0.0
 10
209.9933548058037
 20
88.0451298182065
 10
209.9933548058037
 20
87.99512981820631
 10
210.0433548058038
 20
87.99512981820631
 10
210.0433548058038
 20
88.0451298182065
  0
LWPOLYLINE
  5
163A28
330
D2
100
AcDbEntity
 67
     1
  8
Layer3 (transparent)
370
    90
100
AcDbPolyline
 90
        4
 70
     1
 43
0.0
 10
209.9333548058037
 20
88.0451298182065
 10
209.9333548058037
 20
87.99512981820631
 10
209.9833548058038
 20
87.99512981820631
 10
209.9833548058038
 20
88.0451298182065
  0
LWPOLYLINE
  5
163A29
330
D2
100
AcDbEntity
 67
     1
  8
Layer3 (transparent)
370
    90
100
AcDbPolyline
 90
        4
 70
     1
 43
0.0
 10
210.0533548058036
 20
88.0451298182065
 10
210.0533548058036
 20
87.99512981820631
 10
210.1033548058038
 20
87.99512981820631
 10
210.1033548058038
 20
88.0451298182065
  0
LWPOLYLINE
  5
163A2A
330
D2
100
AcDbEntity
 67
     1
  8
Layer3 (transparent)
370
    90
100
AcDbPolyline
 90
        4
 70
     1
 43
0.0
 10
210.1133548058037
 20
88.0451298182065
 10
210.1133548058037
 20
87.99512981820631
 10
210.1633548058037
 20
87.99512981820631
 10
210.1633548058037
 20
88.0451298182065
  0
LWPOLYLINE
  5
163A2B
330
D2
100
AcDbEntity
 67
     1
  8
Layer3 (transparent)
370
    90
100
AcDbPolyline
 90
        4
 70
     1
 43
0.0
 10
280.055883376087
 20
82.31390249156399
 10
280.055883376087
 20
82.26390249156471
 10
280.1058833760869
 20
82.26390249156471
 10
280.1058833760869
 20
82.31390249156399
  0
LWPOLYLINE
  5
163A2C
330
D2
100
AcDbEntity
 67
     1
  8
Layer3 (transparent)
370
    90
100
AcDbPolyline
 90
        4
 70
     1
 43
0.0
 10
280.3701439097724
 20
87.8051298182067
 10
280.3701439097724
 20
87.75512981820654
 10
280.4201439097727
 20
87.75512981820654
 10
280.4201439097727
 20
87.8051298182067
  0
LWPOLYLINE
  5
163A2D
330
D2
100
AcDbEntity
 67
     1
  8
Layer3 (transparent)
370
    90
100
AcDbPolyline
 90
        4
 70
     1
 43
0.0
 10
280.1301439097725
 20
87.92512981820662
 10
280.1301439097725
 20
87.87512981820645
 10
280.1801439097726
 20
87.87512981820645
 10
280.1801439097726
 20
87.92512981820662
  0
LWPOLYLINE
  5
163A2E
330
D2
100
AcDbEntity
 67
     1
  8
Layer3 (transparent)
370
    90
100
AcDbPolyline
 90
        4
 70
     1
 43
0.0
 10
210.2333548058037
 20
88.0451298182065
 10
210.2333548058037
 20
87.99512981820631
 10
210.2833548058036
 20
87.99512981820631
 10
210.2833548058036
 20
88.0451298182065
  0
LWPOLYLINE
  5
163A2F
330
D2
100
AcDbEntity
 67
     1
  8
Layer3 (transparent)
370
    90
100
AcDbPolyline
 90
        4
 70
     1
 43
0.0
 10
210.1733548058037
 20
88.0451298182065
 10
210.1733548058037
 20
87.99512981820631
 10
210.2233548058035
 20
87.99512981820631
 10
210.2233548058035
 20
88.0451298182065
  0
LWPOLYLINE
  5
163A30
330
D2
100
AcDbEntity
 67
     1
  8
Layer3 (transparent)
370
    90
100
AcDbPolyline
 90
        4
 70
     1
 43
0.0
 10
209.7283548058037
 20
88.10512981820599
 10
209.7283548058037
 20
88.05512981820671
 10
209.7783548058037
 20
88.05512981820671
 10
209.7783548058037
 20
88.10512981820599
  0
LWPOLYLINE
  5
163A31
330
D2
100
AcDbEntity
 67
     1
  8
Layer3 (transparent)
370
    90
100
AcDbPolyline
 90
        4
 70
     1
 43
0.0
 10
209.7883548058037
 20
88.10512981820599
 10
209.7883548058037
 20
88.05512981820671
 10
209.8383548058035
 20
88.05512981820671
 10
209.8383548058035
 20
88.10512981820599
  0
LWPOLYLINE
  5
163A32
330
D2
100
AcDbEntity
 67
     1
  8
Layer3 (transparent)
370
    90
100
AcDbPolyline
 90
        4
 70
     1
 43
0.0
 10
209.8483548058037
 20
88.10512981820599
 10
209.8483548058037
 20
88.05512981820671
 10
209.8983548058037
 20
88.05512981820671
 10
209.8983548058037
 20
88.10512981820599
  0
LWPOLYLINE
  5
163A33
330
D2
100
AcDbEntity
 67
     1
  8
Layer3 (transparent)
370
    90
100
AcDbPolyline
 90
        4
 70
     1
 43
0.0
 10
209.9083548058036
 20
88.10512981820599
 10
209.9083548058036
 20
88.05512981820671
 10
209.9583548058037
 20
88.05512981820671
 10
209.9583548058037
 20
88.10512981820599
  0
LWPOLYLINE
  5
163A34
330
D2
100
AcDbEntity
 67
     1
  8
Layer3 (transparent)
370
    90
100
AcDbPolyline
 90
        4
 70
     1
 43
0.0
 10
209.9683548058037
 20
88.10512981820599
 10
209.9683548058037
 20
88.05512981820671
 10
210.0183548058036
 20
88.05512981820671
 10
210.0183548058036
 20
88.10512981820599
  0
LWPOLYLINE
  5
163A35
330
D2
100
AcDbEntity
 67
     1
  8
Layer3 (transparent)
370
    90
100
AcDbPolyline
 90
        4
 70
     1
 43
0.0
 10
210.0283548058037
 20
88.10512981820599
 10
210.0283548058037
 20
88.05512981820671
 10
210.0783548058037
 20
88.05512981820671
 10
210.0783548058037
 20
88.10512981820599
  0
LWPOLYLINE
  5
163A36
330
D2
100
AcDbEntity
 67
     1
  8
Layer3 (transparent)
370
    90
100
AcDbPolyline
 90
        4
 70
     1
 43
0.0
 10
210.0883548058037
 20
88.10512981820599
 10
210.0883548058037
 20
88.05512981820671
 10
210.1383548058036
 20
88.05512981820671
 10
210.1383548058036
 20
88.10512981820599
  0
LWPOLYLINE
  5
163A37
330
D2
100
AcDbEntity
 67
     1
  8
Layer3 (transparent)
370
    90
100
AcDbPolyline
 90
        4
 70
     1
 43
0.0
 10
210.1483548058037
 20
88.10512981820599
 10
210.1483548058037
 20
88.05512981820671
 10
210.1983548058037
 20
88.05512981820671
 10
210.1983548058037
 20
88.10512981820599
  0
LWPOLYLINE
  5
163A38
330
D2
100
AcDbEntity
 67
     1
  8
Layer3 (transparent)
370
    90
100
AcDbPolyline
 90
        4
 70
     1
 43
0.0
 10
210.2083548058037
 20
88.10512981820599
 10
210.2083548058037
 20
88.05512981820671
 10
210.2583548058038
 20
88.05512981820671
 10
210.2583548058038
 20
88.10512981820599
  0
LWPOLYLINE
  5
163A39
330
D2
100
AcDbEntity
 67
     1
  8
Layer3 (transparent)
370
    90
100
AcDbPolyline
 90
        4
 70
     1
 43
0.0
 10
209.6783548058037
 20
84.96937461160767
 10
209.6783548058037
 20
84.91937461160748
 10
209.7283548058037
 20
84.91937461160748
 10
209.7283548058037
 20
84.96937461160767
  0
LWPOLYLINE
  5
163A3A
330
D2
100
AcDbEntity
 67
     1
  8
Layer3 (transparent)
370
    90
100
AcDbPolyline
 90
        4
 70
     1
 43
0.0
 10
209.7033548058038
 20
84.90937461160726
 10
209.7033548058038
 20
84.85937461160707
 10
209.7533548058036
 20
84.85937461160707
 10
209.7533548058036
 20
84.90937461160726
  0
LWPOLYLINE
  5
163A3B
330
D2
100
AcDbEntity
 67
     1
  8
Layer3 (transparent)
370
    90
100
AcDbPolyline
 90
        4
 70
     1
 43
0.0
 10
209.7633548058037
 20
84.90937461160726
 10
209.7633548058037
 20
84.85937461160707
 10
209.8133548058036
 20
84.85937461160707
 10
209.8133548058036
 20
84.90937461160726
  0
LWPOLYLINE
  5
163A3C
330
D2
100
AcDbEntity
 67
     1
  8
Layer3 (transparent)
370
    90
100
AcDbPolyline
 90
        4
 70
     1
 43
0.0
 10
209.8233548058037
 20
84.90937461160726
 10
209.8233548058037
 20
84.85937461160707
 10
209.8733548058037
 20
84.85937461160707
 10
209.8733548058037
 20
84.90937461160726
  0
LWPOLYLINE
  5
163A3D
330
D2
100
AcDbEntity
 67
     1
  8
Layer3 (transparent)
370
    90
100
AcDbPolyline
 90
        4
 70
     1
 43
0.0
 10
209.8833548058038
 20
84.90937461160726
 10
209.8833548058038
 20
84.85937461160707
 10
209.9333548058037
 20
84.85937461160707
 10
209.9333548058037
 20
84.90937461160726
  0
LWPOLYLINE
  5
163A3E
330
D2
100
AcDbEntity
 67
     1
  8
Layer3 (transparent)
370
    90
100
AcDbPolyline
 90
        4
 70
     1
 43
0.0
 10
209.9433548058037
 20
84.90937461160726
 10
209.9433548058037
 20
84.85937461160707
 10
209.9933548058037
 20
84.85937461160707
 10
209.9933548058037
 20
84.90937461160726
  0
LWPOLYLINE
  5
163A3F
330
D2
100
AcDbEntity
 67
     1
  8
Layer3 (transparent)
370
    90
100
AcDbPolyline
 90
        4
 70
     1
 43
0.0
 10
210.0033548058039
 20
84.90937461160726
 10
210.0033548058039
 20
84.85937461160707
 10
210.0533548058036
 20
84.85937461160707
 10
210.0533548058036
 20
84.90937461160726
  0
LWPOLYLINE
  5
163A40
330
D2
100
AcDbEntity
 67
     1
  8
Layer3 (transparent)
370
    90
100
AcDbPolyline
 90
        4
 70
     1
 43
0.0
 10
210.0633548058037
 20
84.90937461160726
 10
210.0633548058037
 20
84.85937461160707
 10
210.1133548058037
 20
84.85937461160707
 10
210.1133548058037
 20
84.90937461160726
  0
LWPOLYLINE
  5
163A41
330
D2
100
AcDbEntity
 67
     1
  8
Layer3 (transparent)
370
    90
100
AcDbPolyline
 90
        4
 70
     1
 43
0.0
 10
210.1233548058037
 20
84.90937461160726
 10
210.1233548058037
 20
84.85937461160707
 10
210.1733548058037
 20
84.85937461160707
 10
210.1733548058037
 20
84.90937461160726
  0
LWPOLYLINE
  5
163A42
330
D2
100
AcDbEntity
 67
     1
  8
Layer3 (transparent)
370
    90
100
AcDbPolyline
 90
        4
 70
     1
 43
0.0
 10
210.1833548058037
 20
84.90937461160726
 10
210.1833548058037
 20
84.85937461160707
 10
210.2333548058037
 20
84.85937461160707
 10
210.2333548058037
 20
84.90937461160726
  0
LWPOLYLINE
  5
163A43
330
D2
100
AcDbEntity
 67
     1
  8
Layer3 (transparent)
370
    90
100
AcDbPolyline
 90
        4
 70
     1
 43
0.0
 10
210.2433548058037
 20
84.90937461160726
 10
210.2433548058037
 20
84.85937461160707
 10
210.2933548058037
 20
84.85937461160707
 10
210.2933548058037
 20
84.90937461160726
  0
LWPOLYLINE
  5
163A44
330
D2
100
AcDbEntity
 67
     1
  8
Layer3 (transparent)
370
    90
100
AcDbPolyline
 90
        4
 70
     1
 43
0.0
 10
209.7383548058038
 20
84.96937461160767
 10
209.7383548058038
 20
84.91937461160748
 10
209.7883548058037
 20
84.91937461160748
 10
209.7883548058037
 20
84.96937461160767
  0
LWPOLYLINE
  5
163A45
330
D2
100
AcDbEntity
 67
     1
  8
Layer3 (transparent)
370
    90
100
AcDbPolyline
 90
        4
 70
     1
 43
0.0
 10
209.7983548058037
 20
84.96937461160767
 10
209.7983548058037
 20
84.91937461160748
 10
209.8483548058037
 20
84.91937461160748
 10
209.8483548058037
 20
84.96937461160767
  0
LWPOLYLINE
  5
163A46
330
D2
100
AcDbEntity
 67
     1
  8
Layer3 (transparent)
370
    90
100
AcDbPolyline
 90
        4
 70
     1
 43
0.0
 10
209.8583548058037
 20
84.96937461160767
 10
209.8583548058037
 20
84.91937461160748
 10
209.9083548058036
 20
84.91937461160748
 10
209.9083548058036
 20
84.96937461160767
  0
LWPOLYLINE
  5
163A47
330
D2
100
AcDbEntity
 67
     1
  8
Layer3 (transparent)
370
    90
100
AcDbPolyline
 90
        4
 70
     1
 43
0.0
 10
209.9183548058038
 20
84.96937461160767
 10
209.9183548058038
 20
84.91937461160748
 10
209.9683548058037
 20
84.91937461160748
 10
209.9683548058037
 20
84.96937461160767
  0
LWPOLYLINE
  5
163A48
330
D2
100
AcDbEntity
 67
     1
  8
Layer3 (transparent)
370
    90
100
AcDbPolyline
 90
        4
 70
     1
 43
0.0
 10
209.9783548058037
 20
84.96937461160767
 10
209.9783548058037
 20
84.91937461160748
 10
210.0283548058037
 20
84.91937461160748
 10
210.0283548058037
 20
84.96937461160767
  0
LWPOLYLINE
  5
163A49
330
D2
100
AcDbEntity
 67
     1
  8
Layer3 (transparent)
370
    90
100
AcDbPolyline
 90
        4
 70
     1
 43
0.0
 10
210.0383548058038
 20
84.96937461160767
 10
210.0383548058038
 20
84.91937461160748
 10
210.0883548058037
 20
84.91937461160748
 10
210.0883548058037
 20
84.96937461160767
  0
LWPOLYLINE
  5
163A4A
330
D2
100
AcDbEntity
 67
     1
  8
Layer3 (transparent)
370
    90
100
AcDbPolyline
 90
        4
 70
     1
 43
0.0
 10
210.0983548058037
 20
84.96937461160767
 10
210.0983548058037
 20
84.91937461160748
 10
210.1483548058037
 20
84.91937461160748
 10
210.1483548058037
 20
84.96937461160767
  0
LWPOLYLINE
  5
163A4B
330
D2
100
AcDbEntity
 67
     1
  8
Layer3 (transparent)
370
    90
100
AcDbPolyline
 90
        4
 70
     1
 43
0.0
 10
210.1583548058038
 20
84.96937461160767
 10
210.1583548058038
 20
84.91937461160748
 10
210.2083548058037
 20
84.91937461160748
 10
210.2083548058037
 20
84.96937461160767
  0
LWPOLYLINE
  5
163A4C
330
D2
100
AcDbEntity
 67
     1
  8
Layer3 (transparent)
370
    90
100
AcDbPolyline
 90
        4
 70
     1
 43
0.0
 10
210.2183548058038
 20
84.96937461160767
 10
210.2183548058038
 20
84.91937461160748
 10
210.2683548058037
 20
84.91937461160748
 10
210.2683548058037
 20
84.96937461160767
  0
LWPOLYLINE
  5
163A4D
330
D2
100
AcDbEntity
 67
     1
  8
Layer3 (transparent)
370
    90
100
AcDbPolyline
 90
        4
 70
     1
 43
0.0
 10
209.6783548058037
 20
85.08937461160755
 10
209.6783548058037
 20
85.03937461160736
 10
209.7283548058037
 20
85.03937461160736
 10
209.7283548058037
 20
85.08937461160755
  0
LWPOLYLINE
  5
163A4E
330
D2
100
AcDbEntity
 67
     1
  8
Layer3 (transparent)
370
    90
100
AcDbPolyline
 90
        4
 70
     1
 43
0.0
 10
209.7033548058038
 20
85.02937461160717
 10
209.7033548058038
 20
84.97937461160697
 10
209.7533548058036
 20
84.97937461160697
 10
209.7533548058036
 20
85.02937461160717
  0
LWPOLYLINE
  5
163A4F
330
D2
100
AcDbEntity
 67
     1
  8
Layer3 (transparent)
370
    90
100
AcDbPolyline
 90
        4
 70
     1
 43
0.0
 10
209.7633548058037
 20
85.02937461160717
 10
209.7633548058037
 20
84.97937461160697
 10
209.8133548058036
 20
84.97937461160697
 10
209.8133548058036
 20
85.02937461160717
  0
LWPOLYLINE
  5
163A50
330
D2
100
AcDbEntity
 67
     1
  8
Layer3 (transparent)
370
    90
100
AcDbPolyline
 90
        4
 70
     1
 43
0.0
 10
209.8233548058037
 20
85.02937461160717
 10
209.8233548058037
 20
84.97937461160697
 10
209.8733548058037
 20
84.97937461160697
 10
209.8733548058037
 20
85.02937461160717
  0
LWPOLYLINE
  5
163A51
330
D2
100
AcDbEntity
 67
     1
  8
Layer3 (transparent)
370
    90
100
AcDbPolyline
 90
        4
 70
     1
 43
0.0
 10
209.8833548058038
 20
85.02937461160717
 10
209.8833548058038
 20
84.97937461160697
 10
209.9333548058037
 20
84.97937461160697
 10
209.9333548058037
 20
85.02937461160717
  0
LWPOLYLINE
  5
163A52
330
D2
100
AcDbEntity
 67
     1
  8
Layer3 (transparent)
370
    90
100
AcDbPolyline
 90
        4
 70
     1
 43
0.0
 10
209.9433548058037
 20
85.02937461160717
 10
209.9433548058037
 20
84.97937461160697
 10
209.9933548058037
 20
84.97937461160697
 10
209.9933548058037
 20
85.02937461160717
  0
LWPOLYLINE
  5
163A53
330
D2
100
AcDbEntity
 67
     1
  8
Layer3 (transparent)
370
    90
100
AcDbPolyline
 90
        4
 70
     1
 43
0.0
 10
210.0033548058039
 20
85.02937461160717
 10
210.0033548058039
 20
84.97937461160697
 10
210.0533548058036
 20
84.97937461160697
 10
210.0533548058036
 20
85.02937461160717
  0
LWPOLYLINE
  5
163A54
330
D2
100
AcDbEntity
 67
     1
  8
Layer3 (transparent)
370
    90
100
AcDbPolyline
 90
        4
 70
     1
 43
0.0
 10
210.0633548058037
 20
85.02937461160717
 10
210.0633548058037
 20
84.97937461160697
 10
210.1133548058037
 20
84.97937461160697
 10
210.1133548058037
 20
85.02937461160717
  0
LWPOLYLINE
  5
163A55
330
D2
100
AcDbEntity
 67
     1
  8
Layer3 (transparent)
370
    90
100
AcDbPolyline
 90
        4
 70
     1
 43
0.0
 10
210.1233548058037
 20
85.02937461160717
 10
210.1233548058037
 20
84.97937461160697
 10
210.1733548058037
 20
84.97937461160697
 10
210.1733548058037
 20
85.02937461160717
  0
LWPOLYLINE
  5
163A56
330
D2
100
AcDbEntity
 67
     1
  8
Layer3 (transparent)
370
    90
100
AcDbPolyline
 90
        4
 70
     1
 43
0.0
 10
210.1833548058037
 20
85.02937461160717
 10
210.1833548058037
 20
84.97937461160697
 10
210.2333548058037
 20
84.97937461160697
 10
210.2333548058037
 20
85.02937461160717
  0
LWPOLYLINE
  5
163A57
330
D2
100
AcDbEntity
 67
     1
  8
Layer3 (transparent)
370
    90
100
AcDbPolyline
 90
        4
 70
     1
 43
0.0
 10
210.2433548058037
 20
85.02937461160717
 10
210.2433548058037
 20
84.97937461160697
 10
210.2933548058037
 20
84.97937461160697
 10
210.2933548058037
 20
85.02937461160717
  0
LWPOLYLINE
  5
163A58
330
D2
100
AcDbEntity
 67
     1
  8
Layer3 (transparent)
370
    90
100
AcDbPolyline
 90
        4
 70
     1
 43
0.0
 10
209.7383548058038
 20
85.08937461160755
 10
209.7383548058038
 20
85.03937461160736
 10
209.7883548058037
 20
85.03937461160736
 10
209.7883548058037
 20
85.08937461160755
  0
LWPOLYLINE
  5
163A59
330
D2
100
AcDbEntity
 67
     1
  8
Layer3 (transparent)
370
    90
100
AcDbPolyline
 90
        4
 70
     1
 43
0.0
 10
209.7983548058037
 20
85.08937461160755
 10
209.7983548058037
 20
85.03937461160736
 10
209.8483548058037
 20
85.03937461160736
 10
209.8483548058037
 20
85.08937461160755
  0
LWPOLYLINE
  5
163A5A
330
D2
100
AcDbEntity
 67
     1
  8
Layer3 (transparent)
370
    90
100
AcDbPolyline
 90
        4
 70
     1
 43
0.0
 10
209.8583548058037
 20
85.08937461160755
 10
209.8583548058037
 20
85.03937461160736
 10
209.9083548058036
 20
85.03937461160736
 10
209.9083548058036
 20
85.08937461160755
  0
LWPOLYLINE
  5
163A5B
330
D2
100
AcDbEntity
 67
     1
  8
Layer3 (transparent)
370
    90
100
AcDbPolyline
 90
        4
 70
     1
 43
0.0
 10
209.9183548058038
 20
85.08937461160755
 10
209.9183548058038
 20
85.03937461160736
 10
209.9683548058037
 20
85.03937461160736
 10
209.9683548058037
 20
85.08937461160755
  0
LWPOLYLINE
  5
163A5C
330
D2
100
AcDbEntity
 67
     1
  8
Layer3 (transparent)
370
    90
100
AcDbPolyline
 90
        4
 70
     1
 43
0.0
 10
209.9783548058037
 20
85.08937461160755
 10
209.9783548058037
 20
85.03937461160736
 10
210.0283548058037
 20
85.03937461160736
 10
210.0283548058037
 20
85.08937461160755
  0
LWPOLYLINE
  5
163A5D
330
D2
100
AcDbEntity
 67
     1
  8
Layer3 (transparent)
370
    90
100
AcDbPolyline
 90
        4
 70
     1
 43
0.0
 10
210.0383548058038
 20
85.08937461160755
 10
210.0383548058038
 20
85.03937461160736
 10
210.0883548058037
 20
85.03937461160736
 10
210.0883548058037
 20
85.08937461160755
  0
LWPOLYLINE
  5
163A5E
330
D2
100
AcDbEntity
 67
     1
  8
Layer3 (transparent)
370
    90
100
AcDbPolyline
 90
        4
 70
     1
 43
0.0
 10
210.0983548058037
 20
85.08937461160755
 10
210.0983548058037
 20
85.03937461160736
 10
210.1483548058037
 20
85.03937461160736
 10
210.1483548058037
 20
85.08937461160755
  0
LWPOLYLINE
  5
163A5F
330
D2
100
AcDbEntity
 67
     1
  8
Layer3 (transparent)
370
    90
100
AcDbPolyline
 90
        4
 70
     1
 43
0.0
 10
210.1583548058038
 20
85.08937461160755
 10
210.1583548058038
 20
85.03937461160736
 10
210.2083548058037
 20
85.03937461160736
 10
210.2083548058037
 20
85.08937461160755
  0
LWPOLYLINE
  5
163A60
330
D2
100
AcDbEntity
 67
     1
  8
Layer3 (transparent)
370
    90
100
AcDbPolyline
 90
        4
 70
     1
 43
0.0
 10
210.2183548058038
 20
85.08937461160755
 10
210.2183548058038
 20
85.03937461160736
 10
210.2683548058037
 20
85.03937461160736
 10
210.2683548058037
 20
85.08937461160755
  0
LWPOLYLINE
  5
163A61
330
D2
100
AcDbEntity
 67
     1
  8
Layer3 (transparent)
370
    90
100
AcDbPolyline
 90
        4
 70
     1
 43
0.0
 10
209.6783548058037
 20
85.20937461160746
 10
209.6783548058037
 20
85.15937461160726
 10
209.7283548058037
 20
85.15937461160726
 10
209.7283548058037
 20
85.20937461160746
  0
LWPOLYLINE
  5
163A62
330
D2
100
AcDbEntity
 67
     1
  8
Layer3 (transparent)
370
    90
100
AcDbPolyline
 90
        4
 70
     1
 43
0.0
 10
209.7033548058038
 20
85.14937461160704
 10
209.7033548058038
 20
85.09937461160776
 10
209.7533548058036
 20
85.09937461160776
 10
209.7533548058036
 20
85.14937461160704
  0
LWPOLYLINE
  5
163A63
330
D2
100
AcDbEntity
 67
     1
  8
Layer3 (transparent)
370
    90
100
AcDbPolyline
 90
        4
 70
     1
 43
0.0
 10
209.7633548058037
 20
85.14937461160704
 10
209.7633548058037
 20
85.09937461160776
 10
209.8133548058036
 20
85.09937461160776
 10
209.8133548058036
 20
85.14937461160704
  0
LWPOLYLINE
  5
163A64
330
D2
100
AcDbEntity
 67
     1
  8
Layer3 (transparent)
370
    90
100
AcDbPolyline
 90
        4
 70
     1
 43
0.0
 10
209.8233548058037
 20
85.14937461160704
 10
209.8233548058037
 20
85.09937461160776
 10
209.8733548058037
 20
85.09937461160776
 10
209.8733548058037
 20
85.14937461160704
  0
LWPOLYLINE
  5
163A65
330
D2
100
AcDbEntity
 67
     1
  8
Layer3 (transparent)
370
    90
100
AcDbPolyline
 90
        4
 70
     1
 43
0.0
 10
209.8833548058038
 20
85.14937461160704
 10
209.8833548058038
 20
85.09937461160776
 10
209.9333548058037
 20
85.09937461160776
 10
209.9333548058037
 20
85.14937461160704
  0
LWPOLYLINE
  5
163A66
330
D2
100
AcDbEntity
 67
     1
  8
Layer3 (transparent)
370
    90
100
AcDbPolyline
 90
        4
 70
     1
 43
0.0
 10
209.9433548058037
 20
85.14937461160704
 10
209.9433548058037
 20
85.09937461160776
 10
209.9933548058037
 20
85.09937461160776
 10
209.9933548058037
 20
85.14937461160704
  0
LWPOLYLINE
  5
163A67
330
D2
100
AcDbEntity
 67
     1
  8
Layer3 (transparent)
370
    90
100
AcDbPolyline
 90
        4
 70
     1
 43
0.0
 10
210.0033548058039
 20
85.14937461160704
 10
210.0033548058039
 20
85.09937461160776
 10
210.0533548058036
 20
85.09937461160776
 10
210.0533548058036
 20
85.14937461160704
  0
LWPOLYLINE
  5
163A68
330
D2
100
AcDbEntity
 67
     1
  8
Layer3 (transparent)
370
    90
100
AcDbPolyline
 90
        4
 70
     1
 43
0.0
 10
210.0633548058037
 20
85.14937461160704
 10
210.0633548058037
 20
85.09937461160776
 10
210.1133548058037
 20
85.09937461160776
 10
210.1133548058037
 20
85.14937461160704
  0
LWPOLYLINE
  5
163A69
330
D2
100
AcDbEntity
 67
     1
  8
Layer3 (transparent)
370
    90
100
AcDbPolyline
 90
        4
 70
     1
 43
0.0
 10
210.1233548058037
 20
85.14937461160704
 10
210.1233548058037
 20
85.09937461160776
 10
210.1733548058037
 20
85.09937461160776
 10
210.1733548058037
 20
85.14937461160704
  0
LWPOLYLINE
  5
163A6A
330
D2
100
AcDbEntity
 67
     1
  8
Layer3 (transparent)
370
    90
100
AcDbPolyline
 90
        4
 70
     1
 43
0.0
 10
210.1833548058037
 20
85.14937461160704
 10
210.1833548058037
 20
85.09937461160776
 10
210.2333548058037
 20
85.09937461160776
 10
210.2333548058037
 20
85.14937461160704
  0
LWPOLYLINE
  5
163A6B
330
D2
100
AcDbEntity
 67
     1
  8
Layer3 (transparent)
370
    90
100
AcDbPolyline
 90
        4
 70
     1
 43
0.0
 10
210.2433548058037
 20
85.14937461160704
 10
210.2433548058037
 20
85.09937461160776
 10
210.2933548058037
 20
85.09937461160776
 10
210.2933548058037
 20
85.14937461160704
  0
LWPOLYLINE
  5
163A6C
330
D2
100
AcDbEntity
 67
     1
  8
Layer3 (transparent)
370
    90
100
AcDbPolyline
 90
        4
 70
     1
 43
0.0
 10
209.7383548058038
 20
85.20937461160746
 10
209.7383548058038
 20
85.15937461160726
 10
209.7883548058037
 20
85.15937461160726
 10
209.7883548058037
 20
85.20937461160746
  0
LWPOLYLINE
  5
163A6D
330
D2
100
AcDbEntity
 67
     1
  8
Layer3 (transparent)
370
    90
100
AcDbPolyline
 90
        4
 70
     1
 43
0.0
 10
209.7983548058037
 20
85.20937461160746
 10
209.7983548058037
 20
85.15937461160726
 10
209.8483548058037
 20
85.15937461160726
 10
209.8483548058037
 20
85.20937461160746
  0
LWPOLYLINE
  5
163A6E
330
D2
100
AcDbEntity
 67
     1
  8
Layer3 (transparent)
370
    90
100
AcDbPolyline
 90
        4
 70
     1
 43
0.0
 10
209.8583548058037
 20
85.20937461160746
 10
209.8583548058037
 20
85.15937461160726
 10
209.9083548058036
 20
85.15937461160726
 10
209.9083548058036
 20
85.20937461160746
  0
LWPOLYLINE
  5
163A6F
330
D2
100
AcDbEntity
 67
     1
  8
Layer3 (transparent)
370
    90
100
AcDbPolyline
 90
        4
 70
     1
 43
0.0
 10
209.9183548058038
 20
85.20937461160746
 10
209.9183548058038
 20
85.15937461160726
 10
209.9683548058037
 20
85.15937461160726
 10
209.9683548058037
 20
85.20937461160746
  0
LWPOLYLINE
  5
163A70
330
D2
100
AcDbEntity
 67
     1
  8
Layer3 (transparent)
370
    90
100
AcDbPolyline
 90
        4
 70
     1
 43
0.0
 10
209.9783548058037
 20
85.20937461160746
 10
209.9783548058037
 20
85.15937461160726
 10
210.0283548058037
 20
85.15937461160726
 10
210.0283548058037
 20
85.20937461160746
  0
LWPOLYLINE
  5
163A71
330
D2
100
AcDbEntity
 67
     1
  8
Layer3 (transparent)
370
    90
100
AcDbPolyline
 90
        4
 70
     1
 43
0.0
 10
210.0383548058038
 20
85.20937461160746
 10
210.0383548058038
 20
85.15937461160726
 10
210.0883548058037
 20
85.15937461160726
 10
210.0883548058037
 20
85.20937461160746
  0
LWPOLYLINE
  5
163A72
330
D2
100
AcDbEntity
 67
     1
  8
Layer3 (transparent)
370
    90
100
AcDbPolyline
 90
        4
 70
     1
 43
0.0
 10
210.0983548058037
 20
85.20937461160746
 10
210.0983548058037
 20
85.15937461160726
 10
210.1483548058037
 20
85.15937461160726
 10
210.1483548058037
 20
85.20937461160746
  0
LWPOLYLINE
  5
163A73
330
D2
100
AcDbEntity
 67
     1
  8
Layer3 (transparent)
370
    90
100
AcDbPolyline
 90
        4
 70
     1
 43
0.0
 10
210.1583548058038
 20
85.20937461160746
 10
210.1583548058038
 20
85.15937461160726
 10
210.2083548058037
 20
85.15937461160726
 10
210.2083548058037
 20
85.20937461160746
  0
LWPOLYLINE
  5
163A74
330
D2
100
AcDbEntity
 67
     1
  8
Layer3 (transparent)
370
    90
100
AcDbPolyline
 90
        4
 70
     1
 43
0.0
 10
210.2183548058038
 20
85.20937461160746
 10
210.2183548058038
 20
85.15937461160726
 10
210.2683548058037
 20
85.15937461160726
 10
210.2683548058037
 20
85.20937461160746
  0
LWPOLYLINE
  5
163A75
330
D2
100
AcDbEntity
 67
     1
  8
Layer3 (transparent)
100
AcDbPolyline
 90
        4
 70
     1
 43
0.0
 10
205.4266945114207
 20
75.41702441528056
 10
215.321098143432
 20
75.41702441528056
 10
215.321098143432
 20
90.26142804729122
 10
205.4266945114207
 20
90.26142804729122
  0
LWPOLYLINE
  5
163A76
330
D2
100
AcDbEntity
 67
     1
  8
Layer3 (transparent)
100
AcDbPolyline
 90
        4
 70
     1
 43
0.0
 10
215.0710981434321
 20
90.01142804729122
 10
215.0710981434321
 20
75.66702441528057
 10
205.6766945114206
 20
75.66702441528057
 10
205.6766945114206
 20
90.01142804729122
  0
LWPOLYLINE
  5
163A77
330
D2
100
AcDbEntity
 67
     1
  8
Layer3 (transparent)
  6
ByBlock
100
AcDbPolyline
 90
        5
 70
     0
 43
0.0
 10
210.2624108147781
 20
76.32176078125445
 42
-0.1316524976579819
 10
209.6800679630877
 20
76.32176085839853
 10
209.7771251529582
 20
76.68398303040868
 42
0.1316524976581046
 10
210.1653537206734
 20
76.68398297892544
 10
210.2624108145682
 20
76.32176078119879
  0
LWPOLYLINE
  5
163A78
330
D2
100
AcDbEntity
 67
     1
  8
Layer3 (transparent)
100
AcDbPolyline
 90
        4
 70
     1
 43
0.0
 10
208.8845730169098
 20
77.69959894417127
 42
-0.1316524975528187
 10
209.1757445093471
 20
78.20392260850656
 10
209.4409095171938
 20
77.9387575304629
 42
0.1316524975530844
 10
209.2467951889019
 20
77.60254175423941
  0
LWPOLYLINE
  5
163A79
330
D2
100
AcDbEntity
 67
     1
  8
Layer3 (transparent)
100
AcDbPolyline
 90
        4
 70
     1
 43
0.0
 10
211.0579061260595
 20
77.69959865605767
 10
210.6956839283346
 20
77.60254156216376
 42
0.1316524976579883
 10
210.5015696889727
 20
77.93875739006614
 10
210.7667347670165
 20
78.20392239791122
 42
-0.131652497658295
  0
LWPOLYLINE
  5
163A7A
330
D2
100
AcDbEntity
 67
     1
  8
Layer3 (transparent)
100
AcDbPolyline
 90
        4
 70
     1
 43
0.0
 10
210.6956838768689
 20
77.21431299450919
 10
211.0579060488599
 20
77.11725580457835
 42
-0.1316524975530213
 10
210.7667345564221
 20
76.61293214024123
 10
210.5015695485767
 20
76.87809721828614
 42
0.1316524975529361
  0
LWPOLYLINE
  5
163A7B
330
D2
100
AcDbEntity
 67
     1
  8
Layer3 (transparent)
100
AcDbPolyline
 90
        4
 70
     1
 43
0.0
 10
208.8845729397093
 20
77.11725609269149
 10
209.2467951374342
 20
77.21431318658407
 42
0.1316524976580719
 10
209.4409093767959
 20
76.87809735868301
 10
209.1757442987525
 20
76.61293235083656
 42
-0.1316524976582439
  0
MTEXT
  5
163A7C
330
D2
100
AcDbEntity
 67
     1
  8
Layer3 (transparent)
100
AcDbMText
 10
185.0893179627395
 20
89.61535788236821
 30
0.0
 40
0.5
 41
8918.317307220888
 46
0.0
 71
     1
 72
     5
  1
16{\fArial|b0|i0|c238|p34; um }FF \Pshort serpentine
 11
-0.0000000000000002
 21
-1.0
 31
0.0
 73
     1
 44
1.0
101
Embedded Object
 70
     1
 10
-0.0000000000000002
 20
-1.0
 30
0.0
 11
185.0893179627395
 21
89.61535788236821
 31
0.0
 40
8918.317307220888
 41
0.0
 42
4.958390177353342
 43
1.47419281491587
 71
     2
 72
     1
 44
8918.317307220888
 45
12.5
 73
     0
 74
     0
 46
0.0
  0
LINE
  5
163A7D
330
D2
100
AcDbEntity
 67
     1
  8
Layer3 (transparent)
100
AcDbLine
 10
179.9851048136737
 20
84.78922110412392
 30
0.0
 11
179.9851048136737
 21
84.78922110412392
 31
0.0
  0
LWPOLYLINE
  5
163A7E
330
D2
100
AcDbEntity
 67
     1
  8
Layer3 (transparent)
370
    90
100
AcDbPolyline
 90
        5
 70
     1
 43
0.0
 10
180.0101439097694
 20
85.09937461160776
 10
180.0101439097694
 20
85.14937461160704
 10
179.9701439097696
 20
85.14937461160704
 10
179.9701439097696
 20
85.14937461160704
 10
179.9701439097696
 20
85.09937461160776
  0
LWPOLYLINE
  5
163A7F
330
D2
100
AcDbEntity
 67
     1
  8
Layer3 (transparent)
370
    90
100
AcDbPolyline
 90
        5
 70
     1
 43
0.0
 10
180.0101439097694
 20
84.97937461160697
 10
180.0101439097694
 20
85.02937461160717
 10
179.9701439097696
 20
85.02937461160717
 10
179.9701439097696
 20
85.02937461160717
 10
179.9701439097696
 20
84.97937461160697
  0
LWPOLYLINE
  5
163A80
330
D2
100
AcDbEntity
 67
     1
  8
Layer3 (transparent)
370
    90
100
AcDbPolyline
 90
        5
 70
     1
 43
0.0
 10
180.0101439097694
 20
84.85937461160707
 10
180.0101439097694
 20
84.90937461160726
 10
179.9701439097696
 20
84.90937461160726
 10
179.9701439097696
 20
84.90937461160726
 10
179.9701439097696
 20
84.85937461160707
  0
LWPOLYLINE
  5
163A81
330
D2
100
AcDbEntity
 67
     1
  8
Layer3 (transparent)
370
    90
100
AcDbPolyline
 90
        5
 70
     1
 43
0.0
 10
180.0001439097696
 20
87.99512981820631
 10
180.0001439097696
 20
88.0451298182065
 10
179.9601439097695
 20
88.0451298182065
 10
179.9601439097695
 20
88.0451298182065
 10
179.9601439097695
 20
87.99512981820631
  0
LWPOLYLINE
  5
163A82
330
D2
100
AcDbEntity
 67
     1
  8
Layer3 (transparent)
370
    90
100
AcDbPolyline
 90
        5
 70
     1
 43
0.0
 10
180.0001439097696
 20
87.87512981820645
 10
180.0001439097696
 20
87.92512981820662
 10
179.9601439097695
 20
87.92512981820662
 10
179.9601439097695
 20
87.92512981820662
 10
179.9601439097695
 20
87.87512981820645
  0
LWPOLYLINE
  5
163A83
330
D2
100
AcDbEntity
 67
     1
  8
Layer3 (transparent)
370
    90
100
AcDbPolyline
 90
        5
 70
     1
 43
0.0
 10
180.0001439097696
 20
87.75512981820654
 10
180.0001439097696
 20
87.8051298182067
 10
179.9601439097695
 20
87.8051298182067
 10
179.9601439097695
 20
87.8051298182067
 10
179.9601439097695
 20
87.75512981820654
  0
LWPOLYLINE
  5
163A84
330
D2
100
AcDbEntity
 67
     1
  8
Layer3 (transparent)
370
    90
100
AcDbPolyline
 90
        5
 70
     1
 43
0.0
 10
180.0108833760838
 20
82.44390249156408
 10
180.0108833760838
 20
82.49390249156428
 10
179.9708833760838
 20
82.49390249156428
 10
179.9708833760838
 20
82.49390249156428
 10
179.9708833760838
 20
82.44390249156408
  0
LWPOLYLINE
  5
163A85
330
D2
100
AcDbEntity
 67
     1
  8
Layer3 (transparent)
370
    90
100
AcDbPolyline
 90
        3
 70
     1
 43
0.0
 10
180.5606319529894
 20
82.86548615844319
 10
180.3448172711241
 20
82.7766476323927
 10
180.3454870248828
 20
83.08157826145587
  0
LWPOLYLINE
  5
163A86
330
D2
100
AcDbEntity
 67
     1
  8
Layer3 (transparent)
370
    90
100
AcDbPolyline
 90
        3
 70
     1
 43
0.0
 10
180.6403559971851
 20
82.94486075624034
 10
180.4252110690909
 20
83.16095285927209
 10
180.7301416980362
 20
83.16028310553653
  0
LWPOLYLINE
  5
163A87
330
D2
100
AcDbEntity
 67
     1
  8
Layer3 (transparent)
370
    90
100
AcDbPolyline
 90
        3
 70
     1
 43
0.0
 10
180.0168951931635
 20
82.86668042924565
 10
180.2329872962566
 20
83.08182535735292
 10
180.2323175424229
 20
82.77689472833797
  0
LWPOLYLINE
  5
163A88
330
D2
100
AcDbEntity
 67
     1
  8
Layer3 (transparent)
370
    90
100
AcDbPolyline
 90
        3
 70
     1
 43
0.0
 10
179.8486820693263
 20
83.16221915540561
 10
180.1536126984461
 20
83.16154940161002
 10
179.9375205954035
 20
82.94640447341633
  0
LWPOLYLINE
  5
163A89
330
D2
100
AcDbEntity
 67
     1
  8
Layer3 (transparent)
370
    90
100
AcDbPolyline
 90
        3
 70
     1
 43
0.0
 10
179.8489291652729
 20
83.27471888402618
 10
179.938714866199
 20
83.49014123327329
 10
180.1538597943805
 20
83.27404913021245
  0
LWPOLYLINE
  5
163A8A
330
D2
100
AcDbEntity
 67
     1
  8
Layer3 (transparent)
370
    90
100
AcDbPolyline
 90
        3
 70
     1
 43
0.0
 10
180.2335838385762
 20
83.35342372800957
 10
180.0184389103824
 20
83.56951583105226
 10
180.2342535922598
 20
83.65835435712183
  0
LWPOLYLINE
  5
163A8B
330
D2
100
AcDbEntity
 67
     1
  8
Layer3 (transparent)
370
    90
100
AcDbPolyline
 90
        3
 70
     1
 43
0.0
 10
180.3460835672024
 20
83.35317663211251
 10
180.3467533209611
 20
83.65810726117567
 10
180.5621756702084
 20
83.56832156024982
  0
LWPOLYLINE
  5
163A8C
330
D2
100
AcDbEntity
 67
     1
  8
Layer3 (transparent)
370
    90
100
AcDbPolyline
 90
        3
 70
     1
 43
0.0
 10
180.4254581649624
 20
83.27345258794091
 10
180.6415502679681
 20
83.48859751607822
 10
180.7303887939828
 20
83.27278283415713
  0
LWPOLYLINE
  5
163A8D
330
D2
100
AcDbEntity
 67
     1
  8
Layer3 (transparent)
370
    90
100
AcDbPolyline
 90
        3
 70
     1
 43
0.0
 10
180.559892486675
 20
85.52135044817848
 10
180.3440778048097
 20
85.43251192212798
 10
180.3447475585685
 20
85.73744255119114
  0
LWPOLYLINE
  5
163A8E
330
D2
100
AcDbEntity
 67
     1
  8
Layer3 (transparent)
370
    90
100
AcDbPolyline
 90
        3
 70
     1
 43
0.0
 10
180.6396165308708
 20
85.60072504597561
 10
180.4244716027764
 20
85.81681714900739
 10
180.7294022317218
 20
85.8161473952718
  0
LWPOLYLINE
  5
163A8F
330
D2
100
AcDbEntity
 67
     1
  8
Layer3 (transparent)
370
    90
100
AcDbPolyline
 90
        3
 70
     1
 43
0.0
 10
180.0161557268491
 20
85.52254471898093
 10
180.2322478299423
 20
85.73768964708822
 10
180.2315780761085
 20
85.43275901807325
  0
LWPOLYLINE
  5
163A90
330
D2
100
AcDbEntity
 67
     1
  8
Layer3 (transparent)
370
    90
100
AcDbPolyline
 90
        3
 70
     1
 43
0.0
 10
179.8479426030117
 20
85.8180834451409
 10
180.1528732321317
 20
85.81741369134531
 10
179.9367811290894
 20
85.6022687631516
  0
LWPOLYLINE
  5
163A91
330
D2
100
AcDbEntity
 67
     1
  8
Layer3 (transparent)
370
    90
100
AcDbPolyline
 90
        3
 70
     1
 43
0.0
 10
179.8481896989585
 20
85.93058317376152
 10
179.9379753998844
 20
86.1460055230086
 10
180.153120328066
 20
85.92991341994773
  0
LWPOLYLINE
  5
163A92
330
D2
100
AcDbEntity
 67
     1
  8
Layer3 (transparent)
370
    90
100
AcDbPolyline
 90
        3
 70
     1
 43
0.0
 10
180.2328443722618
 20
86.00928801774486
 10
180.0176994440679
 20
86.22538012078754
 10
180.2335141259454
 20
86.31421864685714
  0
LWPOLYLINE
  5
163A93
330
D2
100
AcDbEntity
 67
     1
  8
Layer3 (transparent)
370
    90
100
AcDbPolyline
 90
        3
 70
     1
 43
0.0
 10
180.345344100888
 20
86.0090409218478
 10
180.3460138546467
 20
86.31397155091097
 10
180.5614362038939
 20
86.22418584998511
  0
LWPOLYLINE
  5
163A94
330
D2
100
AcDbEntity
 67
     1
  8
Layer3 (transparent)
370
    90
100
AcDbPolyline
 90
        3
 70
     1
 43
0.0
 10
180.4247186986479
 20
85.9293168776762
 10
180.6408108016535
 20
86.14446180581351
 10
180.7296493276683
 20
85.92864712389244
  0
LWPOLYLINE
  5
163A95
330
D2
100
AcDbEntity
 67
     1
  8
Layer3 (transparent)
370
    90
100
AcDbPolyline
 90
        3
 70
     1
 43
0.0
 10
180.5498924866751
 20
88.41710565477702
 10
180.3340778048098
 20
88.32826712872654
 10
180.3347475585685
 20
88.6331977577897
  0
LWPOLYLINE
  5
163A96
330
D2
100
AcDbEntity
 67
     1
  8
Layer3 (transparent)
370
    90
100
AcDbPolyline
 90
        3
 70
     1
 43
0.0
 10
180.6296165308705
 20
88.49648025257506
 10
180.4144716027763
 20
88.71257235560594
 10
180.7194022317217
 20
88.71190260187038
  0
LWPOLYLINE
  5
163A97
330
D2
100
AcDbEntity
 67
     1
  8
Layer3 (transparent)
370
    90
100
AcDbPolyline
 90
        3
 70
     1
 43
0.0
 10
180.2222478299423
 20
88.63344485368676
 10
180.2215780761086
 20
88.32851422467182
 10
180.006155726849
 20
88.41829992557947
  0
LWPOLYLINE
  5
163A98
330
D2
100
AcDbEntity
 67
     1
  8
Layer3 (transparent)
370
    90
100
AcDbPolyline
 90
        3
 70
     1
 43
0.0
 10
179.8379426030118
 20
88.71383865173944
 10
180.1428732321315
 20
88.71316889794476
 10
179.9267811290893
 20
88.49802396975107
  0
LWPOLYLINE
  5
163A99
330
D2
100
AcDbEntity
 67
     1
  8
Layer3 (transparent)
370
    90
100
AcDbPolyline
 90
        3
 70
     1
 43
0.0
 10
179.8381896989587
 20
88.82633838036005
 10
179.9279753998845
 20
89.04176072960806
 10
180.1431203280662
 20
88.82566862654627
  0
LWPOLYLINE
  5
163A9A
330
D2
100
AcDbEntity
 67
     1
  8
Layer3 (transparent)
370
    90
100
AcDbPolyline
 90
        3
 70
     1
 43
0.0
 10
180.2228443722617
 20
88.90504322434342
 10
180.0076994440679
 20
89.1211353273861
 10
180.2235141259454
 20
89.2099738534557
  0
LWPOLYLINE
  5
163A9B
330
D2
100
AcDbEntity
 67
     1
  8
Layer3 (transparent)
370
    90
100
AcDbPolyline
 90
        3
 70
     1
 43
0.0
 10
180.335344100888
 20
88.90479612844726
 10
180.3360138546467
 20
89.20972675751043
 10
180.5514362038939
 20
89.11994105658456
  0
LWPOLYLINE
  5
163A9C
330
D2
100
AcDbEntity
 67
     1
  8
Layer3 (transparent)
370
    90
100
AcDbPolyline
 90
        3
 70
     1
 43
0.0
 10
180.4147186986478
 20
88.82507208427567
 10
180.6308108016535
 20
89.04021701241296
 10
180.7196493276684
 20
88.82440233049189
  0
LWPOLYLINE
  5
163A9D
330
D2
100
AcDbEntity
 67
     1
  8
Layer3 (transparent)
370
    90
100
AcDbPolyline
 90
        4
 70
     1
 43
0.0
 10
180.0808833760839
 20
82.25390249156452
 10
180.0808833760839
 20
82.20390249156428
 10
180.130883376084
 20
82.20390249156428
 10
180.130883376084
 20
82.25390249156452
  0
LWPOLYLINE
  5
163A9E
330
D2
100
AcDbEntity
 67
     1
  8
Layer3 (transparent)
370
    90
100
AcDbPolyline
 90
        4
 70
     1
 43
0.0
 10
180.1408833760838
 20
82.25390249156452
 10
180.1408833760838
 20
82.20390249156428
 10
180.1908833760838
 20
82.20390249156428
 10
180.1908833760838
 20
82.25390249156452
  0
LWPOLYLINE
  5
163A9F
330
D2
100
AcDbEntity
 67
     1
  8
Layer3 (transparent)
370
    90
100
AcDbPolyline
 90
        4
 70
     1
 43
0.0
 10
180.2008833760839
 20
82.25390249156452
 10
180.2008833760839
 20
82.20390249156428
 10
180.2508833760839
 20
82.20390249156428
 10
180.2508833760839
 20
82.25390249156452
  0
LWPOLYLINE
  5
163AA0
330
D2
100
AcDbEntity
 67
     1
  8
Layer3 (transparent)
370
    90
100
AcDbPolyline
 90
        4
 70
     1
 43
0.0
 10
180.2608833760839
 20
82.25390249156452
 10
180.2608833760839
 20
82.20390249156428
 10
180.3108833760838
 20
82.20390249156428
 10
180.3108833760838
 20
82.25390249156452
  0
LWPOLYLINE
  5
163AA1
330
D2
100
AcDbEntity
 67
     1
  8
Layer3 (transparent)
370
    90
100
AcDbPolyline
 90
        4
 70
     1
 43
0.0
 10
180.3208833760839
 20
82.25390249156452
 10
180.3208833760839
 20
82.20390249156428
 10
180.3708833760838
 20
82.20390249156428
 10
180.3708833760838
 20
82.25390249156452
  0
LWPOLYLINE
  5
163AA2
330
D2
100
AcDbEntity
 67
     1
  8
Layer3 (transparent)
370
    90
100
AcDbPolyline
 90
        4
 70
     1
 43
0.0
 10
180.380883376084
 20
82.25390249156452
 10
180.380883376084
 20
82.20390249156428
 10
180.4308833760839
 20
82.20390249156428
 10
180.4308833760839
 20
82.25390249156452
  0
LWPOLYLINE
  5
163AA3
330
D2
100
AcDbEntity
 67
     1
  8
Layer3 (transparent)
370
    90
100
AcDbPolyline
 90
        4
 70
     1
 43
0.0
 10
180.4408833760839
 20
82.25390249156452
 10
180.4408833760839
 20
82.20390249156428
 10
180.4908833760838
 20
82.20390249156428
 10
180.4908833760838
 20
82.25390249156452
  0
LWPOLYLINE
  5
163AA4
330
D2
100
AcDbEntity
 67
     1
  8
Layer3 (transparent)
370
    90
100
AcDbPolyline
 90
        4
 70
     1
 43
0.0
 10
180.0558833760839
 20
82.31390249156399
 10
180.0558833760839
 20
82.26390249156471
 10
180.1058833760838
 20
82.26390249156471
 10
180.1058833760838
 20
82.31390249156399
  0
LWPOLYLINE
  5
163AA5
330
D2
100
AcDbEntity
 67
     1
  8
Layer3 (transparent)
370
    90
100
AcDbPolyline
 90
        4
 70
     1
 43
0.0
 10
180.1158833760839
 20
82.31390249156399
 10
180.1158833760839
 20
82.26390249156471
 10
180.1658833760839
 20
82.26390249156471
 10
180.1658833760839
 20
82.31390249156399
  0
LWPOLYLINE
  5
163AA6
330
D2
100
AcDbEntity
 67
     1
  8
Layer3 (transparent)
370
    90
100
AcDbPolyline
 90
        4
 70
     1
 43
0.0
 10
180.1758833760839
 20
82.31390249156399
 10
180.1758833760839
 20
82.26390249156471
 10
180.2258833760838
 20
82.26390249156471
 10
180.2258833760838
 20
82.31390249156399
  0
LWPOLYLINE
  5
163AA7
330
D2
100
AcDbEntity
 67
     1
  8
Layer3 (transparent)
370
    90
100
AcDbPolyline
 90
        4
 70
     1
 43
0.0
 10
180.2358833760839
 20
82.31390249156399
 10
180.2358833760839
 20
82.26390249156471
 10
180.2858833760839
 20
82.26390249156471
 10
180.2858833760839
 20
82.31390249156399
  0
LWPOLYLINE
  5
163AA8
330
D2
100
AcDbEntity
 67
     1
  8
Layer3 (transparent)
370
    90
100
AcDbPolyline
 90
        4
 70
     1
 43
0.0
 10
180.2958833760839
 20
82.31390249156399
 10
180.2958833760839
 20
82.26390249156471
 10
180.3458833760839
 20
82.26390249156471
 10
180.3458833760839
 20
82.31390249156399
  0
LWPOLYLINE
  5
163AA9
330
D2
100
AcDbEntity
 67
     1
  8
Layer3 (transparent)
370
    90
100
AcDbPolyline
 90
        4
 70
     1
 43
0.0
 10
180.3558833760839
 20
82.31390249156399
 10
180.3558833760839
 20
82.26390249156471
 10
180.4058833760838
 20
82.26390249156471
 10
180.4058833760838
 20
82.31390249156399
  0
LWPOLYLINE
  5
163AAA
330
D2
100
AcDbEntity
 67
     1
  8
Layer3 (transparent)
370
    90
100
AcDbPolyline
 90
        4
 70
     1
 43
0.0
 10
180.4158833760839
 20
82.31390249156399
 10
180.4158833760839
 20
82.26390249156471
 10
180.4658833760839
 20
82.26390249156471
 10
180.4658833760839
 20
82.31390249156399
  0
LWPOLYLINE
  5
163AAB
330
D2
100
AcDbEntity
 67
     1
  8
Layer3 (transparent)
370
    90
100
AcDbPolyline
 90
        4
 70
     1
 43
0.0
 10
180.4758833760839
 20
82.31390249156399
 10
180.4758833760839
 20
82.26390249156471
 10
180.5258833760838
 20
82.26390249156471
 10
180.5258833760838
 20
82.31390249156399
  0
LWPOLYLINE
  5
163AAC
330
D2
100
AcDbEntity
 67
     1
  8
Layer3 (transparent)
370
    90
100
AcDbPolyline
 90
        4
 70
     1
 43
0.0
 10
179.9958833760839
 20
82.4339024915648
 10
179.9958833760839
 20
82.38390249156461
 10
180.0458833760839
 20
82.38390249156461
 10
180.0458833760839
 20
82.4339024915648
  0
LWPOLYLINE
  5
163AAD
330
D2
100
AcDbEntity
 67
     1
  8
Layer3 (transparent)
370
    90
100
AcDbPolyline
 90
        4
 70
     1
 43
0.0
 10
180.0208833760839
 20
82.37390249156439
 10
180.0208833760839
 20
82.32390249156422
 10
180.0708833760838
 20
82.32390249156422
 10
180.0708833760838
 20
82.37390249156439
  0
LWPOLYLINE
  5
163AAE
330
D2
100
AcDbEntity
 67
     1
  8
Layer3 (transparent)
370
    90
100
AcDbPolyline
 90
        4
 70
     1
 43
0.0
 10
180.0808833760839
 20
82.37390249156439
 10
180.0808833760839
 20
82.32390249156422
 10
180.130883376084
 20
82.32390249156422
 10
180.130883376084
 20
82.37390249156439
  0
LWPOLYLINE
  5
163AAF
330
D2
100
AcDbEntity
 67
     1
  8
Layer3 (transparent)
370
    90
100
AcDbPolyline
 90
        4
 70
     1
 43
0.0
 10
180.1408833760838
 20
82.37390249156439
 10
180.1408833760838
 20
82.32390249156422
 10
180.1908833760838
 20
82.32390249156422
 10
180.1908833760838
 20
82.37390249156439
  0
LWPOLYLINE
  5
163AB0
330
D2
100
AcDbEntity
 67
     1
  8
Layer3 (transparent)
370
    90
100
AcDbPolyline
 90
        4
 70
     1
 43
0.0
 10
180.2008833760839
 20
82.37390249156439
 10
180.2008833760839
 20
82.32390249156422
 10
180.2508833760839
 20
82.32390249156422
 10
180.2508833760839
 20
82.37390249156439
  0
LWPOLYLINE
  5
163AB1
330
D2
100
AcDbEntity
 67
     1
  8
Layer3 (transparent)
370
    90
100
AcDbPolyline
 90
        4
 70
     1
 43
0.0
 10
180.2608833760839
 20
82.37390249156439
 10
180.2608833760839
 20
82.32390249156422
 10
180.3108833760838
 20
82.32390249156422
 10
180.3108833760838
 20
82.37390249156439
  0
LWPOLYLINE
  5
163AB2
330
D2
100
AcDbEntity
 67
     1
  8
Layer3 (transparent)
370
    90
100
AcDbPolyline
 90
        4
 70
     1
 43
0.0
 10
180.3208833760839
 20
82.37390249156439
 10
180.3208833760839
 20
82.32390249156422
 10
180.3708833760838
 20
82.32390249156422
 10
180.3708833760838
 20
82.37390249156439
  0
LWPOLYLINE
  5
163AB3
330
D2
100
AcDbEntity
 67
     1
  8
Layer3 (transparent)
370
    90
100
AcDbPolyline
 90
        4
 70
     1
 43
0.0
 10
180.380883376084
 20
82.37390249156439
 10
180.380883376084
 20
82.32390249156422
 10
180.4308833760839
 20
82.32390249156422
 10
180.4308833760839
 20
82.37390249156439
  0
LWPOLYLINE
  5
163AB4
330
D2
100
AcDbEntity
 67
     1
  8
Layer3 (transparent)
370
    90
100
AcDbPolyline
 90
        4
 70
     1
 43
0.0
 10
180.4408833760839
 20
82.37390249156439
 10
180.4408833760839
 20
82.32390249156422
 10
180.4908833760838
 20
82.32390249156422
 10
180.4908833760838
 20
82.37390249156439
  0
LWPOLYLINE
  5
163AB5
330
D2
100
AcDbEntity
 67
     1
  8
Layer3 (transparent)
370
    90
100
AcDbPolyline
 90
        4
 70
     1
 43
0.0
 10
180.500883376084
 20
82.37390249156439
 10
180.500883376084
 20
82.32390249156422
 10
180.5508833760839
 20
82.32390249156422
 10
180.5508833760839
 20
82.37390249156439
  0
LWPOLYLINE
  5
163AB6
330
D2
100
AcDbEntity
 67
     1
  8
Layer3 (transparent)
370
    90
100
AcDbPolyline
 90
        4
 70
     1
 43
0.0
 10
180.0558833760839
 20
82.4339024915648
 10
180.0558833760839
 20
82.38390249156461
 10
180.1058833760838
 20
82.38390249156461
 10
180.1058833760838
 20
82.4339024915648
  0
LWPOLYLINE
  5
163AB7
330
D2
100
AcDbEntity
 67
     1
  8
Layer3 (transparent)
370
    90
100
AcDbPolyline
 90
        4
 70
     1
 43
0.0
 10
180.1158833760839
 20
82.4339024915648
 10
180.1158833760839
 20
82.38390249156461
 10
180.1658833760839
 20
82.38390249156461
 10
180.1658833760839
 20
82.4339024915648
  0
LWPOLYLINE
  5
163AB8
330
D2
100
AcDbEntity
 67
     1
  8
Layer3 (transparent)
370
    90
100
AcDbPolyline
 90
        4
 70
     1
 43
0.0
 10
180.1758833760839
 20
82.4339024915648
 10
180.1758833760839
 20
82.38390249156461
 10
180.2258833760838
 20
82.38390249156461
 10
180.2258833760838
 20
82.4339024915648
  0
LWPOLYLINE
  5
163AB9
330
D2
100
AcDbEntity
 67
     1
  8
Layer3 (transparent)
370
    90
100
AcDbPolyline
 90
        4
 70
     1
 43
0.0
 10
180.2358833760839
 20
82.4339024915648
 10
180.2358833760839
 20
82.38390249156461
 10
180.2858833760839
 20
82.38390249156461
 10
180.2858833760839
 20
82.4339024915648
  0
LWPOLYLINE
  5
163ABA
330
D2
100
AcDbEntity
 67
     1
  8
Layer3 (transparent)
370
    90
100
AcDbPolyline
 90
        4
 70
     1
 43
0.0
 10
180.2958833760839
 20
82.4339024915648
 10
180.2958833760839
 20
82.38390249156461
 10
180.3458833760839
 20
82.38390249156461
 10
180.3458833760839
 20
82.4339024915648
  0
LWPOLYLINE
  5
163ABB
330
D2
100
AcDbEntity
 67
     1
  8
Layer3 (transparent)
370
    90
100
AcDbPolyline
 90
        4
 70
     1
 43
0.0
 10
180.3558833760839
 20
82.4339024915648
 10
180.3558833760839
 20
82.38390249156461
 10
180.4058833760838
 20
82.38390249156461
 10
180.4058833760838
 20
82.4339024915648
  0
LWPOLYLINE
  5
163ABC
330
D2
100
AcDbEntity
 67
     1
  8
Layer3 (transparent)
370
    90
100
AcDbPolyline
 90
        4
 70
     1
 43
0.0
 10
180.4158833760839
 20
82.4339024915648
 10
180.4158833760839
 20
82.38390249156461
 10
180.4658833760839
 20
82.38390249156461
 10
180.4658833760839
 20
82.4339024915648
  0
LWPOLYLINE
  5
163ABD
330
D2
100
AcDbEntity
 67
     1
  8
Layer3 (transparent)
370
    90
100
AcDbPolyline
 90
        4
 70
     1
 43
0.0
 10
180.4758833760839
 20
82.4339024915648
 10
180.4758833760839
 20
82.38390249156461
 10
180.5258833760838
 20
82.38390249156461
 10
180.5258833760838
 20
82.4339024915648
  0
LWPOLYLINE
  5
163ABE
330
D2
100
AcDbEntity
 67
     1
  8
Layer3 (transparent)
370
    90
100
AcDbPolyline
 90
        4
 70
     1
 43
0.0
 10
180.5358833760839
 20
82.4339024915648
 10
180.5358833760839
 20
82.38390249156461
 10
180.5858833760839
 20
82.38390249156461
 10
180.5858833760839
 20
82.4339024915648
  0
LWPOLYLINE
  5
163ABF
330
D2
100
AcDbEntity
 67
     1
  8
Layer3 (transparent)
370
    90
100
AcDbPolyline
 90
        4
 70
     1
 43
0.0
 10
179.9958833760839
 20
82.55390249156468
 10
179.9958833760839
 20
82.50390249156451
 10
180.0458833760839
 20
82.50390249156451
 10
180.0458833760839
 20
82.55390249156468
  0
LWPOLYLINE
  5
163AC0
330
D2
100
AcDbEntity
 67
     1
  8
Layer3 (transparent)
370
    90
100
AcDbPolyline
 90
        4
 70
     1
 43
0.0
 10
180.0208833760839
 20
82.49390249156428
 10
180.0208833760839
 20
82.44390249156408
 10
180.0708833760838
 20
82.44390249156408
 10
180.0708833760838
 20
82.49390249156428
  0
LWPOLYLINE
  5
163AC1
330
D2
100
AcDbEntity
 67
     1
  8
Layer3 (transparent)
370
    90
100
AcDbPolyline
 90
        4
 70
     1
 43
0.0
 10
180.0808833760839
 20
82.49390249156428
 10
180.0808833760839
 20
82.44390249156408
 10
180.130883376084
 20
82.44390249156408
 10
180.130883376084
 20
82.49390249156428
  0
LWPOLYLINE
  5
163AC2
330
D2
100
AcDbEntity
 67
     1
  8
Layer3 (transparent)
370
    90
100
AcDbPolyline
 90
        4
 70
     1
 43
0.0
 10
180.1408833760838
 20
82.49390249156428
 10
180.1408833760838
 20
82.44390249156408
 10
180.1908833760838
 20
82.44390249156408
 10
180.1908833760838
 20
82.49390249156428
  0
LWPOLYLINE
  5
163AC3
330
D2
100
AcDbEntity
 67
     1
  8
Layer3 (transparent)
370
    90
100
AcDbPolyline
 90
        4
 70
     1
 43
0.0
 10
180.2008833760839
 20
82.49390249156428
 10
180.2008833760839
 20
82.44390249156408
 10
180.2508833760839
 20
82.44390249156408
 10
180.2508833760839
 20
82.49390249156428
  0
LWPOLYLINE
  5
163AC4
330
D2
100
AcDbEntity
 67
     1
  8
Layer3 (transparent)
370
    90
100
AcDbPolyline
 90
        4
 70
     1
 43
0.0
 10
180.2608833760839
 20
82.49390249156428
 10
180.2608833760839
 20
82.44390249156408
 10
180.3108833760838
 20
82.44390249156408
 10
180.3108833760838
 20
82.49390249156428
  0
LWPOLYLINE
  5
163AC5
330
D2
100
AcDbEntity
 67
     1
  8
Layer3 (transparent)
370
    90
100
AcDbPolyline
 90
        4
 70
     1
 43
0.0
 10
180.3208833760839
 20
82.49390249156428
 10
180.3208833760839
 20
82.44390249156408
 10
180.3708833760838
 20
82.44390249156408
 10
180.3708833760838
 20
82.49390249156428
  0
LWPOLYLINE
  5
163AC6
330
D2
100
AcDbEntity
 67
     1
  8
Layer3 (transparent)
370
    90
100
AcDbPolyline
 90
        4
 70
     1
 43
0.0
 10
180.380883376084
 20
82.49390249156428
 10
180.380883376084
 20
82.44390249156408
 10
180.4308833760839
 20
82.44390249156408
 10
180.4308833760839
 20
82.49390249156428
  0
LWPOLYLINE
  5
163AC7
330
D2
100
AcDbEntity
 67
     1
  8
Layer3 (transparent)
370
    90
100
AcDbPolyline
 90
        4
 70
     1
 43
0.0
 10
180.4408833760839
 20
82.49390249156428
 10
180.4408833760839
 20
82.44390249156408
 10
180.4908833760838
 20
82.44390249156408
 10
180.4908833760838
 20
82.49390249156428
  0
LWPOLYLINE
  5
163AC8
330
D2
100
AcDbEntity
 67
     1
  8
Layer3 (transparent)
370
    90
100
AcDbPolyline
 90
        4
 70
     1
 43
0.0
 10
180.500883376084
 20
82.49390249156428
 10
180.500883376084
 20
82.44390249156408
 10
180.5508833760839
 20
82.44390249156408
 10
180.5508833760839
 20
82.49390249156428
  0
LWPOLYLINE
  5
163AC9
330
D2
100
AcDbEntity
 67
     1
  8
Layer3 (transparent)
370
    90
100
AcDbPolyline
 90
        4
 70
     1
 43
0.0
 10
180.5608833760839
 20
82.49390249156428
 10
180.5608833760839
 20
82.44390249156408
 10
180.6108833760838
 20
82.44390249156408
 10
180.6108833760838
 20
82.49390249156428
  0
LWPOLYLINE
  5
163ACA
330
D2
100
AcDbEntity
 67
     1
  8
Layer3 (transparent)
370
    90
100
AcDbPolyline
 90
        4
 70
     1
 43
0.0
 10
180.0558833760839
 20
82.55390249156468
 10
180.0558833760839
 20
82.50390249156451
 10
180.1058833760838
 20
82.50390249156451
 10
180.1058833760838
 20
82.55390249156468
  0
LWPOLYLINE
  5
163ACB
330
D2
100
AcDbEntity
 67
     1
  8
Layer3 (transparent)
370
    90
100
AcDbPolyline
 90
        4
 70
     1
 43
0.0
 10
180.1158833760839
 20
82.55390249156468
 10
180.1158833760839
 20
82.50390249156451
 10
180.1658833760839
 20
82.50390249156451
 10
180.1658833760839
 20
82.55390249156468
  0
LWPOLYLINE
  5
163ACC
330
D2
100
AcDbEntity
 67
     1
  8
Layer3 (transparent)
370
    90
100
AcDbPolyline
 90
        4
 70
     1
 43
0.0
 10
180.1758833760839
 20
82.55390249156468
 10
180.1758833760839
 20
82.50390249156451
 10
180.2258833760838
 20
82.50390249156451
 10
180.2258833760838
 20
82.55390249156468
  0
LWPOLYLINE
  5
163ACD
330
D2
100
AcDbEntity
 67
     1
  8
Layer3 (transparent)
370
    90
100
AcDbPolyline
 90
        4
 70
     1
 43
0.0
 10
180.2358833760839
 20
82.55390249156468
 10
180.2358833760839
 20
82.50390249156451
 10
180.2858833760839
 20
82.50390249156451
 10
180.2858833760839
 20
82.55390249156468
  0
LWPOLYLINE
  5
163ACE
330
D2
100
AcDbEntity
 67
     1
  8
Layer3 (transparent)
370
    90
100
AcDbPolyline
 90
        4
 70
     1
 43
0.0
 10
180.2958833760839
 20
82.55390249156468
 10
180.2958833760839
 20
82.50390249156451
 10
180.3458833760839
 20
82.50390249156451
 10
180.3458833760839
 20
82.55390249156468
  0
LWPOLYLINE
  5
163ACF
330
D2
100
AcDbEntity
 67
     1
  8
Layer3 (transparent)
370
    90
100
AcDbPolyline
 90
        4
 70
     1
 43
0.0
 10
180.3558833760839
 20
82.55390249156468
 10
180.3558833760839
 20
82.50390249156451
 10
180.4058833760838
 20
82.50390249156451
 10
180.4058833760838
 20
82.55390249156468
  0
LWPOLYLINE
  5
163AD0
330
D2
100
AcDbEntity
 67
     1
  8
Layer3 (transparent)
370
    90
100
AcDbPolyline
 90
        4
 70
     1
 43
0.0
 10
180.4158833760839
 20
82.55390249156468
 10
180.4158833760839
 20
82.50390249156451
 10
180.4658833760839
 20
82.50390249156451
 10
180.4658833760839
 20
82.55390249156468
  0
LWPOLYLINE
  5
163AD1
330
D2
100
AcDbEntity
 67
     1
  8
Layer3 (transparent)
370
    90
100
AcDbPolyline
 90
        4
 70
     1
 43
0.0
 10
180.4758833760839
 20
82.55390249156468
 10
180.4758833760839
 20
82.50390249156451
 10
180.5258833760838
 20
82.50390249156451
 10
180.5258833760838
 20
82.55390249156468
  0
LWPOLYLINE
  5
163AD2
330
D2
100
AcDbEntity
 67
     1
  8
Layer3 (transparent)
370
    90
100
AcDbPolyline
 90
        4
 70
     1
 43
0.0
 10
180.5358833760839
 20
82.55390249156468
 10
180.5358833760839
 20
82.50390249156451
 10
180.5858833760839
 20
82.50390249156451
 10
180.5858833760839
 20
82.55390249156468
  0
LWPOLYLINE
  5
163AD3
330
D2
100
AcDbEntity
 67
     1
  8
Layer3 (transparent)
370
    90
100
AcDbPolyline
 90
        4
 70
     1
 43
0.0
 10
179.9851439097695
 20
87.86512981820619
 10
179.9851439097695
 20
87.81512981820602
 10
180.0351439097693
 20
87.81512981820602
 10
180.0351439097693
 20
87.86512981820619
  0
LWPOLYLINE
  5
163AD4
330
D2
100
AcDbEntity
 67
     1
  8
Layer3 (transparent)
370
    90
100
AcDbPolyline
 90
        4
 70
     1
 43
0.0
 10
180.0101439097694
 20
87.8051298182067
 10
180.0101439097694
 20
87.75512981820654
 10
180.0601439097695
 20
87.75512981820654
 10
180.0601439097695
 20
87.8051298182067
  0
LWPOLYLINE
  5
163AD5
330
D2
100
AcDbEntity
 67
     1
  8
Layer3 (transparent)
370
    90
100
AcDbPolyline
 90
        4
 70
     1
 43
0.0
 10
180.0701439097693
 20
87.8051298182067
 10
180.0701439097693
 20
87.75512981820654
 10
180.1201439097695
 20
87.75512981820654
 10
180.1201439097695
 20
87.8051298182067
  0
LWPOLYLINE
  5
163AD6
330
D2
100
AcDbEntity
 67
     1
  8
Layer3 (transparent)
370
    90
100
AcDbPolyline
 90
        4
 70
     1
 43
0.0
 10
180.1901439097695
 20
87.8051298182067
 10
180.1901439097695
 20
87.75512981820654
 10
180.2401439097696
 20
87.75512981820654
 10
180.2401439097696
 20
87.8051298182067
  0
LWPOLYLINE
  5
163AD7
330
D2
100
AcDbEntity
 67
     1
  8
Layer3 (transparent)
370
    90
100
AcDbPolyline
 90
        4
 70
     1
 43
0.0
 10
180.1301439097695
 20
87.8051298182067
 10
180.1301439097695
 20
87.75512981820654
 10
180.1801439097695
 20
87.75512981820654
 10
180.1801439097695
 20
87.8051298182067
  0
LWPOLYLINE
  5
163AD8
330
D2
100
AcDbEntity
 67
     1
  8
Layer3 (transparent)
370
    90
100
AcDbPolyline
 90
        4
 70
     1
 43
0.0
 10
180.2501439097695
 20
87.8051298182067
 10
180.2501439097695
 20
87.75512981820654
 10
180.3001439097696
 20
87.75512981820654
 10
180.3001439097696
 20
87.8051298182067
  0
LWPOLYLINE
  5
163AD9
330
D2
100
AcDbEntity
 67
     1
  8
Layer3 (transparent)
370
    90
100
AcDbPolyline
 90
        4
 70
     1
 43
0.0
 10
180.3101439097695
 20
87.8051298182067
 10
180.3101439097695
 20
87.75512981820654
 10
180.3601439097696
 20
87.75512981820654
 10
180.3601439097696
 20
87.8051298182067
  0
LWPOLYLINE
  5
163ADA
330
D2
100
AcDbEntity
 67
     1
  8
Layer3 (transparent)
370
    90
100
AcDbPolyline
 90
        4
 70
     1
 43
0.0
 10
180.4301439097695
 20
87.8051298182067
 10
180.4301439097695
 20
87.75512981820654
 10
180.4801439097695
 20
87.75512981820654
 10
180.4801439097695
 20
87.8051298182067
  0
LWPOLYLINE
  5
163ADB
330
D2
100
AcDbEntity
 67
     1
  8
Layer3 (transparent)
370
    90
100
AcDbPolyline
 90
        4
 70
     1
 43
0.0
 10
180.3701439097693
 20
87.8051298182067
 10
180.3701439097693
 20
87.75512981820654
 10
180.4201439097696
 20
87.75512981820654
 10
180.4201439097696
 20
87.8051298182067
  0
LWPOLYLINE
  5
163ADC
330
D2
100
AcDbEntity
 67
     1
  8
Layer3 (transparent)
370
    90
100
AcDbPolyline
 90
        4
 70
     1
 43
0.0
 10
180.4901439097695
 20
87.8051298182067
 10
180.4901439097695
 20
87.75512981820654
 10
180.5401439097693
 20
87.75512981820654
 10
180.5401439097693
 20
87.8051298182067
  0
LWPOLYLINE
  5
163ADD
330
D2
100
AcDbEntity
 67
     1
  8
Layer3 (transparent)
370
    90
100
AcDbPolyline
 90
        4
 70
     1
 43
0.0
 10
180.5501439097695
 20
87.8051298182067
 10
180.5501439097695
 20
87.75512981820654
 10
180.6001439097694
 20
87.75512981820654
 10
180.6001439097694
 20
87.8051298182067
  0
LWPOLYLINE
  5
163ADE
330
D2
100
AcDbEntity
 67
     1
  8
Layer3 (transparent)
370
    90
100
AcDbPolyline
 90
        4
 70
     1
 43
0.0
 10
180.1051439097695
 20
87.86512981820619
 10
180.1051439097695
 20
87.81512981820602
 10
180.1551439097693
 20
87.81512981820602
 10
180.1551439097693
 20
87.86512981820619
  0
LWPOLYLINE
  5
163ADF
330
D2
100
AcDbEntity
 67
     1
  8
Layer3 (transparent)
370
    90
100
AcDbPolyline
 90
        4
 70
     1
 43
0.0
 10
180.0451439097695
 20
87.86512981820619
 10
180.0451439097695
 20
87.81512981820602
 10
180.0951439097695
 20
87.81512981820602
 10
180.0951439097695
 20
87.86512981820619
  0
LWPOLYLINE
  5
163AE0
330
D2
100
AcDbEntity
 67
     1
  8
Layer3 (transparent)
370
    90
100
AcDbPolyline
 90
        4
 70
     1
 43
0.0
 10
180.1651439097695
 20
87.86512981820619
 10
180.1651439097695
 20
87.81512981820602
 10
180.2151439097695
 20
87.81512981820602
 10
180.2151439097695
 20
87.86512981820619
  0
LWPOLYLINE
  5
163AE1
330
D2
100
AcDbEntity
 67
     1
  8
Layer3 (transparent)
370
    90
100
AcDbPolyline
 90
        4
 70
     1
 43
0.0
 10
180.2251439097695
 20
87.86512981820619
 10
180.2251439097695
 20
87.81512981820602
 10
180.2751439097694
 20
87.81512981820602
 10
180.2751439097694
 20
87.86512981820619
  0
LWPOLYLINE
  5
163AE2
330
D2
100
AcDbEntity
 67
     1
  8
Layer3 (transparent)
370
    90
100
AcDbPolyline
 90
        4
 70
     1
 43
0.0
 10
180.3451439097695
 20
87.86512981820619
 10
180.3451439097695
 20
87.81512981820602
 10
180.3951439097694
 20
87.81512981820602
 10
180.3951439097694
 20
87.86512981820619
  0
LWPOLYLINE
  5
163AE3
330
D2
100
AcDbEntity
 67
     1
  8
Layer3 (transparent)
370
    90
100
AcDbPolyline
 90
        4
 70
     1
 43
0.0
 10
180.2851439097694
 20
87.86512981820619
 10
180.2851439097694
 20
87.81512981820602
 10
180.3351439097694
 20
87.81512981820602
 10
180.3351439097694
 20
87.86512981820619
  0
LWPOLYLINE
  5
163AE4
330
D2
100
AcDbEntity
 67
     1
  8
Layer3 (transparent)
370
    90
100
AcDbPolyline
 90
        4
 70
     1
 43
0.0
 10
180.4051439097694
 20
87.86512981820619
 10
180.4051439097694
 20
87.81512981820602
 10
180.4551439097694
 20
87.81512981820602
 10
180.4551439097694
 20
87.86512981820619
  0
LWPOLYLINE
  5
163AE5
330
D2
100
AcDbEntity
 67
     1
  8
Layer3 (transparent)
370
    90
100
AcDbPolyline
 90
        4
 70
     1
 43
0.0
 10
180.4651439097695
 20
87.86512981820619
 10
180.4651439097695
 20
87.81512981820602
 10
180.5151439097695
 20
87.81512981820602
 10
180.5151439097695
 20
87.86512981820619
  0
LWPOLYLINE
  5
163AE6
330
D2
100
AcDbEntity
 67
     1
  8
Layer3 (transparent)
370
    90
100
AcDbPolyline
 90
        4
 70
     1
 43
0.0
 10
180.5251439097695
 20
87.86512981820619
 10
180.5251439097695
 20
87.81512981820602
 10
180.5751439097695
 20
87.81512981820602
 10
180.5751439097695
 20
87.86512981820619
  0
LWPOLYLINE
  5
163AE7
330
D2
100
AcDbEntity
 67
     1
  8
Layer3 (transparent)
370
    90
100
AcDbPolyline
 90
        4
 70
     1
 43
0.0
 10
179.9851439097695
 20
87.98512981820611
 10
179.9851439097695
 20
87.93512981820592
 10
180.0351439097693
 20
87.93512981820592
 10
180.0351439097693
 20
87.98512981820611
  0
LWPOLYLINE
  5
163AE8
330
D2
100
AcDbEntity
 67
     1
  8
Layer3 (transparent)
370
    90
100
AcDbPolyline
 90
        4
 70
     1
 43
0.0
 10
180.0101439097694
 20
87.92512981820662
 10
180.0101439097694
 20
87.87512981820645
 10
180.0601439097695
 20
87.87512981820645
 10
180.0601439097695
 20
87.92512981820662
  0
LWPOLYLINE
  5
163AE9
330
D2
100
AcDbEntity
 67
     1
  8
Layer3 (transparent)
370
    90
100
AcDbPolyline
 90
        4
 70
     1
 43
0.0
 10
180.0701439097693
 20
87.92512981820662
 10
180.0701439097693
 20
87.87512981820645
 10
180.1201439097695
 20
87.87512981820645
 10
180.1201439097695
 20
87.92512981820662
  0
LWPOLYLINE
  5
163AEA
330
D2
100
AcDbEntity
 67
     1
  8
Layer3 (transparent)
370
    90
100
AcDbPolyline
 90
        4
 70
     1
 43
0.0
 10
180.1301439097695
 20
87.92512981820662
 10
180.1301439097695
 20
87.87512981820645
 10
180.1801439097695
 20
87.87512981820645
 10
180.1801439097695
 20
87.92512981820662
  0
LWPOLYLINE
  5
163AEB
330
D2
100
AcDbEntity
 67
     1
  8
Layer3 (transparent)
370
    90
100
AcDbPolyline
 90
        4
 70
     1
 43
0.0
 10
180.2501439097695
 20
87.92512981820662
 10
180.2501439097695
 20
87.87512981820645
 10
180.3001439097696
 20
87.87512981820645
 10
180.3001439097696
 20
87.92512981820662
  0
LWPOLYLINE
  5
163AEC
330
D2
100
AcDbEntity
 67
     1
  8
Layer3 (transparent)
370
    90
100
AcDbPolyline
 90
        4
 70
     1
 43
0.0
 10
180.1901439097695
 20
87.92512981820662
 10
180.1901439097695
 20
87.87512981820645
 10
180.2401439097696
 20
87.87512981820645
 10
180.2401439097696
 20
87.92512981820662
  0
LWPOLYLINE
  5
163AED
330
D2
100
AcDbEntity
 67
     1
  8
Layer3 (transparent)
370
    90
100
AcDbPolyline
 90
        4
 70
     1
 43
0.0
 10
180.3101439097695
 20
87.92512981820662
 10
180.3101439097695
 20
87.87512981820645
 10
180.3601439097696
 20
87.87512981820645
 10
180.3601439097696
 20
87.92512981820662
  0
LWPOLYLINE
  5
163AEE
330
D2
100
AcDbEntity
 67
     1
  8
Layer3 (transparent)
370
    90
100
AcDbPolyline
 90
        4
 70
     1
 43
0.0
 10
180.3701439097693
 20
87.92512981820662
 10
180.3701439097693
 20
87.87512981820645
 10
180.4201439097696
 20
87.87512981820645
 10
180.4201439097696
 20
87.92512981820662
  0
LWPOLYLINE
  5
163AEF
330
D2
100
AcDbEntity
 67
     1
  8
Layer3 (transparent)
370
    90
100
AcDbPolyline
 90
        4
 70
     1
 43
0.0
 10
180.4301439097695
 20
87.92512981820662
 10
180.4301439097695
 20
87.87512981820645
 10
180.4801439097695
 20
87.87512981820645
 10
180.4801439097695
 20
87.92512981820662
  0
LWPOLYLINE
  5
163AF0
330
D2
100
AcDbEntity
 67
     1
  8
Layer3 (transparent)
370
    90
100
AcDbPolyline
 90
        4
 70
     1
 43
0.0
 10
180.4901439097695
 20
87.92512981820662
 10
180.4901439097695
 20
87.87512981820645
 10
180.5401439097693
 20
87.87512981820645
 10
180.5401439097693
 20
87.92512981820662
  0
LWPOLYLINE
  5
163AF1
330
D2
100
AcDbEntity
 67
     1
  8
Layer3 (transparent)
370
    90
100
AcDbPolyline
 90
        4
 70
     1
 43
0.0
 10
180.5501439097695
 20
87.92512981820662
 10
180.5501439097695
 20
87.87512981820645
 10
180.6001439097694
 20
87.87512981820645
 10
180.6001439097694
 20
87.92512981820662
  0
LWPOLYLINE
  5
163AF2
330
D2
100
AcDbEntity
 67
     1
  8
Layer3 (transparent)
370
    90
100
AcDbPolyline
 90
        4
 70
     1
 43
0.0
 10
180.0451439097695
 20
87.98512981820611
 10
180.0451439097695
 20
87.93512981820592
 10
180.0951439097695
 20
87.93512981820592
 10
180.0951439097695
 20
87.98512981820611
  0
LWPOLYLINE
  5
163AF3
330
D2
100
AcDbEntity
 67
     1
  8
Layer3 (transparent)
370
    90
100
AcDbPolyline
 90
        4
 70
     1
 43
0.0
 10
180.1651439097695
 20
87.98512981820611
 10
180.1651439097695
 20
87.93512981820592
 10
180.2151439097695
 20
87.93512981820592
 10
180.2151439097695
 20
87.98512981820611
  0
LWPOLYLINE
  5
163AF4
330
D2
100
AcDbEntity
 67
     1
  8
Layer3 (transparent)
370
    90
100
AcDbPolyline
 90
        4
 70
     1
 43
0.0
 10
180.1051439097695
 20
87.98512981820611
 10
180.1051439097695
 20
87.93512981820592
 10
180.1551439097693
 20
87.93512981820592
 10
180.1551439097693
 20
87.98512981820611
  0
LWPOLYLINE
  5
163AF5
330
D2
100
AcDbEntity
 67
     1
  8
Layer3 (transparent)
370
    90
100
AcDbPolyline
 90
        4
 70
     1
 43
0.0
 10
180.2251439097695
 20
87.98512981820611
 10
180.2251439097695
 20
87.93512981820592
 10
180.2751439097694
 20
87.93512981820592
 10
180.2751439097694
 20
87.98512981820611
  0
LWPOLYLINE
  5
163AF6
330
D2
100
AcDbEntity
 67
     1
  8
Layer3 (transparent)
370
    90
100
AcDbPolyline
 90
        4
 70
     1
 43
0.0
 10
180.2851439097694
 20
87.98512981820611
 10
180.2851439097694
 20
87.93512981820592
 10
180.3351439097694
 20
87.93512981820592
 10
180.3351439097694
 20
87.98512981820611
  0
LWPOLYLINE
  5
163AF7
330
D2
100
AcDbEntity
 67
     1
  8
Layer3 (transparent)
370
    90
100
AcDbPolyline
 90
        4
 70
     1
 43
0.0
 10
180.3451439097695
 20
87.98512981820611
 10
180.3451439097695
 20
87.93512981820592
 10
180.3951439097694
 20
87.93512981820592
 10
180.3951439097694
 20
87.98512981820611
  0
LWPOLYLINE
  5
163AF8
330
D2
100
AcDbEntity
 67
     1
  8
Layer3 (transparent)
370
    90
100
AcDbPolyline
 90
        4
 70
     1
 43
0.0
 10
180.4051439097694
 20
87.98512981820611
 10
180.4051439097694
 20
87.93512981820592
 10
180.4551439097694
 20
87.93512981820592
 10
180.4551439097694
 20
87.98512981820611
  0
LWPOLYLINE
  5
163AF9
330
D2
100
AcDbEntity
 67
     1
  8
Layer3 (transparent)
370
    90
100
AcDbPolyline
 90
        4
 70
     1
 43
0.0
 10
180.4651439097695
 20
87.98512981820611
 10
180.4651439097695
 20
87.93512981820592
 10
180.5151439097695
 20
87.93512981820592
 10
180.5151439097695
 20
87.98512981820611
  0
LWPOLYLINE
  5
163AFA
330
D2
100
AcDbEntity
 67
     1
  8
Layer3 (transparent)
370
    90
100
AcDbPolyline
 90
        4
 70
     1
 43
0.0
 10
180.5251439097695
 20
87.98512981820611
 10
180.5251439097695
 20
87.93512981820592
 10
180.5751439097695
 20
87.93512981820592
 10
180.5751439097695
 20
87.98512981820611
  0
LWPOLYLINE
  5
163AFB
330
D2
100
AcDbEntity
 67
     1
  8
Layer3 (transparent)
370
    90
100
AcDbPolyline
 90
        4
 70
     1
 43
0.0
 10
179.9851439097695
 20
88.10512981820599
 10
179.9851439097695
 20
88.05512981820671
 10
180.0351439097693
 20
88.05512981820671
 10
180.0351439097693
 20
88.10512981820599
  0
LWPOLYLINE
  5
163AFC
330
D2
100
AcDbEntity
 67
     1
  8
Layer3 (transparent)
370
    90
100
AcDbPolyline
 90
        4
 70
     1
 43
0.0
 10
180.0701439097693
 20
88.0451298182065
 10
180.0701439097693
 20
87.99512981820631
 10
180.1201439097695
 20
87.99512981820631
 10
180.1201439097695
 20
88.0451298182065
  0
LWPOLYLINE
  5
163AFD
330
D2
100
AcDbEntity
 67
     1
  8
Layer3 (transparent)
370
    90
100
AcDbPolyline
 90
        4
 70
     1
 43
0.0
 10
180.0101439097694
 20
88.0451298182065
 10
180.0101439097694
 20
87.99512981820631
 10
180.0601439097695
 20
87.99512981820631
 10
180.0601439097695
 20
88.0451298182065
  0
LWPOLYLINE
  5
163AFE
330
D2
100
AcDbEntity
 67
     1
  8
Layer3 (transparent)
370
    90
100
AcDbPolyline
 90
        4
 70
     1
 43
0.0
 10
180.1301439097695
 20
88.0451298182065
 10
180.1301439097695
 20
87.99512981820631
 10
180.1801439097695
 20
87.99512981820631
 10
180.1801439097695
 20
88.0451298182065
  0
LWPOLYLINE
  5
163AFF
330
D2
100
AcDbEntity
 67
     1
  8
Layer3 (transparent)
370
    90
100
AcDbPolyline
 90
        4
 70
     1
 43
0.0
 10
180.1901439097695
 20
88.0451298182065
 10
180.1901439097695
 20
87.99512981820631
 10
180.2401439097696
 20
87.99512981820631
 10
180.2401439097696
 20
88.0451298182065
  0
LWPOLYLINE
  5
163B00
330
D2
100
AcDbEntity
 67
     1
  8
Layer3 (transparent)
370
    90
100
AcDbPolyline
 90
        4
 70
     1
 43
0.0
 10
180.3101439097695
 20
88.0451298182065
 10
180.3101439097695
 20
87.99512981820631
 10
180.3601439097696
 20
87.99512981820631
 10
180.3601439097696
 20
88.0451298182065
  0
LWPOLYLINE
  5
163B01
330
D2
100
AcDbEntity
 67
     1
  8
Layer3 (transparent)
370
    90
100
AcDbPolyline
 90
        4
 70
     1
 43
0.0
 10
180.2501439097695
 20
88.0451298182065
 10
180.2501439097695
 20
87.99512981820631
 10
180.3001439097696
 20
87.99512981820631
 10
180.3001439097696
 20
88.0451298182065
  0
LWPOLYLINE
  5
163B02
330
D2
100
AcDbEntity
 67
     1
  8
Layer3 (transparent)
370
    90
100
AcDbPolyline
 90
        4
 70
     1
 43
0.0
 10
180.3701439097693
 20
88.0451298182065
 10
180.3701439097693
 20
87.99512981820631
 10
180.4201439097696
 20
87.99512981820631
 10
180.4201439097696
 20
88.0451298182065
  0
LWPOLYLINE
  5
163B03
330
D2
100
AcDbEntity
 67
     1
  8
Layer3 (transparent)
370
    90
100
AcDbPolyline
 90
        4
 70
     1
 43
0.0
 10
180.4301439097695
 20
88.0451298182065
 10
180.4301439097695
 20
87.99512981820631
 10
180.4801439097695
 20
87.99512981820631
 10
180.4801439097695
 20
88.0451298182065
  0
LWPOLYLINE
  5
163B04
330
D2
100
AcDbEntity
 67
     1
  8
Layer3 (transparent)
370
    90
100
AcDbPolyline
 90
        4
 70
     1
 43
0.0
 10
180.5501439097695
 20
88.0451298182065
 10
180.5501439097695
 20
87.99512981820631
 10
180.6001439097694
 20
87.99512981820631
 10
180.6001439097694
 20
88.0451298182065
  0
LWPOLYLINE
  5
163B05
330
D2
100
AcDbEntity
 67
     1
  8
Layer3 (transparent)
370
    90
100
AcDbPolyline
 90
        4
 70
     1
 43
0.0
 10
180.4901439097695
 20
88.0451298182065
 10
180.4901439097695
 20
87.99512981820631
 10
180.5401439097693
 20
87.99512981820631
 10
180.5401439097693
 20
88.0451298182065
  0
LWPOLYLINE
  5
163B06
330
D2
100
AcDbEntity
 67
     1
  8
Layer3 (transparent)
370
    90
100
AcDbPolyline
 90
        4
 70
     1
 43
0.0
 10
180.0451439097695
 20
88.10512981820599
 10
180.0451439097695
 20
88.05512981820671
 10
180.0951439097695
 20
88.05512981820671
 10
180.0951439097695
 20
88.10512981820599
  0
LWPOLYLINE
  5
163B07
330
D2
100
AcDbEntity
 67
     1
  8
Layer3 (transparent)
370
    90
100
AcDbPolyline
 90
        4
 70
     1
 43
0.0
 10
180.1051439097695
 20
88.10512981820599
 10
180.1051439097695
 20
88.05512981820671
 10
180.1551439097693
 20
88.05512981820671
 10
180.1551439097693
 20
88.10512981820599
  0
LWPOLYLINE
  5
163B08
330
D2
100
AcDbEntity
 67
     1
  8
Layer3 (transparent)
370
    90
100
AcDbPolyline
 90
        4
 70
     1
 43
0.0
 10
180.1651439097695
 20
88.10512981820599
 10
180.1651439097695
 20
88.05512981820671
 10
180.2151439097695
 20
88.05512981820671
 10
180.2151439097695
 20
88.10512981820599
  0
LWPOLYLINE
  5
163B09
330
D2
100
AcDbEntity
 67
     1
  8
Layer3 (transparent)
370
    90
100
AcDbPolyline
 90
        4
 70
     1
 43
0.0
 10
180.2251439097695
 20
88.10512981820599
 10
180.2251439097695
 20
88.05512981820671
 10
180.2751439097694
 20
88.05512981820671
 10
180.2751439097694
 20
88.10512981820599
  0
LWPOLYLINE
  5
163B0A
330
D2
100
AcDbEntity
 67
     1
  8
Layer3 (transparent)
370
    90
100
AcDbPolyline
 90
        4
 70
     1
 43
0.0
 10
180.2851439097694
 20
88.10512981820599
 10
180.2851439097694
 20
88.05512981820671
 10
180.3351439097694
 20
88.05512981820671
 10
180.3351439097694
 20
88.10512981820599
  0
LWPOLYLINE
  5
163B0B
330
D2
100
AcDbEntity
 67
     1
  8
Layer3 (transparent)
370
    90
100
AcDbPolyline
 90
        4
 70
     1
 43
0.0
 10
180.3451439097695
 20
88.10512981820599
 10
180.3451439097695
 20
88.05512981820671
 10
180.3951439097694
 20
88.05512981820671
 10
180.3951439097694
 20
88.10512981820599
  0
LWPOLYLINE
  5
163B0C
330
D2
100
AcDbEntity
 67
     1
  8
Layer3 (transparent)
370
    90
100
AcDbPolyline
 90
        4
 70
     1
 43
0.0
 10
180.4051439097694
 20
88.10512981820599
 10
180.4051439097694
 20
88.05512981820671
 10
180.4551439097694
 20
88.05512981820671
 10
180.4551439097694
 20
88.10512981820599
  0
LWPOLYLINE
  5
163B0D
330
D2
100
AcDbEntity
 67
     1
  8
Layer3 (transparent)
370
    90
100
AcDbPolyline
 90
        4
 70
     1
 43
0.0
 10
180.4651439097695
 20
88.10512981820599
 10
180.4651439097695
 20
88.05512981820671
 10
180.5151439097695
 20
88.05512981820671
 10
180.5151439097695
 20
88.10512981820599
  0
LWPOLYLINE
  5
163B0E
330
D2
100
AcDbEntity
 67
     1
  8
Layer3 (transparent)
370
    90
100
AcDbPolyline
 90
        4
 70
     1
 43
0.0
 10
180.5251439097695
 20
88.10512981820599
 10
180.5251439097695
 20
88.05512981820671
 10
180.5751439097695
 20
88.05512981820671
 10
180.5751439097695
 20
88.10512981820599
  0
LWPOLYLINE
  5
163B0F
330
D2
100
AcDbEntity
 67
     1
  8
Layer3 (transparent)
370
    90
100
AcDbPolyline
 90
        4
 70
     1
 43
0.0
 10
179.9951439097695
 20
84.96937461160767
 10
179.9951439097695
 20
84.91937461160748
 10
180.0451439097695
 20
84.91937461160748
 10
180.0451439097695
 20
84.96937461160767
  0
LWPOLYLINE
  5
163B10
330
D2
100
AcDbEntity
 67
     1
  8
Layer3 (transparent)
370
    90
100
AcDbPolyline
 90
        4
 70
     1
 43
0.0
 10
180.0201439097696
 20
84.90937461160726
 10
180.0201439097696
 20
84.85937461160707
 10
180.0701439097693
 20
84.85937461160707
 10
180.0701439097693
 20
84.90937461160726
  0
LWPOLYLINE
  5
163B11
330
D2
100
AcDbEntity
 67
     1
  8
Layer3 (transparent)
370
    90
100
AcDbPolyline
 90
        4
 70
     1
 43
0.0
 10
180.0801439097695
 20
84.90937461160726
 10
180.0801439097695
 20
84.85937461160707
 10
180.1301439097695
 20
84.85937461160707
 10
180.1301439097695
 20
84.90937461160726
  0
LWPOLYLINE
  5
163B12
330
D2
100
AcDbEntity
 67
     1
  8
Layer3 (transparent)
370
    90
100
AcDbPolyline
 90
        4
 70
     1
 43
0.0
 10
180.1401439097695
 20
84.90937461160726
 10
180.1401439097695
 20
84.85937461160707
 10
180.1901439097695
 20
84.85937461160707
 10
180.1901439097695
 20
84.90937461160726
  0
LWPOLYLINE
  5
163B13
330
D2
100
AcDbEntity
 67
     1
  8
Layer3 (transparent)
370
    90
100
AcDbPolyline
 90
        4
 70
     1
 43
0.0
 10
180.2001439097695
 20
84.90937461160726
 10
180.2001439097695
 20
84.85937461160707
 10
180.2501439097695
 20
84.85937461160707
 10
180.2501439097695
 20
84.90937461160726
  0
LWPOLYLINE
  5
163B14
330
D2
100
AcDbEntity
 67
     1
  8
Layer3 (transparent)
370
    90
100
AcDbPolyline
 90
        4
 70
     1
 43
0.0
 10
180.2601439097695
 20
84.90937461160726
 10
180.2601439097695
 20
84.85937461160707
 10
180.3101439097695
 20
84.85937461160707
 10
180.3101439097695
 20
84.90937461160726
  0
LWPOLYLINE
  5
163B15
330
D2
100
AcDbEntity
 67
     1
  8
Layer3 (transparent)
370
    90
100
AcDbPolyline
 90
        4
 70
     1
 43
0.0
 10
180.3201439097696
 20
84.90937461160726
 10
180.3201439097696
 20
84.85937461160707
 10
180.3701439097693
 20
84.85937461160707
 10
180.3701439097693
 20
84.90937461160726
  0
LWPOLYLINE
  5
163B16
330
D2
100
AcDbEntity
 67
     1
  8
Layer3 (transparent)
370
    90
100
AcDbPolyline
 90
        4
 70
     1
 43
0.0
 10
180.3801439097695
 20
84.90937461160726
 10
180.3801439097695
 20
84.85937461160707
 10
180.4301439097695
 20
84.85937461160707
 10
180.4301439097695
 20
84.90937461160726
  0
LWPOLYLINE
  5
163B17
330
D2
100
AcDbEntity
 67
     1
  8
Layer3 (transparent)
370
    90
100
AcDbPolyline
 90
        4
 70
     1
 43
0.0
 10
180.4401439097695
 20
84.90937461160726
 10
180.4401439097695
 20
84.85937461160707
 10
180.4901439097695
 20
84.85937461160707
 10
180.4901439097695
 20
84.90937461160726
  0
LWPOLYLINE
  5
163B18
330
D2
100
AcDbEntity
 67
     1
  8
Layer3 (transparent)
370
    90
100
AcDbPolyline
 90
        4
 70
     1
 43
0.0
 10
180.5001439097695
 20
84.90937461160726
 10
180.5001439097695
 20
84.85937461160707
 10
180.5501439097695
 20
84.85937461160707
 10
180.5501439097695
 20
84.90937461160726
  0
LWPOLYLINE
  5
163B19
330
D2
100
AcDbEntity
 67
     1
  8
Layer3 (transparent)
370
    90
100
AcDbPolyline
 90
        4
 70
     1
 43
0.0
 10
180.5601439097695
 20
84.90937461160726
 10
180.5601439097695
 20
84.85937461160707
 10
180.6101439097695
 20
84.85937461160707
 10
180.6101439097695
 20
84.90937461160726
  0
LWPOLYLINE
  5
163B1A
330
D2
100
AcDbEntity
 67
     1
  8
Layer3 (transparent)
370
    90
100
AcDbPolyline
 90
        4
 70
     1
 43
0.0
 10
180.0551439097695
 20
84.96937461160767
 10
180.0551439097695
 20
84.91937461160748
 10
180.1051439097695
 20
84.91937461160748
 10
180.1051439097695
 20
84.96937461160767
  0
LWPOLYLINE
  5
163B1B
330
D2
100
AcDbEntity
 67
     1
  8
Layer3 (transparent)
370
    90
100
AcDbPolyline
 90
        4
 70
     1
 43
0.0
 10
180.1151439097695
 20
84.96937461160767
 10
180.1151439097695
 20
84.91937461160748
 10
180.1651439097695
 20
84.91937461160748
 10
180.1651439097695
 20
84.96937461160767
  0
LWPOLYLINE
  5
163B1C
330
D2
100
AcDbEntity
 67
     1
  8
Layer3 (transparent)
370
    90
100
AcDbPolyline
 90
        4
 70
     1
 43
0.0
 10
180.1751439097695
 20
84.96937461160767
 10
180.1751439097695
 20
84.91937461160748
 10
180.2251439097695
 20
84.91937461160748
 10
180.2251439097695
 20
84.96937461160767
  0
LWPOLYLINE
  5
163B1D
330
D2
100
AcDbEntity
 67
     1
  8
Layer3 (transparent)
370
    90
100
AcDbPolyline
 90
        4
 70
     1
 43
0.0
 10
180.2351439097696
 20
84.96937461160767
 10
180.2351439097696
 20
84.91937461160748
 10
180.2851439097694
 20
84.91937461160748
 10
180.2851439097694
 20
84.96937461160767
  0
LWPOLYLINE
  5
163B1E
330
D2
100
AcDbEntity
 67
     1
  8
Layer3 (transparent)
370
    90
100
AcDbPolyline
 90
        4
 70
     1
 43
0.0
 10
180.2951439097695
 20
84.96937461160767
 10
180.2951439097695
 20
84.91937461160748
 10
180.3451439097695
 20
84.91937461160748
 10
180.3451439097695
 20
84.96937461160767
  0
LWPOLYLINE
  5
163B1F
330
D2
100
AcDbEntity
 67
     1
  8
Layer3 (transparent)
370
    90
100
AcDbPolyline
 90
        4
 70
     1
 43
0.0
 10
180.3551439097696
 20
84.96937461160767
 10
180.3551439097696
 20
84.91937461160748
 10
180.4051439097694
 20
84.91937461160748
 10
180.4051439097694
 20
84.96937461160767
  0
LWPOLYLINE
  5
163B20
330
D2
100
AcDbEntity
 67
     1
  8
Layer3 (transparent)
370
    90
100
AcDbPolyline
 90
        4
 70
     1
 43
0.0
 10
180.4151439097695
 20
84.96937461160767
 10
180.4151439097695
 20
84.91937461160748
 10
180.4651439097695
 20
84.91937461160748
 10
180.4651439097695
 20
84.96937461160767
  0
LWPOLYLINE
  5
163B21
330
D2
100
AcDbEntity
 67
     1
  8
Layer3 (transparent)
370
    90
100
AcDbPolyline
 90
        4
 70
     1
 43
0.0
 10
180.4751439097696
 20
84.96937461160767
 10
180.4751439097696
 20
84.91937461160748
 10
180.5251439097695
 20
84.91937461160748
 10
180.5251439097695
 20
84.96937461160767
  0
LWPOLYLINE
  5
163B22
330
D2
100
AcDbEntity
 67
     1
  8
Layer3 (transparent)
370
    90
100
AcDbPolyline
 90
        4
 70
     1
 43
0.0
 10
180.5351439097695
 20
84.96937461160767
 10
180.5351439097695
 20
84.91937461160748
 10
180.5851439097695
 20
84.91937461160748
 10
180.5851439097695
 20
84.96937461160767
  0
LWPOLYLINE
  5
163B23
330
D2
100
AcDbEntity
 67
     1
  8
Layer3 (transparent)
370
    90
100
AcDbPolyline
 90
        4
 70
     1
 43
0.0
 10
179.9951439097695
 20
85.08937461160755
 10
179.9951439097695
 20
85.03937461160736
 10
180.0451439097695
 20
85.03937461160736
 10
180.0451439097695
 20
85.08937461160755
  0
LWPOLYLINE
  5
163B24
330
D2
100
AcDbEntity
 67
     1
  8
Layer3 (transparent)
370
    90
100
AcDbPolyline
 90
        4
 70
     1
 43
0.0
 10
180.0201439097696
 20
85.02937461160717
 10
180.0201439097696
 20
84.97937461160697
 10
180.0701439097693
 20
84.97937461160697
 10
180.0701439097693
 20
85.02937461160717
  0
LWPOLYLINE
  5
163B25
330
D2
100
AcDbEntity
 67
     1
  8
Layer3 (transparent)
370
    90
100
AcDbPolyline
 90
        4
 70
     1
 43
0.0
 10
180.0801439097695
 20
85.02937461160717
 10
180.0801439097695
 20
84.97937461160697
 10
180.1301439097695
 20
84.97937461160697
 10
180.1301439097695
 20
85.02937461160717
  0
LWPOLYLINE
  5
163B26
330
D2
100
AcDbEntity
 67
     1
  8
Layer3 (transparent)
370
    90
100
AcDbPolyline
 90
        4
 70
     1
 43
0.0
 10
180.1401439097695
 20
85.02937461160717
 10
180.1401439097695
 20
84.97937461160697
 10
180.1901439097695
 20
84.97937461160697
 10
180.1901439097695
 20
85.02937461160717
  0
LWPOLYLINE
  5
163B27
330
D2
100
AcDbEntity
 67
     1
  8
Layer3 (transparent)
370
    90
100
AcDbPolyline
 90
        4
 70
     1
 43
0.0
 10
180.2001439097695
 20
85.02937461160717
 10
180.2001439097695
 20
84.97937461160697
 10
180.2501439097695
 20
84.97937461160697
 10
180.2501439097695
 20
85.02937461160717
  0
LWPOLYLINE
  5
163B28
330
D2
100
AcDbEntity
 67
     1
  8
Layer3 (transparent)
370
    90
100
AcDbPolyline
 90
        4
 70
     1
 43
0.0
 10
180.2601439097695
 20
85.02937461160717
 10
180.2601439097695
 20
84.97937461160697
 10
180.3101439097695
 20
84.97937461160697
 10
180.3101439097695
 20
85.02937461160717
  0
LWPOLYLINE
  5
163B29
330
D2
100
AcDbEntity
 67
     1
  8
Layer3 (transparent)
370
    90
100
AcDbPolyline
 90
        4
 70
     1
 43
0.0
 10
180.3201439097696
 20
85.02937461160717
 10
180.3201439097696
 20
84.97937461160697
 10
180.3701439097693
 20
84.97937461160697
 10
180.3701439097693
 20
85.02937461160717
  0
LWPOLYLINE
  5
163B2A
330
D2
100
AcDbEntity
 67
     1
  8
Layer3 (transparent)
370
    90
100
AcDbPolyline
 90
        4
 70
     1
 43
0.0
 10
180.3801439097695
 20
85.02937461160717
 10
180.3801439097695
 20
84.97937461160697
 10
180.4301439097695
 20
84.97937461160697
 10
180.4301439097695
 20
85.02937461160717
  0
LWPOLYLINE
  5
163B2B
330
D2
100
AcDbEntity
 67
     1
  8
Layer3 (transparent)
370
    90
100
AcDbPolyline
 90
        4
 70
     1
 43
0.0
 10
180.4401439097695
 20
85.02937461160717
 10
180.4401439097695
 20
84.97937461160697
 10
180.4901439097695
 20
84.97937461160697
 10
180.4901439097695
 20
85.02937461160717
  0
LWPOLYLINE
  5
163B2C
330
D2
100
AcDbEntity
 67
     1
  8
Layer3 (transparent)
370
    90
100
AcDbPolyline
 90
        4
 70
     1
 43
0.0
 10
180.5001439097695
 20
85.02937461160717
 10
180.5001439097695
 20
84.97937461160697
 10
180.5501439097695
 20
84.97937461160697
 10
180.5501439097695
 20
85.02937461160717
  0
LWPOLYLINE
  5
163B2D
330
D2
100
AcDbEntity
 67
     1
  8
Layer3 (transparent)
370
    90
100
AcDbPolyline
 90
        4
 70
     1
 43
0.0
 10
180.5601439097695
 20
85.02937461160717
 10
180.5601439097695
 20
84.97937461160697
 10
180.6101439097695
 20
84.97937461160697
 10
180.6101439097695
 20
85.02937461160717
  0
LWPOLYLINE
  5
163B2E
330
D2
100
AcDbEntity
 67
     1
  8
Layer3 (transparent)
370
    90
100
AcDbPolyline
 90
        4
 70
     1
 43
0.0
 10
180.0551439097695
 20
85.08937461160755
 10
180.0551439097695
 20
85.03937461160736
 10
180.1051439097695
 20
85.03937461160736
 10
180.1051439097695
 20
85.08937461160755
  0
LWPOLYLINE
  5
163B2F
330
D2
100
AcDbEntity
 67
     1
  8
Layer3 (transparent)
370
    90
100
AcDbPolyline
 90
        4
 70
     1
 43
0.0
 10
180.1151439097695
 20
85.08937461160755
 10
180.1151439097695
 20
85.03937461160736
 10
180.1651439097695
 20
85.03937461160736
 10
180.1651439097695
 20
85.08937461160755
  0
LWPOLYLINE
  5
163B30
330
D2
100
AcDbEntity
 67
     1
  8
Layer3 (transparent)
370
    90
100
AcDbPolyline
 90
        4
 70
     1
 43
0.0
 10
180.1751439097695
 20
85.08937461160755
 10
180.1751439097695
 20
85.03937461160736
 10
180.2251439097695
 20
85.03937461160736
 10
180.2251439097695
 20
85.08937461160755
  0
LWPOLYLINE
  5
163B31
330
D2
100
AcDbEntity
 67
     1
  8
Layer3 (transparent)
370
    90
100
AcDbPolyline
 90
        4
 70
     1
 43
0.0
 10
180.2351439097696
 20
85.08937461160755
 10
180.2351439097696
 20
85.03937461160736
 10
180.2851439097694
 20
85.03937461160736
 10
180.2851439097694
 20
85.08937461160755
  0
LWPOLYLINE
  5
163B32
330
D2
100
AcDbEntity
 67
     1
  8
Layer3 (transparent)
370
    90
100
AcDbPolyline
 90
        4
 70
     1
 43
0.0
 10
180.2951439097695
 20
85.08937461160755
 10
180.2951439097695
 20
85.03937461160736
 10
180.3451439097695
 20
85.03937461160736
 10
180.3451439097695
 20
85.08937461160755
  0
LWPOLYLINE
  5
163B33
330
D2
100
AcDbEntity
 67
     1
  8
Layer3 (transparent)
370
    90
100
AcDbPolyline
 90
        4
 70
     1
 43
0.0
 10
180.3551439097696
 20
85.08937461160755
 10
180.3551439097696
 20
85.03937461160736
 10
180.4051439097694
 20
85.03937461160736
 10
180.4051439097694
 20
85.08937461160755
  0
LWPOLYLINE
  5
163B34
330
D2
100
AcDbEntity
 67
     1
  8
Layer3 (transparent)
370
    90
100
AcDbPolyline
 90
        4
 70
     1
 43
0.0
 10
180.4151439097695
 20
85.08937461160755
 10
180.4151439097695
 20
85.03937461160736
 10
180.4651439097695
 20
85.03937461160736
 10
180.4651439097695
 20
85.08937461160755
  0
LWPOLYLINE
  5
163B35
330
D2
100
AcDbEntity
 67
     1
  8
Layer3 (transparent)
370
    90
100
AcDbPolyline
 90
        4
 70
     1
 43
0.0
 10
180.4751439097696
 20
85.08937461160755
 10
180.4751439097696
 20
85.03937461160736
 10
180.5251439097695
 20
85.03937461160736
 10
180.5251439097695
 20
85.08937461160755
  0
LWPOLYLINE
  5
163B36
330
D2
100
AcDbEntity
 67
     1
  8
Layer3 (transparent)
370
    90
100
AcDbPolyline
 90
        4
 70
     1
 43
0.0
 10
180.5351439097695
 20
85.08937461160755
 10
180.5351439097695
 20
85.03937461160736
 10
180.5851439097695
 20
85.03937461160736
 10
180.5851439097695
 20
85.08937461160755
  0
LWPOLYLINE
  5
163B37
330
D2
100
AcDbEntity
 67
     1
  8
Layer3 (transparent)
370
    90
100
AcDbPolyline
 90
        4
 70
     1
 43
0.0
 10
179.9951439097695
 20
85.20937461160746
 10
179.9951439097695
 20
85.15937461160726
 10
180.0451439097695
 20
85.15937461160726
 10
180.0451439097695
 20
85.20937461160746
  0
LWPOLYLINE
  5
163B38
330
D2
100
AcDbEntity
 67
     1
  8
Layer3 (transparent)
370
    90
100
AcDbPolyline
 90
        4
 70
     1
 43
0.0
 10
180.0201439097696
 20
85.14937461160704
 10
180.0201439097696
 20
85.09937461160776
 10
180.0701439097693
 20
85.09937461160776
 10
180.0701439097693
 20
85.14937461160704
  0
LWPOLYLINE
  5
163B39
330
D2
100
AcDbEntity
 67
     1
  8
Layer3 (transparent)
370
    90
100
AcDbPolyline
 90
        4
 70
     1
 43
0.0
 10
180.0801439097695
 20
85.14937461160704
 10
180.0801439097695
 20
85.09937461160776
 10
180.1301439097695
 20
85.09937461160776
 10
180.1301439097695
 20
85.14937461160704
  0
LWPOLYLINE
  5
163B3A
330
D2
100
AcDbEntity
 67
     1
  8
Layer3 (transparent)
370
    90
100
AcDbPolyline
 90
        4
 70
     1
 43
0.0
 10
180.1401439097695
 20
85.14937461160704
 10
180.1401439097695
 20
85.09937461160776
 10
180.1901439097695
 20
85.09937461160776
 10
180.1901439097695
 20
85.14937461160704
  0
LWPOLYLINE
  5
163B3B
330
D2
100
AcDbEntity
 67
     1
  8
Layer3 (transparent)
370
    90
100
AcDbPolyline
 90
        4
 70
     1
 43
0.0
 10
180.2001439097695
 20
85.14937461160704
 10
180.2001439097695
 20
85.09937461160776
 10
180.2501439097695
 20
85.09937461160776
 10
180.2501439097695
 20
85.14937461160704
  0
LWPOLYLINE
  5
163B3C
330
D2
100
AcDbEntity
 67
     1
  8
Layer3 (transparent)
370
    90
100
AcDbPolyline
 90
        4
 70
     1
 43
0.0
 10
180.2601439097695
 20
85.14937461160704
 10
180.2601439097695
 20
85.09937461160776
 10
180.3101439097695
 20
85.09937461160776
 10
180.3101439097695
 20
85.14937461160704
  0
LWPOLYLINE
  5
163B3D
330
D2
100
AcDbEntity
 67
     1
  8
Layer3 (transparent)
370
    90
100
AcDbPolyline
 90
        4
 70
     1
 43
0.0
 10
180.3201439097696
 20
85.14937461160704
 10
180.3201439097696
 20
85.09937461160776
 10
180.3701439097693
 20
85.09937461160776
 10
180.3701439097693
 20
85.14937461160704
  0
LWPOLYLINE
  5
163B3E
330
D2
100
AcDbEntity
 67
     1
  8
Layer3 (transparent)
370
    90
100
AcDbPolyline
 90
        4
 70
     1
 43
0.0
 10
180.3801439097695
 20
85.14937461160704
 10
180.3801439097695
 20
85.09937461160776
 10
180.4301439097695
 20
85.09937461160776
 10
180.4301439097695
 20
85.14937461160704
  0
LWPOLYLINE
  5
163B3F
330
D2
100
AcDbEntity
 67
     1
  8
Layer3 (transparent)
370
    90
100
AcDbPolyline
 90
        4
 70
     1
 43
0.0
 10
180.4401439097695
 20
85.14937461160704
 10
180.4401439097695
 20
85.09937461160776
 10
180.4901439097695
 20
85.09937461160776
 10
180.4901439097695
 20
85.14937461160704
  0
LWPOLYLINE
  5
163B40
330
D2
100
AcDbEntity
 67
     1
  8
Layer3 (transparent)
370
    90
100
AcDbPolyline
 90
        4
 70
     1
 43
0.0
 10
180.5001439097695
 20
85.14937461160704
 10
180.5001439097695
 20
85.09937461160776
 10
180.5501439097695
 20
85.09937461160776
 10
180.5501439097695
 20
85.14937461160704
  0
LWPOLYLINE
  5
163B41
330
D2
100
AcDbEntity
 67
     1
  8
Layer3 (transparent)
370
    90
100
AcDbPolyline
 90
        4
 70
     1
 43
0.0
 10
180.5601439097695
 20
85.14937461160704
 10
180.5601439097695
 20
85.09937461160776
 10
180.6101439097695
 20
85.09937461160776
 10
180.6101439097695
 20
85.14937461160704
  0
LWPOLYLINE
  5
163B42
330
D2
100
AcDbEntity
 67
     1
  8
Layer3 (transparent)
370
    90
100
AcDbPolyline
 90
        4
 70
     1
 43
0.0
 10
180.0551439097695
 20
85.20937461160746
 10
180.0551439097695
 20
85.15937461160726
 10
180.1051439097695
 20
85.15937461160726
 10
180.1051439097695
 20
85.20937461160746
  0
LWPOLYLINE
  5
163B43
330
D2
100
AcDbEntity
 67
     1
  8
Layer3 (transparent)
370
    90
100
AcDbPolyline
 90
        4
 70
     1
 43
0.0
 10
180.1151439097695
 20
85.20937461160746
 10
180.1151439097695
 20
85.15937461160726
 10
180.1651439097695
 20
85.15937461160726
 10
180.1651439097695
 20
85.20937461160746
  0
LWPOLYLINE
  5
163B44
330
D2
100
AcDbEntity
 67
     1
  8
Layer3 (transparent)
370
    90
100
AcDbPolyline
 90
        4
 70
     1
 43
0.0
 10
180.1751439097695
 20
85.20937461160746
 10
180.1751439097695
 20
85.15937461160726
 10
180.2251439097695
 20
85.15937461160726
 10
180.2251439097695
 20
85.20937461160746
  0
LWPOLYLINE
  5
163B45
330
D2
100
AcDbEntity
 67
     1
  8
Layer3 (transparent)
370
    90
100
AcDbPolyline
 90
        4
 70
     1
 43
0.0
 10
180.2351439097696
 20
85.20937461160746
 10
180.2351439097696
 20
85.15937461160726
 10
180.2851439097694
 20
85.15937461160726
 10
180.2851439097694
 20
85.20937461160746
  0
LWPOLYLINE
  5
163B46
330
D2
100
AcDbEntity
 67
     1
  8
Layer3 (transparent)
370
    90
100
AcDbPolyline
 90
        4
 70
     1
 43
0.0
 10
180.2951439097695
 20
85.20937461160746
 10
180.2951439097695
 20
85.15937461160726
 10
180.3451439097695
 20
85.15937461160726
 10
180.3451439097695
 20
85.20937461160746
  0
LWPOLYLINE
  5
163B47
330
D2
100
AcDbEntity
 67
     1
  8
Layer3 (transparent)
370
    90
100
AcDbPolyline
 90
        4
 70
     1
 43
0.0
 10
180.3551439097696
 20
85.20937461160746
 10
180.3551439097696
 20
85.15937461160726
 10
180.4051439097694
 20
85.15937461160726
 10
180.4051439097694
 20
85.20937461160746
  0
LWPOLYLINE
  5
163B48
330
D2
100
AcDbEntity
 67
     1
  8
Layer3 (transparent)
370
    90
100
AcDbPolyline
 90
        4
 70
     1
 43
0.0
 10
180.4151439097695
 20
85.20937461160746
 10
180.4151439097695
 20
85.15937461160726
 10
180.4651439097695
 20
85.15937461160726
 10
180.4651439097695
 20
85.20937461160746
  0
LWPOLYLINE
  5
163B49
330
D2
100
AcDbEntity
 67
     1
  8
Layer3 (transparent)
370
    90
100
AcDbPolyline
 90
        4
 70
     1
 43
0.0
 10
180.4751439097696
 20
85.20937461160746
 10
180.4751439097696
 20
85.15937461160726
 10
180.5251439097695
 20
85.15937461160726
 10
180.5251439097695
 20
85.20937461160746
  0
LWPOLYLINE
  5
163B4A
330
D2
100
AcDbEntity
 67
     1
  8
Layer3 (transparent)
370
    90
100
AcDbPolyline
 90
        4
 70
     1
 43
0.0
 10
180.5351439097695
 20
85.20937461160746
 10
180.5351439097695
 20
85.15937461160726
 10
180.5851439097695
 20
85.15937461160726
 10
180.5851439097695
 20
85.20937461160746
  0
LWPOLYLINE
  5
163B4B
330
D2
100
AcDbEntity
 67
     1
  8
Layer3 (transparent)
  6
ByBlock
100
AcDbPolyline
 90
        5
 70
     0
 43
0.0
 10
180.5193235550453
 20
76.32176078125445
 42
-0.1316524976579819
 10
179.9369807033549
 20
76.32176085839853
 10
180.0340378932255
 20
76.68398303040868
 42
0.1316524976581046
 10
180.4222664609407
 20
76.68398297892544
 10
180.5193235548355
 20
76.32176078119879
  0
LWPOLYLINE
  5
163B4C
330
D2
100
AcDbEntity
 67
     1
  8
Layer3 (transparent)
100
AcDbPolyline
 90
        4
 70
     1
 43
0.0
 10
179.141485757177
 20
77.69959894417127
 42
-0.1316524975528187
 10
179.4326572496144
 20
78.20392260850656
 10
179.697822257461
 20
77.9387575304629
 42
0.1316524975530844
 10
179.5037079291692
 20
77.60254175423941
  0
LWPOLYLINE
  5
163B4D
330
D2
100
AcDbEntity
 67
     1
  8
Layer3 (transparent)
100
AcDbPolyline
 90
        4
 70
     1
 43
0.0
 10
181.3148188663268
 20
77.69959865605767
 10
180.9525966686019
 20
77.60254156216376
 42
0.1316524976579883
 10
180.75848242924
 20
77.93875739006614
 10
181.0236475072838
 20
78.20392239791122
 42
-0.131652497658295
  0
LWPOLYLINE
  5
163B4E
330
D2
100
AcDbEntity
 67
     1
  8
Layer3 (transparent)
100
AcDbPolyline
 90
        4
 70
     1
 43
0.0
 10
180.9525966171362
 20
77.21431299450919
 10
181.3148187891272
 20
77.11725580457835
 42
-0.1316524975530213
 10
181.0236472966894
 20
76.61293214024123
 10
180.758482288844
 20
76.87809721828614
 42
0.1316524975529361
  0
LWPOLYLINE
  5
163B4F
330
D2
100
AcDbEntity
 67
     1
  8
Layer3 (transparent)
100
AcDbPolyline
 90
        4
 70
     1
 43
0.0
 10
179.1414856799765
 20
77.11725609269149
 10
179.5037078777015
 20
77.21431318658407
 42
0.1316524976580719
 10
179.6978221170632
 20
76.87809735868301
 10
179.4326570390198
 20
76.61293235083656
 42
-0.1316524976582439
  0
LWPOLYLINE
  5
163B50
330
D2
100
AcDbEntity
 67
     1
  8
Layer3 (transparent)
100
AcDbPolyline
 90
        4
 70
     1
 43
0.0
 10
175.7434836153864
 20
75.41702441528056
 10
185.6378872473978
 20
75.41702441528056
 10
185.6378872473978
 20
90.26142804729122
 10
175.7434836153864
 20
90.26142804729122
  0
LWPOLYLINE
  5
163B51
330
D2
100
AcDbEntity
 67
     1
  8
Layer3 (transparent)
100
AcDbPolyline
 90
        4
 70
     1
 43
0.0
 10
185.3878872473978
 20
90.01142804729122
 10
185.3878872473978
 20
75.66702441528057
 10
175.9934836153864
 20
75.66702441528057
 10
175.9934836153864
 20
90.01142804729122
  0
MTEXT
  5
163B52
330
D2
100
AcDbEntity
 67
     1
  8
Layer3 (transparent)
100
AcDbMText
 10
314.7725288587768
 20
89.61535788236821
 30
0.0
 40
0.5
 41
8918.317307220888
 46
0.0
 71
     1
 72
     5
  1
1{\fArial|b0|i0|c238|p34;2 um }FF \P{\fArial|b0|i0|c238|p34;no} serpentine
 11
-0.0000000000000002
 21
-1.0
 31
0.0
 73
     1
 44
1.0
101
Embedded Object
 70
     1
 10
-0.0000000000000002
 20
-1.0
 30
0.0
 11
314.7725288587768
 21
89.61535788236821
 31
0.0
 40
8918.317307220888
 41
0.0
 42
4.157912687585266
 43
1.47419281491587
 71
     2
 72
     1
 44
8918.317307220888
 45
12.5
 73
     0
 74
     0
 46
0.0
  0
LWPOLYLINE
  5
163B53
330
D2
100
AcDbEntity
 67
     1
  8
Layer3 (transparent)
100
AcDbPolyline
 90
        4
 70
     1
 43
0.0
 10
305.4266945114237
 20
75.41702441528056
 10
315.3210981434351
 20
75.41702441528056
 10
315.3210981434351
 20
90.26142804729122
 10
305.4266945114237
 20
90.26142804729122
  0
LWPOLYLINE
  5
163B54
330
D2
100
AcDbEntity
 67
     1
  8
Layer3 (transparent)
100
AcDbPolyline
 90
        4
 70
     1
 43
0.0
 10
315.0710981434351
 20
90.01142804729122
 10
315.0710981434351
 20
75.66702441528057
 10
305.6766945114237
 20
75.66702441528057
 10
305.6766945114237
 20
90.01142804729122
  0
LWPOLYLINE
  5
163B55
330
D2
100
AcDbEntity
 67
     1
  8
Layer3 (transparent)
  6
ByBlock
100
AcDbPolyline
 90
        5
 70
     0
 43
0.0
 10
310.2624108147811
 20
76.32176078125445
 42
-0.1316524976579819
 10
309.6800679630908
 20
76.32176085839853
 10
309.7771251529613
 20
76.68398303040868
 42
0.1316524976581046
 10
310.1653537206764
 20
76.68398297892544
 10
310.2624108145712
 20
76.32176078119879
  0
LWPOLYLINE
  5
163B56
330
D2
100
AcDbEntity
 67
     1
  8
Layer3 (transparent)
100
AcDbPolyline
 90
        4
 70
     1
 43
0.0
 10
308.8845730169128
 20
77.69959894417127
 42
-0.1316524975528187
 10
309.1757445093501
 20
78.20392260850656
 10
309.4409095171968
 20
77.9387575304629
 42
0.1316524975530844
 10
309.246795188905
 20
77.60254175423941
  0
LWPOLYLINE
  5
163B57
330
D2
100
AcDbEntity
 67
     1
  8
Layer3 (transparent)
100
AcDbPolyline
 90
        4
 70
     1
 43
0.0
 10
311.0579061260626
 20
77.69959865605767
 10
310.6956839283376
 20
77.60254156216376
 42
0.1316524976579883
 10
310.5015696889759
 20
77.93875739006614
 10
310.7667347670195
 20
78.20392239791122
 42
-0.131652497658295
  0
LWPOLYLINE
  5
163B58
330
D2
100
AcDbEntity
 67
     1
  8
Layer3 (transparent)
100
AcDbPolyline
 90
        4
 70
     1
 43
0.0
 10
310.695683876872
 20
77.21431299450919
 10
311.057906048863
 20
77.11725580457835
 42
-0.1316524975530213
 10
310.7667345564252
 20
76.61293214024123
 10
310.5015695485797
 20
76.87809721828614
 42
0.1316524975529361
  0
LWPOLYLINE
  5
163B59
330
D2
100
AcDbEntity
 67
     1
  8
Layer3 (transparent)
100
AcDbPolyline
 90
        4
 70
     1
 43
0.0
 10
308.8845729397124
 20
77.11725609269149
 10
309.2467951374374
 20
77.21431318658407
 42
0.1316524976580719
 10
309.4409093767989
 20
76.87809735868301
 10
309.1757442987555
 20
76.61293235083656
 42
-0.1316524976582439
  0
LWPOLYLINE
  5
163B5A
330
D2
100
AcDbEntity
 67
     1
  8
Layer3 (transparent)
100
AcDbPolyline
 90
        4
 70
     1
 43
0.0
 10
275.7434836153895
 20
75.41702441528056
 10
285.6378872474008
 20
75.41702441528056
 10
285.6378872474008
 20
90.26142804729122
 10
275.7434836153895
 20
90.26142804729122
  0
LWPOLYLINE
  5
163B5B
330
D2
100
AcDbEntity
 67
     1
  8
Layer3 (transparent)
100
AcDbPolyline
 90
        4
 70
     1
 43
0.0
 10
285.3878872474009
 20
90.01142804729122
 10
285.3878872474009
 20
75.66702441528057
 10
275.9934836153895
 20
75.66702441528057
 10
275.9934836153895
 20
90.01142804729122
  0
LINE
  5
163B5C
330
D2
100
AcDbEntity
 67
     1
  8
Layer3 (transparent)
100
AcDbLine
 10
279.9851048136768
 20
84.78922110412392
 30
0.0
 11
279.9851048136768
 21
84.78922110412392
 31
0.0
  0
LWPOLYLINE
  5
163B5D
330
D2
100
AcDbEntity
 67
     1
  8
Layer3 (transparent)
370
    90
100
AcDbPolyline
 90
        5
 70
     1
 43
0.0
 10
280.0101439097725
 20
85.09937461160776
 10
280.0101439097725
 20
85.14937461160704
 10
279.9701439097727
 20
85.14937461160704
 10
279.9701439097727
 20
85.14937461160704
 10
279.9701439097727
 20
85.09937461160776
  0
LWPOLYLINE
  5
163B5E
330
D2
100
AcDbEntity
 67
     1
  8
Layer3 (transparent)
370
    90
100
AcDbPolyline
 90
        5
 70
     1
 43
0.0
 10
280.0101439097725
 20
84.97937461160697
 10
280.0101439097725
 20
85.02937461160717
 10
279.9701439097727
 20
85.02937461160717
 10
279.9701439097727
 20
85.02937461160717
 10
279.9701439097727
 20
84.97937461160697
  0
LWPOLYLINE
  5
163B5F
330
D2
100
AcDbEntity
 67
     1
  8
Layer3 (transparent)
370
    90
100
AcDbPolyline
 90
        5
 70
     1
 43
0.0
 10
280.0101439097725
 20
84.85937461160707
 10
280.0101439097725
 20
84.90937461160726
 10
279.9701439097727
 20
84.90937461160726
 10
279.9701439097727
 20
84.90937461160726
 10
279.9701439097727
 20
84.85937461160707
  0
LWPOLYLINE
  5
163B60
330
D2
100
AcDbEntity
 67
     1
  8
Layer3 (transparent)
370
    90
100
AcDbPolyline
 90
        5
 70
     1
 43
0.0
 10
280.0001439097727
 20
87.99512981820631
 10
280.0001439097727
 20
88.0451298182065
 10
279.9601439097726
 20
88.0451298182065
 10
279.9601439097726
 20
88.0451298182065
 10
279.9601439097726
 20
87.99512981820631
  0
LWPOLYLINE
  5
163B61
330
D2
100
AcDbEntity
 67
     1
  8
Layer3 (transparent)
370
    90
100
AcDbPolyline
 90
        5
 70
     1
 43
0.0
 10
280.0001439097727
 20
87.87512981820645
 10
280.0001439097727
 20
87.92512981820662
 10
279.9601439097726
 20
87.92512981820662
 10
279.9601439097726
 20
87.92512981820662
 10
279.9601439097726
 20
87.87512981820645
  0
LWPOLYLINE
  5
163B62
330
D2
100
AcDbEntity
 67
     1
  8
Layer3 (transparent)
370
    90
100
AcDbPolyline
 90
        5
 70
     1
 43
0.0
 10
280.0001439097727
 20
87.75512981820654
 10
280.0001439097727
 20
87.8051298182067
 10
279.9601439097726
 20
87.8051298182067
 10
279.9601439097726
 20
87.8051298182067
 10
279.9601439097726
 20
87.75512981820654
  0
LWPOLYLINE
  5
163B63
330
D2
100
AcDbEntity
 67
     1
  8
Layer3 (transparent)
370
    90
100
AcDbPolyline
 90
        5
 70
     1
 43
0.0
 10
280.0108833760869
 20
82.44390249156408
 10
280.0108833760869
 20
82.49390249156428
 10
279.9708833760869
 20
82.49390249156428
 10
279.9708833760869
 20
82.49390249156428
 10
279.9708833760869
 20
82.44390249156408
  0
LWPOLYLINE
  5
163B64
330
D2
100
AcDbEntity
 67
     1
  8
Layer3 (transparent)
370
    90
100
AcDbPolyline
 90
        3
 70
     1
 43
0.0
 10
280.5606319529925
 20
82.86548615844319
 10
280.3448172711272
 20
82.7766476323927
 10
280.3454870248859
 20
83.08157826145587
  0
LWPOLYLINE
  5
163B65
330
D2
100
AcDbEntity
 67
     1
  8
Layer3 (transparent)
370
    90
100
AcDbPolyline
 90
        3
 70
     1
 43
0.0
 10
280.6403559971882
 20
82.94486075624034
 10
280.4252110690939
 20
83.16095285927209
 10
280.7301416980394
 20
83.16028310553653
  0
LWPOLYLINE
  5
163B66
330
D2
100
AcDbEntity
 67
     1
  8
Layer3 (transparent)
370
    90
100
AcDbPolyline
 90
        3
 70
     1
 43
0.0
 10
280.0168951931666
 20
82.86668042924565
 10
280.2329872962598
 20
83.08182535735292
 10
280.2323175424259
 20
82.77689472833797
  0
LWPOLYLINE
  5
163B67
330
D2
100
AcDbEntity
 67
     1
  8
Layer3 (transparent)
370
    90
100
AcDbPolyline
 90
        3
 70
     1
 43
0.0
 10
279.8486820693294
 20
83.16221915540561
 10
280.1536126984492
 20
83.16154940161002
 10
279.9375205954068
 20
82.94640447341633
  0
LWPOLYLINE
  5
163B68
330
D2
100
AcDbEntity
 67
     1
  8
Layer3 (transparent)
370
    90
100
AcDbPolyline
 90
        3
 70
     1
 43
0.0
 10
279.848929165276
 20
83.27471888402618
 10
279.938714866202
 20
83.49014123327329
 10
280.1538597943835
 20
83.27404913021245
  0
LWPOLYLINE
  5
163B69
330
D2
100
AcDbEntity
 67
     1
  8
Layer3 (transparent)
370
    90
100
AcDbPolyline
 90
        3
 70
     1
 43
0.0
 10
280.2335838385793
 20
83.35342372800957
 10
280.0184389103855
 20
83.56951583105226
 10
280.2342535922628
 20
83.65835435712183
  0
LWPOLYLINE
  5
163B6A
330
D2
100
AcDbEntity
 67
     1
  8
Layer3 (transparent)
370
    90
100
AcDbPolyline
 90
        3
 70
     1
 43
0.0
 10
280.3460835672055
 20
83.35317663211251
 10
280.3467533209641
 20
83.65810726117567
 10
280.5621756702115
 20
83.56832156024982
  0
LWPOLYLINE
  5
163B6B
330
D2
100
AcDbEntity
 67
     1
  8
Layer3 (transparent)
370
    90
100
AcDbPolyline
 90
        3
 70
     1
 43
0.0
 10
280.4254581649654
 20
83.27345258794091
 10
280.6415502679712
 20
83.48859751607822
 10
280.7303887939859
 20
83.27278283415713
  0
LWPOLYLINE
  5
163B6C
330
D2
100
AcDbEntity
 67
     1
  8
Layer3 (transparent)
370
    90
100
AcDbPolyline
 90
        3
 70
     1
 43
0.0
 10
280.5598924866781
 20
85.52135044817848
 10
280.3440778048127
 20
85.43251192212798
 10
280.3447475585715
 20
85.73744255119114
  0
LWPOLYLINE
  5
163B6D
330
D2
100
AcDbEntity
 67
     1
  8
Layer3 (transparent)
370
    90
100
AcDbPolyline
 90
        3
 70
     1
 43
0.0
 10
280.6396165308738
 20
85.60072504597561
 10
280.4244716027795
 20
85.81681714900739
 10
280.7294022317249
 20
85.8161473952718
  0
LWPOLYLINE
  5
163B6E
330
D2
100
AcDbEntity
 67
     1
  8
Layer3 (transparent)
370
    90
100
AcDbPolyline
 90
        3
 70
     1
 43
0.0
 10
280.0161557268522
 20
85.52254471898093
 10
280.2322478299453
 20
85.73768964708822
 10
280.2315780761115
 20
85.43275901807325
  0
LWPOLYLINE
  5
163B6F
330
D2
100
AcDbEntity
 67
     1
  8
Layer3 (transparent)
370
    90
100
AcDbPolyline
 90
        3
 70
     1
 43
0.0
 10
279.8479426030147
 20
85.8180834451409
 10
280.1528732321348
 20
85.81741369134531
 10
279.9367811290925
 20
85.6022687631516
  0
LWPOLYLINE
  5
163B70
330
D2
100
AcDbEntity
 67
     1
  8
Layer3 (transparent)
370
    90
100
AcDbPolyline
 90
        3
 70
     1
 43
0.0
 10
279.8481896989616
 20
85.93058317376152
 10
279.9379753998875
 20
86.1460055230086
 10
280.1531203280691
 20
85.92991341994773
  0
LWPOLYLINE
  5
163B71
330
D2
100
AcDbEntity
 67
     1
  8
Layer3 (transparent)
370
    90
100
AcDbPolyline
 90
        3
 70
     1
 43
0.0
 10
280.2328443722648
 20
86.00928801774486
 10
280.017699444071
 20
86.22538012078754
 10
280.2335141259484
 20
86.31421864685714
  0
LWPOLYLINE
  5
163B72
330
D2
100
AcDbEntity
 67
     1
  8
Layer3 (transparent)
370
    90
100
AcDbPolyline
 90
        3
 70
     1
 43
0.0
 10
280.345344100891
 20
86.0090409218478
 10
280.3460138546498
 20
86.31397155091097
 10
280.561436203897
 20
86.22418584998511
  0
LWPOLYLINE
  5
163B73
330
D2
100
AcDbEntity
 67
     1
  8
Layer3 (transparent)
370
    90
100
AcDbPolyline
 90
        3
 70
     1
 43
0.0
 10
280.4247186986509
 20
85.9293168776762
 10
280.6408108016566
 20
86.14446180581351
 10
280.7296493276714
 20
85.92864712389244
  0
LWPOLYLINE
  5
163B74
330
D2
100
AcDbEntity
 67
     1
  8
Layer3 (transparent)
370
    90
100
AcDbPolyline
 90
        3
 70
     1
 43
0.0
 10
280.549892486678
 20
88.41710565477702
 10
280.3340778048129
 20
88.32826712872654
 10
280.3347475585716
 20
88.6331977577897
  0
LWPOLYLINE
  5
163B75
330
D2
100
AcDbEntity
 67
     1
  8
Layer3 (transparent)
370
    90
100
AcDbPolyline
 90
        3
 70
     1
 43
0.0
 10
280.6296165308737
 20
88.49648025257506
 10
280.4144716027794
 20
88.71257235560594
 10
280.7194022317247
 20
88.71190260187038
  0
LWPOLYLINE
  5
163B76
330
D2
100
AcDbEntity
 67
     1
  8
Layer3 (transparent)
370
    90
100
AcDbPolyline
 90
        3
 70
     1
 43
0.0
 10
280.2222478299453
 20
88.63344485368676
 10
280.2215780761116
 20
88.32851422467182
 10
280.006155726852
 20
88.41829992557947
  0
LWPOLYLINE
  5
163B77
330
D2
100
AcDbEntity
 67
     1
  8
Layer3 (transparent)
370
    90
100
AcDbPolyline
 90
        3
 70
     1
 43
0.0
 10
279.8379426030149
 20
88.71383865173944
 10
280.1428732321348
 20
88.71316889794476
 10
279.9267811290923
 20
88.49802396975107
  0
LWPOLYLINE
  5
163B78
330
D2
100
AcDbEntity
 67
     1
  8
Layer3 (transparent)
370
    90
100
AcDbPolyline
 90
        3
 70
     1
 43
0.0
 10
279.8381896989617
 20
88.82633838036005
 10
279.9279753998876
 20
89.04176072960806
 10
280.1431203280692
 20
88.82566862654627
  0
LWPOLYLINE
  5
163B79
330
D2
100
AcDbEntity
 67
     1
  8
Layer3 (transparent)
370
    90
100
AcDbPolyline
 90
        3
 70
     1
 43
0.0
 10
280.2228443722647
 20
88.90504322434342
 10
280.0076994440711
 20
89.1211353273861
 10
280.2235141259485
 20
89.2099738534557
  0
LWPOLYLINE
  5
163B7A
330
D2
100
AcDbEntity
 67
     1
  8
Layer3 (transparent)
370
    90
100
AcDbPolyline
 90
        3
 70
     1
 43
0.0
 10
280.3353441008911
 20
88.90479612844726
 10
280.3360138546498
 20
89.20972675751043
 10
280.551436203897
 20
89.11994105658456
  0
LWPOLYLINE
  5
163B7B
330
D2
100
AcDbEntity
 67
     1
  8
Layer3 (transparent)
370
    90
100
AcDbPolyline
 90
        3
 70
     1
 43
0.0
 10
280.4147186986508
 20
88.82507208427567
 10
280.6308108016568
 20
89.04021701241296
 10
280.7196493276715
 20
88.82440233049189
  0
LWPOLYLINE
  5
163B7C
330
D2
100
AcDbEntity
 67
     1
  8
Layer3 (transparent)
370
    90
100
AcDbPolyline
 90
        4
 70
     1
 43
0.0
 10
280.080883376087
 20
82.25390249156452
 10
280.080883376087
 20
82.20390249156428
 10
280.130883376087
 20
82.20390249156428
 10
280.130883376087
 20
82.25390249156452
  0
LWPOLYLINE
  5
163B7D
330
D2
100
AcDbEntity
 67
     1
  8
Layer3 (transparent)
370
    90
100
AcDbPolyline
 90
        4
 70
     1
 43
0.0
 10
280.140883376087
 20
82.25390249156452
 10
280.140883376087
 20
82.20390249156428
 10
280.1908833760868
 20
82.20390249156428
 10
280.1908833760868
 20
82.25390249156452
  0
LWPOLYLINE
  5
163B7E
330
D2
100
AcDbEntity
 67
     1
  8
Layer3 (transparent)
370
    90
100
AcDbPolyline
 90
        4
 70
     1
 43
0.0
 10
280.2008833760869
 20
82.25390249156452
 10
280.2008833760869
 20
82.20390249156428
 10
280.250883376087
 20
82.20390249156428
 10
280.250883376087
 20
82.25390249156452
  0
LWPOLYLINE
  5
163B7F
330
D2
100
AcDbEntity
 67
     1
  8
Layer3 (transparent)
370
    90
100
AcDbPolyline
 90
        4
 70
     1
 43
0.0
 10
280.260883376087
 20
82.25390249156452
 10
280.260883376087
 20
82.20390249156428
 10
280.3108833760869
 20
82.20390249156428
 10
280.3108833760869
 20
82.25390249156452
  0
LWPOLYLINE
  5
163B80
330
D2
100
AcDbEntity
 67
     1
  8
Layer3 (transparent)
370
    90
100
AcDbPolyline
 90
        4
 70
     1
 43
0.0
 10
280.3208833760869
 20
82.25390249156452
 10
280.3208833760869
 20
82.20390249156428
 10
280.3708833760869
 20
82.20390249156428
 10
280.3708833760869
 20
82.25390249156452
  0
LWPOLYLINE
  5
163B81
330
D2
100
AcDbEntity
 67
     1
  8
Layer3 (transparent)
370
    90
100
AcDbPolyline
 90
        4
 70
     1
 43
0.0
 10
280.440883376087
 20
82.25390249156452
 10
280.440883376087
 20
82.20390249156428
 10
280.4908833760869
 20
82.20390249156428
 10
280.4908833760869
 20
82.25390249156452
  0
LWPOLYLINE
  5
163B82
330
D2
100
AcDbEntity
 67
     1
  8
Layer3 (transparent)
370
    90
100
AcDbPolyline
 90
        4
 70
     1
 43
0.0
 10
280.380883376087
 20
82.25390249156452
 10
280.380883376087
 20
82.20390249156428
 10
280.430883376087
 20
82.20390249156428
 10
280.430883376087
 20
82.25390249156452
  0
LWPOLYLINE
  5
163B83
330
D2
100
AcDbEntity
 67
     1
  8
Layer3 (transparent)
370
    90
100
AcDbPolyline
 90
        4
 70
     1
 43
0.0
 10
280.115883376087
 20
82.31390249156399
 10
280.115883376087
 20
82.26390249156471
 10
280.165883376087
 20
82.26390249156471
 10
280.165883376087
 20
82.31390249156399
  0
LWPOLYLINE
  5
163B84
330
D2
100
AcDbEntity
 67
     1
  8
Layer3 (transparent)
370
    90
100
AcDbPolyline
 90
        4
 70
     1
 43
0.0
 10
280.175883376087
 20
82.31390249156399
 10
280.175883376087
 20
82.26390249156471
 10
280.2258833760869
 20
82.26390249156471
 10
280.2258833760869
 20
82.31390249156399
  0
LWPOLYLINE
  5
163B85
330
D2
100
AcDbEntity
 67
     1
  8
Layer3 (transparent)
370
    90
100
AcDbPolyline
 90
        4
 70
     1
 43
0.0
 10
280.235883376087
 20
82.31390249156399
 10
280.235883376087
 20
82.26390249156471
 10
280.285883376087
 20
82.26390249156471
 10
280.285883376087
 20
82.31390249156399
  0
LWPOLYLINE
  5
163B86
330
D2
100
AcDbEntity
 67
     1
  8
Layer3 (transparent)
370
    90
100
AcDbPolyline
 90
        4
 70
     1
 43
0.0
 10
280.295883376087
 20
82.31390249156399
 10
280.295883376087
 20
82.26390249156471
 10
280.345883376087
 20
82.26390249156471
 10
280.345883376087
 20
82.31390249156399
  0
LWPOLYLINE
  5
163B87
330
D2
100
AcDbEntity
 67
     1
  8
Layer3 (transparent)
370
    90
100
AcDbPolyline
 90
        4
 70
     1
 43
0.0
 10
280.355883376087
 20
82.31390249156399
 10
280.355883376087
 20
82.26390249156471
 10
280.4058833760869
 20
82.26390249156471
 10
280.4058833760869
 20
82.31390249156399
  0
LWPOLYLINE
  5
163B88
330
D2
100
AcDbEntity
 67
     1
  8
Layer3 (transparent)
370
    90
100
AcDbPolyline
 90
        4
 70
     1
 43
0.0
 10
280.415883376087
 20
82.31390249156399
 10
280.415883376087
 20
82.26390249156471
 10
280.4658833760869
 20
82.26390249156471
 10
280.4658833760869
 20
82.31390249156399
  0
LWPOLYLINE
  5
163B89
330
D2
100
AcDbEntity
 67
     1
  8
Layer3 (transparent)
370
    90
100
AcDbPolyline
 90
        4
 70
     1
 43
0.0
 10
280.475883376087
 20
82.31390249156399
 10
280.475883376087
 20
82.26390249156471
 10
280.525883376087
 20
82.26390249156471
 10
280.525883376087
 20
82.31390249156399
  0
LWPOLYLINE
  5
163B8A
330
D2
100
AcDbEntity
 67
     1
  8
Layer3 (transparent)
370
    90
100
AcDbPolyline
 90
        4
 70
     1
 43
0.0
 10
279.995883376087
 20
82.4339024915648
 10
279.995883376087
 20
82.38390249156461
 10
280.045883376087
 20
82.38390249156461
 10
280.045883376087
 20
82.4339024915648
  0
LWPOLYLINE
  5
163B8B
330
D2
100
AcDbEntity
 67
     1
  8
Layer3 (transparent)
370
    90
100
AcDbPolyline
 90
        4
 70
     1
 43
0.0
 10
280.020883376087
 20
82.37390249156439
 10
280.020883376087
 20
82.32390249156422
 10
280.0708833760868
 20
82.32390249156422
 10
280.0708833760868
 20
82.37390249156439
  0
LWPOLYLINE
  5
163B8C
330
D2
100
AcDbEntity
 67
     1
  8
Layer3 (transparent)
370
    90
100
AcDbPolyline
 90
        4
 70
     1
 43
0.0
 10
280.080883376087
 20
82.37390249156439
 10
280.080883376087
 20
82.32390249156422
 10
280.130883376087
 20
82.32390249156422
 10
280.130883376087
 20
82.37390249156439
  0
LWPOLYLINE
  5
163B8D
330
D2
100
AcDbEntity
 67
     1
  8
Layer3 (transparent)
370
    90
100
AcDbPolyline
 90
        4
 70
     1
 43
0.0
 10
280.140883376087
 20
82.37390249156439
 10
280.140883376087
 20
82.32390249156422
 10
280.1908833760868
 20
82.32390249156422
 10
280.1908833760868
 20
82.37390249156439
  0
LWPOLYLINE
  5
163B8E
330
D2
100
AcDbEntity
 67
     1
  8
Layer3 (transparent)
370
    90
100
AcDbPolyline
 90
        4
 70
     1
 43
0.0
 10
280.2008833760869
 20
82.37390249156439
 10
280.2008833760869
 20
82.32390249156422
 10
280.250883376087
 20
82.32390249156422
 10
280.250883376087
 20
82.37390249156439
  0
LWPOLYLINE
  5
163B8F
330
D2
100
AcDbEntity
 67
     1
  8
Layer3 (transparent)
370
    90
100
AcDbPolyline
 90
        4
 70
     1
 43
0.0
 10
280.260883376087
 20
82.37390249156439
 10
280.260883376087
 20
82.32390249156422
 10
280.3108833760869
 20
82.32390249156422
 10
280.3108833760869
 20
82.37390249156439
  0
LWPOLYLINE
  5
163B90
330
D2
100
AcDbEntity
 67
     1
  8
Layer3 (transparent)
370
    90
100
AcDbPolyline
 90
        4
 70
     1
 43
0.0
 10
280.3208833760869
 20
82.37390249156439
 10
280.3208833760869
 20
82.32390249156422
 10
280.3708833760869
 20
82.32390249156422
 10
280.3708833760869
 20
82.37390249156439
  0
LWPOLYLINE
  5
163B91
330
D2
100
AcDbEntity
 67
     1
  8
Layer3 (transparent)
370
    90
100
AcDbPolyline
 90
        4
 70
     1
 43
0.0
 10
280.380883376087
 20
82.37390249156439
 10
280.380883376087
 20
82.32390249156422
 10
280.430883376087
 20
82.32390249156422
 10
280.430883376087
 20
82.37390249156439
  0
LWPOLYLINE
  5
163B92
330
D2
100
AcDbEntity
 67
     1
  8
Layer3 (transparent)
370
    90
100
AcDbPolyline
 90
        4
 70
     1
 43
0.0
 10
280.440883376087
 20
82.37390249156439
 10
280.440883376087
 20
82.32390249156422
 10
280.4908833760869
 20
82.32390249156422
 10
280.4908833760869
 20
82.37390249156439
  0
LWPOLYLINE
  5
163B93
330
D2
100
AcDbEntity
 67
     1
  8
Layer3 (transparent)
370
    90
100
AcDbPolyline
 90
        4
 70
     1
 43
0.0
 10
280.500883376087
 20
82.37390249156439
 10
280.500883376087
 20
82.32390249156422
 10
280.550883376087
 20
82.32390249156422
 10
280.550883376087
 20
82.37390249156439
  0
LWPOLYLINE
  5
163B94
330
D2
100
AcDbEntity
 67
     1
  8
Layer3 (transparent)
370
    90
100
AcDbPolyline
 90
        4
 70
     1
 43
0.0
 10
280.055883376087
 20
82.4339024915648
 10
280.055883376087
 20
82.38390249156461
 10
280.1058833760869
 20
82.38390249156461
 10
280.1058833760869
 20
82.4339024915648
  0
LWPOLYLINE
  5
163B95
330
D2
100
AcDbEntity
 67
     1
  8
Layer3 (transparent)
370
    90
100
AcDbPolyline
 90
        4
 70
     1
 43
0.0
 10
280.115883376087
 20
82.4339024915648
 10
280.115883376087
 20
82.38390249156461
 10
280.165883376087
 20
82.38390249156461
 10
280.165883376087
 20
82.4339024915648
  0
LWPOLYLINE
  5
163B96
330
D2
100
AcDbEntity
 67
     1
  8
Layer3 (transparent)
370
    90
100
AcDbPolyline
 90
        4
 70
     1
 43
0.0
 10
280.175883376087
 20
82.4339024915648
 10
280.175883376087
 20
82.38390249156461
 10
280.2258833760869
 20
82.38390249156461
 10
280.2258833760869
 20
82.4339024915648
  0
LWPOLYLINE
  5
163B97
330
D2
100
AcDbEntity
 67
     1
  8
Layer3 (transparent)
370
    90
100
AcDbPolyline
 90
        4
 70
     1
 43
0.0
 10
280.235883376087
 20
82.4339024915648
 10
280.235883376087
 20
82.38390249156461
 10
280.285883376087
 20
82.38390249156461
 10
280.285883376087
 20
82.4339024915648
  0
LWPOLYLINE
  5
163B98
330
D2
100
AcDbEntity
 67
     1
  8
Layer3 (transparent)
370
    90
100
AcDbPolyline
 90
        4
 70
     1
 43
0.0
 10
280.295883376087
 20
82.4339024915648
 10
280.295883376087
 20
82.38390249156461
 10
280.345883376087
 20
82.38390249156461
 10
280.345883376087
 20
82.4339024915648
  0
LWPOLYLINE
  5
163B99
330
D2
100
AcDbEntity
 67
     1
  8
Layer3 (transparent)
370
    90
100
AcDbPolyline
 90
        4
 70
     1
 43
0.0
 10
280.355883376087
 20
82.4339024915648
 10
280.355883376087
 20
82.38390249156461
 10
280.4058833760869
 20
82.38390249156461
 10
280.4058833760869
 20
82.4339024915648
  0
LWPOLYLINE
  5
163B9A
330
D2
100
AcDbEntity
 67
     1
  8
Layer3 (transparent)
370
    90
100
AcDbPolyline
 90
        4
 70
     1
 43
0.0
 10
280.415883376087
 20
82.4339024915648
 10
280.415883376087
 20
82.38390249156461
 10
280.4658833760869
 20
82.38390249156461
 10
280.4658833760869
 20
82.4339024915648
  0
LWPOLYLINE
  5
163B9B
330
D2
100
AcDbEntity
 67
     1
  8
Layer3 (transparent)
370
    90
100
AcDbPolyline
 90
        4
 70
     1
 43
0.0
 10
280.475883376087
 20
82.4339024915648
 10
280.475883376087
 20
82.38390249156461
 10
280.525883376087
 20
82.38390249156461
 10
280.525883376087
 20
82.4339024915648
  0
LWPOLYLINE
  5
163B9C
330
D2
100
AcDbEntity
 67
     1
  8
Layer3 (transparent)
370
    90
100
AcDbPolyline
 90
        4
 70
     1
 43
0.0
 10
280.535883376087
 20
82.4339024915648
 10
280.535883376087
 20
82.38390249156461
 10
280.5858833760869
 20
82.38390249156461
 10
280.5858833760869
 20
82.4339024915648
  0
LWPOLYLINE
  5
163B9D
330
D2
100
AcDbEntity
 67
     1
  8
Layer3 (transparent)
370
    90
100
AcDbPolyline
 90
        4
 70
     1
 43
0.0
 10
279.995883376087
 20
82.55390249156468
 10
279.995883376087
 20
82.50390249156451
 10
280.045883376087
 20
82.50390249156451
 10
280.045883376087
 20
82.55390249156468
  0
LWPOLYLINE
  5
163B9E
330
D2
100
AcDbEntity
 67
     1
  8
Layer3 (transparent)
370
    90
100
AcDbPolyline
 90
        4
 70
     1
 43
0.0
 10
280.020883376087
 20
82.49390249156428
 10
280.020883376087
 20
82.44390249156408
 10
280.0708833760868
 20
82.44390249156408
 10
280.0708833760868
 20
82.49390249156428
  0
LWPOLYLINE
  5
163B9F
330
D2
100
AcDbEntity
 67
     1
  8
Layer3 (transparent)
370
    90
100
AcDbPolyline
 90
        4
 70
     1
 43
0.0
 10
280.080883376087
 20
82.49390249156428
 10
280.080883376087
 20
82.44390249156408
 10
280.130883376087
 20
82.44390249156408
 10
280.130883376087
 20
82.49390249156428
  0
LWPOLYLINE
  5
163BA0
330
D2
100
AcDbEntity
 67
     1
  8
Layer3 (transparent)
370
    90
100
AcDbPolyline
 90
        4
 70
     1
 43
0.0
 10
280.140883376087
 20
82.49390249156428
 10
280.140883376087
 20
82.44390249156408
 10
280.1908833760868
 20
82.44390249156408
 10
280.1908833760868
 20
82.49390249156428
  0
LWPOLYLINE
  5
163BA1
330
D2
100
AcDbEntity
 67
     1
  8
Layer3 (transparent)
370
    90
100
AcDbPolyline
 90
        4
 70
     1
 43
0.0
 10
280.2008833760869
 20
82.49390249156428
 10
280.2008833760869
 20
82.44390249156408
 10
280.250883376087
 20
82.44390249156408
 10
280.250883376087
 20
82.49390249156428
  0
LWPOLYLINE
  5
163BA2
330
D2
100
AcDbEntity
 67
     1
  8
Layer3 (transparent)
370
    90
100
AcDbPolyline
 90
        4
 70
     1
 43
0.0
 10
280.260883376087
 20
82.49390249156428
 10
280.260883376087
 20
82.44390249156408
 10
280.3108833760869
 20
82.44390249156408
 10
280.3108833760869
 20
82.49390249156428
  0
LWPOLYLINE
  5
163BA3
330
D2
100
AcDbEntity
 67
     1
  8
Layer3 (transparent)
370
    90
100
AcDbPolyline
 90
        4
 70
     1
 43
0.0
 10
280.3208833760869
 20
82.49390249156428
 10
280.3208833760869
 20
82.44390249156408
 10
280.3708833760869
 20
82.44390249156408
 10
280.3708833760869
 20
82.49390249156428
  0
LWPOLYLINE
  5
163BA4
330
D2
100
AcDbEntity
 67
     1
  8
Layer3 (transparent)
370
    90
100
AcDbPolyline
 90
        4
 70
     1
 43
0.0
 10
280.380883376087
 20
82.49390249156428
 10
280.380883376087
 20
82.44390249156408
 10
280.430883376087
 20
82.44390249156408
 10
280.430883376087
 20
82.49390249156428
  0
LWPOLYLINE
  5
163BA5
330
D2
100
AcDbEntity
 67
     1
  8
Layer3 (transparent)
370
    90
100
AcDbPolyline
 90
        4
 70
     1
 43
0.0
 10
280.440883376087
 20
82.49390249156428
 10
280.440883376087
 20
82.44390249156408
 10
280.4908833760869
 20
82.44390249156408
 10
280.4908833760869
 20
82.49390249156428
  0
LWPOLYLINE
  5
163BA6
330
D2
100
AcDbEntity
 67
     1
  8
Layer3 (transparent)
370
    90
100
AcDbPolyline
 90
        4
 70
     1
 43
0.0
 10
280.500883376087
 20
82.49390249156428
 10
280.500883376087
 20
82.44390249156408
 10
280.550883376087
 20
82.44390249156408
 10
280.550883376087
 20
82.49390249156428
  0
LWPOLYLINE
  5
163BA7
330
D2
100
AcDbEntity
 67
     1
  8
Layer3 (transparent)
370
    90
100
AcDbPolyline
 90
        4
 70
     1
 43
0.0
 10
280.5608833760869
 20
82.49390249156428
 10
280.5608833760869
 20
82.44390249156408
 10
280.6108833760869
 20
82.44390249156408
 10
280.6108833760869
 20
82.49390249156428
  0
LWPOLYLINE
  5
163BA8
330
D2
100
AcDbEntity
 67
     1
  8
Layer3 (transparent)
370
    90
100
AcDbPolyline
 90
        4
 70
     1
 43
0.0
 10
280.055883376087
 20
82.55390249156468
 10
280.055883376087
 20
82.50390249156451
 10
280.1058833760869
 20
82.50390249156451
 10
280.1058833760869
 20
82.55390249156468
  0
LWPOLYLINE
  5
163BA9
330
D2
100
AcDbEntity
 67
     1
  8
Layer3 (transparent)
370
    90
100
AcDbPolyline
 90
        4
 70
     1
 43
0.0
 10
280.115883376087
 20
82.55390249156468
 10
280.115883376087
 20
82.50390249156451
 10
280.165883376087
 20
82.50390249156451
 10
280.165883376087
 20
82.55390249156468
  0
LWPOLYLINE
  5
163BAA
330
D2
100
AcDbEntity
 67
     1
  8
Layer3 (transparent)
370
    90
100
AcDbPolyline
 90
        4
 70
     1
 43
0.0
 10
280.175883376087
 20
82.55390249156468
 10
280.175883376087
 20
82.50390249156451
 10
280.2258833760869
 20
82.50390249156451
 10
280.2258833760869
 20
82.55390249156468
  0
LWPOLYLINE
  5
163BAB
330
D2
100
AcDbEntity
 67
     1
  8
Layer3 (transparent)
370
    90
100
AcDbPolyline
 90
        4
 70
     1
 43
0.0
 10
280.235883376087
 20
82.55390249156468
 10
280.235883376087
 20
82.50390249156451
 10
280.285883376087
 20
82.50390249156451
 10
280.285883376087
 20
82.55390249156468
  0
LWPOLYLINE
  5
163BAC
330
D2
100
AcDbEntity
 67
     1
  8
Layer3 (transparent)
370
    90
100
AcDbPolyline
 90
        4
 70
     1
 43
0.0
 10
280.295883376087
 20
82.55390249156468
 10
280.295883376087
 20
82.50390249156451
 10
280.345883376087
 20
82.50390249156451
 10
280.345883376087
 20
82.55390249156468
  0
LWPOLYLINE
  5
163BAD
330
D2
100
AcDbEntity
 67
     1
  8
Layer3 (transparent)
370
    90
100
AcDbPolyline
 90
        4
 70
     1
 43
0.0
 10
280.355883376087
 20
82.55390249156468
 10
280.355883376087
 20
82.50390249156451
 10
280.4058833760869
 20
82.50390249156451
 10
280.4058833760869
 20
82.55390249156468
  0
LWPOLYLINE
  5
163BAE
330
D2
100
AcDbEntity
 67
     1
  8
Layer3 (transparent)
370
    90
100
AcDbPolyline
 90
        4
 70
     1
 43
0.0
 10
280.415883376087
 20
82.55390249156468
 10
280.415883376087
 20
82.50390249156451
 10
280.4658833760869
 20
82.50390249156451
 10
280.4658833760869
 20
82.55390249156468
  0
LWPOLYLINE
  5
163BAF
330
D2
100
AcDbEntity
 67
     1
  8
Layer3 (transparent)
370
    90
100
AcDbPolyline
 90
        4
 70
     1
 43
0.0
 10
280.475883376087
 20
82.55390249156468
 10
280.475883376087
 20
82.50390249156451
 10
280.525883376087
 20
82.50390249156451
 10
280.525883376087
 20
82.55390249156468
  0
LWPOLYLINE
  5
163BB0
330
D2
100
AcDbEntity
 67
     1
  8
Layer3 (transparent)
370
    90
100
AcDbPolyline
 90
        4
 70
     1
 43
0.0
 10
280.535883376087
 20
82.55390249156468
 10
280.535883376087
 20
82.50390249156451
 10
280.5858833760869
 20
82.50390249156451
 10
280.5858833760869
 20
82.55390249156468
  0
LWPOLYLINE
  5
163BB1
330
D2
100
AcDbEntity
 67
     1
  8
Layer3 (transparent)
370
    90
100
AcDbPolyline
 90
        4
 70
     1
 43
0.0
 10
279.9851439097726
 20
87.86512981820619
 10
279.9851439097726
 20
87.81512981820602
 10
280.0351439097724
 20
87.81512981820602
 10
280.0351439097724
 20
87.86512981820619
  0
LWPOLYLINE
  5
163BB2
330
D2
100
AcDbEntity
 67
     1
  8
Layer3 (transparent)
370
    90
100
AcDbPolyline
 90
        4
 70
     1
 43
0.0
 10
280.0101439097725
 20
87.8051298182067
 10
280.0101439097725
 20
87.75512981820654
 10
280.0601439097725
 20
87.75512981820654
 10
280.0601439097725
 20
87.8051298182067
  0
LWPOLYLINE
  5
163BB3
330
D2
100
AcDbEntity
 67
     1
  8
Layer3 (transparent)
370
    90
100
AcDbPolyline
 90
        4
 70
     1
 43
0.0
 10
280.0701439097724
 20
87.8051298182067
 10
280.0701439097724
 20
87.75512981820654
 10
280.1201439097726
 20
87.75512981820654
 10
280.1201439097726
 20
87.8051298182067
  0
LWPOLYLINE
  5
163BB4
330
D2
100
AcDbEntity
 67
     1
  8
Layer3 (transparent)
370
    90
100
AcDbPolyline
 90
        4
 70
     1
 43
0.0
 10
280.1901439097725
 20
87.8051298182067
 10
280.1901439097725
 20
87.75512981820654
 10
280.2401439097727
 20
87.75512981820654
 10
280.2401439097727
 20
87.8051298182067
  0
LWPOLYLINE
  5
163BB5
330
D2
100
AcDbEntity
 67
     1
  8
Layer3 (transparent)
370
    90
100
AcDbPolyline
 90
        4
 70
     1
 43
0.0
 10
280.1301439097725
 20
87.8051298182067
 10
280.1301439097725
 20
87.75512981820654
 10
280.1801439097726
 20
87.75512981820654
 10
280.1801439097726
 20
87.8051298182067
  0
LWPOLYLINE
  5
163BB6
330
D2
100
AcDbEntity
 67
     1
  8
Layer3 (transparent)
370
    90
100
AcDbPolyline
 90
        4
 70
     1
 43
0.0
 10
309.7990942721211
 20
82.23789413713822
 10
309.8490942721212
 20
82.23789413713822
 10
309.8490942721212
 20
82.2878941371375
 10
309.7990942721211
 20
82.2878941371375
  0
LWPOLYLINE
  5
163BB7
330
D2
100
AcDbEntity
 67
     1
  8
Layer3 (transparent)
370
    90
100
AcDbPolyline
 90
        4
 70
     1
 43
0.0
 10
280.3101439097726
 20
87.8051298182067
 10
280.3101439097726
 20
87.75512981820654
 10
280.3601439097727
 20
87.75512981820654
 10
280.3601439097727
 20
87.8051298182067
  0
LWPOLYLINE
  5
163BB8
330
D2
100
AcDbEntity
 67
     1
  8
Layer3 (transparent)
370
    90
100
AcDbPolyline
 90
        4
 70
     1
 43
0.0
 10
280.2501439097725
 20
87.8051298182067
 10
280.2501439097725
 20
87.75512981820654
 10
280.3001439097727
 20
87.75512981820654
 10
280.3001439097727
 20
87.8051298182067
  0
LWPOLYLINE
  5
163BB9
330
D2
100
AcDbEntity
 67
     1
  8
Layer3 (transparent)
370
    90
100
AcDbPolyline
 90
        4
 70
     1
 43
0.0
 10
280.4301439097725
 20
87.8051298182067
 10
280.4301439097725
 20
87.75512981820654
 10
280.4801439097726
 20
87.75512981820654
 10
280.4801439097726
 20
87.8051298182067
  0
LWPOLYLINE
  5
163BBA
330
D2
100
AcDbEntity
 67
     1
  8
Layer3 (transparent)
370
    90
100
AcDbPolyline
 90
        4
 70
     1
 43
0.0
 10
280.4901439097725
 20
87.8051298182067
 10
280.4901439097725
 20
87.75512981820654
 10
280.5401439097725
 20
87.75512981820654
 10
280.5401439097725
 20
87.8051298182067
  0
LWPOLYLINE
  5
163BBB
330
D2
100
AcDbEntity
 67
     1
  8
Layer3 (transparent)
370
    90
100
AcDbPolyline
 90
        4
 70
     1
 43
0.0
 10
280.5501439097725
 20
87.8051298182067
 10
280.5501439097725
 20
87.75512981820654
 10
280.6001439097725
 20
87.75512981820654
 10
280.6001439097725
 20
87.8051298182067
  0
LWPOLYLINE
  5
163BBC
330
D2
100
AcDbEntity
 67
     1
  8
Layer3 (transparent)
370
    90
100
AcDbPolyline
 90
        4
 70
     1
 43
0.0
 10
280.1051439097726
 20
87.86512981820619
 10
280.1051439097726
 20
87.81512981820602
 10
280.1551439097724
 20
87.81512981820602
 10
280.1551439097724
 20
87.86512981820619
  0
LWPOLYLINE
  5
163BBD
330
D2
100
AcDbEntity
 67
     1
  8
Layer3 (transparent)
370
    90
100
AcDbPolyline
 90
        4
 70
     1
 43
0.0
 10
280.0451439097725
 20
87.86512981820619
 10
280.0451439097725
 20
87.81512981820602
 10
280.0951439097726
 20
87.81512981820602
 10
280.0951439097726
 20
87.86512981820619
  0
LWPOLYLINE
  5
163BBE
330
D2
100
AcDbEntity
 67
     1
  8
Layer3 (transparent)
370
    90
100
AcDbPolyline
 90
        4
 70
     1
 43
0.0
 10
280.1651439097725
 20
87.86512981820619
 10
280.1651439097725
 20
87.81512981820602
 10
280.2151439097725
 20
87.81512981820602
 10
280.2151439097725
 20
87.86512981820619
  0
LWPOLYLINE
  5
163BBF
330
D2
100
AcDbEntity
 67
     1
  8
Layer3 (transparent)
370
    90
100
AcDbPolyline
 90
        4
 70
     1
 43
0.0
 10
280.2251439097726
 20
87.86512981820619
 10
280.2251439097726
 20
87.81512981820602
 10
280.2751439097725
 20
87.81512981820602
 10
280.2751439097725
 20
87.86512981820619
  0
LWPOLYLINE
  5
163BC0
330
D2
100
AcDbEntity
 67
     1
  8
Layer3 (transparent)
370
    90
100
AcDbPolyline
 90
        4
 70
     1
 43
0.0
 10
280.3451439097726
 20
87.86512981820619
 10
280.3451439097726
 20
87.81512981820602
 10
280.3951439097725
 20
87.81512981820602
 10
280.3951439097725
 20
87.86512981820619
  0
LWPOLYLINE
  5
163BC1
330
D2
100
AcDbEntity
 67
     1
  8
Layer3 (transparent)
370
    90
100
AcDbPolyline
 90
        4
 70
     1
 43
0.0
 10
280.2851439097725
 20
87.86512981820619
 10
280.2851439097725
 20
87.81512981820602
 10
280.3351439097724
 20
87.81512981820602
 10
280.3351439097724
 20
87.86512981820619
  0
LWPOLYLINE
  5
163BC2
330
D2
100
AcDbEntity
 67
     1
  8
Layer3 (transparent)
370
    90
100
AcDbPolyline
 90
        4
 70
     1
 43
0.0
 10
280.4051439097725
 20
87.86512981820619
 10
280.4051439097725
 20
87.81512981820602
 10
280.4551439097725
 20
87.81512981820602
 10
280.4551439097725
 20
87.86512981820619
  0
LWPOLYLINE
  5
163BC3
330
D2
100
AcDbEntity
 67
     1
  8
Layer3 (transparent)
370
    90
100
AcDbPolyline
 90
        3
 70
     1
 43
0.0
 10
309.9047889721459
 20
88.30250587024529
 10
309.6893666228863
 20
88.39229157115299
 10
309.9054587259796
 20
88.60743649926027
  0
LWPOLYLINE
  5
163BC4
330
D2
100
AcDbEntity
 67
     1
  8
Layer3 (transparent)
370
    90
100
AcDbPolyline
 90
        4
 70
     1
 43
0.0
 10
280.4651439097725
 20
87.86512981820619
 10
280.4651439097725
 20
87.81512981820602
 10
280.5151439097725
 20
87.81512981820602
 10
280.5151439097725
 20
87.86512981820619
  0
LWPOLYLINE
  5
163BC5
330
D2
100
AcDbEntity
 67
     1
  8
Layer3 (transparent)
370
    90
100
AcDbPolyline
 90
        4
 70
     1
 43
0.0
 10
279.9851439097726
 20
87.98512981820611
 10
279.9851439097726
 20
87.93512981820592
 10
280.0351439097724
 20
87.93512981820592
 10
280.0351439097724
 20
87.98512981820611
  0
LWPOLYLINE
  5
163BC6
330
D2
100
AcDbEntity
 67
     1
  8
Layer3 (transparent)
370
    90
100
AcDbPolyline
 90
        4
 70
     1
 43
0.0
 10
280.0101439097725
 20
87.92512981820662
 10
280.0101439097725
 20
87.87512981820645
 10
280.0601439097725
 20
87.87512981820645
 10
280.0601439097725
 20
87.92512981820662
  0
LWPOLYLINE
  5
163BC7
330
D2
100
AcDbEntity
 67
     1
  8
Layer3 (transparent)
370
    90
100
AcDbPolyline
 90
        4
 70
     1
 43
0.0
 10
280.5251439097725
 20
87.86512981820619
 10
280.5251439097725
 20
87.81512981820602
 10
280.5751439097726
 20
87.81512981820602
 10
280.5751439097726
 20
87.86512981820619
  0
LWPOLYLINE
  5
163BC8
330
D2
100
AcDbEntity
 67
     1
  8
Layer3 (transparent)
370
    90
100
AcDbPolyline
 90
        4
 70
     1
 43
0.0
 10
280.0701439097724
 20
87.92512981820662
 10
280.0701439097724
 20
87.87512981820645
 10
280.1201439097726
 20
87.87512981820645
 10
280.1201439097726
 20
87.92512981820662
  0
LWPOLYLINE
  5
163BC9
330
D2
100
AcDbEntity
 67
     1
  8
Layer3 (transparent)
370
    90
100
AcDbPolyline
 90
        4
 70
     1
 43
0.0
 10
280.2501439097725
 20
87.92512981820662
 10
280.2501439097725
 20
87.87512981820645
 10
280.3001439097727
 20
87.87512981820645
 10
280.3001439097727
 20
87.92512981820662
  0
LWPOLYLINE
  5
163BCA
330
D2
100
AcDbEntity
 67
     1
  8
Layer3 (transparent)
370
    90
100
AcDbPolyline
 90
        4
 70
     1
 43
0.0
 10
280.1901439097725
 20
87.92512981820662
 10
280.1901439097725
 20
87.87512981820645
 10
280.2401439097727
 20
87.87512981820645
 10
280.2401439097727
 20
87.92512981820662
  0
LWPOLYLINE
  5
163BCB
330
D2
100
AcDbEntity
 67
     1
  8
Layer3 (transparent)
370
    90
100
AcDbPolyline
 90
        4
 70
     1
 43
0.0
 10
280.3101439097726
 20
87.92512981820662
 10
280.3101439097726
 20
87.87512981820645
 10
280.3601439097727
 20
87.87512981820645
 10
280.3601439097727
 20
87.92512981820662
  0
LWPOLYLINE
  5
163BCC
330
D2
100
AcDbEntity
 67
     1
  8
Layer3 (transparent)
370
    90
100
AcDbPolyline
 90
        4
 70
     1
 43
0.0
 10
280.3701439097724
 20
87.92512981820662
 10
280.3701439097724
 20
87.87512981820645
 10
280.4201439097727
 20
87.87512981820645
 10
280.4201439097727
 20
87.92512981820662
  0
LWPOLYLINE
  5
163BCD
330
D2
100
AcDbEntity
 67
     1
  8
Layer3 (transparent)
370
    90
100
AcDbPolyline
 90
        4
 70
     1
 43
0.0
 10
280.4301439097725
 20
87.92512981820662
 10
280.4301439097725
 20
87.87512981820645
 10
280.4801439097726
 20
87.87512981820645
 10
280.4801439097726
 20
87.92512981820662
  0
LWPOLYLINE
  5
163BCE
330
D2
100
AcDbEntity
 67
     1
  8
Layer3 (transparent)
370
    90
100
AcDbPolyline
 90
        4
 70
     1
 43
0.0
 10
280.4901439097725
 20
87.92512981820662
 10
280.4901439097725
 20
87.87512981820645
 10
280.5401439097725
 20
87.87512981820645
 10
280.5401439097725
 20
87.92512981820662
  0
LWPOLYLINE
  5
163BCF
330
D2
100
AcDbEntity
 67
     1
  8
Layer3 (transparent)
370
    90
100
AcDbPolyline
 90
        4
 70
     1
 43
0.0
 10
280.5501439097725
 20
87.92512981820662
 10
280.5501439097725
 20
87.87512981820645
 10
280.6001439097725
 20
87.87512981820645
 10
280.6001439097725
 20
87.92512981820662
  0
LWPOLYLINE
  5
163BD0
330
D2
100
AcDbEntity
 67
     1
  8
Layer3 (transparent)
370
    90
100
AcDbPolyline
 90
        4
 70
     1
 43
0.0
 10
280.0451439097725
 20
87.98512981820611
 10
280.0451439097725
 20
87.93512981820592
 10
280.0951439097726
 20
87.93512981820592
 10
280.0951439097726
 20
87.98512981820611
  0
LWPOLYLINE
  5
163BD1
330
D2
100
AcDbEntity
 67
     1
  8
Layer3 (transparent)
370
    90
100
AcDbPolyline
 90
        4
 70
     1
 43
0.0
 10
280.1651439097725
 20
87.98512981820611
 10
280.1651439097725
 20
87.93512981820592
 10
280.2151439097725
 20
87.93512981820592
 10
280.2151439097725
 20
87.98512981820611
  0
LWPOLYLINE
  5
163BD2
330
D2
100
AcDbEntity
 67
     1
  8
Layer3 (transparent)
370
    90
100
AcDbPolyline
 90
        4
 70
     1
 43
0.0
 10
280.1051439097726
 20
87.98512981820611
 10
280.1051439097726
 20
87.93512981820592
 10
280.1551439097724
 20
87.93512981820592
 10
280.1551439097724
 20
87.98512981820611
  0
LWPOLYLINE
  5
163BD3
330
D2
100
AcDbEntity
 67
     1
  8
Layer3 (transparent)
370
    90
100
AcDbPolyline
 90
        4
 70
     1
 43
0.0
 10
280.2251439097726
 20
87.98512981820611
 10
280.2251439097726
 20
87.93512981820592
 10
280.2751439097725
 20
87.93512981820592
 10
280.2751439097725
 20
87.98512981820611
  0
LWPOLYLINE
  5
163BD4
330
D2
100
AcDbEntity
 67
     1
  8
Layer3 (transparent)
370
    90
100
AcDbPolyline
 90
        4
 70
     1
 43
0.0
 10
280.2851439097725
 20
87.98512981820611
 10
280.2851439097725
 20
87.93512981820592
 10
280.3351439097724
 20
87.93512981820592
 10
280.3351439097724
 20
87.98512981820611
  0
LWPOLYLINE
  5
163BD5
330
D2
100
AcDbEntity
 67
     1
  8
Layer3 (transparent)
370
    90
100
AcDbPolyline
 90
        4
 70
     1
 43
0.0
 10
280.3451439097726
 20
87.98512981820611
 10
280.3451439097726
 20
87.93512981820592
 10
280.3951439097725
 20
87.93512981820592
 10
280.3951439097725
 20
87.98512981820611
  0
LWPOLYLINE
  5
163BD6
330
D2
100
AcDbEntity
 67
     1
  8
Layer3 (transparent)
370
    90
100
AcDbPolyline
 90
        4
 70
     1
 43
0.0
 10
280.4051439097725
 20
87.98512981820611
 10
280.4051439097725
 20
87.93512981820592
 10
280.4551439097725
 20
87.93512981820592
 10
280.4551439097725
 20
87.98512981820611
  0
LWPOLYLINE
  5
163BD7
330
D2
100
AcDbEntity
 67
     1
  8
Layer3 (transparent)
370
    90
100
AcDbPolyline
 90
        4
 70
     1
 43
0.0
 10
280.4651439097725
 20
87.98512981820611
 10
280.4651439097725
 20
87.93512981820592
 10
280.5151439097725
 20
87.93512981820592
 10
280.5151439097725
 20
87.98512981820611
  0
LWPOLYLINE
  5
163BD8
330
D2
100
AcDbEntity
 67
     1
  8
Layer3 (transparent)
370
    90
100
AcDbPolyline
 90
        4
 70
     1
 43
0.0
 10
280.5251439097725
 20
87.98512981820611
 10
280.5251439097725
 20
87.93512981820592
 10
280.5751439097726
 20
87.93512981820592
 10
280.5751439097726
 20
87.98512981820611
  0
LWPOLYLINE
  5
163BD9
330
D2
100
AcDbEntity
 67
     1
  8
Layer3 (transparent)
370
    90
100
AcDbPolyline
 90
        4
 70
     1
 43
0.0
 10
279.9851439097726
 20
88.10512981820599
 10
279.9851439097726
 20
88.05512981820671
 10
280.0351439097724
 20
88.05512981820671
 10
280.0351439097724
 20
88.10512981820599
  0
LWPOLYLINE
  5
163BDA
330
D2
100
AcDbEntity
 67
     1
  8
Layer3 (transparent)
370
    90
100
AcDbPolyline
 90
        4
 70
     1
 43
0.0
 10
280.0701439097724
 20
88.0451298182065
 10
280.0701439097724
 20
87.99512981820631
 10
280.1201439097726
 20
87.99512981820631
 10
280.1201439097726
 20
88.0451298182065
  0
LWPOLYLINE
  5
163BDB
330
D2
100
AcDbEntity
 67
     1
  8
Layer3 (transparent)
370
    90
100
AcDbPolyline
 90
        4
 70
     1
 43
0.0
 10
280.0101439097725
 20
88.0451298182065
 10
280.0101439097725
 20
87.99512981820631
 10
280.0601439097725
 20
87.99512981820631
 10
280.0601439097725
 20
88.0451298182065
  0
LWPOLYLINE
  5
163BDC
330
D2
100
AcDbEntity
 67
     1
  8
Layer3 (transparent)
370
    90
100
AcDbPolyline
 90
        4
 70
     1
 43
0.0
 10
280.1301439097725
 20
88.0451298182065
 10
280.1301439097725
 20
87.99512981820631
 10
280.1801439097726
 20
87.99512981820631
 10
280.1801439097726
 20
88.0451298182065
  0
LWPOLYLINE
  5
163BDD
330
D2
100
AcDbEntity
 67
     1
  8
Layer3 (transparent)
370
    90
100
AcDbPolyline
 90
        4
 70
     1
 43
0.0
 10
280.1901439097725
 20
88.0451298182065
 10
280.1901439097725
 20
87.99512981820631
 10
280.2401439097727
 20
87.99512981820631
 10
280.2401439097727
 20
88.0451298182065
  0
LWPOLYLINE
  5
163BDE
330
D2
100
AcDbEntity
 67
     1
  8
Layer3 (transparent)
370
    90
100
AcDbPolyline
 90
        4
 70
     1
 43
0.0
 10
280.3101439097726
 20
88.0451298182065
 10
280.3101439097726
 20
87.99512981820631
 10
280.3601439097727
 20
87.99512981820631
 10
280.3601439097727
 20
88.0451298182065
  0
LWPOLYLINE
  5
163BDF
330
D2
100
AcDbEntity
 67
     1
  8
Layer3 (transparent)
370
    90
100
AcDbPolyline
 90
        4
 70
     1
 43
0.0
 10
280.2501439097725
 20
88.0451298182065
 10
280.2501439097725
 20
87.99512981820631
 10
280.3001439097727
 20
87.99512981820631
 10
280.3001439097727
 20
88.0451298182065
  0
LWPOLYLINE
  5
163BE0
330
D2
100
AcDbEntity
 67
     1
  8
Layer3 (transparent)
370
    90
100
AcDbPolyline
 90
        4
 70
     1
 43
0.0
 10
280.3701439097724
 20
88.0451298182065
 10
280.3701439097724
 20
87.99512981820631
 10
280.4201439097727
 20
87.99512981820631
 10
280.4201439097727
 20
88.0451298182065
  0
LWPOLYLINE
  5
163BE1
330
D2
100
AcDbEntity
 67
     1
  8
Layer3 (transparent)
370
    90
100
AcDbPolyline
 90
        4
 70
     1
 43
0.0
 10
280.4301439097725
 20
88.0451298182065
 10
280.4301439097725
 20
87.99512981820631
 10
280.4801439097726
 20
87.99512981820631
 10
280.4801439097726
 20
88.0451298182065
  0
LWPOLYLINE
  5
163BE2
330
D2
100
AcDbEntity
 67
     1
  8
Layer3 (transparent)
370
    90
100
AcDbPolyline
 90
        4
 70
     1
 43
0.0
 10
280.5501439097725
 20
88.0451298182065
 10
280.5501439097725
 20
87.99512981820631
 10
280.6001439097725
 20
87.99512981820631
 10
280.6001439097725
 20
88.0451298182065
  0
LWPOLYLINE
  5
163BE3
330
D2
100
AcDbEntity
 67
     1
  8
Layer3 (transparent)
370
    90
100
AcDbPolyline
 90
        4
 70
     1
 43
0.0
 10
280.4901439097725
 20
88.0451298182065
 10
280.4901439097725
 20
87.99512981820631
 10
280.5401439097725
 20
87.99512981820631
 10
280.5401439097725
 20
88.0451298182065
  0
LWPOLYLINE
  5
163BE4
330
D2
100
AcDbEntity
 67
     1
  8
Layer3 (transparent)
370
    90
100
AcDbPolyline
 90
        4
 70
     1
 43
0.0
 10
280.0451439097725
 20
88.10512981820599
 10
280.0451439097725
 20
88.05512981820671
 10
280.0951439097726
 20
88.05512981820671
 10
280.0951439097726
 20
88.10512981820599
  0
LWPOLYLINE
  5
163BE5
330
D2
100
AcDbEntity
 67
     1
  8
Layer3 (transparent)
370
    90
100
AcDbPolyline
 90
        4
 70
     1
 43
0.0
 10
280.1051439097726
 20
88.10512981820599
 10
280.1051439097726
 20
88.05512981820671
 10
280.1551439097724
 20
88.05512981820671
 10
280.1551439097724
 20
88.10512981820599
  0
LWPOLYLINE
  5
163BE6
330
D2
100
AcDbEntity
 67
     1
  8
Layer3 (transparent)
370
    90
100
AcDbPolyline
 90
        4
 70
     1
 43
0.0
 10
280.1651439097725
 20
88.10512981820599
 10
280.1651439097725
 20
88.05512981820671
 10
280.2151439097725
 20
88.05512981820671
 10
280.2151439097725
 20
88.10512981820599
  0
LWPOLYLINE
  5
163BE7
330
D2
100
AcDbEntity
 67
     1
  8
Layer3 (transparent)
370
    90
100
AcDbPolyline
 90
        4
 70
     1
 43
0.0
 10
280.2251439097726
 20
88.10512981820599
 10
280.2251439097726
 20
88.05512981820671
 10
280.2751439097725
 20
88.05512981820671
 10
280.2751439097725
 20
88.10512981820599
  0
LWPOLYLINE
  5
163BE8
330
D2
100
AcDbEntity
 67
     1
  8
Layer3 (transparent)
370
    90
100
AcDbPolyline
 90
        4
 70
     1
 43
0.0
 10
280.2851439097725
 20
88.10512981820599
 10
280.2851439097725
 20
88.05512981820671
 10
280.3351439097724
 20
88.05512981820671
 10
280.3351439097724
 20
88.10512981820599
  0
LWPOLYLINE
  5
163BE9
330
D2
100
AcDbEntity
 67
     1
  8
Layer3 (transparent)
370
    90
100
AcDbPolyline
 90
        4
 70
     1
 43
0.0
 10
280.3451439097726
 20
88.10512981820599
 10
280.3451439097726
 20
88.05512981820671
 10
280.3951439097725
 20
88.05512981820671
 10
280.3951439097725
 20
88.10512981820599
  0
LWPOLYLINE
  5
163BEA
330
D2
100
AcDbEntity
 67
     1
  8
Layer3 (transparent)
370
    90
100
AcDbPolyline
 90
        4
 70
     1
 43
0.0
 10
280.4051439097725
 20
88.10512981820599
 10
280.4051439097725
 20
88.05512981820671
 10
280.4551439097725
 20
88.05512981820671
 10
280.4551439097725
 20
88.10512981820599
  0
LWPOLYLINE
  5
163BEB
330
D2
100
AcDbEntity
 67
     1
  8
Layer3 (transparent)
370
    90
100
AcDbPolyline
 90
        4
 70
     1
 43
0.0
 10
280.4651439097725
 20
88.10512981820599
 10
280.4651439097725
 20
88.05512981820671
 10
280.5151439097725
 20
88.05512981820671
 10
280.5151439097725
 20
88.10512981820599
  0
LWPOLYLINE
  5
163BEC
330
D2
100
AcDbEntity
 67
     1
  8
Layer3 (transparent)
370
    90
100
AcDbPolyline
 90
        4
 70
     1
 43
0.0
 10
280.5251439097725
 20
88.10512981820599
 10
280.5251439097725
 20
88.05512981820671
 10
280.5751439097726
 20
88.05512981820671
 10
280.5751439097726
 20
88.10512981820599
  0
LWPOLYLINE
  5
163BED
330
D2
100
AcDbEntity
 67
     1
  8
Layer3 (transparent)
370
    90
100
AcDbPolyline
 90
        4
 70
     1
 43
0.0
 10
279.9951439097725
 20
84.96937461160767
 10
279.9951439097725
 20
84.91937461160748
 10
280.0451439097725
 20
84.91937461160748
 10
280.0451439097725
 20
84.96937461160767
  0
LWPOLYLINE
  5
163BEE
330
D2
100
AcDbEntity
 67
     1
  8
Layer3 (transparent)
370
    90
100
AcDbPolyline
 90
        4
 70
     1
 43
0.0
 10
280.0201439097726
 20
84.90937461160726
 10
280.0201439097726
 20
84.85937461160707
 10
280.0701439097724
 20
84.85937461160707
 10
280.0701439097724
 20
84.90937461160726
  0
LWPOLYLINE
  5
163BEF
330
D2
100
AcDbEntity
 67
     1
  8
Layer3 (transparent)
370
    90
100
AcDbPolyline
 90
        4
 70
     1
 43
0.0
 10
280.0801439097726
 20
84.90937461160726
 10
280.0801439097726
 20
84.85937461160707
 10
280.1301439097725
 20
84.85937461160707
 10
280.1301439097725
 20
84.90937461160726
  0
LWPOLYLINE
  5
163BF0
330
D2
100
AcDbEntity
 67
     1
  8
Layer3 (transparent)
370
    90
100
AcDbPolyline
 90
        4
 70
     1
 43
0.0
 10
280.1401439097725
 20
84.90937461160726
 10
280.1401439097725
 20
84.85937461160707
 10
280.1901439097725
 20
84.85937461160707
 10
280.1901439097725
 20
84.90937461160726
  0
LWPOLYLINE
  5
163BF1
330
D2
100
AcDbEntity
 67
     1
  8
Layer3 (transparent)
370
    90
100
AcDbPolyline
 90
        4
 70
     1
 43
0.0
 10
280.2001439097726
 20
84.90937461160726
 10
280.2001439097726
 20
84.85937461160707
 10
280.2501439097725
 20
84.85937461160707
 10
280.2501439097725
 20
84.90937461160726
  0
LWPOLYLINE
  5
163BF2
330
D2
100
AcDbEntity
 67
     1
  8
Layer3 (transparent)
370
    90
100
AcDbPolyline
 90
        4
 70
     1
 43
0.0
 10
280.2601439097724
 20
84.90937461160726
 10
280.2601439097724
 20
84.85937461160707
 10
280.3101439097726
 20
84.85937461160707
 10
280.3101439097726
 20
84.90937461160726
  0
LWPOLYLINE
  5
163BF3
330
D2
100
AcDbEntity
 67
     1
  8
Layer3 (transparent)
370
    90
100
AcDbPolyline
 90
        4
 70
     1
 43
0.0
 10
280.3201439097727
 20
84.90937461160726
 10
280.3201439097727
 20
84.85937461160707
 10
280.3701439097724
 20
84.85937461160707
 10
280.3701439097724
 20
84.90937461160726
  0
LWPOLYLINE
  5
163BF4
330
D2
100
AcDbEntity
 67
     1
  8
Layer3 (transparent)
370
    90
100
AcDbPolyline
 90
        4
 70
     1
 43
0.0
 10
280.3801439097725
 20
84.90937461160726
 10
280.3801439097725
 20
84.85937461160707
 10
280.4301439097725
 20
84.85937461160707
 10
280.4301439097725
 20
84.90937461160726
  0
LWPOLYLINE
  5
163BF5
330
D2
100
AcDbEntity
 67
     1
  8
Layer3 (transparent)
370
    90
100
AcDbPolyline
 90
        4
 70
     1
 43
0.0
 10
280.4401439097725
 20
84.90937461160726
 10
280.4401439097725
 20
84.85937461160707
 10
280.4901439097725
 20
84.85937461160707
 10
280.4901439097725
 20
84.90937461160726
  0
LWPOLYLINE
  5
163BF6
330
D2
100
AcDbEntity
 67
     1
  8
Layer3 (transparent)
370
    90
100
AcDbPolyline
 90
        4
 70
     1
 43
0.0
 10
280.5001439097726
 20
84.90937461160726
 10
280.5001439097726
 20
84.85937461160707
 10
280.5501439097725
 20
84.85937461160707
 10
280.5501439097725
 20
84.90937461160726
  0
LWPOLYLINE
  5
163BF7
330
D2
100
AcDbEntity
 67
     1
  8
Layer3 (transparent)
370
    90
100
AcDbPolyline
 90
        4
 70
     1
 43
0.0
 10
280.5601439097726
 20
84.90937461160726
 10
280.5601439097726
 20
84.85937461160707
 10
280.6101439097726
 20
84.85937461160707
 10
280.6101439097726
 20
84.90937461160726
  0
LWPOLYLINE
  5
163BF8
330
D2
100
AcDbEntity
 67
     1
  8
Layer3 (transparent)
370
    90
100
AcDbPolyline
 90
        4
 70
     1
 43
0.0
 10
280.0551439097727
 20
84.96937461160767
 10
280.0551439097727
 20
84.91937461160748
 10
280.1051439097726
 20
84.91937461160748
 10
280.1051439097726
 20
84.96937461160767
  0
LWPOLYLINE
  5
163BF9
330
D2
100
AcDbEntity
 67
     1
  8
Layer3 (transparent)
370
    90
100
AcDbPolyline
 90
        4
 70
     1
 43
0.0
 10
280.1151439097726
 20
84.96937461160767
 10
280.1151439097726
 20
84.91937461160748
 10
280.1651439097725
 20
84.91937461160748
 10
280.1651439097725
 20
84.96937461160767
  0
LWPOLYLINE
  5
163BFA
330
D2
100
AcDbEntity
 67
     1
  8
Layer3 (transparent)
370
    90
100
AcDbPolyline
 90
        4
 70
     1
 43
0.0
 10
280.1751439097726
 20
84.96937461160767
 10
280.1751439097726
 20
84.91937461160748
 10
280.2251439097726
 20
84.91937461160748
 10
280.2251439097726
 20
84.96937461160767
  0
LWPOLYLINE
  5
163BFB
330
D2
100
AcDbEntity
 67
     1
  8
Layer3 (transparent)
370
    90
100
AcDbPolyline
 90
        4
 70
     1
 43
0.0
 10
280.2351439097726
 20
84.96937461160767
 10
280.2351439097726
 20
84.91937461160748
 10
280.2851439097725
 20
84.91937461160748
 10
280.2851439097725
 20
84.96937461160767
  0
LWPOLYLINE
  5
163BFC
330
D2
100
AcDbEntity
 67
     1
  8
Layer3 (transparent)
370
    90
100
AcDbPolyline
 90
        4
 70
     1
 43
0.0
 10
280.2951439097725
 20
84.96937461160767
 10
280.2951439097725
 20
84.91937461160748
 10
280.3451439097726
 20
84.91937461160748
 10
280.3451439097726
 20
84.96937461160767
  0
LWPOLYLINE
  5
163BFD
330
D2
100
AcDbEntity
 67
     1
  8
Layer3 (transparent)
370
    90
100
AcDbPolyline
 90
        4
 70
     1
 43
0.0
 10
280.3551439097727
 20
84.96937461160767
 10
280.3551439097727
 20
84.91937461160748
 10
280.4051439097725
 20
84.91937461160748
 10
280.4051439097725
 20
84.96937461160767
  0
LWPOLYLINE
  5
163BFE
330
D2
100
AcDbEntity
 67
     1
  8
Layer3 (transparent)
370
    90
100
AcDbPolyline
 90
        4
 70
     1
 43
0.0
 10
280.4151439097726
 20
84.96937461160767
 10
280.4151439097726
 20
84.91937461160748
 10
280.4651439097725
 20
84.91937461160748
 10
280.4651439097725
 20
84.96937461160767
  0
LWPOLYLINE
  5
163BFF
330
D2
100
AcDbEntity
 67
     1
  8
Layer3 (transparent)
370
    90
100
AcDbPolyline
 90
        4
 70
     1
 43
0.0
 10
280.4751439097726
 20
84.96937461160767
 10
280.4751439097726
 20
84.91937461160748
 10
280.5251439097725
 20
84.91937461160748
 10
280.5251439097725
 20
84.96937461160767
  0
LWPOLYLINE
  5
163C00
330
D2
100
AcDbEntity
 67
     1
  8
Layer3 (transparent)
370
    90
100
AcDbPolyline
 90
        4
 70
     1
 43
0.0
 10
280.5351439097726
 20
84.96937461160767
 10
280.5351439097726
 20
84.91937461160748
 10
280.5851439097726
 20
84.91937461160748
 10
280.5851439097726
 20
84.96937461160767
  0
LWPOLYLINE
  5
163C01
330
D2
100
AcDbEntity
 67
     1
  8
Layer3 (transparent)
370
    90
100
AcDbPolyline
 90
        4
 70
     1
 43
0.0
 10
279.9951439097725
 20
85.08937461160755
 10
279.9951439097725
 20
85.03937461160736
 10
280.0451439097725
 20
85.03937461160736
 10
280.0451439097725
 20
85.08937461160755
  0
LWPOLYLINE
  5
163C02
330
D2
100
AcDbEntity
 67
     1
  8
Layer3 (transparent)
370
    90
100
AcDbPolyline
 90
        4
 70
     1
 43
0.0
 10
280.0201439097726
 20
85.02937461160717
 10
280.0201439097726
 20
84.97937461160697
 10
280.0701439097724
 20
84.97937461160697
 10
280.0701439097724
 20
85.02937461160717
  0
LWPOLYLINE
  5
163C03
330
D2
100
AcDbEntity
 67
     1
  8
Layer3 (transparent)
370
    90
100
AcDbPolyline
 90
        4
 70
     1
 43
0.0
 10
280.0801439097726
 20
85.02937461160717
 10
280.0801439097726
 20
84.97937461160697
 10
280.1301439097725
 20
84.97937461160697
 10
280.1301439097725
 20
85.02937461160717
  0
LWPOLYLINE
  5
163C04
330
D2
100
AcDbEntity
 67
     1
  8
Layer3 (transparent)
370
    90
100
AcDbPolyline
 90
        4
 70
     1
 43
0.0
 10
280.1401439097725
 20
85.02937461160717
 10
280.1401439097725
 20
84.97937461160697
 10
280.1901439097725
 20
84.97937461160697
 10
280.1901439097725
 20
85.02937461160717
  0
LWPOLYLINE
  5
163C05
330
D2
100
AcDbEntity
 67
     1
  8
Layer3 (transparent)
370
    90
100
AcDbPolyline
 90
        4
 70
     1
 43
0.0
 10
280.2001439097726
 20
85.02937461160717
 10
280.2001439097726
 20
84.97937461160697
 10
280.2501439097725
 20
84.97937461160697
 10
280.2501439097725
 20
85.02937461160717
  0
LWPOLYLINE
  5
163C06
330
D2
100
AcDbEntity
 67
     1
  8
Layer3 (transparent)
370
    90
100
AcDbPolyline
 90
        4
 70
     1
 43
0.0
 10
280.2601439097724
 20
85.02937461160717
 10
280.2601439097724
 20
84.97937461160697
 10
280.3101439097726
 20
84.97937461160697
 10
280.3101439097726
 20
85.02937461160717
  0
LWPOLYLINE
  5
163C07
330
D2
100
AcDbEntity
 67
     1
  8
Layer3 (transparent)
370
    90
100
AcDbPolyline
 90
        4
 70
     1
 43
0.0
 10
280.3201439097727
 20
85.02937461160717
 10
280.3201439097727
 20
84.97937461160697
 10
280.3701439097724
 20
84.97937461160697
 10
280.3701439097724
 20
85.02937461160717
  0
LWPOLYLINE
  5
163C08
330
D2
100
AcDbEntity
 67
     1
  8
Layer3 (transparent)
370
    90
100
AcDbPolyline
 90
        4
 70
     1
 43
0.0
 10
280.3801439097725
 20
85.02937461160717
 10
280.3801439097725
 20
84.97937461160697
 10
280.4301439097725
 20
84.97937461160697
 10
280.4301439097725
 20
85.02937461160717
  0
LWPOLYLINE
  5
163C09
330
D2
100
AcDbEntity
 67
     1
  8
Layer3 (transparent)
370
    90
100
AcDbPolyline
 90
        4
 70
     1
 43
0.0
 10
280.4401439097725
 20
85.02937461160717
 10
280.4401439097725
 20
84.97937461160697
 10
280.4901439097725
 20
84.97937461160697
 10
280.4901439097725
 20
85.02937461160717
  0
LWPOLYLINE
  5
163C0A
330
D2
100
AcDbEntity
 67
     1
  8
Layer3 (transparent)
370
    90
100
AcDbPolyline
 90
        4
 70
     1
 43
0.0
 10
280.5001439097726
 20
85.02937461160717
 10
280.5001439097726
 20
84.97937461160697
 10
280.5501439097725
 20
84.97937461160697
 10
280.5501439097725
 20
85.02937461160717
  0
LWPOLYLINE
  5
163C0B
330
D2
100
AcDbEntity
 67
     1
  8
Layer3 (transparent)
370
    90
100
AcDbPolyline
 90
        4
 70
     1
 43
0.0
 10
280.5601439097726
 20
85.02937461160717
 10
280.5601439097726
 20
84.97937461160697
 10
280.6101439097726
 20
84.97937461160697
 10
280.6101439097726
 20
85.02937461160717
  0
LWPOLYLINE
  5
163C0C
330
D2
100
AcDbEntity
 67
     1
  8
Layer3 (transparent)
370
    90
100
AcDbPolyline
 90
        4
 70
     1
 43
0.0
 10
280.0551439097727
 20
85.08937461160755
 10
280.0551439097727
 20
85.03937461160736
 10
280.1051439097726
 20
85.03937461160736
 10
280.1051439097726
 20
85.08937461160755
  0
LWPOLYLINE
  5
163C0D
330
D2
100
AcDbEntity
 67
     1
  8
Layer3 (transparent)
370
    90
100
AcDbPolyline
 90
        4
 70
     1
 43
0.0
 10
280.1151439097726
 20
85.08937461160755
 10
280.1151439097726
 20
85.03937461160736
 10
280.1651439097725
 20
85.03937461160736
 10
280.1651439097725
 20
85.08937461160755
  0
LWPOLYLINE
  5
163C0E
330
D2
100
AcDbEntity
 67
     1
  8
Layer3 (transparent)
370
    90
100
AcDbPolyline
 90
        4
 70
     1
 43
0.0
 10
280.1751439097726
 20
85.08937461160755
 10
280.1751439097726
 20
85.03937461160736
 10
280.2251439097726
 20
85.03937461160736
 10
280.2251439097726
 20
85.08937461160755
  0
LWPOLYLINE
  5
163C0F
330
D2
100
AcDbEntity
 67
     1
  8
Layer3 (transparent)
370
    90
100
AcDbPolyline
 90
        4
 70
     1
 43
0.0
 10
280.2351439097726
 20
85.08937461160755
 10
280.2351439097726
 20
85.03937461160736
 10
280.2851439097725
 20
85.03937461160736
 10
280.2851439097725
 20
85.08937461160755
  0
LWPOLYLINE
  5
163C10
330
D2
100
AcDbEntity
 67
     1
  8
Layer3 (transparent)
370
    90
100
AcDbPolyline
 90
        4
 70
     1
 43
0.0
 10
280.2951439097725
 20
85.08937461160755
 10
280.2951439097725
 20
85.03937461160736
 10
280.3451439097726
 20
85.03937461160736
 10
280.3451439097726
 20
85.08937461160755
  0
LWPOLYLINE
  5
163C11
330
D2
100
AcDbEntity
 67
     1
  8
Layer3 (transparent)
370
    90
100
AcDbPolyline
 90
        4
 70
     1
 43
0.0
 10
280.3551439097727
 20
85.08937461160755
 10
280.3551439097727
 20
85.03937461160736
 10
280.4051439097725
 20
85.03937461160736
 10
280.4051439097725
 20
85.08937461160755
  0
LWPOLYLINE
  5
163C12
330
D2
100
AcDbEntity
 67
     1
  8
Layer3 (transparent)
370
    90
100
AcDbPolyline
 90
        4
 70
     1
 43
0.0
 10
280.4151439097726
 20
85.08937461160755
 10
280.4151439097726
 20
85.03937461160736
 10
280.4651439097725
 20
85.03937461160736
 10
280.4651439097725
 20
85.08937461160755
  0
LWPOLYLINE
  5
163C13
330
D2
100
AcDbEntity
 67
     1
  8
Layer3 (transparent)
370
    90
100
AcDbPolyline
 90
        4
 70
     1
 43
0.0
 10
280.4751439097726
 20
85.08937461160755
 10
280.4751439097726
 20
85.03937461160736
 10
280.5251439097725
 20
85.03937461160736
 10
280.5251439097725
 20
85.08937461160755
  0
LWPOLYLINE
  5
163C14
330
D2
100
AcDbEntity
 67
     1
  8
Layer3 (transparent)
370
    90
100
AcDbPolyline
 90
        4
 70
     1
 43
0.0
 10
280.5351439097726
 20
85.08937461160755
 10
280.5351439097726
 20
85.03937461160736
 10
280.5851439097726
 20
85.03937461160736
 10
280.5851439097726
 20
85.08937461160755
  0
LWPOLYLINE
  5
163C15
330
D2
100
AcDbEntity
 67
     1
  8
Layer3 (transparent)
370
    90
100
AcDbPolyline
 90
        4
 70
     1
 43
0.0
 10
279.9951439097725
 20
85.20937461160746
 10
279.9951439097725
 20
85.15937461160726
 10
280.0451439097725
 20
85.15937461160726
 10
280.0451439097725
 20
85.20937461160746
  0
LWPOLYLINE
  5
163C16
330
D2
100
AcDbEntity
 67
     1
  8
Layer3 (transparent)
370
    90
100
AcDbPolyline
 90
        4
 70
     1
 43
0.0
 10
280.0201439097726
 20
85.14937461160704
 10
280.0201439097726
 20
85.09937461160776
 10
280.0701439097724
 20
85.09937461160776
 10
280.0701439097724
 20
85.14937461160704
  0
LWPOLYLINE
  5
163C17
330
D2
100
AcDbEntity
 67
     1
  8
Layer3 (transparent)
370
    90
100
AcDbPolyline
 90
        4
 70
     1
 43
0.0
 10
280.0801439097726
 20
85.14937461160704
 10
280.0801439097726
 20
85.09937461160776
 10
280.1301439097725
 20
85.09937461160776
 10
280.1301439097725
 20
85.14937461160704
  0
LWPOLYLINE
  5
163C18
330
D2
100
AcDbEntity
 67
     1
  8
Layer3 (transparent)
370
    90
100
AcDbPolyline
 90
        4
 70
     1
 43
0.0
 10
280.1401439097725
 20
85.14937461160704
 10
280.1401439097725
 20
85.09937461160776
 10
280.1901439097725
 20
85.09937461160776
 10
280.1901439097725
 20
85.14937461160704
  0
LWPOLYLINE
  5
163C19
330
D2
100
AcDbEntity
 67
     1
  8
Layer3 (transparent)
370
    90
100
AcDbPolyline
 90
        4
 70
     1
 43
0.0
 10
280.2001439097726
 20
85.14937461160704
 10
280.2001439097726
 20
85.09937461160776
 10
280.2501439097725
 20
85.09937461160776
 10
280.2501439097725
 20
85.14937461160704
  0
LWPOLYLINE
  5
163C1A
330
D2
100
AcDbEntity
 67
     1
  8
Layer3 (transparent)
370
    90
100
AcDbPolyline
 90
        4
 70
     1
 43
0.0
 10
280.2601439097724
 20
85.14937461160704
 10
280.2601439097724
 20
85.09937461160776
 10
280.3101439097726
 20
85.09937461160776
 10
280.3101439097726
 20
85.14937461160704
  0
LWPOLYLINE
  5
163C1B
330
D2
100
AcDbEntity
 67
     1
  8
Layer3 (transparent)
370
    90
100
AcDbPolyline
 90
        4
 70
     1
 43
0.0
 10
280.3201439097727
 20
85.14937461160704
 10
280.3201439097727
 20
85.09937461160776
 10
280.3701439097724
 20
85.09937461160776
 10
280.3701439097724
 20
85.14937461160704
  0
LWPOLYLINE
  5
163C1C
330
D2
100
AcDbEntity
 67
     1
  8
Layer3 (transparent)
370
    90
100
AcDbPolyline
 90
        4
 70
     1
 43
0.0
 10
280.3801439097725
 20
85.14937461160704
 10
280.3801439097725
 20
85.09937461160776
 10
280.4301439097725
 20
85.09937461160776
 10
280.4301439097725
 20
85.14937461160704
  0
LWPOLYLINE
  5
163C1D
330
D2
100
AcDbEntity
 67
     1
  8
Layer3 (transparent)
370
    90
100
AcDbPolyline
 90
        4
 70
     1
 43
0.0
 10
280.4401439097725
 20
85.14937461160704
 10
280.4401439097725
 20
85.09937461160776
 10
280.4901439097725
 20
85.09937461160776
 10
280.4901439097725
 20
85.14937461160704
  0
LWPOLYLINE
  5
163C1E
330
D2
100
AcDbEntity
 67
     1
  8
Layer3 (transparent)
370
    90
100
AcDbPolyline
 90
        4
 70
     1
 43
0.0
 10
280.5001439097726
 20
85.14937461160704
 10
280.5001439097726
 20
85.09937461160776
 10
280.5501439097725
 20
85.09937461160776
 10
280.5501439097725
 20
85.14937461160704
  0
LWPOLYLINE
  5
163C1F
330
D2
100
AcDbEntity
 67
     1
  8
Layer3 (transparent)
370
    90
100
AcDbPolyline
 90
        4
 70
     1
 43
0.0
 10
280.5601439097726
 20
85.14937461160704
 10
280.5601439097726
 20
85.09937461160776
 10
280.6101439097726
 20
85.09937461160776
 10
280.6101439097726
 20
85.14937461160704
  0
LWPOLYLINE
  5
163C20
330
D2
100
AcDbEntity
 67
     1
  8
Layer3 (transparent)
370
    90
100
AcDbPolyline
 90
        4
 70
     1
 43
0.0
 10
280.0551439097727
 20
85.20937461160746
 10
280.0551439097727
 20
85.15937461160726
 10
280.1051439097726
 20
85.15937461160726
 10
280.1051439097726
 20
85.20937461160746
  0
LWPOLYLINE
  5
163C21
330
D2
100
AcDbEntity
 67
     1
  8
Layer3 (transparent)
370
    90
100
AcDbPolyline
 90
        4
 70
     1
 43
0.0
 10
280.1151439097726
 20
85.20937461160746
 10
280.1151439097726
 20
85.15937461160726
 10
280.1651439097725
 20
85.15937461160726
 10
280.1651439097725
 20
85.20937461160746
  0
LWPOLYLINE
  5
163C22
330
D2
100
AcDbEntity
 67
     1
  8
Layer3 (transparent)
370
    90
100
AcDbPolyline
 90
        4
 70
     1
 43
0.0
 10
280.1751439097726
 20
85.20937461160746
 10
280.1751439097726
 20
85.15937461160726
 10
280.2251439097726
 20
85.15937461160726
 10
280.2251439097726
 20
85.20937461160746
  0
LWPOLYLINE
  5
163C23
330
D2
100
AcDbEntity
 67
     1
  8
Layer3 (transparent)
370
    90
100
AcDbPolyline
 90
        4
 70
     1
 43
0.0
 10
280.2351439097726
 20
85.20937461160746
 10
280.2351439097726
 20
85.15937461160726
 10
280.2851439097725
 20
85.15937461160726
 10
280.2851439097725
 20
85.20937461160746
  0
LWPOLYLINE
  5
163C24
330
D2
100
AcDbEntity
 67
     1
  8
Layer3 (transparent)
370
    90
100
AcDbPolyline
 90
        4
 70
     1
 43
0.0
 10
280.2951439097725
 20
85.20937461160746
 10
280.2951439097725
 20
85.15937461160726
 10
280.3451439097726
 20
85.15937461160726
 10
280.3451439097726
 20
85.20937461160746
  0
LWPOLYLINE
  5
163C25
330
D2
100
AcDbEntity
 67
     1
  8
Layer3 (transparent)
370
    90
100
AcDbPolyline
 90
        4
 70
     1
 43
0.0
 10
280.3551439097727
 20
85.20937461160746
 10
280.3551439097727
 20
85.15937461160726
 10
280.4051439097725
 20
85.15937461160726
 10
280.4051439097725
 20
85.20937461160746
  0
LWPOLYLINE
  5
163C26
330
D2
100
AcDbEntity
 67
     1
  8
Layer3 (transparent)
370
    90
100
AcDbPolyline
 90
        4
 70
     1
 43
0.0
 10
280.4151439097726
 20
85.20937461160746
 10
280.4151439097726
 20
85.15937461160726
 10
280.4651439097725
 20
85.15937461160726
 10
280.4651439097725
 20
85.20937461160746
  0
LWPOLYLINE
  5
163C27
330
D2
100
AcDbEntity
 67
     1
  8
Layer3 (transparent)
370
    90
100
AcDbPolyline
 90
        4
 70
     1
 43
0.0
 10
280.4751439097726
 20
85.20937461160746
 10
280.4751439097726
 20
85.15937461160726
 10
280.5251439097725
 20
85.15937461160726
 10
280.5251439097725
 20
85.20937461160746
  0
LWPOLYLINE
  5
163C28
330
D2
100
AcDbEntity
 67
     1
  8
Layer3 (transparent)
370
    90
100
AcDbPolyline
 90
        4
 70
     1
 43
0.0
 10
280.5351439097726
 20
85.20937461160746
 10
280.5351439097726
 20
85.15937461160726
 10
280.5851439097726
 20
85.15937461160726
 10
280.5851439097726
 20
85.20937461160746
  0
LWPOLYLINE
  5
163C29
330
D2
100
AcDbEntity
 67
     1
  8
Layer3 (transparent)
  6
ByBlock
100
AcDbPolyline
 90
        5
 70
     0
 43
0.0
 10
280.5193235550484
 20
76.32176078125445
 42
-0.1316524976579819
 10
279.9369807033581
 20
76.32176085839853
 10
280.0340378932285
 20
76.68398303040868
 42
0.1316524976581046
 10
280.4222664609437
 20
76.68398297892544
 10
280.5193235548385
 20
76.32176078119879
  0
LWPOLYLINE
  5
163C2A
330
D2
100
AcDbEntity
 67
     1
  8
Layer3 (transparent)
100
AcDbPolyline
 90
        4
 70
     1
 43
0.0
 10
279.1414857571801
 20
77.69959894417127
 42
-0.1316524975528187
 10
279.4326572496174
 20
78.20392260850656
 10
279.6978222574641
 20
77.9387575304629
 42
0.1316524975530844
 10
279.5037079291723
 20
77.60254175423941
  0
LWPOLYLINE
  5
163C2B
330
D2
100
AcDbEntity
 67
     1
  8
Layer3 (transparent)
100
AcDbPolyline
 90
        4
 70
     1
 43
0.0
 10
281.3148188663299
 20
77.69959865605767
 10
280.952596668605
 20
77.60254156216376
 42
0.1316524976579883
 10
280.758482429243
 20
77.93875739006614
 10
281.0236475072869
 20
78.20392239791122
 42
-0.131652497658295
  0
LWPOLYLINE
  5
163C2C
330
D2
100
AcDbEntity
 67
     1
  8
Layer3 (transparent)
100
AcDbPolyline
 90
        4
 70
     1
 43
0.0
 10
280.9525966171392
 20
77.21431299450919
 10
281.3148187891302
 20
77.11725580457835
 42
-0.1316524975530213
 10
281.0236472966924
 20
76.61293214024123
 10
280.758482288847
 20
76.87809721828614
 42
0.1316524975529361
  0
LWPOLYLINE
  5
163C2D
330
D2
100
AcDbEntity
 67
     1
  8
Layer3 (transparent)
100
AcDbPolyline
 90
        4
 70
     1
 43
0.0
 10
279.1414856799796
 20
77.11725609269149
 10
279.5037078777046
 20
77.21431318658407
 42
0.1316524976580719
 10
279.6978221170663
 20
76.87809735868301
 10
279.4326570390229
 20
76.61293235083656
 42
-0.1316524976582439
  0
LWPOLYLINE
  5
163C2E
330
D2
100
AcDbEntity
 67
     1
  8
Layer3 (transparent)
100
AcDbPolyline
 90
       85
 70
     1
 43
0.0
 10
210.2212398341233
 20
77.84371890203906
 42
-3.800180087881828
 10
209.7212403865183
 20
77.84372038253085
 10
209.9523319198008
 20
80.32697979747011
 10
209.9532119198005
 20
80.52137694379803
 10
209.9532119198356
 20
80.74534263179726
 10
209.9632119243668
 20
80.84535911634111
 10
209.9702119243645
 20
80.85235911633887
 10
209.9702119243645
 20
80.90035911633865
 10
209.9702119243645
 20
80.94835911633841
 10
209.922603993612
 20
80.94835911633827
 42
0.081444818314436
 10
209.8108254209004
 20
80.93002996323724
 10
209.5575984278288
 20
80.84468826943917
 42
-0.081444818314413
 10
209.4458198551171
 20
80.82635911633813
 10
209.0032119243646
 20
80.82635911633813
 10
208.1067653149577
 20
80.82635911633813
 10
208.1032119243644
 20
80.82635911633829
 42
-0.4142135623732022
 10
207.7532119243644
 20
81.17635911633849
 10
207.7532119243644
 20
86.83142292012917
 10
207.7532119243644
 20
87.33497631072301
 42
-0.4142135623730951
 10
208.1032119243644
 20
87.68497631072341
 10
209.0032119243646
 20
87.68497631072248
 10
209.6583157097079
 20
87.68497631072248
 10
209.6583157097079
 20
87.74512981820633
 10
209.633315709708
 20
87.74512981820633
 10
209.633315709708
 20
87.81512981820602
 10
209.6583157097079
 20
87.81512981820602
 10
209.6581728282689
 20
87.86512981820619
 10
209.6331728282687
 20
87.86512981820619
 10
209.6331728282687
 20
87.93512981820592
 10
209.6581728282689
 20
87.93512981820592
 10
209.6581728282689
 20
87.98512981820611
 10
209.6331728282687
 20
87.98512981820611
 10
209.6331728282687
 20
88.0451298182065
 10
209.6331728282687
 20
88.05508057451467
 10
209.6580299468297
 20
88.05508057451467
 10
209.6580299468297
 20
88.2313331948348
 10
209.6062893752116
 20
88.33558712922556
 10
209.5269147773645
 20
88.41531117342626
 10
209.4026001061481
 20
88.71730775562944
 10
209.4028472020948
 20
88.82980748425003
 10
209.5284872862999
 20
89.1312550624093
 10
209.6082113304087
 20
89.21062966023644
 10
209.9102079126298
 20
89.33494433144138
 10
210.0227076412314
 20
89.33469723550613
 10
210.3241552194961
 20
89.20905715133946
 10
210.4035298172681
 20
89.12933310718697
 10
210.5278444884725
 20
88.82733652496652
 10
210.5275973925258
 20
88.71483679634499
 10
210.4019573084703
 20
88.41338921808844
 10
210.3222332642121
 20
88.3340146203586
 10
210.2684976872427
 20
88.23094102514231
 10
210.2684976872427
 20
88.05508057451467
 10
210.2933548058037
 20
88.05508057451467
 10
210.2933548058037
 20
88.0451298182065
 10
210.2933548058037
 20
87.98512981820611
 10
210.2683548058037
 20
87.98512981820611
 10
210.2683548058037
 20
87.93512981820592
 10
210.2933548058037
 20
87.93512981820592
 10
210.2933548058037
 20
87.86512981820619
 10
210.2683548058037
 20
87.86512981820619
 10
210.2682119243646
 20
87.81512981820602
 10
210.2932119243646
 20
87.81512981820602
 10
210.2932119243646
 20
87.74512981820633
 10
210.2682119243646
 20
87.74512981820633
 10
210.2682119243646
 20
87.68497631072248
 10
210.9532119243646
 20
87.68497631072248
 10
211.8496585337714
 20
87.68497631072248
 10
211.8532119243646
 20
87.68497631072273
 42
-0.4142135623730891
 10
212.2032119243646
 20
87.33497631072301
 10
212.2032119243646
 20
86.83142292012917
 10
212.2032119243646
 20
81.17635911633849
 42
-0.4142135623729525
 10
211.8532119243649
 20
80.82635911633905
 10
211.8496585337714
 20
80.82635911633813
 10
210.9532119243646
 20
80.82635911633813
 10
210.5106039936119
 20
80.82635911633833
 42
-0.0814448183146799
 10
210.3988254209
 20
80.84468826944018
 10
210.145598427829
 20
80.93002996323731
 42
0.0814448183145316
 10
210.0338198551172
 20
80.94835911633841
 10
209.9862119243645
 20
80.94835911633841
 10
209.9862119243645
 20
80.90035911633865
 10
209.9862119243645
 20
80.85235911633887
 10
209.9932119243637
 20
80.84535911633926
 10
210.0032119243637
 20
80.74535911633981
 10
210.0032119243296
 20
80.52139342834058
 10
210.0032119243296
 20
80.32699628201269
  0
MTEXT
  5
163C2F
330
D2
100
AcDbEntity
 67
     1
  8
Layer3 (transparent)
100
AcDbMText
 10
285.0893179627426
 20
89.61535788236821
 30
0.0
 40
0.5
 41
8918.317307220888
 46
0.0
 71
     1
 72
     5
  1
1{\fArial|b0|i0|c238|p34;2 um }FF \Pshort serpentine
 11
-0.0000000000000002
 21
-1.0
 31
0.0
 73
     1
 44
1.0
101
Embedded Object
 70
     1
 10
-0.0000000000000002
 20
-1.0
 30
0.0
 11
285.0893179627426
 21
89.61535788236821
 31
0.0
 40
8918.317307220888
 41
0.0
 42
4.958390177353342
 43
1.47419281491587
 71
     2
 72
     1
 44
8918.317307220888
 45
12.5
 73
     0
 74
     0
 46
0.0
  0
LINE
  5
163C30
330
D2
100
AcDbEntity
 67
     1
  8
Layer3 (transparent)
100
AcDbLine
 10
309.668315709711
 20
84.76321274969743
 30
0.0
 11
309.668315709711
 21
84.76321274969743
 31
0.0
  0
LWPOLYLINE
  5
163C31
330
D2
100
AcDbEntity
 67
     1
  8
Layer3 (transparent)
370
    90
100
AcDbPolyline
 90
        4
 70
     1
 43
0.0
 10
310.2183548058068
 20
85.13336625718077
 10
310.2683548058069
 20
85.13336625718077
 10
310.2683548058069
 20
85.18336625718097
 10
310.2183548058068
 20
85.18336625718097
  0
LWPOLYLINE
  5
163C32
330
D2
100
AcDbEntity
 67
     1
  8
Layer3 (transparent)
370
    90
100
AcDbPolyline
 90
        4
 70
     1
 43
0.0
 10
310.1583548058069
 20
85.13336625718077
 10
310.2083548058067
 20
85.13336625718077
 10
310.2083548058067
 20
85.18336625718097
 10
310.1583548058069
 20
85.18336625718097
  0
LWPOLYLINE
  5
163C33
330
D2
100
AcDbEntity
 67
     1
  8
Layer3 (transparent)
370
    90
100
AcDbPolyline
 90
        4
 70
     1
 43
0.0
 10
310.0983548058067
 20
85.13336625718077
 10
310.1483548058068
 20
85.13336625718077
 10
310.1483548058068
 20
85.18336625718097
 10
310.0983548058067
 20
85.18336625718097
  0
LWPOLYLINE
  5
163C34
330
D2
100
AcDbEntity
 67
     1
  8
Layer3 (transparent)
370
    90
100
AcDbPolyline
 90
        4
 70
     1
 43
0.0
 10
310.0383548058069
 20
85.13336625718077
 10
310.0883548058067
 20
85.13336625718077
 10
310.0883548058067
 20
85.18336625718097
 10
310.0383548058069
 20
85.18336625718097
  0
LWPOLYLINE
  5
163C35
330
D2
100
AcDbEntity
 67
     1
  8
Layer3 (transparent)
370
    90
100
AcDbPolyline
 90
        4
 70
     1
 43
0.0
 10
309.9783548058067
 20
85.13336625718077
 10
310.0283548058068
 20
85.13336625718077
 10
310.0283548058068
 20
85.18336625718097
 10
309.9783548058067
 20
85.18336625718097
  0
LWPOLYLINE
  5
163C36
330
D2
100
AcDbEntity
 67
     1
  8
Layer3 (transparent)
370
    90
100
AcDbPolyline
 90
        4
 70
     1
 43
0.0
 10
309.9183548058069
 20
85.13336625718077
 10
309.9683548058067
 20
85.13336625718077
 10
309.9683548058067
 20
85.18336625718097
 10
309.9183548058069
 20
85.18336625718097
  0
LWPOLYLINE
  5
163C37
330
D2
100
AcDbEntity
 67
     1
  8
Layer3 (transparent)
370
    90
100
AcDbPolyline
 90
        4
 70
     1
 43
0.0
 10
309.8583548058067
 20
85.13336625718077
 10
309.9083548058068
 20
85.13336625718077
 10
309.9083548058068
 20
85.18336625718097
 10
309.8583548058067
 20
85.18336625718097
  0
LWPOLYLINE
  5
163C38
330
D2
100
AcDbEntity
 67
     1
  8
Layer3 (transparent)
370
    90
100
AcDbPolyline
 90
        4
 70
     1
 43
0.0
 10
309.7983548058067
 20
85.13336625718077
 10
309.8483548058067
 20
85.13336625718077
 10
309.8483548058067
 20
85.18336625718097
 10
309.7983548058067
 20
85.18336625718097
  0
LWPOLYLINE
  5
163C39
330
D2
100
AcDbEntity
 67
     1
  8
Layer3 (transparent)
370
    90
100
AcDbPolyline
 90
        4
 70
     1
 43
0.0
 10
309.7383548058068
 20
85.13336625718077
 10
309.7883548058068
 20
85.13336625718077
 10
309.7883548058068
 20
85.18336625718097
 10
309.7383548058068
 20
85.18336625718097
  0
LWPOLYLINE
  5
163C3A
330
D2
100
AcDbEntity
 67
     1
  8
Layer3 (transparent)
370
    90
100
AcDbPolyline
 90
        4
 70
     1
 43
0.0
 10
310.2433548058067
 20
85.07336625718128
 10
310.2933548058067
 20
85.07336625718128
 10
310.2933548058067
 20
85.12336625718054
 10
310.2433548058067
 20
85.12336625718054
  0
LWPOLYLINE
  5
163C3B
330
D2
100
AcDbEntity
 67
     1
  8
Layer3 (transparent)
370
    90
100
AcDbPolyline
 90
        4
 70
     1
 43
0.0
 10
310.1833548058067
 20
85.07336625718128
 10
310.2333548058067
 20
85.07336625718128
 10
310.2333548058067
 20
85.12336625718054
 10
310.1833548058067
 20
85.12336625718054
  0
LWPOLYLINE
  5
163C3C
330
D2
100
AcDbEntity
 67
     1
  8
Layer3 (transparent)
370
    90
100
AcDbPolyline
 90
        4
 70
     1
 43
0.0
 10
310.1233548058067
 20
85.07336625718128
 10
310.1733548058068
 20
85.07336625718128
 10
310.1733548058068
 20
85.12336625718054
 10
310.1233548058067
 20
85.12336625718054
  0
LWPOLYLINE
  5
163C3D
330
D2
100
AcDbEntity
 67
     1
  8
Layer3 (transparent)
370
    90
100
AcDbPolyline
 90
        4
 70
     1
 43
0.0
 10
310.0633548058068
 20
85.07336625718128
 10
310.1133548058067
 20
85.07336625718128
 10
310.1133548058067
 20
85.12336625718054
 10
310.0633548058068
 20
85.12336625718054
  0
LWPOLYLINE
  5
163C3E
330
D2
100
AcDbEntity
 67
     1
  8
Layer3 (transparent)
370
    90
100
AcDbPolyline
 90
        4
 70
     1
 43
0.0
 10
310.0033548058069
 20
85.07336625718128
 10
310.0533548058066
 20
85.07336625718128
 10
310.0533548058066
 20
85.12336625718054
 10
310.0033548058069
 20
85.12336625718054
  0
LWPOLYLINE
  5
163C3F
330
D2
100
AcDbEntity
 67
     1
  8
Layer3 (transparent)
370
    90
100
AcDbPolyline
 90
        4
 70
     1
 43
0.0
 10
309.9433548058067
 20
85.07336625718128
 10
309.9933548058067
 20
85.07336625718128
 10
309.9933548058067
 20
85.12336625718054
 10
309.9433548058067
 20
85.12336625718054
  0
LWPOLYLINE
  5
163C40
330
D2
100
AcDbEntity
 67
     1
  8
Layer3 (transparent)
370
    90
100
AcDbPolyline
 90
        4
 70
     1
 43
0.0
 10
309.8833548058068
 20
85.07336625718128
 10
309.9333548058067
 20
85.07336625718128
 10
309.9333548058067
 20
85.12336625718054
 10
309.8833548058068
 20
85.12336625718054
  0
LWPOLYLINE
  5
163C41
330
D2
100
AcDbEntity
 67
     1
  8
Layer3 (transparent)
370
    90
100
AcDbPolyline
 90
        4
 70
     1
 43
0.0
 10
309.8233548058067
 20
85.07336625718128
 10
309.8733548058067
 20
85.07336625718128
 10
309.8733548058067
 20
85.12336625718054
 10
309.8233548058067
 20
85.12336625718054
  0
LWPOLYLINE
  5
163C42
330
D2
100
AcDbEntity
 67
     1
  8
Layer3 (transparent)
370
    90
100
AcDbPolyline
 90
        4
 70
     1
 43
0.0
 10
309.7633548058068
 20
85.07336625718128
 10
309.8133548058068
 20
85.07336625718128
 10
309.8133548058068
 20
85.12336625718054
 10
309.7633548058068
 20
85.12336625718054
  0
LWPOLYLINE
  5
163C43
330
D2
100
AcDbEntity
 67
     1
  8
Layer3 (transparent)
370
    90
100
AcDbPolyline
 90
        4
 70
     1
 43
0.0
 10
309.7033548058068
 20
85.07336625718128
 10
309.7533548058066
 20
85.07336625718128
 10
309.7533548058066
 20
85.12336625718054
 10
309.7033548058068
 20
85.12336625718054
  0
LWPOLYLINE
  5
163C44
330
D2
100
AcDbEntity
 67
     1
  8
Layer3 (transparent)
370
    90
100
AcDbPolyline
 90
        4
 70
     1
 43
0.0
 10
309.6783548058068
 20
85.13336625718077
 10
309.7283548058067
 20
85.13336625718077
 10
309.7283548058067
 20
85.18336625718097
 10
309.6783548058068
 20
85.18336625718097
  0
LWPOLYLINE
  5
163C45
330
D2
100
AcDbEntity
 67
     1
  8
Layer3 (transparent)
370
    90
100
AcDbPolyline
 90
        4
 70
     1
 43
0.0
 10
310.2183548058068
 20
85.01336625718087
 10
310.2683548058069
 20
85.01336625718087
 10
310.2683548058069
 20
85.06336625718104
 10
310.2183548058068
 20
85.06336625718104
  0
LWPOLYLINE
  5
163C46
330
D2
100
AcDbEntity
 67
     1
  8
Layer3 (transparent)
370
    90
100
AcDbPolyline
 90
        4
 70
     1
 43
0.0
 10
310.1583548058069
 20
85.01336625718087
 10
310.2083548058067
 20
85.01336625718087
 10
310.2083548058067
 20
85.06336625718104
 10
310.1583548058069
 20
85.06336625718104
  0
LWPOLYLINE
  5
163C47
330
D2
100
AcDbEntity
 67
     1
  8
Layer3 (transparent)
370
    90
100
AcDbPolyline
 90
        4
 70
     1
 43
0.0
 10
310.0983548058067
 20
85.01336625718087
 10
310.1483548058068
 20
85.01336625718087
 10
310.1483548058068
 20
85.06336625718104
 10
310.0983548058067
 20
85.06336625718104
  0
LWPOLYLINE
  5
163C48
330
D2
100
AcDbEntity
 67
     1
  8
Layer3 (transparent)
370
    90
100
AcDbPolyline
 90
        4
 70
     1
 43
0.0
 10
310.0383548058069
 20
85.01336625718087
 10
310.0883548058067
 20
85.01336625718087
 10
310.0883548058067
 20
85.06336625718104
 10
310.0383548058069
 20
85.06336625718104
  0
LWPOLYLINE
  5
163C49
330
D2
100
AcDbEntity
 67
     1
  8
Layer3 (transparent)
370
    90
100
AcDbPolyline
 90
        4
 70
     1
 43
0.0
 10
309.9783548058067
 20
85.01336625718087
 10
310.0283548058068
 20
85.01336625718087
 10
310.0283548058068
 20
85.06336625718104
 10
309.9783548058067
 20
85.06336625718104
  0
LWPOLYLINE
  5
163C4A
330
D2
100
AcDbEntity
 67
     1
  8
Layer3 (transparent)
370
    90
100
AcDbPolyline
 90
        4
 70
     1
 43
0.0
 10
309.9183548058069
 20
85.01336625718087
 10
309.9683548058067
 20
85.01336625718087
 10
309.9683548058067
 20
85.06336625718104
 10
309.9183548058069
 20
85.06336625718104
  0
LWPOLYLINE
  5
163C4B
330
D2
100
AcDbEntity
 67
     1
  8
Layer3 (transparent)
370
    90
100
AcDbPolyline
 90
        4
 70
     1
 43
0.0
 10
309.8583548058067
 20
85.01336625718087
 10
309.9083548058068
 20
85.01336625718087
 10
309.9083548058068
 20
85.06336625718104
 10
309.8583548058067
 20
85.06336625718104
  0
LWPOLYLINE
  5
163C4C
330
D2
100
AcDbEntity
 67
     1
  8
Layer3 (transparent)
370
    90
100
AcDbPolyline
 90
        4
 70
     1
 43
0.0
 10
309.7983548058067
 20
85.01336625718087
 10
309.8483548058067
 20
85.01336625718087
 10
309.8483548058067
 20
85.06336625718104
 10
309.7983548058067
 20
85.06336625718104
  0
LWPOLYLINE
  5
163C4D
330
D2
100
AcDbEntity
 67
     1
  8
Layer3 (transparent)
370
    90
100
AcDbPolyline
 90
        4
 70
     1
 43
0.0
 10
309.7383548058068
 20
85.01336625718087
 10
309.7883548058068
 20
85.01336625718087
 10
309.7883548058068
 20
85.06336625718104
 10
309.7383548058068
 20
85.06336625718104
  0
LWPOLYLINE
  5
163C4E
330
D2
100
AcDbEntity
 67
     1
  8
Layer3 (transparent)
370
    90
100
AcDbPolyline
 90
        4
 70
     1
 43
0.0
 10
310.2433548058067
 20
84.95336625718048
 10
310.2933548058067
 20
84.95336625718048
 10
310.2933548058067
 20
85.00336625718066
 10
310.2433548058067
 20
85.00336625718066
  0
LWPOLYLINE
  5
163C4F
330
D2
100
AcDbEntity
 67
     1
  8
Layer3 (transparent)
370
    90
100
AcDbPolyline
 90
        4
 70
     1
 43
0.0
 10
310.1833548058067
 20
84.95336625718048
 10
310.2333548058067
 20
84.95336625718048
 10
310.2333548058067
 20
85.00336625718066
 10
310.1833548058067
 20
85.00336625718066
  0
LWPOLYLINE
  5
163C50
330
D2
100
AcDbEntity
 67
     1
  8
Layer3 (transparent)
370
    90
100
AcDbPolyline
 90
        4
 70
     1
 43
0.0
 10
310.1233548058067
 20
84.95336625718048
 10
310.1733548058068
 20
84.95336625718048
 10
310.1733548058068
 20
85.00336625718066
 10
310.1233548058067
 20
85.00336625718066
  0
LWPOLYLINE
  5
163C51
330
D2
100
AcDbEntity
 67
     1
  8
Layer3 (transparent)
370
    90
100
AcDbPolyline
 90
        4
 70
     1
 43
0.0
 10
310.0633548058068
 20
84.95336625718048
 10
310.1133548058067
 20
84.95336625718048
 10
310.1133548058067
 20
85.00336625718066
 10
310.0633548058068
 20
85.00336625718066
  0
LWPOLYLINE
  5
163C52
330
D2
100
AcDbEntity
 67
     1
  8
Layer3 (transparent)
370
    90
100
AcDbPolyline
 90
        4
 70
     1
 43
0.0
 10
310.0033548058069
 20
84.95336625718048
 10
310.0533548058066
 20
84.95336625718048
 10
310.0533548058066
 20
85.00336625718066
 10
310.0033548058069
 20
85.00336625718066
  0
LWPOLYLINE
  5
163C53
330
D2
100
AcDbEntity
 67
     1
  8
Layer3 (transparent)
370
    90
100
AcDbPolyline
 90
        4
 70
     1
 43
0.0
 10
309.9433548058067
 20
84.95336625718048
 10
309.9933548058067
 20
84.95336625718048
 10
309.9933548058067
 20
85.00336625718066
 10
309.9433548058067
 20
85.00336625718066
  0
LWPOLYLINE
  5
163C54
330
D2
100
AcDbEntity
 67
     1
  8
Layer3 (transparent)
370
    90
100
AcDbPolyline
 90
        4
 70
     1
 43
0.0
 10
309.8833548058068
 20
84.95336625718048
 10
309.9333548058067
 20
84.95336625718048
 10
309.9333548058067
 20
85.00336625718066
 10
309.8833548058068
 20
85.00336625718066
  0
LWPOLYLINE
  5
163C55
330
D2
100
AcDbEntity
 67
     1
  8
Layer3 (transparent)
370
    90
100
AcDbPolyline
 90
        4
 70
     1
 43
0.0
 10
309.8233548058067
 20
84.95336625718048
 10
309.8733548058067
 20
84.95336625718048
 10
309.8733548058067
 20
85.00336625718066
 10
309.8233548058067
 20
85.00336625718066
  0
LWPOLYLINE
  5
163C56
330
D2
100
AcDbEntity
 67
     1
  8
Layer3 (transparent)
370
    90
100
AcDbPolyline
 90
        4
 70
     1
 43
0.0
 10
309.7633548058068
 20
84.95336625718048
 10
309.8133548058068
 20
84.95336625718048
 10
309.8133548058068
 20
85.00336625718066
 10
309.7633548058068
 20
85.00336625718066
  0
LWPOLYLINE
  5
163C57
330
D2
100
AcDbEntity
 67
     1
  8
Layer3 (transparent)
370
    90
100
AcDbPolyline
 90
        4
 70
     1
 43
0.0
 10
309.7033548058068
 20
84.95336625718048
 10
309.7533548058066
 20
84.95336625718048
 10
309.7533548058066
 20
85.00336625718066
 10
309.7033548058068
 20
85.00336625718066
  0
LWPOLYLINE
  5
163C58
330
D2
100
AcDbEntity
 67
     1
  8
Layer3 (transparent)
370
    90
100
AcDbPolyline
 90
        4
 70
     1
 43
0.0
 10
309.6783548058068
 20
85.01336625718087
 10
309.7283548058067
 20
85.01336625718087
 10
309.7283548058067
 20
85.06336625718104
 10
309.6783548058068
 20
85.06336625718104
  0
LWPOLYLINE
  5
163C59
330
D2
100
AcDbEntity
 67
     1
  8
Layer3 (transparent)
370
    90
100
AcDbPolyline
 90
        4
 70
     1
 43
0.0
 10
310.2183548058068
 20
84.89336625718099
 10
310.2683548058069
 20
84.89336625718099
 10
310.2683548058069
 20
84.94336625718117
 10
310.2183548058068
 20
84.94336625718117
  0
LWPOLYLINE
  5
163C5A
330
D2
100
AcDbEntity
 67
     1
  8
Layer3 (transparent)
370
    90
100
AcDbPolyline
 90
        4
 70
     1
 43
0.0
 10
310.1583548058069
 20
84.89336625718099
 10
310.2083548058067
 20
84.89336625718099
 10
310.2083548058067
 20
84.94336625718117
 10
310.1583548058069
 20
84.94336625718117
  0
LWPOLYLINE
  5
163C5B
330
D2
100
AcDbEntity
 67
     1
  8
Layer3 (transparent)
370
    90
100
AcDbPolyline
 90
        4
 70
     1
 43
0.0
 10
310.0983548058067
 20
84.89336625718099
 10
310.1483548058068
 20
84.89336625718099
 10
310.1483548058068
 20
84.94336625718117
 10
310.0983548058067
 20
84.94336625718117
  0
LWPOLYLINE
  5
163C5C
330
D2
100
AcDbEntity
 67
     1
  8
Layer3 (transparent)
370
    90
100
AcDbPolyline
 90
        4
 70
     1
 43
0.0
 10
310.0383548058069
 20
84.89336625718099
 10
310.0883548058067
 20
84.89336625718099
 10
310.0883548058067
 20
84.94336625718117
 10
310.0383548058069
 20
84.94336625718117
  0
LWPOLYLINE
  5
163C5D
330
D2
100
AcDbEntity
 67
     1
  8
Layer3 (transparent)
370
    90
100
AcDbPolyline
 90
        4
 70
     1
 43
0.0
 10
309.9783548058067
 20
84.89336625718099
 10
310.0283548058068
 20
84.89336625718099
 10
310.0283548058068
 20
84.94336625718117
 10
309.9783548058067
 20
84.94336625718117
  0
LWPOLYLINE
  5
163C5E
330
D2
100
AcDbEntity
 67
     1
  8
Layer3 (transparent)
370
    90
100
AcDbPolyline
 90
        4
 70
     1
 43
0.0
 10
309.9183548058069
 20
84.89336625718099
 10
309.9683548058067
 20
84.89336625718099
 10
309.9683548058067
 20
84.94336625718117
 10
309.9183548058069
 20
84.94336625718117
  0
LWPOLYLINE
  5
163C5F
330
D2
100
AcDbEntity
 67
     1
  8
Layer3 (transparent)
370
    90
100
AcDbPolyline
 90
        4
 70
     1
 43
0.0
 10
309.8583548058067
 20
84.89336625718099
 10
309.9083548058068
 20
84.89336625718099
 10
309.9083548058068
 20
84.94336625718117
 10
309.8583548058067
 20
84.94336625718117
  0
LWPOLYLINE
  5
163C60
330
D2
100
AcDbEntity
 67
     1
  8
Layer3 (transparent)
370
    90
100
AcDbPolyline
 90
        4
 70
     1
 43
0.0
 10
309.7983548058067
 20
84.89336625718099
 10
309.8483548058067
 20
84.89336625718099
 10
309.8483548058067
 20
84.94336625718117
 10
309.7983548058067
 20
84.94336625718117
  0
LWPOLYLINE
  5
163C61
330
D2
100
AcDbEntity
 67
     1
  8
Layer3 (transparent)
370
    90
100
AcDbPolyline
 90
        4
 70
     1
 43
0.0
 10
309.7383548058068
 20
84.89336625718099
 10
309.7883548058068
 20
84.89336625718099
 10
309.7883548058068
 20
84.94336625718117
 10
309.7383548058068
 20
84.94336625718117
  0
LWPOLYLINE
  5
163C62
330
D2
100
AcDbEntity
 67
     1
  8
Layer3 (transparent)
370
    90
100
AcDbPolyline
 90
        4
 70
     1
 43
0.0
 10
310.2433548058067
 20
84.83336625718058
 10
310.2933548058067
 20
84.83336625718058
 10
310.2933548058067
 20
84.88336625718076
 10
310.2433548058067
 20
84.88336625718076
  0
LWPOLYLINE
  5
163C63
330
D2
100
AcDbEntity
 67
     1
  8
Layer3 (transparent)
370
    90
100
AcDbPolyline
 90
        4
 70
     1
 43
0.0
 10
310.1833548058067
 20
84.83336625718058
 10
310.2333548058067
 20
84.83336625718058
 10
310.2333548058067
 20
84.88336625718076
 10
310.1833548058067
 20
84.88336625718076
  0
LWPOLYLINE
  5
163C64
330
D2
100
AcDbEntity
 67
     1
  8
Layer3 (transparent)
370
    90
100
AcDbPolyline
 90
        4
 70
     1
 43
0.0
 10
310.1233548058067
 20
84.83336625718058
 10
310.1733548058068
 20
84.83336625718058
 10
310.1733548058068
 20
84.88336625718076
 10
310.1233548058067
 20
84.88336625718076
  0
LWPOLYLINE
  5
163C65
330
D2
100
AcDbEntity
 67
     1
  8
Layer3 (transparent)
370
    90
100
AcDbPolyline
 90
        4
 70
     1
 43
0.0
 10
310.0633548058068
 20
84.83336625718058
 10
310.1133548058067
 20
84.83336625718058
 10
310.1133548058067
 20
84.88336625718076
 10
310.0633548058068
 20
84.88336625718076
  0
LWPOLYLINE
  5
163C66
330
D2
100
AcDbEntity
 67
     1
  8
Layer3 (transparent)
370
    90
100
AcDbPolyline
 90
        4
 70
     1
 43
0.0
 10
310.0033548058069
 20
84.83336625718058
 10
310.0533548058066
 20
84.83336625718058
 10
310.0533548058066
 20
84.88336625718076
 10
310.0033548058069
 20
84.88336625718076
  0
LWPOLYLINE
  5
163C67
330
D2
100
AcDbEntity
 67
     1
  8
Layer3 (transparent)
370
    90
100
AcDbPolyline
 90
        4
 70
     1
 43
0.0
 10
309.9433548058067
 20
84.83336625718058
 10
309.9933548058067
 20
84.83336625718058
 10
309.9933548058067
 20
84.88336625718076
 10
309.9433548058067
 20
84.88336625718076
  0
LWPOLYLINE
  5
163C68
330
D2
100
AcDbEntity
 67
     1
  8
Layer3 (transparent)
370
    90
100
AcDbPolyline
 90
        4
 70
     1
 43
0.0
 10
309.8833548058068
 20
84.83336625718058
 10
309.9333548058067
 20
84.83336625718058
 10
309.9333548058067
 20
84.88336625718076
 10
309.8833548058068
 20
84.88336625718076
  0
LWPOLYLINE
  5
163C69
330
D2
100
AcDbEntity
 67
     1
  8
Layer3 (transparent)
370
    90
100
AcDbPolyline
 90
        4
 70
     1
 43
0.0
 10
309.8233548058067
 20
84.83336625718058
 10
309.8733548058067
 20
84.83336625718058
 10
309.8733548058067
 20
84.88336625718076
 10
309.8233548058067
 20
84.88336625718076
  0
LWPOLYLINE
  5
163C6A
330
D2
100
AcDbEntity
 67
     1
  8
Layer3 (transparent)
370
    90
100
AcDbPolyline
 90
        4
 70
     1
 43
0.0
 10
309.7633548058068
 20
84.83336625718058
 10
309.8133548058068
 20
84.83336625718058
 10
309.8133548058068
 20
84.88336625718076
 10
309.7633548058068
 20
84.88336625718076
  0
LWPOLYLINE
  5
163C6B
330
D2
100
AcDbEntity
 67
     1
  8
Layer3 (transparent)
370
    90
100
AcDbPolyline
 90
        4
 70
     1
 43
0.0
 10
309.7033548058068
 20
84.83336625718058
 10
309.7533548058066
 20
84.83336625718058
 10
309.7533548058066
 20
84.88336625718076
 10
309.7033548058068
 20
84.88336625718076
  0
LWPOLYLINE
  5
163C6C
330
D2
100
AcDbEntity
 67
     1
  8
Layer3 (transparent)
370
    90
100
AcDbPolyline
 90
        4
 70
     1
 43
0.0
 10
309.6783548058068
 20
84.89336625718099
 10
309.7283548058067
 20
84.89336625718099
 10
309.7283548058067
 20
84.94336625718117
 10
309.6783548058068
 20
84.94336625718117
  0
LWPOLYLINE
  5
163C6D
330
D2
100
AcDbEntity
 67
     1
  8
Layer3 (transparent)
370
    90
100
AcDbPolyline
 90
        4
 70
     1
 43
0.0
 10
310.2083548058067
 20
88.02912146378023
 10
310.2583548058068
 20
88.02912146378023
 10
310.2583548058068
 20
88.07912146377949
 10
310.2083548058067
 20
88.07912146377949
  0
LWPOLYLINE
  5
163C6E
330
D2
100
AcDbEntity
 67
     1
  8
Layer3 (transparent)
370
    90
100
AcDbPolyline
 90
        4
 70
     1
 43
0.0
 10
310.1483548058068
 20
88.02912146378023
 10
310.1983548058067
 20
88.02912146378023
 10
310.1983548058067
 20
88.07912146377949
 10
310.1483548058068
 20
88.07912146377949
  0
LWPOLYLINE
  5
163C6F
330
D2
100
AcDbEntity
 67
     1
  8
Layer3 (transparent)
370
    90
100
AcDbPolyline
 90
        4
 70
     1
 43
0.0
 10
310.0883548058067
 20
88.02912146378023
 10
310.1383548058067
 20
88.02912146378023
 10
310.1383548058067
 20
88.07912146377949
 10
310.0883548058067
 20
88.07912146377949
  0
LWPOLYLINE
  5
163C70
330
D2
100
AcDbEntity
 67
     1
  8
Layer3 (transparent)
370
    90
100
AcDbPolyline
 90
        4
 70
     1
 43
0.0
 10
310.0283548058068
 20
88.02912146378023
 10
310.0783548058067
 20
88.02912146378023
 10
310.0783548058067
 20
88.07912146377949
 10
310.0283548058068
 20
88.07912146377949
  0
LWPOLYLINE
  5
163C71
330
D2
100
AcDbEntity
 67
     1
  8
Layer3 (transparent)
370
    90
100
AcDbPolyline
 90
        4
 70
     1
 43
0.0
 10
309.9683548058067
 20
88.02912146378023
 10
310.0183548058067
 20
88.02912146378023
 10
310.0183548058067
 20
88.07912146377949
 10
309.9683548058067
 20
88.07912146377949
  0
LWPOLYLINE
  5
163C72
330
D2
100
AcDbEntity
 67
     1
  8
Layer3 (transparent)
370
    90
100
AcDbPolyline
 90
        4
 70
     1
 43
0.0
 10
309.9083548058068
 20
88.02912146378023
 10
309.9583548058067
 20
88.02912146378023
 10
309.9583548058067
 20
88.07912146377949
 10
309.9083548058068
 20
88.07912146377949
  0
LWPOLYLINE
  5
163C73
330
D2
100
AcDbEntity
 67
     1
  8
Layer3 (transparent)
370
    90
100
AcDbPolyline
 90
        4
 70
     1
 43
0.0
 10
309.8483548058067
 20
88.02912146378023
 10
309.8983548058068
 20
88.02912146378023
 10
309.8983548058068
 20
88.07912146377949
 10
309.8483548058067
 20
88.07912146377949
  0
LWPOLYLINE
  5
163C74
330
D2
100
AcDbEntity
 67
     1
  8
Layer3 (transparent)
370
    90
100
AcDbPolyline
 90
        4
 70
     1
 43
0.0
 10
309.7883548058068
 20
88.02912146378023
 10
309.8383548058066
 20
88.02912146378023
 10
309.8383548058066
 20
88.07912146377949
 10
309.7883548058068
 20
88.07912146377949
  0
LWPOLYLINE
  5
163C75
330
D2
100
AcDbEntity
 67
     1
  8
Layer3 (transparent)
370
    90
100
AcDbPolyline
 90
        4
 70
     1
 43
0.0
 10
309.7283548058067
 20
88.02912146378023
 10
309.7783548058068
 20
88.02912146378023
 10
309.7783548058068
 20
88.07912146377949
 10
309.7283548058067
 20
88.07912146377949
  0
LWPOLYLINE
  5
163C76
330
D2
100
AcDbEntity
 67
     1
  8
Layer3 (transparent)
370
    90
100
AcDbPolyline
 90
        4
 70
     1
 43
0.0
 10
310.1733548058068
 20
87.96912146377982
 10
310.2233548058066
 20
87.96912146377982
 10
310.2233548058066
 20
88.01912146378002
 10
310.1733548058068
 20
88.01912146378002
  0
LWPOLYLINE
  5
163C77
330
D2
100
AcDbEntity
 67
     1
  8
Layer3 (transparent)
370
    90
100
AcDbPolyline
 90
        4
 70
     1
 43
0.0
 10
310.2333548058067
 20
87.96912146377982
 10
310.2833548058066
 20
87.96912146377982
 10
310.2833548058066
 20
88.01912146378002
 10
310.2333548058067
 20
88.01912146378002
  0
LWPOLYLINE
  5
163C78
330
D2
100
AcDbEntity
 67
     1
  8
Layer3 (transparent)
370
    90
100
AcDbPolyline
 90
        4
 70
     1
 43
0.0
 10
310.1133548058067
 20
87.96912146377982
 10
310.1633548058068
 20
87.96912146377982
 10
310.1633548058068
 20
88.01912146378002
 10
310.1133548058067
 20
88.01912146378002
  0
LWPOLYLINE
  5
163C79
330
D2
100
AcDbEntity
 67
     1
  8
Layer3 (transparent)
370
    90
100
AcDbPolyline
 90
        4
 70
     1
 43
0.0
 10
310.0533548058066
 20
87.96912146377982
 10
310.1033548058068
 20
87.96912146377982
 10
310.1033548058068
 20
88.01912146378002
 10
310.0533548058066
 20
88.01912146378002
  0
LWPOLYLINE
  5
163C7A
330
D2
100
AcDbEntity
 67
     1
  8
Layer3 (transparent)
370
    90
100
AcDbPolyline
 90
        4
 70
     1
 43
0.0
 10
309.9333548058067
 20
87.96912146377982
 10
309.9833548058068
 20
87.96912146377982
 10
309.9833548058068
 20
88.01912146378002
 10
309.9333548058067
 20
88.01912146378002
  0
LWPOLYLINE
  5
163C7B
330
D2
100
AcDbEntity
 67
     1
  8
Layer3 (transparent)
370
    90
100
AcDbPolyline
 90
        4
 70
     1
 43
0.0
 10
309.9933548058067
 20
87.96912146377982
 10
310.0433548058069
 20
87.96912146377982
 10
310.0433548058069
 20
88.01912146378002
 10
309.9933548058067
 20
88.01912146378002
  0
LWPOLYLINE
  5
163C7C
330
D2
100
AcDbEntity
 67
     1
  8
Layer3 (transparent)
370
    90
100
AcDbPolyline
 90
        4
 70
     1
 43
0.0
 10
309.8733548058067
 20
87.96912146377982
 10
309.9233548058069
 20
87.96912146377982
 10
309.9233548058069
 20
88.01912146378002
 10
309.8733548058067
 20
88.01912146378002
  0
LWPOLYLINE
  5
163C7D
330
D2
100
AcDbEntity
 67
     1
  8
Layer3 (transparent)
370
    90
100
AcDbPolyline
 90
        4
 70
     1
 43
0.0
 10
309.8133548058068
 20
87.96912146377982
 10
309.8633548058067
 20
87.96912146377982
 10
309.8633548058067
 20
88.01912146378002
 10
309.8133548058068
 20
88.01912146378002
  0
LWPOLYLINE
  5
163C7E
330
D2
100
AcDbEntity
 67
     1
  8
Layer3 (transparent)
370
    90
100
AcDbPolyline
 90
        4
 70
     1
 43
0.0
 10
309.6933548058067
 20
87.96912146377982
 10
309.7433548058067
 20
87.96912146377982
 10
309.7433548058067
 20
88.01912146378002
 10
309.6933548058067
 20
88.01912146378002
  0
LWPOLYLINE
  5
163C7F
330
D2
100
AcDbEntity
 67
     1
  8
Layer3 (transparent)
370
    90
100
AcDbPolyline
 90
        4
 70
     1
 43
0.0
 10
309.7533548058066
 20
87.96912146377982
 10
309.8033548058069
 20
87.96912146377982
 10
309.8033548058069
 20
88.01912146378002
 10
309.7533548058066
 20
88.01912146378002
  0
LWPOLYLINE
  5
163C80
330
D2
100
AcDbEntity
 67
     1
  8
Layer3 (transparent)
370
    90
100
AcDbPolyline
 90
        4
 70
     1
 43
0.0
 10
309.6683548058067
 20
88.02912146378023
 10
309.7183548058066
 20
88.02912146378023
 10
309.7183548058066
 20
88.07912146377949
 10
309.6683548058067
 20
88.07912146377949
  0
LWPOLYLINE
  5
163C81
330
D2
100
AcDbEntity
 67
     1
  8
Layer3 (transparent)
370
    90
100
AcDbPolyline
 90
        4
 70
     1
 43
0.0
 10
310.2083548058067
 20
87.90912146377943
 10
310.2583548058068
 20
87.90912146377943
 10
310.2583548058068
 20
87.95912146377959
 10
310.2083548058067
 20
87.95912146377959
  0
LWPOLYLINE
  5
163C82
330
D2
100
AcDbEntity
 67
     1
  8
Layer3 (transparent)
370
    90
100
AcDbPolyline
 90
        4
 70
     1
 43
0.0
 10
310.1483548058068
 20
87.90912146377943
 10
310.1983548058067
 20
87.90912146377943
 10
310.1983548058067
 20
87.95912146377959
 10
310.1483548058068
 20
87.95912146377959
  0
LWPOLYLINE
  5
163C83
330
D2
100
AcDbEntity
 67
     1
  8
Layer3 (transparent)
370
    90
100
AcDbPolyline
 90
        4
 70
     1
 43
0.0
 10
310.0883548058067
 20
87.90912146377943
 10
310.1383548058067
 20
87.90912146377943
 10
310.1383548058067
 20
87.95912146377959
 10
310.0883548058067
 20
87.95912146377959
  0
LWPOLYLINE
  5
163C84
330
D2
100
AcDbEntity
 67
     1
  8
Layer3 (transparent)
370
    90
100
AcDbPolyline
 90
        4
 70
     1
 43
0.0
 10
310.0283548058068
 20
87.90912146377943
 10
310.0783548058067
 20
87.90912146377943
 10
310.0783548058067
 20
87.95912146377959
 10
310.0283548058068
 20
87.95912146377959
  0
LWPOLYLINE
  5
163C85
330
D2
100
AcDbEntity
 67
     1
  8
Layer3 (transparent)
370
    90
100
AcDbPolyline
 90
        4
 70
     1
 43
0.0
 10
309.9683548058067
 20
87.90912146377943
 10
310.0183548058067
 20
87.90912146377943
 10
310.0183548058067
 20
87.95912146377959
 10
309.9683548058067
 20
87.95912146377959
  0
LWPOLYLINE
  5
163C86
330
D2
100
AcDbEntity
 67
     1
  8
Layer3 (transparent)
370
    90
100
AcDbPolyline
 90
        4
 70
     1
 43
0.0
 10
309.9083548058068
 20
87.90912146377943
 10
309.9583548058067
 20
87.90912146377943
 10
309.9583548058067
 20
87.95912146377959
 10
309.9083548058068
 20
87.95912146377959
  0
LWPOLYLINE
  5
163C87
330
D2
100
AcDbEntity
 67
     1
  8
Layer3 (transparent)
370
    90
100
AcDbPolyline
 90
        4
 70
     1
 43
0.0
 10
309.7883548058068
 20
87.90912146377943
 10
309.8383548058066
 20
87.90912146377943
 10
309.8383548058066
 20
87.95912146377959
 10
309.7883548058068
 20
87.95912146377959
  0
LWPOLYLINE
  5
163C88
330
D2
100
AcDbEntity
 67
     1
  8
Layer3 (transparent)
370
    90
100
AcDbPolyline
 90
        4
 70
     1
 43
0.0
 10
309.8483548058067
 20
87.90912146377943
 10
309.8983548058068
 20
87.90912146377943
 10
309.8983548058068
 20
87.95912146377959
 10
309.8483548058067
 20
87.95912146377959
  0
LWPOLYLINE
  5
163C89
330
D2
100
AcDbEntity
 67
     1
  8
Layer3 (transparent)
370
    90
100
AcDbPolyline
 90
        4
 70
     1
 43
0.0
 10
309.7283548058067
 20
87.90912146377943
 10
309.7783548058068
 20
87.90912146377943
 10
309.7783548058068
 20
87.95912146377959
 10
309.7283548058067
 20
87.95912146377959
  0
LWPOLYLINE
  5
163C8A
330
D2
100
AcDbEntity
 67
     1
  8
Layer3 (transparent)
370
    90
100
AcDbPolyline
 90
        4
 70
     1
 43
0.0
 10
310.2333548058067
 20
87.84912146377996
 10
310.2833548058066
 20
87.84912146377996
 10
310.2833548058066
 20
87.89912146378012
 10
310.2333548058067
 20
87.89912146378012
  0
LWPOLYLINE
  5
163C8B
330
D2
100
AcDbEntity
 67
     1
  8
Layer3 (transparent)
370
    90
100
AcDbPolyline
 90
        4
 70
     1
 43
0.0
 10
310.1733548058068
 20
87.84912146377996
 10
310.2233548058066
 20
87.84912146377996
 10
310.2233548058066
 20
87.89912146378012
 10
310.1733548058068
 20
87.89912146378012
  0
LWPOLYLINE
  5
163C8C
330
D2
100
AcDbEntity
 67
     1
  8
Layer3 (transparent)
370
    90
100
AcDbPolyline
 90
        4
 70
     1
 43
0.0
 10
310.1133548058067
 20
87.84912146377996
 10
310.1633548058068
 20
87.84912146377996
 10
310.1633548058068
 20
87.89912146378012
 10
310.1133548058067
 20
87.89912146378012
  0
LWPOLYLINE
  5
163C8D
330
D2
100
AcDbEntity
 67
     1
  8
Layer3 (transparent)
370
    90
100
AcDbPolyline
 90
        4
 70
     1
 43
0.0
 10
310.0533548058066
 20
87.84912146377996
 10
310.1033548058068
 20
87.84912146377996
 10
310.1033548058068
 20
87.89912146378012
 10
310.0533548058066
 20
87.89912146378012
  0
LWPOLYLINE
  5
163C8E
330
D2
100
AcDbEntity
 67
     1
  8
Layer3 (transparent)
370
    90
100
AcDbPolyline
 90
        4
 70
     1
 43
0.0
 10
309.9933548058067
 20
87.84912146377996
 10
310.0433548058069
 20
87.84912146377996
 10
310.0433548058069
 20
87.89912146378012
 10
309.9933548058067
 20
87.89912146378012
  0
LWPOLYLINE
  5
163C8F
330
D2
100
AcDbEntity
 67
     1
  8
Layer3 (transparent)
370
    90
100
AcDbPolyline
 90
        4
 70
     1
 43
0.0
 10
309.8733548058067
 20
87.84912146377996
 10
309.9233548058069
 20
87.84912146377996
 10
309.9233548058069
 20
87.89912146378012
 10
309.8733548058067
 20
87.89912146378012
  0
LWPOLYLINE
  5
163C90
330
D2
100
AcDbEntity
 67
     1
  8
Layer3 (transparent)
370
    90
100
AcDbPolyline
 90
        4
 70
     1
 43
0.0
 10
309.9333548058067
 20
87.84912146377996
 10
309.9833548058068
 20
87.84912146377996
 10
309.9833548058068
 20
87.89912146378012
 10
309.9333548058067
 20
87.89912146378012
  0
LWPOLYLINE
  5
163C91
330
D2
100
AcDbEntity
 67
     1
  8
Layer3 (transparent)
370
    90
100
AcDbPolyline
 90
        4
 70
     1
 43
0.0
 10
309.8133548058068
 20
87.84912146377996
 10
309.8633548058067
 20
87.84912146377996
 10
309.8633548058067
 20
87.89912146378012
 10
309.8133548058068
 20
87.89912146378012
  0
LWPOLYLINE
  5
163C92
330
D2
100
AcDbEntity
 67
     1
  8
Layer3 (transparent)
370
    90
100
AcDbPolyline
 90
        4
 70
     1
 43
0.0
 10
309.7533548058066
 20
87.84912146377996
 10
309.8033548058069
 20
87.84912146377996
 10
309.8033548058069
 20
87.89912146378012
 10
309.7533548058066
 20
87.89912146378012
  0
LWPOLYLINE
  5
163C93
330
D2
100
AcDbEntity
 67
     1
  8
Layer3 (transparent)
370
    90
100
AcDbPolyline
 90
        4
 70
     1
 43
0.0
 10
309.6933548058067
 20
87.84912146377996
 10
309.7433548058067
 20
87.84912146377996
 10
309.7433548058067
 20
87.89912146378012
 10
309.6933548058067
 20
87.89912146378012
  0
LWPOLYLINE
  5
163C94
330
D2
100
AcDbEntity
 67
     1
  8
Layer3 (transparent)
370
    90
100
AcDbPolyline
 90
        4
 70
     1
 43
0.0
 10
309.6683548058067
 20
87.90912146377943
 10
309.7183548058066
 20
87.90912146377943
 10
309.7183548058066
 20
87.95912146377959
 10
309.6683548058067
 20
87.95912146377959
  0
LWPOLYLINE
  5
163C95
330
D2
100
AcDbEntity
 67
     1
  8
Layer3 (transparent)
370
    90
100
AcDbPolyline
 90
        4
 70
     1
 43
0.0
 10
310.2083548058067
 20
87.78912146377953
 10
310.2583548058068
 20
87.78912146377953
 10
310.2583548058068
 20
87.8391214637797
 10
310.2083548058067
 20
87.8391214637797
  0
LWPOLYLINE
  5
163C96
330
D2
100
AcDbEntity
 67
     1
  8
Layer3 (transparent)
370
    90
100
AcDbPolyline
 90
        4
 70
     1
 43
0.0
 10
310.1483548058068
 20
87.78912146377953
 10
310.1983548058067
 20
87.78912146377953
 10
310.1983548058067
 20
87.8391214637797
 10
310.1483548058068
 20
87.8391214637797
  0
LWPOLYLINE
  5
163C97
330
D2
100
AcDbEntity
 67
     1
  8
Layer3 (transparent)
370
    90
100
AcDbPolyline
 90
        4
 70
     1
 43
0.0
 10
310.0883548058067
 20
87.78912146377953
 10
310.1383548058067
 20
87.78912146377953
 10
310.1383548058067
 20
87.8391214637797
 10
310.0883548058067
 20
87.8391214637797
  0
LWPOLYLINE
  5
163C98
330
D2
100
AcDbEntity
 67
     1
  8
Layer3 (transparent)
370
    90
100
AcDbPolyline
 90
        4
 70
     1
 43
0.0
 10
309.9683548058067
 20
87.78912146377953
 10
310.0183548058067
 20
87.78912146377953
 10
310.0183548058067
 20
87.8391214637797
 10
309.9683548058067
 20
87.8391214637797
  0
LWPOLYLINE
  5
163C99
330
D2
100
AcDbEntity
 67
     1
  8
Layer3 (transparent)
370
    90
100
AcDbPolyline
 90
        4
 70
     1
 43
0.0
 10
310.0283548058068
 20
87.78912146377953
 10
310.0783548058067
 20
87.78912146377953
 10
310.0783548058067
 20
87.8391214637797
 10
310.0283548058068
 20
87.8391214637797
  0
LWPOLYLINE
  5
163C9A
330
D2
100
AcDbEntity
 67
     1
  8
Layer3 (transparent)
370
    90
100
AcDbPolyline
 90
        4
 70
     1
 43
0.0
 10
309.9083548058068
 20
87.78912146377953
 10
309.9583548058067
 20
87.78912146377953
 10
309.9583548058067
 20
87.8391214637797
 10
309.9083548058068
 20
87.8391214637797
  0
LWPOLYLINE
  5
163C9B
330
D2
100
AcDbEntity
 67
     1
  8
Layer3 (transparent)
370
    90
100
AcDbPolyline
 90
        4
 70
     1
 43
0.0
 10
309.8483548058067
 20
87.78912146377953
 10
309.8983548058068
 20
87.78912146377953
 10
309.8983548058068
 20
87.8391214637797
 10
309.8483548058067
 20
87.8391214637797
  0
LWPOLYLINE
  5
163C9C
330
D2
100
AcDbEntity
 67
     1
  8
Layer3 (transparent)
370
    90
100
AcDbPolyline
 90
        4
 70
     1
 43
0.0
 10
309.7283548058067
 20
87.78912146377953
 10
309.7783548058068
 20
87.78912146377953
 10
309.7783548058068
 20
87.8391214637797
 10
309.7283548058067
 20
87.8391214637797
  0
LWPOLYLINE
  5
163C9D
330
D2
100
AcDbEntity
 67
     1
  8
Layer3 (transparent)
370
    90
100
AcDbPolyline
 90
        4
 70
     1
 43
0.0
 10
309.7883548058068
 20
87.78912146377953
 10
309.8383548058066
 20
87.78912146377953
 10
309.8383548058066
 20
87.8391214637797
 10
309.7883548058068
 20
87.8391214637797
  0
LWPOLYLINE
  5
163C9E
330
D2
100
AcDbEntity
 67
     1
  8
Layer3 (transparent)
370
    90
100
AcDbPolyline
 90
        4
 70
     1
 43
0.0
 10
310.2333548058067
 20
87.72912146378004
 10
310.2833548058066
 20
87.72912146378004
 10
310.2833548058066
 20
87.77912146378023
 10
310.2333548058067
 20
87.77912146378023
  0
LWPOLYLINE
  5
163C9F
330
D2
100
AcDbEntity
 67
     1
  8
Layer3 (transparent)
370
    90
100
AcDbPolyline
 90
        4
 70
     1
 43
0.0
 10
310.1733548058068
 20
87.72912146378004
 10
310.2233548058066
 20
87.72912146378004
 10
310.2233548058066
 20
87.77912146378023
 10
310.1733548058068
 20
87.77912146378023
  0
LWPOLYLINE
  5
163CA0
330
D2
100
AcDbEntity
 67
     1
  8
Layer3 (transparent)
370
    90
100
AcDbPolyline
 90
        4
 70
     1
 43
0.0
 10
310.0533548058066
 20
87.72912146378004
 10
310.1033548058068
 20
87.72912146378004
 10
310.1033548058068
 20
87.77912146378023
 10
310.0533548058066
 20
87.77912146378023
  0
LWPOLYLINE
  5
163CA1
330
D2
100
AcDbEntity
 67
     1
  8
Layer3 (transparent)
370
    90
100
AcDbPolyline
 90
        4
 70
     1
 43
0.0
 10
310.1133548058067
 20
87.72912146378004
 10
310.1633548058068
 20
87.72912146378004
 10
310.1633548058068
 20
87.77912146378023
 10
310.1133548058067
 20
87.77912146378023
  0
LWPOLYLINE
  5
163CA2
330
D2
100
AcDbEntity
 67
     1
  8
Layer3 (transparent)
370
    90
100
AcDbPolyline
 90
        4
 70
     1
 43
0.0
 10
309.9933548058067
 20
87.72912146378004
 10
310.0433548058069
 20
87.72912146378004
 10
310.0433548058069
 20
87.77912146378023
 10
309.9933548058067
 20
87.77912146378023
  0
LWPOLYLINE
  5
163CA3
330
D2
100
AcDbEntity
 67
     1
  8
Layer3 (transparent)
370
    90
100
AcDbPolyline
 90
        4
 70
     1
 43
0.0
 10
309.9333548058067
 20
87.72912146378004
 10
309.9833548058068
 20
87.72912146378004
 10
309.9833548058068
 20
87.77912146378023
 10
309.9333548058067
 20
87.77912146378023
  0
LWPOLYLINE
  5
163CA4
330
D2
100
AcDbEntity
 67
     1
  8
Layer3 (transparent)
370
    90
100
AcDbPolyline
 90
        4
 70
     1
 43
0.0
 10
309.8133548058068
 20
87.72912146378004
 10
309.8633548058067
 20
87.72912146378004
 10
309.8633548058067
 20
87.77912146378023
 10
309.8133548058068
 20
87.77912146378023
  0
LWPOLYLINE
  5
163CA5
330
D2
100
AcDbEntity
 67
     1
  8
Layer3 (transparent)
370
    90
100
AcDbPolyline
 90
        4
 70
     1
 43
0.0
 10
309.8733548058067
 20
87.72912146378004
 10
309.9233548058069
 20
87.72912146378004
 10
309.9233548058069
 20
87.77912146378023
 10
309.8733548058067
 20
87.77912146378023
  0
LWPOLYLINE
  5
163CA6
330
D2
100
AcDbEntity
 67
     1
  8
Layer3 (transparent)
370
    90
100
AcDbPolyline
 90
        4
 70
     1
 43
0.0
 10
309.7533548058066
 20
87.72912146378004
 10
309.8033548058069
 20
87.72912146378004
 10
309.8033548058069
 20
87.77912146378023
 10
309.7533548058066
 20
87.77912146378023
  0
LWPOLYLINE
  5
163CA7
330
D2
100
AcDbEntity
 67
     1
  8
Layer3 (transparent)
370
    90
100
AcDbPolyline
 90
        4
 70
     1
 43
0.0
 10
309.6933548058067
 20
87.72912146378004
 10
309.7433548058067
 20
87.72912146378004
 10
309.7433548058067
 20
87.77912146378023
 10
309.6933548058067
 20
87.77912146378023
  0
LWPOLYLINE
  5
163CA8
330
D2
100
AcDbEntity
 67
     1
  8
Layer3 (transparent)
370
    90
100
AcDbPolyline
 90
        4
 70
     1
 43
0.0
 10
309.6683548058067
 20
87.78912146377953
 10
309.7183548058066
 20
87.78912146377953
 10
309.7183548058066
 20
87.8391214637797
 10
309.6683548058067
 20
87.8391214637797
  0
LWPOLYLINE
  5
163CA9
330
D2
100
AcDbEntity
 67
     1
  8
Layer3 (transparent)
370
    90
100
AcDbPolyline
 90
        4
 70
     1
 43
0.0
 10
310.2190942721212
 20
82.47789413713801
 10
310.2690942721212
 20
82.47789413713801
 10
310.2690942721212
 20
82.52789413713818
 10
310.2190942721212
 20
82.52789413713818
  0
LWPOLYLINE
  5
163CAA
330
D2
100
AcDbEntity
 67
     1
  8
Layer3 (transparent)
370
    90
100
AcDbPolyline
 90
        4
 70
     1
 43
0.0
 10
310.1590942721212
 20
82.47789413713801
 10
310.2090942721212
 20
82.47789413713801
 10
310.2090942721212
 20
82.52789413713818
 10
310.1590942721212
 20
82.52789413713818
  0
LWPOLYLINE
  5
163CAB
330
D2
100
AcDbEntity
 67
     1
  8
Layer3 (transparent)
370
    90
100
AcDbPolyline
 90
        4
 70
     1
 43
0.0
 10
310.0990942721212
 20
82.47789413713801
 10
310.1490942721211
 20
82.47789413713801
 10
310.1490942721211
 20
82.52789413713818
 10
310.0990942721212
 20
82.52789413713818
  0
LWPOLYLINE
  5
163CAC
330
D2
100
AcDbEntity
 67
     1
  8
Layer3 (transparent)
370
    90
100
AcDbPolyline
 90
        4
 70
     1
 43
0.0
 10
310.0390942721211
 20
82.47789413713801
 10
310.0890942721211
 20
82.47789413713801
 10
310.0890942721211
 20
82.52789413713818
 10
310.0390942721211
 20
82.52789413713818
  0
LWPOLYLINE
  5
163CAD
330
D2
100
AcDbEntity
 67
     1
  8
Layer3 (transparent)
370
    90
100
AcDbPolyline
 90
        4
 70
     1
 43
0.0
 10
309.9790942721212
 20
82.47789413713801
 10
310.0290942721211
 20
82.47789413713801
 10
310.0290942721211
 20
82.52789413713818
 10
309.9790942721212
 20
82.52789413713818
  0
LWPOLYLINE
  5
163CAE
330
D2
100
AcDbEntity
 67
     1
  8
Layer3 (transparent)
370
    90
100
AcDbPolyline
 90
        4
 70
     1
 43
0.0
 10
309.9190942721211
 20
82.47789413713801
 10
309.9690942721212
 20
82.47789413713801
 10
309.9690942721212
 20
82.52789413713818
 10
309.9190942721211
 20
82.52789413713818
  0
LWPOLYLINE
  5
163CAF
330
D2
100
AcDbEntity
 67
     1
  8
Layer3 (transparent)
370
    90
100
AcDbPolyline
 90
        4
 70
     1
 43
0.0
 10
309.8590942721212
 20
82.47789413713801
 10
309.909094272121
 20
82.47789413713801
 10
309.909094272121
 20
82.52789413713818
 10
309.8590942721212
 20
82.52789413713818
  0
LWPOLYLINE
  5
163CB0
330
D2
100
AcDbEntity
 67
     1
  8
Layer3 (transparent)
370
    90
100
AcDbPolyline
 90
        4
 70
     1
 43
0.0
 10
309.7990942721211
 20
82.47789413713801
 10
309.8490942721212
 20
82.47789413713801
 10
309.8490942721212
 20
82.52789413713818
 10
309.7990942721211
 20
82.52789413713818
  0
LWPOLYLINE
  5
163CB1
330
D2
100
AcDbEntity
 67
     1
  8
Layer3 (transparent)
370
    90
100
AcDbPolyline
 90
        4
 70
     1
 43
0.0
 10
309.7390942721212
 20
82.47789413713801
 10
309.789094272121
 20
82.47789413713801
 10
309.789094272121
 20
82.52789413713818
 10
309.7390942721212
 20
82.52789413713818
  0
LWPOLYLINE
  5
163CB2
330
D2
100
AcDbEntity
 67
     1
  8
Layer3 (transparent)
370
    90
100
AcDbPolyline
 90
        4
 70
     1
 43
0.0
 10
310.2440942721212
 20
82.41789413713759
 10
310.294094272121
 20
82.41789413713759
 10
310.294094272121
 20
82.46789413713779
 10
310.2440942721212
 20
82.46789413713779
  0
LWPOLYLINE
  5
163CB3
330
D2
100
AcDbEntity
 67
     1
  8
Layer3 (transparent)
370
    90
100
AcDbPolyline
 90
        4
 70
     1
 43
0.0
 10
310.1840942721212
 20
82.41789413713759
 10
310.2340942721212
 20
82.41789413713759
 10
310.2340942721212
 20
82.46789413713779
 10
310.1840942721212
 20
82.46789413713779
  0
LWPOLYLINE
  5
163CB4
330
D2
100
AcDbEntity
 67
     1
  8
Layer3 (transparent)
370
    90
100
AcDbPolyline
 90
        4
 70
     1
 43
0.0
 10
310.1240942721212
 20
82.41789413713759
 10
310.174094272121
 20
82.41789413713759
 10
310.174094272121
 20
82.46789413713779
 10
310.1240942721212
 20
82.46789413713779
  0
LWPOLYLINE
  5
163CB5
330
D2
100
AcDbEntity
 67
     1
  8
Layer3 (transparent)
370
    90
100
AcDbPolyline
 90
        4
 70
     1
 43
0.0
 10
310.0640942721212
 20
82.41789413713759
 10
310.1140942721212
 20
82.41789413713759
 10
310.1140942721212
 20
82.46789413713779
 10
310.0640942721212
 20
82.46789413713779
  0
LWPOLYLINE
  5
163CB6
330
D2
100
AcDbEntity
 67
     1
  8
Layer3 (transparent)
370
    90
100
AcDbPolyline
 90
        4
 70
     1
 43
0.0
 10
310.0040942721212
 20
82.41789413713759
 10
310.054094272121
 20
82.41789413713759
 10
310.054094272121
 20
82.46789413713779
 10
310.0040942721212
 20
82.46789413713779
  0
LWPOLYLINE
  5
163CB7
330
D2
100
AcDbEntity
 67
     1
  8
Layer3 (transparent)
370
    90
100
AcDbPolyline
 90
        4
 70
     1
 43
0.0
 10
309.9440942721212
 20
82.41789413713759
 10
309.9940942721211
 20
82.41789413713759
 10
309.9940942721211
 20
82.46789413713779
 10
309.9440942721212
 20
82.46789413713779
  0
LWPOLYLINE
  5
163CB8
330
D2
100
AcDbEntity
 67
     1
  8
Layer3 (transparent)
370
    90
100
AcDbPolyline
 90
        4
 70
     1
 43
0.0
 10
309.8840942721212
 20
82.41789413713759
 10
309.9340942721212
 20
82.41789413713759
 10
309.9340942721212
 20
82.46789413713779
 10
309.8840942721212
 20
82.46789413713779
  0
LWPOLYLINE
  5
163CB9
330
D2
100
AcDbEntity
 67
     1
  8
Layer3 (transparent)
370
    90
100
AcDbPolyline
 90
        4
 70
     1
 43
0.0
 10
309.8240942721211
 20
82.41789413713759
 10
309.8740942721211
 20
82.41789413713759
 10
309.8740942721211
 20
82.46789413713779
 10
309.8240942721211
 20
82.46789413713779
  0
LWPOLYLINE
  5
163CBA
330
D2
100
AcDbEntity
 67
     1
  8
Layer3 (transparent)
370
    90
100
AcDbPolyline
 90
        4
 70
     1
 43
0.0
 10
309.7640942721211
 20
82.41789413713759
 10
309.8140942721212
 20
82.41789413713759
 10
309.8140942721212
 20
82.46789413713779
 10
309.7640942721211
 20
82.46789413713779
  0
LWPOLYLINE
  5
163CBB
330
D2
100
AcDbEntity
 67
     1
  8
Layer3 (transparent)
370
    90
100
AcDbPolyline
 90
        4
 70
     1
 43
0.0
 10
309.7040942721212
 20
82.41789413713759
 10
309.754094272121
 20
82.41789413713759
 10
309.754094272121
 20
82.46789413713779
 10
309.7040942721212
 20
82.46789413713779
  0
LWPOLYLINE
  5
163CBC
330
D2
100
AcDbEntity
 67
     1
  8
Layer3 (transparent)
370
    90
100
AcDbPolyline
 90
        4
 70
     1
 43
0.0
 10
309.6790942721211
 20
82.47789413713801
 10
309.7290942721212
 20
82.47789413713801
 10
309.7290942721212
 20
82.52789413713818
 10
309.6790942721211
 20
82.52789413713818
  0
LWPOLYLINE
  5
163CBD
330
D2
100
AcDbEntity
 67
     1
  8
Layer3 (transparent)
370
    90
100
AcDbPolyline
 90
        4
 70
     1
 43
0.0
 10
310.2190942721212
 20
82.35789413713813
 10
310.2690942721212
 20
82.35789413713813
 10
310.2690942721212
 20
82.4078941371383
 10
310.2190942721212
 20
82.4078941371383
  0
LWPOLYLINE
  5
163CBE
330
D2
100
AcDbEntity
 67
     1
  8
Layer3 (transparent)
370
    90
100
AcDbPolyline
 90
        4
 70
     1
 43
0.0
 10
310.1590942721212
 20
82.35789413713813
 10
310.2090942721212
 20
82.35789413713813
 10
310.2090942721212
 20
82.4078941371383
 10
310.1590942721212
 20
82.4078941371383
  0
LWPOLYLINE
  5
163CBF
330
D2
100
AcDbEntity
 67
     1
  8
Layer3 (transparent)
370
    90
100
AcDbPolyline
 90
        4
 70
     1
 43
0.0
 10
310.0990942721212
 20
82.35789413713813
 10
310.1490942721211
 20
82.35789413713813
 10
310.1490942721211
 20
82.4078941371383
 10
310.0990942721212
 20
82.4078941371383
  0
LWPOLYLINE
  5
163CC0
330
D2
100
AcDbEntity
 67
     1
  8
Layer3 (transparent)
370
    90
100
AcDbPolyline
 90
        4
 70
     1
 43
0.0
 10
310.0390942721211
 20
82.35789413713813
 10
310.0890942721211
 20
82.35789413713813
 10
310.0890942721211
 20
82.4078941371383
 10
310.0390942721211
 20
82.4078941371383
  0
LWPOLYLINE
  5
163CC1
330
D2
100
AcDbEntity
 67
     1
  8
Layer3 (transparent)
370
    90
100
AcDbPolyline
 90
        4
 70
     1
 43
0.0
 10
309.9790942721212
 20
82.35789413713813
 10
310.0290942721211
 20
82.35789413713813
 10
310.0290942721211
 20
82.4078941371383
 10
309.9790942721212
 20
82.4078941371383
  0
LWPOLYLINE
  5
163CC2
330
D2
100
AcDbEntity
 67
     1
  8
Layer3 (transparent)
370
    90
100
AcDbPolyline
 90
        4
 70
     1
 43
0.0
 10
309.9190942721211
 20
82.35789413713813
 10
309.9690942721212
 20
82.35789413713813
 10
309.9690942721212
 20
82.4078941371383
 10
309.9190942721211
 20
82.4078941371383
  0
LWPOLYLINE
  5
163CC3
330
D2
100
AcDbEntity
 67
     1
  8
Layer3 (transparent)
370
    90
100
AcDbPolyline
 90
        4
 70
     1
 43
0.0
 10
309.8590942721212
 20
82.35789413713813
 10
309.909094272121
 20
82.35789413713813
 10
309.909094272121
 20
82.4078941371383
 10
309.8590942721212
 20
82.4078941371383
  0
LWPOLYLINE
  5
163CC4
330
D2
100
AcDbEntity
 67
     1
  8
Layer3 (transparent)
370
    90
100
AcDbPolyline
 90
        4
 70
     1
 43
0.0
 10
309.7990942721211
 20
82.35789413713813
 10
309.8490942721212
 20
82.35789413713813
 10
309.8490942721212
 20
82.4078941371383
 10
309.7990942721211
 20
82.4078941371383
  0
LWPOLYLINE
  5
163CC5
330
D2
100
AcDbEntity
 67
     1
  8
Layer3 (transparent)
370
    90
100
AcDbPolyline
 90
        4
 70
     1
 43
0.0
 10
309.7390942721212
 20
82.35789413713813
 10
309.789094272121
 20
82.35789413713813
 10
309.789094272121
 20
82.4078941371383
 10
309.7390942721212
 20
82.4078941371383
  0
LWPOLYLINE
  5
163CC6
330
D2
100
AcDbEntity
 67
     1
  8
Layer3 (transparent)
370
    90
100
AcDbPolyline
 90
        4
 70
     1
 43
0.0
 10
310.1840942721212
 20
82.29789413713772
 10
310.2340942721212
 20
82.29789413713772
 10
310.2340942721212
 20
82.34789413713789
 10
310.1840942721212
 20
82.34789413713789
  0
LWPOLYLINE
  5
163CC7
330
D2
100
AcDbEntity
 67
     1
  8
Layer3 (transparent)
370
    90
100
AcDbPolyline
 90
        4
 70
     1
 43
0.0
 10
310.1240942721212
 20
82.29789413713772
 10
310.174094272121
 20
82.29789413713772
 10
310.174094272121
 20
82.34789413713789
 10
310.1240942721212
 20
82.34789413713789
  0
LWPOLYLINE
  5
163CC8
330
D2
100
AcDbEntity
 67
     1
  8
Layer3 (transparent)
370
    90
100
AcDbPolyline
 90
        4
 70
     1
 43
0.0
 10
310.0640942721212
 20
82.29789413713772
 10
310.1140942721212
 20
82.29789413713772
 10
310.1140942721212
 20
82.34789413713789
 10
310.0640942721212
 20
82.34789413713789
  0
LWPOLYLINE
  5
163CC9
330
D2
100
AcDbEntity
 67
     1
  8
Layer3 (transparent)
370
    90
100
AcDbPolyline
 90
        4
 70
     1
 43
0.0
 10
310.0040942721212
 20
82.29789413713772
 10
310.054094272121
 20
82.29789413713772
 10
310.054094272121
 20
82.34789413713789
 10
310.0040942721212
 20
82.34789413713789
  0
LWPOLYLINE
  5
163CCA
330
D2
100
AcDbEntity
 67
     1
  8
Layer3 (transparent)
370
    90
100
AcDbPolyline
 90
        4
 70
     1
 43
0.0
 10
309.9440942721212
 20
82.29789413713772
 10
309.9940942721211
 20
82.29789413713772
 10
309.9940942721211
 20
82.34789413713789
 10
309.9440942721212
 20
82.34789413713789
  0
LWPOLYLINE
  5
163CCB
330
D2
100
AcDbEntity
 67
     1
  8
Layer3 (transparent)
370
    90
100
AcDbPolyline
 90
        4
 70
     1
 43
0.0
 10
309.8840942721212
 20
82.29789413713772
 10
309.9340942721212
 20
82.29789413713772
 10
309.9340942721212
 20
82.34789413713789
 10
309.8840942721212
 20
82.34789413713789
  0
LWPOLYLINE
  5
163CCC
330
D2
100
AcDbEntity
 67
     1
  8
Layer3 (transparent)
370
    90
100
AcDbPolyline
 90
        4
 70
     1
 43
0.0
 10
309.8240942721211
 20
82.29789413713772
 10
309.8740942721211
 20
82.29789413713772
 10
309.8740942721211
 20
82.34789413713789
 10
309.8240942721211
 20
82.34789413713789
  0
LWPOLYLINE
  5
163CCD
330
D2
100
AcDbEntity
 67
     1
  8
Layer3 (transparent)
370
    90
100
AcDbPolyline
 90
        4
 70
     1
 43
0.0
 10
309.7640942721211
 20
82.29789413713772
 10
309.8140942721212
 20
82.29789413713772
 10
309.8140942721212
 20
82.34789413713789
 10
309.7640942721211
 20
82.34789413713789
  0
LWPOLYLINE
  5
163CCE
330
D2
100
AcDbEntity
 67
     1
  8
Layer3 (transparent)
370
    90
100
AcDbPolyline
 90
        4
 70
     1
 43
0.0
 10
309.7040942721212
 20
82.29789413713772
 10
309.754094272121
 20
82.29789413713772
 10
309.754094272121
 20
82.34789413713789
 10
309.7040942721212
 20
82.34789413713789
  0
LWPOLYLINE
  5
163CCF
330
D2
100
AcDbEntity
 67
     1
  8
Layer3 (transparent)
370
    90
100
AcDbPolyline
 90
        4
 70
     1
 43
0.0
 10
309.6790942721211
 20
82.35789413713813
 10
309.7290942721212
 20
82.35789413713813
 10
309.7290942721212
 20
82.4078941371383
 10
309.6790942721211
 20
82.4078941371383
  0
LWPOLYLINE
  5
163CD0
330
D2
100
AcDbEntity
 67
     1
  8
Layer3 (transparent)
370
    90
100
AcDbPolyline
 90
        4
 70
     1
 43
0.0
 10
310.1590942721212
 20
82.23789413713822
 10
310.2090942721212
 20
82.23789413713822
 10
310.2090942721212
 20
82.2878941371375
 10
310.1590942721212
 20
82.2878941371375
  0
LWPOLYLINE
  5
163CD1
330
D2
100
AcDbEntity
 67
     1
  8
Layer3 (transparent)
370
    90
100
AcDbPolyline
 90
        4
 70
     1
 43
0.0
 10
310.0990942721212
 20
82.23789413713822
 10
310.1490942721211
 20
82.23789413713822
 10
310.1490942721211
 20
82.2878941371375
 10
310.0990942721212
 20
82.2878941371375
  0
LWPOLYLINE
  5
163CD2
330
D2
100
AcDbEntity
 67
     1
  8
Layer3 (transparent)
370
    90
100
AcDbPolyline
 90
        4
 70
     1
 43
0.0
 10
310.0390942721211
 20
82.23789413713822
 10
310.0890942721211
 20
82.23789413713822
 10
310.0890942721211
 20
82.2878941371375
 10
310.0390942721211
 20
82.2878941371375
  0
LWPOLYLINE
  5
163CD3
330
D2
100
AcDbEntity
 67
     1
  8
Layer3 (transparent)
370
    90
100
AcDbPolyline
 90
        4
 70
     1
 43
0.0
 10
309.9790942721212
 20
82.23789413713822
 10
310.0290942721211
 20
82.23789413713822
 10
310.0290942721211
 20
82.2878941371375
 10
309.9790942721212
 20
82.2878941371375
  0
LWPOLYLINE
  5
163CD4
330
D2
100
AcDbEntity
 67
     1
  8
Layer3 (transparent)
370
    90
100
AcDbPolyline
 90
        4
 70
     1
 43
0.0
 10
309.9190942721211
 20
82.23789413713822
 10
309.9690942721212
 20
82.23789413713822
 10
309.9690942721212
 20
82.2878941371375
 10
309.9190942721211
 20
82.2878941371375
  0
LWPOLYLINE
  5
163CD5
330
D2
100
AcDbEntity
 67
     1
  8
Layer3 (transparent)
370
    90
100
AcDbPolyline
 90
        4
 70
     1
 43
0.0
 10
309.8590942721212
 20
82.23789413713822
 10
309.909094272121
 20
82.23789413713822
 10
309.909094272121
 20
82.2878941371375
 10
309.8590942721212
 20
82.2878941371375
  0
LWPOLYLINE
  5
163CD6
330
D2
100
AcDbEntity
 67
     1
  8
Layer3 (transparent)
370
    90
100
AcDbPolyline
 90
        4
 70
     1
 43
0.0
 10
310.1240942721212
 20
82.17789413713783
 10
310.174094272121
 20
82.17789413713783
 10
310.174094272121
 20
82.22789413713801
 10
310.1240942721212
 20
82.22789413713801
  0
LWPOLYLINE
  5
163CD7
330
D2
100
AcDbEntity
 67
     1
  8
Layer3 (transparent)
370
    90
100
AcDbPolyline
 90
        4
 70
     1
 43
0.0
 10
309.7390942721212
 20
82.23789413713822
 10
309.789094272121
 20
82.23789413713822
 10
309.789094272121
 20
82.2878941371375
 10
309.7390942721212
 20
82.2878941371375
  0
LWPOLYLINE
  5
163CD8
330
D2
100
AcDbEntity
 67
     1
  8
Layer3 (transparent)
370
    90
100
AcDbPolyline
 90
        4
 70
     1
 43
0.0
 10
310.0640942721212
 20
82.17789413713783
 10
310.1140942721212
 20
82.17789413713783
 10
310.1140942721212
 20
82.22789413713801
 10
310.0640942721212
 20
82.22789413713801
  0
LWPOLYLINE
  5
163CD9
330
D2
100
AcDbEntity
 67
     1
  8
Layer3 (transparent)
370
    90
100
AcDbPolyline
 90
        4
 70
     1
 43
0.0
 10
310.0040942721212
 20
82.17789413713783
 10
310.054094272121
 20
82.17789413713783
 10
310.054094272121
 20
82.22789413713801
 10
310.0040942721212
 20
82.22789413713801
  0
LWPOLYLINE
  5
163CDA
330
D2
100
AcDbEntity
 67
     1
  8
Layer3 (transparent)
370
    90
100
AcDbPolyline
 90
        4
 70
     1
 43
0.0
 10
309.9440942721212
 20
82.17789413713783
 10
309.9940942721211
 20
82.17789413713783
 10
309.9940942721211
 20
82.22789413713801
 10
309.9440942721212
 20
82.22789413713801
  0
LWPOLYLINE
  5
163CDB
330
D2
100
AcDbEntity
 67
     1
  8
Layer3 (transparent)
370
    90
100
AcDbPolyline
 90
        4
 70
     1
 43
0.0
 10
309.8840942721212
 20
82.17789413713783
 10
309.9340942721212
 20
82.17789413713783
 10
309.9340942721212
 20
82.22789413713801
 10
309.8840942721212
 20
82.22789413713801
  0
LWPOLYLINE
  5
163CDC
330
D2
100
AcDbEntity
 67
     1
  8
Layer3 (transparent)
370
    90
100
AcDbPolyline
 90
        4
 70
     1
 43
0.0
 10
309.8240942721211
 20
82.17789413713783
 10
309.8740942721211
 20
82.17789413713783
 10
309.8740942721211
 20
82.22789413713801
 10
309.8240942721211
 20
82.22789413713801
  0
LWPOLYLINE
  5
163CDD
330
D2
100
AcDbEntity
 67
     1
  8
Layer3 (transparent)
370
    90
100
AcDbPolyline
 90
        4
 70
     1
 43
0.0
 10
309.7640942721211
 20
82.17789413713783
 10
309.8140942721212
 20
82.17789413713783
 10
309.8140942721212
 20
82.22789413713801
 10
309.7640942721211
 20
82.22789413713801
  0
LWPOLYLINE
  5
163CDE
330
D2
100
AcDbEntity
 67
     1
  8
Layer3 (transparent)
370
    90
100
AcDbPolyline
 90
        3
 70
     1
 43
0.0
 10
310.314021697691
 20
89.01420865798645
 10
310.4028602237057
 20
88.79839397606541
 10
310.0979295946851
 20
88.79906372984917
  0
LWPOLYLINE
  5
163CDF
330
D2
100
AcDbEntity
 67
     1
  8
Layer3 (transparent)
370
    90
100
AcDbPolyline
 90
        3
 70
     1
 43
0.0
 10
309.6111862959218
 20
89.01575237518157
 10
309.8263312241035
 20
88.79966027211979
 10
309.5214005949959
 20
88.80033002593355
  0
LWPOLYLINE
  5
163CE0
330
D2
100
AcDbEntity
 67
     1
  8
Layer3 (transparent)
370
    90
100
AcDbPolyline
 90
        3
 70
     1
 43
0.0
 10
310.019224750684
 20
89.18371840308394
 10
310.2346470999312
 20
89.09393270215806
 10
310.0185549969252
 20
88.87878777402077
  0
LWPOLYLINE
  5
163CE1
330
D2
100
AcDbEntity
 67
     1
  8
Layer3 (transparent)
370
    90
100
AcDbPolyline
 90
        3
 70
     1
 43
0.0
 10
309.826084128169
 20
88.68716054351827
 10
309.6099920251266
 20
88.47201561532456
 10
309.5211534990491
 20
88.68783029731295
  0
LWPOLYLINE
  5
163CE2
330
D2
100
AcDbEntity
 67
     1
  8
Layer3 (transparent)
370
    90
100
AcDbPolyline
 90
        3
 70
     1
 43
0.0
 10
309.6909103401052
 20
89.09512697295959
 10
309.9067250219826
 20
89.1839654990292
 10
309.9060552682989
 20
88.87903486991692
  0
LWPOLYLINE
  5
163CE3
330
D2
100
AcDbEntity
 67
     1
  8
Layer3 (transparent)
370
    90
100
AcDbPolyline
 90
        3
 70
     1
 43
0.0
 10
310.0976824988137
 20
88.68656400117945
 10
310.402613127759
 20
88.68589424744389
 10
310.3128274269078
 20
88.47047189814857
  0
LWPOLYLINE
  5
163CE4
330
D2
100
AcDbEntity
 67
     1
  8
Layer3 (transparent)
370
    90
100
AcDbPolyline
 90
        3
 70
     1
 43
0.0
 10
310.0172887008471
 20
88.30225877430004
 10
310.0179584546058
 20
88.60718940336321
 10
310.2331033827123
 20
88.39109730035053
  0
LWPOLYLINE
  5
163CE5
330
D2
100
AcDbEntity
 67
     1
  8
Layer3 (transparent)
370
    90
100
AcDbPolyline
 90
        3
 70
     1
 43
0.0
 10
310.3240216976908
 20
86.11845345138702
 10
310.4128602237056
 20
85.90263876946593
 10
310.1079295946852
 20
85.90330852324971
  0
LWPOLYLINE
  5
163CE6
330
D2
100
AcDbEntity
 67
     1
  8
Layer3 (transparent)
370
    90
100
AcDbPolyline
 90
        3
 70
     1
 43
0.0
 10
310.0292247506839
 20
86.28796319648447
 10
310.2446470999312
 20
86.19817749555862
 10
310.0285549969252
 20
85.98303256742132
  0
LWPOLYLINE
  5
163CE7
330
D2
100
AcDbEntity
 67
     1
  8
Layer3 (transparent)
370
    90
100
AcDbPolyline
 90
        3
 70
     1
 43
0.0
 10
309.7009103401051
 20
86.19937176636105
 10
309.9167250219827
 20
86.28821029243065
 10
309.916055268299
 20
85.98327966331837
  0
LWPOLYLINE
  5
163CE8
330
D2
100
AcDbEntity
 67
     1
  8
Layer3 (transparent)
370
    90
100
AcDbPolyline
 90
        3
 70
     1
 43
0.0
 10
309.6211862959217
 20
86.1199971685821
 10
309.8363312241033
 20
85.90390506552123
 10
309.5314005949958
 20
85.90457481933503
  0
LWPOLYLINE
  5
163CE9
330
D2
100
AcDbEntity
 67
     1
  8
Layer3 (transparent)
370
    90
100
AcDbPolyline
 90
        3
 70
     1
 43
0.0
 10
309.836084128169
 20
85.79140533691882
 10
309.6199920251266
 20
85.57626040872511
 10
309.531153499049
 20
85.79207509071441
  0
LWPOLYLINE
  5
163CEA
330
D2
100
AcDbEntity
 67
     1
  8
Layer3 (transparent)
370
    90
100
AcDbPolyline
 90
        3
 70
     1
 43
0.0
 10
309.9154587259795
 20
85.71168129266171
 10
309.9147889721458
 20
85.40675066364675
 10
309.6993666228864
 20
85.49653636455444
  0
LWPOLYLINE
  5
163CEB
330
D2
100
AcDbEntity
 67
     1
  8
Layer3 (transparent)
370
    90
100
AcDbPolyline
 90
        3
 70
     1
 43
0.0
 10
310.1076824988137
 20
85.79080879458087
 10
310.4126131277591
 20
85.79013904084533
 10
310.322827426908
 20
85.57471669154912
  0
LWPOLYLINE
  5
163CEC
330
D2
100
AcDbEntity
 67
     1
  8
Layer3 (transparent)
370
    90
100
AcDbPolyline
 90
        3
 70
     1
 43
0.0
 10
310.027288700847
 20
85.40650356770148
 10
310.0279584546056
 20
85.71143419676465
 10
310.2431033827123
 20
85.49534209375199
  0
LWPOLYLINE
  5
163CED
330
D2
100
AcDbEntity
 67
     1
  8
Layer3 (transparent)
370
    90
100
AcDbPolyline
 90
        3
 70
     1
 43
0.0
 10
310.3247611640054
 20
83.46258916165172
 10
310.4135996900201
 20
83.24677447973064
 10
310.1086690609997
 20
83.2474442335144
  0
LWPOLYLINE
  5
163CEE
330
D2
100
AcDbEntity
 67
     1
  8
Layer3 (transparent)
370
    90
100
AcDbPolyline
 90
        3
 70
     1
 43
0.0
 10
310.0299642169983
 20
83.63209890674919
 10
310.2453865662456
 20
83.54231320582332
 10
310.0292944632397
 20
83.32716827768601
  0
LWPOLYLINE
  5
163CEF
330
D2
100
AcDbEntity
 67
     1
  8
Layer3 (transparent)
370
    90
100
AcDbPolyline
 90
        3
 70
     1
 43
0.0
 10
309.7016498064196
 20
83.54350747662577
 10
309.917464488297
 20
83.63234600269533
 10
309.9167947346135
 20
83.32741537358307
  0
LWPOLYLINE
  5
163CF0
330
D2
100
AcDbEntity
 67
     1
  8
Layer3 (transparent)
370
    90
100
AcDbPolyline
 90
        3
 70
     1
 43
0.0
 10
309.6219257622362
 20
83.46413287884681
 10
309.8370706904177
 20
83.24804077578594
 10
309.5321400613102
 20
83.24871052959972
  0
LWPOLYLINE
  5
163CF1
330
D2
100
AcDbEntity
 67
     1
  8
Layer3 (transparent)
370
    90
100
AcDbPolyline
 90
        3
 70
     1
 43
0.0
 10
309.8368235944834
 20
83.13554104718351
 10
309.620731491441
 20
82.92039611898983
 10
309.5318929653636
 20
83.13621080097911
  0
LWPOLYLINE
  5
163CF2
330
D2
100
AcDbEntity
 67
     1
  8
Layer3 (transparent)
370
    90
100
AcDbPolyline
 90
        3
 70
     1
 43
0.0
 10
309.9161981922939
 20
83.05581700292643
 10
309.9155284384601
 20
82.75088637391148
 10
309.7001060892007
 20
82.84067207481914
  0
LWPOLYLINE
  5
163CF3
330
D2
100
AcDbEntity
 67
     1
  8
Layer3 (transparent)
370
    90
100
AcDbPolyline
 90
        3
 70
     1
 43
0.0
 10
310.1084219651282
 20
83.1349445048456
 10
310.4133525940734
 20
83.13427475111003
 10
310.3235668932224
 20
82.91885240181384
  0
LWPOLYLINE
  5
163CF4
330
D2
100
AcDbEntity
 67
     1
  8
Layer3 (transparent)
370
    90
100
AcDbPolyline
 90
        3
 70
     1
 43
0.0
 10
310.0280281671613
 20
82.75063927796621
 10
310.0286979209201
 20
83.05556990702937
 10
310.2438428490267
 20
82.83947780401668
  0
LWPOLYLINE
  5
163CF5
330
D2
100
AcDbEntity
 67
     1
  8
Layer3 (transparent)
370
    90
100
AcDbPolyline
 90
        5
 70
     1
 43
0.0
 10
309.6940942721211
 20
82.46789413713779
 10
309.654094272121
 20
82.46789413713779
 10
309.654094272121
 20
82.46789413713779
 10
309.654094272121
 20
82.41789413713759
 10
309.6940942721211
 20
82.41789413713759
  0
LWPOLYLINE
  5
163CF6
330
D2
100
AcDbEntity
 67
     1
  8
Layer3 (transparent)
370
    90
100
AcDbPolyline
 90
        5
 70
     1
 43
0.0
 10
309.6833548058068
 20
87.77912146378023
 10
309.6433548058068
 20
87.77912146378023
 10
309.6433548058068
 20
87.77912146378023
 10
309.6433548058068
 20
87.72912146378004
 10
309.6833548058068
 20
87.72912146378004
  0
LWPOLYLINE
  5
163CF7
330
D2
100
AcDbEntity
 67
     1
  8
Layer3 (transparent)
370
    90
100
AcDbPolyline
 90
        5
 70
     1
 43
0.0
 10
309.6833548058068
 20
87.89912146378012
 10
309.6433548058068
 20
87.89912146378012
 10
309.6433548058068
 20
87.89912146378012
 10
309.6433548058068
 20
87.84912146377996
 10
309.6833548058068
 20
87.84912146377996
  0
LWPOLYLINE
  5
163CF8
330
D2
100
AcDbEntity
 67
     1
  8
Layer3 (transparent)
370
    90
100
AcDbPolyline
 90
        5
 70
     1
 43
0.0
 10
309.6833548058068
 20
88.01912146378002
 10
309.6433548058068
 20
88.01912146378002
 10
309.6433548058068
 20
88.01912146378002
 10
309.6433548058068
 20
87.96912146377982
 10
309.6833548058068
 20
87.96912146377982
  0
LWPOLYLINE
  5
163CF9
330
D2
100
AcDbEntity
 67
     1
  8
Layer3 (transparent)
370
    90
100
AcDbPolyline
 90
        5
 70
     1
 43
0.0
 10
309.6933548058067
 20
84.88336625718076
 10
309.6533548058069
 20
84.88336625718076
 10
309.6533548058069
 20
84.88336625718076
 10
309.6533548058069
 20
84.83336625718058
 10
309.6933548058067
 20
84.83336625718058
  0
LWPOLYLINE
  5
163CFA
330
D2
100
AcDbEntity
 67
     1
  8
Layer3 (transparent)
370
    90
100
AcDbPolyline
 90
        5
 70
     1
 43
0.0
 10
309.6933548058067
 20
85.00336625718066
 10
309.6533548058069
 20
85.00336625718066
 10
309.6533548058069
 20
85.00336625718066
 10
309.6533548058069
 20
84.95336625718048
 10
309.6933548058067
 20
84.95336625718048
  0
LWPOLYLINE
  5
163CFB
330
D2
100
AcDbEntity
 67
     1
  8
Layer3 (transparent)
370
    90
100
AcDbPolyline
 90
        5
 70
     1
 43
0.0
 10
309.6933548058067
 20
85.12336625718054
 10
309.6533548058069
 20
85.12336625718054
 10
309.6533548058069
 20
85.12336625718054
 10
309.6533548058069
 20
85.07336625718128
 10
309.6933548058067
 20
85.07336625718128
  0
MTEXT
  5
163CFC
102
{ACAD_XDICTIONARY
360
163CFD
102
}
330
D2
100
AcDbEntity
 67
     1
  8
Layer3 (transparent)
100
AcDbMText
 10
178.0730874105029
 20
98.6133605171927
 30
0.0
 40
1.3
 41
44.34201568894953
 46
0.0
 71
     1
 72
     1
  1
\pxqc;{\fArial|b0|i0|c238|p34;TK533} - 2{\fArial|b0|i0|c238|p34;7}/0{\fArial|b0|i0|c238|p34;6}/2018\PFF junction double aqueous phase 16 um \P2 versions - w/, w/o serpentine channel
  7
um
 73
     1
 44
1.0
  0
MTEXT
  5
163CFE
102
{ACAD_XDICTIONARY
360
163CFF
102
}
330
D2
100
AcDbEntity
 67
     1
  8
Layer3 (transparent)
100
AcDbMText
 10
278.073087410506
 20
98.6133605171927
 30
0.0
 40
1.3
 41
44.34201568894953
 46
0.0
 71
     1
 72
     1
  1
\pxqc;{\fArial|b0|i0|c238|p34;TK533} - 2{\fArial|b0|i0|c238|p34;7}/0{\fArial|b0|i0|c238|p34;6}/2018\PFF junction double aqueous phase 1{\fArial|b0|i0|c238|p34;2} um \P2 versions - w/, w/o serpentine channel
  7
um
 73
     1
 44
1.0
  0
LWPOLYLINE
  5
163D00
330
D2
100
AcDbEntity
 67
     1
  8
Layer3 (transparent)
100
AcDbPolyline
 90
       58
 70
     0
 43
0.0
 10
208.642484173785
 20
82.73645428690041
 10
209.6295607046576
 20
81.1771557575207
 42
0.2570592793962851
 10
209.9252884552162
 20
81.0143591163373
 10
209.9702119243645
 20
81.01435911633824
 10
209.9702119243645
 20
81.1143591163386
 10
209.7539330062769
 20
82.19390255926143
 10
209.75400603258
 20
82.25390251482119
 10
209.7290060325801
 20
82.25390265683968
 10
209.7288668692528
 20
82.31390249545297
 10
209.6938668692527
 20
82.3139025087598
 10
209.6939122945832
 20
82.37390249156439
 10
209.6689122945831
 20
82.37390249156439
 10
209.6689122945831
 20
82.38390249156461
 10
209.6689122945831
 20
82.4339024915648
 10
209.6439122945833
 20
82.4339024915648
 10
209.6439122945833
 20
82.49390249156428
 10
209.6439122945833
 20
82.50385324787245
 10
209.6687694131442
 20
82.50385324787245
 10
209.6687694131442
 20
82.67971369850007
 10
209.6170288415261
 20
82.78396763289171
 10
209.5376542436791
 20
82.86369167709242
 10
209.4133395724627
 20
83.1656882592947
 10
209.4135866684094
 20
83.27818798791531
 10
209.5392267526143
 20
83.57963556607543
 10
209.6189507967233
 20
83.65901016390258
 10
209.9209473789442
 20
83.78332483510664
 10
210.033447107546
 20
83.78307773917226
 10
210.3348946858106
 20
83.65743765500562
 10
210.4142692835825
 20
83.57771361085312
 10
210.5385839547867
 20
83.27571702863176
 10
210.5383368588403
 20
83.16321730001115
 10
210.412696774785
 20
82.86176972175368
 10
210.3329727305264
 20
82.78239512402384
 10
210.2792371535573
 20
82.67932152880844
 10
210.2792371535573
 20
82.50385324787245
 10
210.3040942721182
 20
82.50385324787245
 10
210.3040942721182
 20
82.49390249156428
 10
210.3040942721182
 20
82.4339024915648
 10
210.279094272118
 20
82.4339024915648
 10
210.279094272118
 20
82.38390249156461
 10
210.279094272118
 20
82.37390249156439
 10
210.2440942721181
 20
82.37390249156439
 10
210.2440942721181
 20
82.31390249156399
 10
210.2190942721182
 20
82.31390249156399
 10
210.2190942721182
 20
82.25390249156452
 10
210.1840942721182
 20
82.25390249156452
 10
210.1840942721182
 20
82.19390249156409
 10
209.9862119243645
 20
81.1143591163386
 10
209.9862119243645
 20
81.01435911633824
 10
210.0311353935178
 20
81.01435911633819
 42
0.2570592793962796
 10
210.3268631440715
 20
81.1771557575207
 10
211.3139396749441
 20
82.73645428690128
 42
0.1420311678449576
 10
211.3682119243907
 20
82.92365764571375
 10
211.3682119244045
 20
83.93566771351149
 10
211.3682119243646
 20
84.28922110412392
 42
0.4142135623730951
 10
211.0182119243646
 20
84.63922110412431
 10
210.2682119243646
 20
84.63922110412431
 10
209.6883157097078
 20
84.63922110412431
  0
LWPOLYLINE
  5
163D01
330
D2
100
AcDbEntity
 67
     1
  8
Layer3 (transparent)
100
AcDbPolyline
 90
       78
 70
     1
 43
0.0
 10
211.518211924389
 20
82.80822512598067
 10
211.5182119244046
 20
83.93566771350966
 10
211.5182119243646
 20
84.43922110412447
 42
0.4142135623730951
 10
211.1682119243646
 20
84.78922110412392
 10
211.1646585337714
 20
84.78922110412392
 10
210.2782119243645
 20
84.78922110412392
 10
210.2782119243645
 20
84.84937461160775
 10
210.3032119243645
 20
84.84937461160775
 10
210.3032119243645
 20
84.91937461160748
 10
210.2782119243645
 20
84.91937461160748
 10
210.2783548058037
 20
84.96937461160767
 10
210.3033548058038
 20
84.96937461160767
 10
210.3033548058038
 20
85.03937461160736
 10
210.2783548058037
 20
85.03937461160736
 10
210.2783548058037
 20
85.08937461160755
 10
210.3033548058038
 20
85.08937461160755
 10
210.3033548058038
 20
85.14937461160704
 10
210.3033548058038
 20
85.15932536791613
 10
210.2784976872428
 20
85.15932536791613
 10
210.2784976872428
 20
85.33518581854284
 10
210.3322332642119
 20
85.43825941376004
 10
210.4119573084705
 20
85.51763401148987
 10
210.5375973925257
 20
85.81908158974647
 10
210.5378444884723
 20
85.93158131836704
 10
210.4135298172681
 20
86.2335779005884
 10
210.3341552194962
 20
86.31330194474093
 10
210.0327076412314
 20
86.43894202890756
 10
209.9202079126297
 20
86.43918912484194
 10
209.6182113304088
 20
86.31487445363786
 10
209.5384872862999
 20
86.23549985581076
 10
209.4128472020949
 20
85.93405227765058
 10
209.4126001061482
 20
85.82155254902998
 10
209.5369147773647
 20
85.51955596682772
 10
209.6162893752117
 20
85.439831922627
 10
209.6680299468298
 20
85.33557798823537
 10
209.6680299468298
 20
85.15932536791613
 10
209.6431728282688
 20
85.15932536791613
 10
209.6431728282688
 20
85.14937461160704
 10
209.6431728282688
 20
85.08937461160755
 10
209.6681728282687
 20
85.08937461160755
 10
209.6681728282687
 20
85.03937461160736
 10
209.6431728282688
 20
85.03937461160736
 10
209.6431728282688
 20
84.96937461160767
 10
209.6681728282687
 20
84.96937461160767
 10
209.668315709708
 20
84.91937461160748
 10
209.6433157097078
 20
84.91937461160748
 10
209.6433157097078
 20
84.84937461160775
 10
209.668315709708
 20
84.84937461160775
 10
209.668315709708
 20
84.78922110412392
 10
208.7917653149061
 20
84.78922110410755
 10
208.7882119243128
 20
84.78922110410847
 42
0.4142135623730951
 10
208.4382119243176
 20
84.43922110410264
 10
208.4382119243245
 20
83.93566771350966
 10
208.43821192434
 20
82.80822512598158
 42
0.164617220616538
 10
208.5101376235652
 20
82.59568175806132
 10
209.6259854424986
 20
81.1357980409125
 42
0.2336635956739165
 10
209.9040597432785
 20
80.99834140883691
 10
209.9702119243645
 20
80.99834140883784
 10
209.9701782061005
 20
80.96435892684572
 10
208.3537457070054
 20
80.96189371366881
 42
-0.41466032259802
 10
208.0032119243644
 20
81.31189330663479
 10
208.0032119243644
 20
86.83142292012917
 10
208.0032119243645
 20
87.08497631072303
 42
-0.4142135623730951
 10
208.3532119243645
 20
87.4349763107225
 10
209.0032119243646
 20
87.4349763107225
 10
209.5032119243645
 20
87.4349763107225
 10
210.4532119243645
 20
87.4349763107225
 10
210.9532119243646
 20
87.4349763107225
 10
211.6032119243645
 20
87.43497631072338
 42
-0.4142135623730951
 10
211.9532119243645
 20
87.08497631072303
 10
211.9532119243645
 20
86.98142292012967
 10
211.9532119243645
 20
81.31189328881687
 42
-0.4146603077050727
 10
211.6026781595146
 20
80.9618936958236
 10
209.9861784307466
 20
80.96435892936233
 10
209.9862119243645
 20
80.99835763657708
 10
210.0523641054505
 20
80.99834140883601
 42
0.2336635956739339
 10
210.3304384062303
 20
81.1357980409125
 10
211.4462862251638
 20
82.5956817580622
 42
0.1646172206165394
  0
LWPOLYLINE
  5
163D02
330
D2
100
AcDbEntity
 67
     1
  8
Layer3 (transparent)
100
AcDbPolyline
 90
        6
 70
     0
 43
0.0
 10
208.642484173785
 20
82.73645428690041
 42
-0.1420311678449573
 10
208.5882119243384
 20
82.92365764571375
 10
208.5882119243245
 20
83.93566771351149
 10
208.5882119243197
 20
84.2892211041048
 42
-0.414213562373095
 10
208.9382119243149
 20
84.63922110410974
 10
209.6882119243149
 20
84.63922110411973
  0
LWPOLYLINE
  5
163D03
330
D2
100
AcDbEntity
 67
     1
  8
Layer3 (transparent)
100
AcDbPolyline
 90
       78
 70
     1
 43
0.0
 10
181.8350010283703
 20
83.93566771350966
 10
181.8350010283304
 20
84.43922110412447
 42
0.4142135623730951
 10
181.4850010283304
 20
84.78922110412392
 10
181.4814476377371
 20
84.78922110412392
 10
180.5950010283303
 20
84.78922110412392
 10
180.5950010283303
 20
84.84937461160775
 10
180.6200010283303
 20
84.84937461160775
 10
180.6200010283303
 20
84.91937461160748
 10
180.5950010283303
 20
84.91937461160748
 10
180.5951439097695
 20
84.96937461160767
 10
180.6201439097696
 20
84.96937461160767
 10
180.6201439097696
 20
85.03937461160736
 10
180.5951439097695
 20
85.03937461160736
 10
180.5951439097695
 20
85.08937461160755
 10
180.6201439097696
 20
85.08937461160755
 10
180.6201439097696
 20
85.14937461160704
 10
180.6201439097696
 20
85.15932536791613
 10
180.5952867912085
 20
85.15932536791613
 10
180.5952867912085
 20
85.33518581854284
 10
180.6490223681777
 20
85.43825941376004
 10
180.7287464124362
 20
85.51763401148987
 10
180.8543864964915
 20
85.81908158974647
 10
180.8546335924381
 20
85.93158131836704
 10
180.7303189212339
 20
86.2335779005884
 10
180.650944323462
 20
86.31330194474093
 10
180.3494967451971
 20
86.43894202890756
 10
180.2369970165955
 20
86.43918912484194
 10
179.9350004343745
 20
86.31487445363786
 10
179.8552763902657
 20
86.23549985581076
 10
179.7296363060607
 20
85.93405227765058
 10
179.7293892101139
 20
85.82155254902998
 10
179.8537038813304
 20
85.51955596682772
 10
179.9330784791774
 20
85.439831922627
 10
179.9848190507955
 20
85.33557798823537
 10
179.9848190507955
 20
85.15932536791613
 10
179.9599619322346
 20
85.15932536791613
 10
179.9599619322346
 20
85.14937461160704
 10
179.9599619322346
 20
85.08937461160755
 10
179.9849619322344
 20
85.08937461160755
 10
179.9849619322344
 20
85.03937461160736
 10
179.9599619322346
 20
85.03937461160736
 10
179.9599619322346
 20
84.96937461160767
 10
179.9849619322344
 20
84.96937461160767
 10
179.9851048136737
 20
84.91937461160748
 10
179.9601048136735
 20
84.91937461160748
 10
179.9601048136735
 20
84.84937461160775
 10
179.9851048136737
 20
84.84937461160775
 10
179.9851048136737
 20
84.78922110412392
 10
179.1085544188718
 20
84.78922110410755
 10
179.1050010282786
 20
84.78922110410847
 42
0.4142135623730951
 10
178.7550010282833
 20
84.43922110410264
 10
178.7550010282901
 20
83.93566771350966
 10
178.7550010283057
 20
82.80822512598158
 42
0.164617220616538
 10
178.826926727531
 20
82.59568175806132
 10
179.9427745464643
 20
81.1357980409125
 42
0.2336635956739156
 10
180.2208488472442
 20
80.99834140883691
 10
180.2870010283303
 20
80.99834140883784
 10
180.2869673100663
 20
80.96435892684572
 10
178.6705348109712
 20
80.96189371366881
 42
-0.414660322598026
 10
178.3200010283302
 20
81.31189330663479
 10
178.3200010283302
 20
86.83142292012917
 10
178.3200010283302
 20
87.08497631072303
 42
-0.4142135623730951
 10
178.6700010283302
 20
87.4349763107225
 10
179.3200010283304
 20
87.4349763107225
 10
179.8200010283303
 20
87.4349763107225
 10
180.7700010283303
 20
87.4349763107225
 10
181.2700010283304
 20
87.4349763107225
 10
181.9200010283303
 20
87.43497631072338
 42
-0.4142135623730951
 10
182.2700010283303
 20
87.08497631072303
 10
182.2700010283303
 20
86.98142292012967
 10
182.2700010283303
 20
81.31189328881687
 42
-0.4146603077050694
 10
181.9194672634804
 20
80.9618936958236
 10
180.3029675347124
 20
80.96435892936233
 10
180.3030010283303
 20
80.99835763657708
 10
180.3691532094163
 20
80.99834140883601
 42
0.2336635956739349
 10
180.6472275101961
 20
81.1357980409125
 10
181.7630753291296
 20
82.5956817580622
 42
0.1646172206165394
 10
181.8350010283548
 20
82.80822512598067
  0
LWPOLYLINE
  5
163D04
330
D2
100
AcDbEntity
 67
     1
  8
Layer3 (transparent)
100
AcDbPolyline
 90
       63
 70
     0
 43
0.0
 10
180.0051048136736
 20
84.63922110412431
 10
180.5850010283304
 20
84.63922110412431
 10
181.3350010283303
 20
84.63922110412431
 42
-0.4142135623730951
 10
181.6850010283303
 20
84.28922110412392
 10
181.6850010283703
 20
83.93566771351149
 10
181.6850010283564
 20
82.92365764571375
 42
-0.1420311678449576
 10
181.6307287789099
 20
82.73645428690128
 10
180.6436522480373
 20
81.1771557575207
 42
-0.2570592793962784
 10
180.3479244974786
 20
81.01435911633824
 10
180.3030010283302
 20
81.0143591163373
 10
180.3030010283303
 20
81.1143591163386
 10
180.500883376084
 20
82.19390249156409
 10
180.500883376084
 20
82.25390249156452
 10
180.5358833760839
 20
82.25390249156452
 10
180.5358833760839
 20
82.31390249156399
 10
180.5608833760839
 20
82.31390249156399
 10
180.5608833760839
 20
82.37390249156439
 10
180.5958833760838
 20
82.37390249156439
 10
180.5958833760838
 20
82.38390249156461
 10
180.5958833760838
 20
82.4339024915648
 10
180.6208833760839
 20
82.4339024915648
 10
180.6208833760839
 20
82.49390249156428
 10
180.6208833760839
 20
82.50385324787245
 10
180.5960262575231
 20
82.50385324787245
 10
180.5960262575231
 20
82.67932152880844
 10
180.6497618344922
 20
82.78239512402384
 10
180.7294858787508
 20
82.86176972175368
 10
180.855125962806
 20
83.16321730001115
 10
180.8553730587525
 20
83.27571702863176
 10
180.7310583875483
 20
83.57771361085312
 10
180.6516837897764
 20
83.65743765500562
 10
180.3502362115118
 20
83.78307773917226
 10
180.2377364829099
 20
83.78332483510664
 10
179.9357399006891
 20
83.65901016390258
 10
179.8560158565801
 20
83.57963556607543
 10
179.7303757723752
 20
83.27818798791531
 10
179.7301286764284
 20
83.1656882592947
 10
179.8544433476449
 20
82.86369167709242
 10
179.9338179454919
 20
82.78396763289171
 10
179.98555851711
 20
82.67971369850007
 10
179.98555851711
 20
82.50385324787245
 10
179.960701398549
 20
82.50385324787245
 10
179.960701398549
 20
82.49390249156428
 10
179.960701398549
 20
82.4339024915648
 10
179.9857013985489
 20
82.4339024915648
 10
179.9857013985489
 20
82.38390249156461
 10
179.9857013985489
 20
82.37390249156439
 10
180.0107013985489
 20
82.37390249156439
 10
180.0106559732185
 20
82.3139025087598
 10
180.0456559732186
 20
82.31390249545297
 10
180.0457951365459
 20
82.25390265683968
 10
180.0707951365458
 20
82.25390251482119
 10
180.0707221102427
 20
82.19390255926143
 10
180.2870010283303
 20
81.1143591163386
 10
180.2870010283303
 20
81.0143591163373
 10
180.2420775591819
 20
81.0143591163373
 42
-0.2570592793962839
 10
179.9463498086233
 20
81.1771557575207
 10
178.9592732777507
 20
82.73645428690041
 42
-0.1420311678449573
 10
178.9050010283041
 20
82.92365764571375
 10
178.9050010282903
 20
83.93566771351149
 10
178.9050010282854
 20
84.2892211041048
 42
-0.414213562373095
 10
179.2550010282806
 20
84.63922110410974
 10
180.0050010282806
 20
84.63922110411973
  0
LWPOLYLINE
  5
163D05
330
D2
100
AcDbEntity
 67
     1
  8
Layer3 (transparent)
100
AcDbPolyline
 90
      125
 70
     1
 43
0.0
 10
179.9781531267855
 20
77.84372038253088
 10
180.2092446600681
 20
79.47460619935047
 10
180.2101246600676
 20
79.66900334567842
 10
180.2101246601029
 20
79.89296903367764
 10
180.2201246646341
 20
79.99298551822146
 42
-0.4142135623728409
 10
180.2651370263428
 20
80.03797315311519
 10
180.4651370187895
 20
80.0379182046365
 42
1.000000000000947
 10
180.4651287765073
 20
80.06791820350414
 10
180.0651287916137
 20
80.06780830654653
 42
-0.9999999999999998
 10
180.0651040647342
 20
80.15780830315041
 10
180.4651040496715
 20
80.15791820010727
 42
0.9999999999801046
 10
180.4650958073892
 20
80.18791819897476
 10
180.0650958224957
 20
80.18780830201754
 42
-0.9999999999999998
 10
180.0650710956489
 20
80.277808298621
 10
180.4650710805943
 20
80.27791819557879
 42
1.000000000019894
 10
180.4650628383012
 20
80.30791819444628
 10
180.0650628534075
 20
80.30780829748861
 42
-1.0
 10
180.0650381265608
 20
80.3978082940925
 10
180.4650381115062
 20
80.39791819104934
 42
0.9999999999971576
 10
180.4650298692241
 20
80.42791818991688
 10
180.0650298843523
 20
80.42780829295969
 42
-1.000000000000629
 10
180.0650051576008
 20
80.51780828956314
 10
180.2650051500258
 20
80.51786323804199
 42
0.4140526312481324
 10
180.2800010283289
 20
80.53285911633926
 10
180.2800010283325
 20
80.84535911634111
 10
180.2870010283303
 20
80.85235911633887
 10
180.2870010283303
 20
80.90035911633865
 10
180.2870010283303
 20
80.94835911633841
 10
180.2393930975778
 20
80.94835911633827
 42
0.081444818314436
 10
180.1276145248662
 20
80.93002996323724
 10
179.8743875317946
 20
80.84468826943917
 42
-0.081444818314413
 10
179.7626089590829
 20
80.82635911633813
 10
179.3200010283304
 20
80.82635911633813
 10
178.4235544189234
 20
80.82635911633813
 10
178.4200010283302
 20
80.82635911633829
 42
-0.4142135623732053
 10
178.0700010283302
 20
81.17635911633849
 10
178.0700010283302
 20
86.83142292012917
 10
178.0700010283302
 20
87.33497631072301
 42
-0.4142135623730951
 10
178.4200010283302
 20
87.68497631072341
 10
179.3200010283304
 20
87.68497631072248
 10
179.9751048136736
 20
87.68497631072248
 10
179.9751048136736
 20
87.74512981820633
 10
179.9501048136738
 20
87.74512981820633
 10
179.9501048136738
 20
87.81512981820602
 10
179.9751048136736
 20
87.81512981820602
 10
179.9749619322347
 20
87.86512981820619
 10
179.9499619322345
 20
87.86512981820619
 10
179.9499619322345
 20
87.93512981820592
 10
179.9749619322347
 20
87.93512981820592
 10
179.9749619322347
 20
87.98512981820611
 10
179.9499619322345
 20
87.98512981820611
 10
179.9499619322345
 20
88.0451298182065
 10
179.9499619322345
 20
88.05508057451467
 10
179.9748190507954
 20
88.05508057451467
 10
179.9748190507954
 20
88.2313331948348
 10
179.9230784791773
 20
88.33558712922556
 10
179.8437038813303
 20
88.41531117342626
 10
179.7193892101139
 20
88.71730775562944
 10
179.7196363060606
 20
88.82980748425003
 10
179.8452763902657
 20
89.1312550624093
 10
179.9250004343745
 20
89.21062966023644
 10
180.2269970165955
 20
89.33494433144138
 10
180.3394967451971
 20
89.33469723550613
 10
180.6409443234618
 20
89.20905715133946
 10
180.7203189212339
 20
89.12933310718697
 10
180.8446335924383
 20
88.82733652496652
 10
180.8443864964916
 20
88.71483679634499
 10
180.7187464124361
 20
88.41338921808844
 10
180.6390223681779
 20
88.3340146203586
 10
180.5852867912084
 20
88.23094102514231
 10
180.5852867912084
 20
88.05508057451467
 10
180.6101439097695
 20
88.05508057451467
 10
180.6101439097695
 20
88.0451298182065
 10
180.6101439097695
 20
87.98512981820611
 10
180.5851439097695
 20
87.98512981820611
 10
180.5851439097695
 20
87.93512981820592
 10
180.6101439097695
 20
87.93512981820592
 10
180.6101439097695
 20
87.86512981820619
 10
180.5851439097695
 20
87.86512981820619
 10
180.5850010283304
 20
87.81512981820602
 10
180.6100010283304
 20
87.81512981820602
 10
180.6100010283304
 20
87.74512981820633
 10
180.5850010283304
 20
87.74512981820633
 10
180.5850010283304
 20
87.68497631072248
 10
181.2700010283304
 20
87.68497631072248
 10
182.1664476377371
 20
87.68497631072248
 10
182.1700010283304
 20
87.68497631072273
 42
-0.4142135623730832
 10
182.5200010283304
 20
87.33497631072301
 10
182.5200010283304
 20
86.83142292012917
 10
182.5200010283304
 20
81.17635911633849
 42
-0.4142135623729525
 10
182.1700010283307
 20
80.82635911633905
 10
182.1664476377371
 20
80.82635911633813
 10
181.2700010283304
 20
80.82635911633813
 10
180.8273930975777
 20
80.82635911633833
 42
-0.0814448183146799
 10
180.7156145248658
 20
80.84468826944018
 10
180.4623875317948
 20
80.93002996323731
 42
0.0814448183145248
 10
180.350608959083
 20
80.94835911633841
 10
180.3030010283303
 20
80.94835911633841
 10
180.3030010283303
 20
80.90035911633865
 10
180.3030010283303
 20
80.85235911633887
 10
180.3100010283295
 20
80.84535911633926
 10
180.310001028326
 20
80.53285911633896
 42
-0.4142135623728175
 10
180.2650133934328
 20
80.48784675462817
 10
180.0650134009861
 20
80.48779180614976
 42
0.9999999999952628
 10
180.0650216432366
 20
80.4577918072823
 10
180.4650216269745
 20
80.45791818878496
 42
-0.9999999999999998
 10
180.4650463537885
 20
80.36791819218203
 10
180.0650463688759
 20
80.36780829522426
 42
0.9999999999801042
 10
180.0650546111581
 20
80.33780829635677
 10
180.4650545960299
 20
80.33791819331392
 42
-0.9999999999999998
 10
180.4650793229093
 20
80.24791819671142
 10
180.0650793379748
 20
80.24780829975274
 42
0.9999999999971576
 10
180.065087580268
 20
80.21780830088525
 10
180.4650875651398
 20
80.21791819784288
 42
-0.9999999999943158
 10
180.4651122919864
 20
80.12791820123899
 10
180.0651123070711
 20
80.12780830428217
 42
0.9999999999990519
 10
180.0651205493643
 20
80.09780830541464
 10
180.4651205342359
 20
80.09791820237181
 42
-0.999999999995579
 10
180.4651452610827
 20
80.00791820576905
 10
180.2651452686578
 20
80.00797315424762
 42
0.4140526312481847
 10
180.2501411526117
 20
79.99298551822102
 10
180.2601411526117
 20
79.89298551822156
 10
180.2601411525776
 20
79.66901983022234
 10
180.2601411525776
 20
79.47462268389443
 10
180.4781525743905
 20
77.84371890203908
 42
-3.800180087881778
  0
LWPOLYLINE
  5
163D06
330
D2
100
AcDbEntity
 67
     1
  8
Layer3 (transparent)
100
AcDbPolyline
 90
       63
 70
     0
 43
0.0
 10
280.0050010282837
 20
84.63922110411973
 10
279.2550010282838
 20
84.63922110410974
 42
0.414213562373095
 10
278.9050010282885
 20
84.2892211041048
 10
278.9050010282933
 20
83.93566771351149
 10
278.9050010283058
 20
83.01994583239977
 42
0.1350459151256466
 10
278.9542529122003
 20
82.84091910071646
 10
279.9472171416738
 20
81.17283233759156
 42
0.2643788622147402
 10
280.2479652577795
 20
81.0018590692797
 10
280.2889926268481
 20
81.00185906927967
 10
280.2889926268481
 20
81.07685906927995
 10
280.0707221102458
 20
82.19390255926143
 10
280.0707951365488
 20
82.25390251482119
 10
280.0457951365489
 20
82.25390265683968
 10
280.0456559732216
 20
82.31390249545297
 10
280.0106559732216
 20
82.3139025087598
 10
280.010701398552
 20
82.37390249156439
 10
279.985701398552
 20
82.37390249156439
 10
279.985701398552
 20
82.38390249156461
 10
279.985701398552
 20
82.4339024915648
 10
279.9607013985521
 20
82.4339024915648
 10
279.9607013985521
 20
82.49390249156428
 10
279.9607013985521
 20
82.50385324787245
 10
279.985558517113
 20
82.50385324787245
 10
279.985558517113
 20
82.67971369850007
 10
279.9338179454949
 20
82.78396763289171
 10
279.8544433476479
 20
82.86369167709242
 10
279.7301286764315
 20
83.1656882592947
 10
279.7303757723782
 20
83.27818798791531
 10
279.8560158565832
 20
83.57963556607543
 10
279.9357399006922
 20
83.65901016390258
 10
280.237736482913
 20
83.78332483510664
 10
280.3502362115148
 20
83.78307773917226
 10
280.6516837897794
 20
83.65743765500562
 10
280.7310583875513
 20
83.57771361085312
 10
280.8553730587556
 20
83.27571702863176
 10
280.8551259628091
 20
83.16321730001115
 10
280.7294858787539
 20
82.86176972175368
 10
280.6497618344953
 20
82.78239512402384
 10
280.5960262575261
 20
82.67932152880844
 10
280.5960262575261
 20
82.50385324787245
 10
280.6208833760869
 20
82.50385324787245
 10
280.6208833760869
 20
82.49390249156428
 10
280.6208833760869
 20
82.4339024915648
 10
280.5958833760869
 20
82.4339024915648
 10
280.5958833760869
 20
82.38390249156461
 10
280.5958833760869
 20
82.37390249156439
 10
280.5608833760869
 20
82.37390249156439
 10
280.5608833760869
 20
82.31390249156399
 10
280.535883376087
 20
82.31390249156399
 10
280.535883376087
 20
82.25390249156452
 10
280.500883376087
 20
82.25390249156452
 10
280.500883376087
 20
82.19390249156409
 10
280.3009926268481
 20
81.07685906927995
 10
280.3009926268481
 20
81.00185906927967
 10
280.3420214907886
 20
81.00185906927967
 42
0.2643771354716252
 10
280.6427684511373
 20
81.17283039604259
 10
281.6357479887095
 20
82.8409183744292
 42
0.1350475584958873
 10
281.6850010283608
 20
83.01994704766149
 10
281.6850010283733
 20
83.93566771351149
 10
281.6850010283334
 20
84.28922110412392
 42
0.4142135623730951
 10
281.3350010283334
 20
84.63922110412431
 10
280.5850010283334
 20
84.63922110412431
 10
280.0051048136767
 20
84.63922110412431
  0
LWPOLYLINE
  5
163D07
330
D2
100
AcDbEntity
 67
     1
  8
Layer3 (transparent)
100
AcDbPolyline
 90
       80
 70
     1
 43
0.0
 10
278.3200010283333
 20
86.83142292012917
 10
278.3200010283333
 20
87.08497631072303
 42
-0.4142135623730951
 10
278.6700010283333
 20
87.4349763107225
 10
279.3200010283335
 20
87.4349763107225
 10
279.8200010283334
 20
87.4349763107225
 10
280.7700010283333
 20
87.4349763107225
 10
281.2700010283334
 20
87.4349763107225
 10
281.9200010283333
 20
87.43497631072338
 42
-0.4142135623730951
 10
282.2700010283334
 20
87.08497631072303
 10
282.2700010283334
 20
86.98142292012967
 10
282.2700010283334
 20
81.31189328881687
 42
-0.4146603077050663
 10
281.9194672634834
 20
80.9618936958236
 10
281.5133423032106
 20
80.9625100038937
 10
280.3009675066347
 20
80.96435892904773
 10
280.3009926268481
 20
80.9898579594588
 10
280.3604867638248
 20
80.9898579594588
 42
0.2426790174144756
 10
280.6456509473121
 20
81.13692597958371
 10
281.7701652118467
 20
82.717116505804
 42
0.1558666797430046
 10
281.8350010283594
 20
82.92004848567433
 10
281.8350010283733
 20
83.93566771350966
 10
281.8350010283335
 20
84.43922110412447
 42
0.4142135623730951
 10
281.4850010283334
 20
84.78922110412392
 10
281.4814476377402
 20
84.78922110412392
 10
280.5950010283333
 20
84.78922110412392
 10
280.5950010283333
 20
84.84937461160775
 10
280.6200010283334
 20
84.84937461160775
 10
280.6200010283334
 20
84.91937461160748
 10
280.5950010283333
 20
84.91937461160748
 10
280.5951439097725
 20
84.96937461160767
 10
280.6201439097726
 20
84.96937461160767
 10
280.6201439097726
 20
85.03937461160736
 10
280.5951439097725
 20
85.03937461160736
 10
280.5951439097725
 20
85.08937461160755
 10
280.6201439097726
 20
85.08937461160755
 10
280.6201439097726
 20
85.14937461160704
 10
280.6201439097726
 20
85.15932536791613
 10
280.5952867912116
 20
85.15932536791613
 10
280.5952867912116
 20
85.33518581854284
 10
280.6490223681808
 20
85.43825941376004
 10
280.7287464124393
 20
85.51763401148987
 10
280.8543864964946
 20
85.81908158974647
 10
280.8546335924411
 20
85.93158131836704
 10
280.730318921237
 20
86.2335779005884
 10
280.6509443234651
 20
86.31330194474093
 10
280.3494967452003
 20
86.43894202890756
 10
280.2369970165986
 20
86.43918912484194
 10
279.9350004343776
 20
86.31487445363786
 10
279.8552763902687
 20
86.23549985581076
 10
279.7296363060638
 20
85.93405227765058
 10
279.729389210117
 20
85.82155254902998
 10
279.8537038813335
 20
85.51955596682772
 10
279.9330784791805
 20
85.439831922627
 10
279.9848190507986
 20
85.33557798823537
 10
279.9848190507986
 20
85.15932536791613
 10
279.9599619322377
 20
85.15932536791613
 10
279.9599619322377
 20
85.14937461160704
 10
279.9599619322377
 20
85.08937461160755
 10
279.9849619322375
 20
85.08937461160755
 10
279.9849619322375
 20
85.03937461160736
 10
279.9599619322377
 20
85.03937461160736
 10
279.9599619322377
 20
84.96937461160767
 10
279.9849619322375
 20
84.96937461160767
 10
279.9851048136768
 20
84.91937461160748
 10
279.9601048136766
 20
84.91937461160748
 10
279.9601048136766
 20
84.84937461160775
 10
279.9851048136768
 20
84.84937461160775
 10
279.9851048136768
 20
84.78922110412392
 10
279.1085544188749
 20
84.78922110410755
 10
279.1050010282817
 20
84.78922110410847
 42
0.4142135623730951
 10
278.7550010282864
 20
84.43922110410264
 10
278.7550010282933
 20
83.93566771350966
 10
278.7550010283073
 20
82.92004669279981
 42
0.1558642992585836
 10
278.8198349583567
 20
82.71711736385238
 10
279.9443344794414
 20
81.13691645970217
 42
0.2426814783093118
 10
280.2295005493919
 20
80.9898457886544
 10
280.2889926268481
 20
80.9898457886544
 10
280.2889673381502
 20
80.9643589271603
 10
279.0766429638288
 20
80.96251001727759
 10
278.6705348109742
 20
80.96189371366881
 42
-0.4146603225980141
 10
278.3200010283333
 20
81.31189330663479
  0
LWPOLYLINE
  5
163D08
330
D2
100
AcDbEntity
 67
     1
  8
Layer3 (transparent)
100
AcDbPolyline
 90
       57
 70
     0
 43
0.0
 10
309.6882119243179
 20
84.61321274969325
 10
308.9382119243179
 20
84.61321274968325
 42
0.414213562373095
 10
308.5882119243227
 20
84.26321274967833
 10
308.5882119243275
 20
83.909659359085
 10
308.5882119243402
 20
82.99393747797328
 42
0.1350459151256358
 10
308.6374638082344
 20
82.81491074628997
 10
309.6304280377081
 20
81.14682398316507
 42
0.2643788622147484
 10
309.9311761538136
 20
80.97585071485315
 10
309.9722035228823
 20
80.97585071485317
 10
309.9722035228823
 20
81.05085071485346
 10
309.7539330062799
 20
82.16789420483493
 10
309.754006032583
 20
82.22789416039471
 10
309.7290060325831
 20
82.2278943024132
 10
309.7288668692558
 20
82.28789414102648
 10
309.6938668692558
 20
82.28789415433331
 10
309.6939122945862
 20
82.34789413713789
 10
309.6689122945861
 20
82.34789413713789
 10
309.6689122945861
 20
82.35789413713813
 10
309.6689122945861
 20
82.4078941371383
 10
309.6439122945862
 20
82.4078941371383
 10
309.6439122945862
 20
82.46789413713779
 10
309.6439122945862
 20
82.47784489344594
 10
309.6687694131472
 20
82.47784489344594
 10
309.6687694131472
 20
82.65370534407358
 10
309.6170288415291
 20
82.75795927846521
 10
309.5376542436822
 20
82.83768332266594
 10
309.4133395724657
 20
83.13967990486819
 10
309.4135866684123
 20
83.2521796334888
 10
309.5392267526173
 20
83.55362721164894
 10
309.6189507967264
 20
83.63300180947609
 10
309.9209473789472
 20
83.75731648068017
 10
310.033447107549
 20
83.7570693847458
 10
310.3348946858137
 20
83.63142930057913
 10
310.4142692835856
 20
83.55170525642661
 10
310.5385839547897
 20
83.24970867420526
 10
310.5383368588433
 20
83.13720894558466
 10
310.4126967747881
 20
82.83576136732717
 10
310.3329727305295
 20
82.75638676959735
 10
310.2792371535603
 20
82.65331317438194
 10
310.2792371535603
 20
82.47784489344594
 10
310.3040942721211
 20
82.47784489344594
 10
310.3040942721211
 20
82.46789413713779
 10
310.3040942721211
 20
82.4078941371383
 10
310.279094272121
 20
82.4078941371383
 10
310.279094272121
 20
82.35789413713813
 10
310.279094272121
 20
82.34789413713789
 10
310.2440942721212
 20
82.34789413713789
 10
310.2440942721212
 20
82.2878941371375
 10
310.2190942721212
 20
82.2878941371375
 10
310.2190942721212
 20
82.22789413713801
 10
310.1840942721212
 20
82.22789413713801
 10
310.1840942721212
 20
82.1678941371376
 10
309.9842035228824
 20
81.05085071485346
 10
309.9842035228822
 20
80.97585071485317
 10
310.0252323868228
 20
80.97585071485317
 42
0.2643771354716356
 10
310.3259793471715
 20
81.14682204161608
 10
311.3189588847437
 20
82.81491002000269
  0
LWPOLYLINE
  5
163D09
330
D2
100
AcDbEntity
 67
     1
  8
Layer3 (transparent)
100
AcDbPolyline
 90
       84
 70
     1
 43
0.0
 10
310.0032119243667
 20
80.74534231336929
 10
309.9932119243667
 20
80.84534231336872
 10
309.9842035228824
 20
80.85435071485367
 10
309.9842035228824
 20
80.8903507148535
 10
309.9842035228824
 20
80.92635071485331
 10
310.1799844968163
 20
80.92635071485331
 42
-0.062919952089845
 10
310.2670330953728
 20
80.91535298842883
 10
310.6720684730602
 20
80.81134848833626
 42
0.0629199520896406
 10
310.7591170716164
 20
80.80035076191178
 10
310.9532119243677
 20
80.80035076191164
 10
311.8496585337743
 20
80.80035076191164
 10
311.8532119243679
 20
80.80035076191254
 42
0.4142135623729525
 10
312.2032119243677
 20
81.15035076191198
 10
312.2032119243677
 20
86.80541456570265
 10
312.2032119243677
 20
87.30896795629652
 42
0.4142135623730474
 10
311.8532119243677
 20
87.65896795629624
 10
311.8496585337743
 20
87.65896795629599
 10
310.9532119243677
 20
87.65896795629599
 10
310.2682119243676
 20
87.65896795629599
 10
310.2682119243676
 20
87.71912146377983
 10
310.2932119243677
 20
87.71912146377983
 10
310.2932119243677
 20
87.78912146377953
 10
310.2682119243676
 20
87.78912146377953
 10
310.2683548058069
 20
87.8391214637797
 10
310.2933548058067
 20
87.8391214637797
 10
310.2933548058067
 20
87.90912146377943
 10
310.2683548058069
 20
87.90912146377943
 10
310.2683548058069
 20
87.95912146377959
 10
310.2933548058067
 20
87.95912146377959
 10
310.2933548058067
 20
88.01912146378002
 10
310.2933548058067
 20
88.02907222008817
 10
310.2684976872457
 20
88.02907222008817
 10
310.2684976872457
 20
88.20493267071581
 10
310.3222332642151
 20
88.30800626593211
 10
310.4019573084733
 20
88.38738086366197
 10
310.5275973925288
 20
88.68882844191849
 10
310.5278444884756
 20
88.80132817054001
 10
310.4035298172711
 20
89.10332475276048
 10
310.3241552194991
 20
89.18304879691296
 10
310.0227076412344
 20
89.30868888107964
 10
309.9102079126328
 20
89.30893597701489
 10
309.6082113304118
 20
89.18462130580994
 10
309.5284872863029
 20
89.10524670798279
 10
309.4028472020978
 20
88.80379912982354
 10
309.4026001061511
 20
88.69129940120293
 10
309.5269147773676
 20
88.38930281899976
 10
309.6062893752146
 20
88.30957877479907
 10
309.6580299468327
 20
88.20532484040834
 10
309.6580299468327
 20
88.02907222008817
 10
309.6331728282718
 20
88.02907222008817
 10
309.6331728282718
 20
88.01912146378002
 10
309.6331728282718
 20
87.95912146377959
 10
309.658172828272
 20
87.95912146377959
 10
309.658172828272
 20
87.90912146377943
 10
309.6331728282718
 20
87.90912146377943
 10
309.6331728282718
 20
87.8391214637797
 10
309.658172828272
 20
87.8391214637797
 10
309.6583157097109
 20
87.78912146377953
 10
309.633315709711
 20
87.78912146377953
 10
309.633315709711
 20
87.71912146377983
 10
309.6583157097109
 20
87.71912146377983
 10
309.6583157097109
 20
87.65896795629599
 10
309.0032119243677
 20
87.65896795629599
 10
308.1032119243674
 20
87.65896795629688
 42
0.4142135623730951
 10
307.7532119243674
 20
87.30896795629652
 10
307.7532119243674
 20
86.80541456570265
 10
307.7532119243674
 20
81.15035076191198
 42
0.4142135623731902
 10
308.1032119243674
 20
80.80035076191178
 10
308.1067653149607
 20
80.80035076191164
 10
309.0032119243677
 20
80.80035076191164
 10
309.1973053104473
 20
80.80035076191171
 42
0.0629220225796704
 10
309.2843567055322
 20
80.81134920643776
 10
309.6893726205345
 20
80.91535227032727
 42
-0.0629220225797826
 10
309.7764240156196
 20
80.92635071485331
 10
309.9722035228823
 20
80.92635071485331
 10
309.9722035228823
 20
80.8903507148535
 10
309.9722035228823
 20
80.85435071485367
 10
309.9632119243698
 20
80.84535911634111
 10
309.9532119198387
 20
80.74534263179726
 10
309.9532119198035
 20
80.52137694379803
 10
309.9523319198039
 20
80.32697979747011
 10
309.7212403865214
 20
77.84372038253085
 42
3.800180087881828
 10
310.2212398341263
 20
77.84371890203906
 10
310.0032119198037
 20
80.32697979747011
  0
LWPOLYLINE
  5
163D0A
330
D2
100
AcDbEntity
 67
     1
  8
Layer3 (transparent)
100
AcDbPolyline
 90
       80
 70
     1
 43
0.0
 10
309.9721782341843
 20
80.93835057273381
 10
308.759853859863
 20
80.9365016628511
 10
308.3537457070085
 20
80.93588535924229
 42
-0.4146603225980141
 10
308.0032119243674
 20
81.2858849522083
 10
308.0032119243674
 20
86.80541456570265
 10
308.0032119243675
 20
87.05896795629653
 42
-0.4142135623730951
 10
308.3532119243674
 20
87.40896795629598
 10
309.0032119243677
 20
87.40896795629598
 10
309.5032119243675
 20
87.40896795629598
 10
310.4532119243676
 20
87.40896795629598
 10
310.9532119243677
 20
87.40896795629598
 10
311.6032119243675
 20
87.40896795629687
 42
-0.4142135623730951
 10
311.9532119243676
 20
87.05896795629653
 10
311.9532119243676
 20
86.95541456570316
 10
311.9532119243676
 20
81.28588493439039
 42
-0.4146603077050663
 10
311.6026781595176
 20
80.9358853413971
 10
311.1965531992449
 20
80.93650164946721
 10
309.9841784026689
 20
80.93835057462124
 10
309.9842035228824
 20
80.96384960503231
 10
310.0436976598591
 20
80.96384960503231
 42
0.2426790174144756
 10
310.3288618433463
 20
81.11091762515718
 10
311.4533761078809
 20
82.69110815137748
 42
0.1558666797430046
 10
311.5182119243935
 20
82.89404013124785
 10
311.5182119244075
 20
83.90965935908317
 10
311.5182119243676
 20
84.41321274969798
 42
0.4142135623730951
 10
311.1682119243677
 20
84.76321274969743
 10
311.1646585337744
 20
84.76321274969743
 10
310.2782119243675
 20
84.76321274969743
 10
310.2782119243675
 20
84.82336625718128
 10
310.3032119243676
 20
84.82336625718128
 10
310.3032119243676
 20
84.89336625718099
 10
310.2782119243675
 20
84.89336625718099
 10
310.2783548058068
 20
84.94336625718117
 10
310.3033548058069
 20
84.94336625718117
 10
310.3033548058069
 20
85.01336625718087
 10
310.2783548058068
 20
85.01336625718087
 10
310.2783548058068
 20
85.06336625718104
 10
310.3033548058069
 20
85.06336625718104
 10
310.3033548058069
 20
85.12336625718054
 10
310.3033548058069
 20
85.13331701348963
 10
310.2784976872458
 20
85.13331701348963
 10
310.2784976872458
 20
85.30917746411635
 10
310.332233264215
 20
85.41225105933355
 10
310.4119573084735
 20
85.49162565706339
 10
310.5375973925287
 20
85.79307323531995
 10
310.5378444884753
 20
85.90557296394056
 10
310.4135298172712
 20
86.20756954616192
 10
310.3341552194994
 20
86.28729359031442
 10
310.0327076412344
 20
86.41293367448108
 10
309.9202079126328
 20
86.41318077041544
 10
309.6182113304118
 20
86.28886609921137
 10
309.5384872863029
 20
86.20949150138423
 10
309.412847202098
 20
85.90804392322409
 10
309.4126001061512
 20
85.79554419460349
 10
309.5369147773677
 20
85.49354761240122
 10
309.6162893752147
 20
85.41382356820051
 10
309.6680299468328
 20
85.30956963380887
 10
309.6680299468328
 20
85.13331701348963
 10
309.6431728282719
 20
85.13331701348963
 10
309.6431728282719
 20
85.12336625718054
 10
309.6431728282719
 20
85.06336625718104
 10
309.6681728282717
 20
85.06336625718104
 10
309.6681728282717
 20
85.01336625718087
 10
309.6431728282719
 20
85.01336625718087
 10
309.6431728282719
 20
84.94336625718117
 10
309.6681728282717
 20
84.94336625718117
 10
309.668315709711
 20
84.89336625718099
 10
309.6433157097108
 20
84.89336625718099
 10
309.6433157097108
 20
84.82336625718128
 10
309.668315709711
 20
84.82336625718128
 10
309.668315709711
 20
84.76321274969743
 10
308.7917653149091
 20
84.76321274968105
 10
308.7882119243159
 20
84.76321274968197
 42
0.4142135623730951
 10
308.4382119243206
 20
84.41321274967616
 10
308.4382119243274
 20
83.90965935908317
 10
308.4382119243414
 20
82.89403833837329
 42
0.1558642992585836
 10
308.503045854391
 20
82.69110900942587
 10
309.6275453754756
 20
81.11090810527565
 42
0.2426814783093029
 10
309.912711445426
 20
80.96383743422789
 10
309.9722035228823
 20
80.96383743422789
  0
LWPOLYLINE
  5
163D0B
330
D2
100
AcDbEntity
 67
     1
  8
Layer3 (transparent)
100
AcDbPolyline
 90
        7
 70
     0
 43
0.0
 10
311.3189588847437
 20
82.81491002000269
 42
0.1350475584958873
 10
311.368211924395
 20
82.99393869323498
 10
311.3682119244075
 20
83.909659359085
 10
311.3682119243676
 20
84.26321274969742
 42
0.4142135623730951
 10
311.0182119243676
 20
84.6132127496978
 10
310.2682119243676
 20
84.6132127496978
 10
309.6883157097109
 20
84.6132127496978
  0
LWPOLYLINE
  5
163D0C
330
D2
100
AcDbEntity
 67
     1
  8
Layer3 (transparent)
100
AcDbPolyline
 90
      125
 70
     1
 43
0.0
 10
279.9781531267886
 20
77.84372038253088
 10
280.2092446600712
 20
79.47460619935047
 10
280.2101246600708
 20
79.66900334567842
 10
280.210124660106
 20
79.89296903367764
 10
280.2201246646371
 20
79.99298551822146
 42
-0.41421356237291
 10
280.2651370263459
 20
80.03797315311519
 10
280.4651370187926
 20
80.0379182046365
 42
1.000000000000947
 10
280.4651287765103
 20
80.06791820350414
 10
280.0651287916167
 20
80.06780830654653
 42
-0.9999999999999998
 10
280.0651040647373
 20
80.15780830315041
 10
280.4651040496746
 20
80.15791820010727
 42
0.9999999999801046
 10
280.4650958073923
 20
80.18791819897476
 10
280.0650958224987
 20
80.18780830201754
 42
-0.9999999999999998
 10
280.065071095652
 20
80.277808298621
 10
280.4650710805973
 20
80.27791819557879
 42
1.000000000019894
 10
280.4650628383042
 20
80.30791819444628
 10
280.0650628534106
 20
80.30780829748861
 42
-1.0
 10
280.065038126564
 20
80.3978082940925
 10
280.4650381115093
 20
80.39791819104934
 42
0.9999999999952631
 10
280.4650298692271
 20
80.42791818991688
 10
280.0650298843553
 20
80.42780829295969
 42
-1.000000000000629
 10
280.0650051576038
 20
80.51780828956314
 10
280.2650051500289
 20
80.51786323804199
 42
0.4140526312480632
 10
280.280001028332
 20
80.53285911633926
 10
280.2800010283356
 20
80.87136747076758
 10
280.2889926268481
 20
80.88035906928016
 10
280.2889926268481
 20
80.91635906927999
 10
280.2889926268481
 20
80.9523590692798
 10
280.0932131195854
 20
80.9523590692798
 42
0.0629220225797826
 10
280.0061617245003
 20
80.94136062475376
 10
279.601145809498
 20
80.83735756086426
 42
-0.0629220225796704
 10
279.5140944144131
 20
80.8263591163382
 10
279.3200010283335
 20
80.82635911633813
 10
278.4235544189265
 20
80.82635911633813
 10
278.4200010283333
 20
80.82635911633829
 42
-0.4142135623732142
 10
278.0700010283332
 20
81.17635911633849
 10
278.0700010283332
 20
86.83142292012917
 10
278.0700010283332
 20
87.33497631072301
 42
-0.4142135623730951
 10
278.4200010283333
 20
87.68497631072341
 10
279.3200010283335
 20
87.68497631072248
 10
279.9751048136767
 20
87.68497631072248
 10
279.9751048136767
 20
87.74512981820633
 10
279.9501048136768
 20
87.74512981820633
 10
279.9501048136768
 20
87.81512981820602
 10
279.9751048136767
 20
87.81512981820602
 10
279.9749619322378
 20
87.86512981820619
 10
279.9499619322376
 20
87.86512981820619
 10
279.9499619322376
 20
87.93512981820592
 10
279.9749619322378
 20
87.93512981820592
 10
279.9749619322378
 20
87.98512981820611
 10
279.9499619322376
 20
87.98512981820611
 10
279.9499619322376
 20
88.0451298182065
 10
279.9499619322376
 20
88.05508057451467
 10
279.9748190507985
 20
88.05508057451467
 10
279.9748190507985
 20
88.2313331948348
 10
279.9230784791804
 20
88.33558712922556
 10
279.8437038813333
 20
88.41531117342626
 10
279.7193892101169
 20
88.71730775562944
 10
279.7196363060637
 20
88.82980748425003
 10
279.8452763902687
 20
89.1312550624093
 10
279.9250004343776
 20
89.21062966023644
 10
280.2269970165986
 20
89.33494433144138
 10
280.3394967452003
 20
89.33469723550613
 10
280.6409443234649
 20
89.20905715133946
 10
280.7203189212369
 20
89.12933310718697
 10
280.8446335924413
 20
88.82733652496652
 10
280.8443864964947
 20
88.71483679634499
 10
280.7187464124392
 20
88.41338921808844
 10
280.6390223681809
 20
88.3340146203586
 10
280.5852867912115
 20
88.23094102514231
 10
280.5852867912115
 20
88.05508057451467
 10
280.6101439097726
 20
88.05508057451467
 10
280.6101439097726
 20
88.0451298182065
 10
280.6101439097726
 20
87.98512981820611
 10
280.5851439097726
 20
87.98512981820611
 10
280.5851439097726
 20
87.93512981820592
 10
280.6101439097726
 20
87.93512981820592
 10
280.6101439097726
 20
87.86512981820619
 10
280.5851439097726
 20
87.86512981820619
 10
280.5850010283334
 20
87.81512981820602
 10
280.6100010283335
 20
87.81512981820602
 10
280.6100010283335
 20
87.74512981820633
 10
280.5850010283334
 20
87.74512981820633
 10
280.5850010283334
 20
87.68497631072248
 10
281.2700010283334
 20
87.68497631072248
 10
282.1664476377402
 20
87.68497631072248
 10
282.1700010283333
 20
87.68497631072273
 42
-0.4142135623730712
 10
282.5200010283335
 20
87.33497631072301
 10
282.5200010283335
 20
86.83142292012917
 10
282.5200010283335
 20
81.17635911633849
 42
-0.4142135623729525
 10
282.1700010283337
 20
80.82635911633905
 10
282.1664476377402
 20
80.82635911633813
 10
281.2700010283334
 20
80.82635911633813
 10
281.0759061755822
 20
80.82635911633829
 42
-0.0629199520896415
 10
280.988857577026
 20
80.83735684276275
 10
280.5838221993385
 20
80.94136134285534
 42
0.06291995208985
 10
280.4967736007821
 20
80.9523590692798
 10
280.3009926268481
 20
80.9523590692798
 10
280.3009926268481
 20
80.91635906927999
 10
280.3009926268481
 20
80.88035906928016
 10
280.3100010283326
 20
80.87135066779524
 10
280.310001028329
 20
80.53284231336844
 42
-0.4142135623725402
 10
280.2650133934359
 20
80.48782995165765
 10
280.0650134009892
 20
80.48777500317925
 42
0.9999999999914731
 10
280.0650216432396
 20
80.45777500431176
 10
280.4650216269775
 20
80.45790138581443
 42
-0.9999999999999998
 10
280.4650463537915
 20
80.36790138921151
 10
280.0650463688789
 20
80.36779149225376
 42
0.9999999999801048
 10
280.0650546111612
 20
80.33779149338625
 10
280.4650545960329
 20
80.33790139034341
 42
-0.9999999999999998
 10
280.4650793229124
 20
80.2479013937409
 10
280.0650793379779
 20
80.24779149678222
 42
0.9999999999933676
 10
280.065087580271
 20
80.21779149791473
 10
280.4650875651428
 20
80.21790139487238
 42
-0.9999999999943158
 10
280.4651122919895
 20
80.12790139826847
 10
280.0651123070741
 20
80.12779150131164
 42
0.9999999999971576
 10
280.0651205493673
 20
80.09779150244412
 10
280.4651205342389
 20
80.09790139940131
 42
-0.999999999995579
 10
280.4651452610858
 20
80.00790140279852
 10
280.2651452686608
 20
80.00795635127706
 42
0.4140526312481847
 10
280.2501411526149
 20
79.9929687152505
 10
280.2601411526148
 20
79.89296871525104
 10
280.2601411525806
 20
79.66900302725182
 10
280.2601411525806
 20
79.47460588092392
 10
280.4781525743936
 20
77.84371890203906
 42
-3.800180087881746
  0
MTEXT
  5
163D0D
330
D2
100
AcDbEntity
 67
     1
  8
Layer3 (transparent)
100
AcDbMText
 10
194.9837215947509
 20
89.61535788236821
 30
0.0
 40
0.5
 41
8918.317307220888
 46
0.0
 71
     1
 72
     5
  1
16{\fArial|b0|i0|c238|p34; um }FF \Pshort serpentine
 11
-0.0000000000000002
 21
-1.0
 31
0.0
 73
     1
 44
1.0
101
Embedded Object
 70
     1
 10
-0.0000000000000002
 20
-1.0
 30
0.0
 11
194.9837215947509
 21
89.61535788236821
 31
0.0
 40
8918.317307220888
 41
0.0
 42
4.958390177353342
 43
1.47419281491587
 71
     2
 72
     1
 44
8918.317307220888
 45
12.5
 73
     0
 74
     0
 46
0.0
  0
LINE
  5
163D0E
330
D2
100
AcDbEntity
 67
     1
  8
Layer3 (transparent)
100
AcDbLine
 10
189.8795084456851
 20
84.78922110412392
 30
0.0
 11
189.8795084456851
 21
84.78922110412392
 31
0.0
  0
LWPOLYLINE
  5
163D0F
330
D2
100
AcDbEntity
 67
     1
  8
Layer3 (transparent)
370
    90
100
AcDbPolyline
 90
        5
 70
     1
 43
0.0
 10
189.9045475417809
 20
85.09937461160776
 10
189.9045475417809
 20
85.14937461160704
 10
189.864547541781
 20
85.14937461160704
 10
189.864547541781
 20
85.14937461160704
 10
189.864547541781
 20
85.09937461160776
  0
LWPOLYLINE
  5
163D10
330
D2
100
AcDbEntity
 67
     1
  8
Layer3 (transparent)
370
    90
100
AcDbPolyline
 90
        5
 70
     1
 43
0.0
 10
189.9045475417809
 20
84.97937461160697
 10
189.9045475417809
 20
85.02937461160717
 10
189.864547541781
 20
85.02937461160717
 10
189.864547541781
 20
85.02937461160717
 10
189.864547541781
 20
84.97937461160697
  0
LWPOLYLINE
  5
163D11
330
D2
100
AcDbEntity
 67
     1
  8
Layer3 (transparent)
370
    90
100
AcDbPolyline
 90
        5
 70
     1
 43
0.0
 10
189.9045475417809
 20
84.85937461160707
 10
189.9045475417809
 20
84.90937461160726
 10
189.864547541781
 20
84.90937461160726
 10
189.864547541781
 20
84.90937461160726
 10
189.864547541781
 20
84.85937461160707
  0
LWPOLYLINE
  5
163D12
330
D2
100
AcDbEntity
 67
     1
  8
Layer3 (transparent)
370
    90
100
AcDbPolyline
 90
        5
 70
     1
 43
0.0
 10
189.894547541781
 20
87.99512981820631
 10
189.894547541781
 20
88.0451298182065
 10
189.8545475417809
 20
88.0451298182065
 10
189.8545475417809
 20
88.0451298182065
 10
189.8545475417809
 20
87.99512981820631
  0
LWPOLYLINE
  5
163D13
330
D2
100
AcDbEntity
 67
     1
  8
Layer3 (transparent)
370
    90
100
AcDbPolyline
 90
        5
 70
     1
 43
0.0
 10
189.894547541781
 20
87.87512981820645
 10
189.894547541781
 20
87.92512981820662
 10
189.8545475417809
 20
87.92512981820662
 10
189.8545475417809
 20
87.92512981820662
 10
189.8545475417809
 20
87.87512981820645
  0
LWPOLYLINE
  5
163D14
330
D2
100
AcDbEntity
 67
     1
  8
Layer3 (transparent)
370
    90
100
AcDbPolyline
 90
        5
 70
     1
 43
0.0
 10
189.894547541781
 20
87.75512981820654
 10
189.894547541781
 20
87.8051298182067
 10
189.8545475417809
 20
87.8051298182067
 10
189.8545475417809
 20
87.8051298182067
 10
189.8545475417809
 20
87.75512981820654
  0
LWPOLYLINE
  5
163D15
330
D2
100
AcDbEntity
 67
     1
  8
Layer3 (transparent)
370
    90
100
AcDbPolyline
 90
        5
 70
     1
 43
0.0
 10
189.9052870080952
 20
82.44390249156408
 10
189.9052870080952
 20
82.49390249156428
 10
189.8652870080951
 20
82.49390249156428
 10
189.8652870080951
 20
82.49390249156428
 10
189.8652870080951
 20
82.44390249156408
  0
LWPOLYLINE
  5
163D16
330
D2
100
AcDbEntity
 67
     1
  8
Layer3 (transparent)
370
    90
100
AcDbPolyline
 90
        3
 70
     1
 43
0.0
 10
190.4550355850008
 20
82.86548615844319
 10
190.2392209031355
 20
82.7766476323927
 10
190.2398906568942
 20
83.08157826145587
  0
LWPOLYLINE
  5
163D17
330
D2
100
AcDbEntity
 67
     1
  8
Layer3 (transparent)
370
    90
100
AcDbPolyline
 90
        3
 70
     1
 43
0.0
 10
190.5347596291965
 20
82.94486075624034
 10
190.3196147011023
 20
83.16095285927209
 10
190.6245453300476
 20
83.16028310553653
  0
LWPOLYLINE
  5
163D18
330
D2
100
AcDbEntity
 67
     1
  8
Layer3 (transparent)
370
    90
100
AcDbPolyline
 90
        3
 70
     1
 43
0.0
 10
189.9112988251749
 20
82.86668042924565
 10
190.1273909282681
 20
83.08182535735292
 10
190.1267211744343
 20
82.77689472833797
  0
LWPOLYLINE
  5
163D19
330
D2
100
AcDbEntity
 67
     1
  8
Layer3 (transparent)
370
    90
100
AcDbPolyline
 90
        3
 70
     1
 43
0.0
 10
189.7430857013377
 20
83.16221915540561
 10
190.0480163304575
 20
83.16154940161002
 10
189.8319242274151
 20
82.94640447341633
  0
LWPOLYLINE
  5
163D1A
330
D2
100
AcDbEntity
 67
     1
  8
Layer3 (transparent)
370
    90
100
AcDbPolyline
 90
        3
 70
     1
 43
0.0
 10
189.7433327972843
 20
83.27471888402618
 10
189.8331184982104
 20
83.49014123327329
 10
190.0482634263919
 20
83.27404913021245
  0
LWPOLYLINE
  5
163D1B
330
D2
100
AcDbEntity
 67
     1
  8
Layer3 (transparent)
370
    90
100
AcDbPolyline
 90
        3
 70
     1
 43
0.0
 10
190.1279874705877
 20
83.35342372800957
 10
189.9128425423938
 20
83.56951583105226
 10
190.128657224271
 20
83.65835435712183
  0
LWPOLYLINE
  5
163D1C
330
D2
100
AcDbEntity
 67
     1
  8
Layer3 (transparent)
370
    90
100
AcDbPolyline
 90
        3
 70
     1
 43
0.0
 10
190.2404871992138
 20
83.35317663211251
 10
190.2411569529725
 20
83.65810726117567
 10
190.4565793022198
 20
83.56832156024982
  0
LWPOLYLINE
  5
163D1D
330
D2
100
AcDbEntity
 67
     1
  8
Layer3 (transparent)
370
    90
100
AcDbPolyline
 90
        3
 70
     1
 43
0.0
 10
190.3198617969738
 20
83.27345258794091
 10
190.5359538999795
 20
83.48859751607822
 10
190.6247924259941
 20
83.27278283415713
  0
LWPOLYLINE
  5
163D1E
330
D2
100
AcDbEntity
 67
     1
  8
Layer3 (transparent)
370
    90
100
AcDbPolyline
 90
        3
 70
     1
 43
0.0
 10
190.4542961186864
 20
85.52135044817848
 10
190.2384814368211
 20
85.43251192212798
 10
190.2391511905799
 20
85.73744255119114
  0
LWPOLYLINE
  5
163D1F
330
D2
100
AcDbEntity
 67
     1
  8
Layer3 (transparent)
370
    90
100
AcDbPolyline
 90
        3
 70
     1
 43
0.0
 10
190.5340201628821
 20
85.60072504597561
 10
190.3188752347878
 20
85.81681714900739
 10
190.6238058637331
 20
85.8161473952718
  0
LWPOLYLINE
  5
163D20
330
D2
100
AcDbEntity
 67
     1
  8
Layer3 (transparent)
370
    90
100
AcDbPolyline
 90
        3
 70
     1
 43
0.0
 10
189.9105593588605
 20
85.52254471898093
 10
190.1266514619537
 20
85.73768964708822
 10
190.1259817081199
 20
85.43275901807325
  0
LWPOLYLINE
  5
163D21
330
D2
100
AcDbEntity
 67
     1
  8
Layer3 (transparent)
370
    90
100
AcDbPolyline
 90
        3
 70
     1
 43
0.0
 10
189.7423462350231
 20
85.8180834451409
 10
190.0472768641431
 20
85.81741369134531
 10
189.8311847611008
 20
85.6022687631516
  0
LWPOLYLINE
  5
163D22
330
D2
100
AcDbEntity
 67
     1
  8
Layer3 (transparent)
370
    90
100
AcDbPolyline
 90
        3
 70
     1
 43
0.0
 10
189.74259333097
 20
85.93058317376152
 10
189.8323790318958
 20
86.1460055230086
 10
190.0475239600775
 20
85.92991341994773
  0
LWPOLYLINE
  5
163D23
330
D2
100
AcDbEntity
 67
     1
  8
Layer3 (transparent)
370
    90
100
AcDbPolyline
 90
        3
 70
     1
 43
0.0
 10
190.1272480042732
 20
86.00928801774486
 10
189.9121030760793
 20
86.22538012078754
 10
190.1279177579568
 20
86.31421864685714
  0
LWPOLYLINE
  5
163D24
330
D2
100
AcDbEntity
 67
     1
  8
Layer3 (transparent)
370
    90
100
AcDbPolyline
 90
        3
 70
     1
 43
0.0
 10
190.2397477328994
 20
86.0090409218478
 10
190.2404174866581
 20
86.31397155091097
 10
190.4558398359054
 20
86.22418584998511
  0
LWPOLYLINE
  5
163D25
330
D2
100
AcDbEntity
 67
     1
  8
Layer3 (transparent)
370
    90
100
AcDbPolyline
 90
        3
 70
     1
 43
0.0
 10
190.3191223306593
 20
85.9293168776762
 10
190.5352144336649
 20
86.14446180581351
 10
190.6240529596797
 20
85.92864712389244
  0
LWPOLYLINE
  5
163D26
330
D2
100
AcDbEntity
 67
     1
  8
Layer3 (transparent)
370
    90
100
AcDbPolyline
 90
        3
 70
     1
 43
0.0
 10
190.4442961186864
 20
88.41710565477702
 10
190.2284814368212
 20
88.32826712872654
 10
190.22915119058
 20
88.6331977577897
  0
LWPOLYLINE
  5
163D27
330
D2
100
AcDbEntity
 67
     1
  8
Layer3 (transparent)
370
    90
100
AcDbPolyline
 90
        3
 70
     1
 43
0.0
 10
190.5240201628821
 20
88.49648025257506
 10
190.3088752347876
 20
88.71257235560594
 10
190.6138058637331
 20
88.71190260187038
  0
LWPOLYLINE
  5
163D28
330
D2
100
AcDbEntity
 67
     1
  8
Layer3 (transparent)
370
    90
100
AcDbPolyline
 90
        3
 70
     1
 43
0.0
 10
190.1166514619537
 20
88.63344485368676
 10
190.11598170812
 20
88.32851422467182
 10
189.9005593588604
 20
88.41829992557947
  0
LWPOLYLINE
  5
163D29
330
D2
100
AcDbEntity
 67
     1
  8
Layer3 (transparent)
370
    90
100
AcDbPolyline
 90
        3
 70
     1
 43
0.0
 10
189.7323462350232
 20
88.71383865173944
 10
190.0372768641431
 20
88.71316889794476
 10
189.8211847611007
 20
88.49802396975107
  0
LWPOLYLINE
  5
163D2A
330
D2
100
AcDbEntity
 67
     1
  8
Layer3 (transparent)
370
    90
100
AcDbPolyline
 90
        3
 70
     1
 43
0.0
 10
189.7325933309701
 20
88.82633838036005
 10
189.8223790318959
 20
89.04176072960806
 10
190.0375239600776
 20
88.82566862654627
  0
LWPOLYLINE
  5
163D2B
330
D2
100
AcDbEntity
 67
     1
  8
Layer3 (transparent)
370
    90
100
AcDbPolyline
 90
        3
 70
     1
 43
0.0
 10
190.117248004273
 20
88.90504322434342
 10
189.9021030760794
 20
89.1211353273861
 10
190.1179177579568
 20
89.2099738534557
  0
LWPOLYLINE
  5
163D2C
330
D2
100
AcDbEntity
 67
     1
  8
Layer3 (transparent)
370
    90
100
AcDbPolyline
 90
        3
 70
     1
 43
0.0
 10
190.2297477328994
 20
88.90479612844726
 10
190.2304174866581
 20
89.20972675751043
 10
190.4458398359054
 20
89.11994105658456
  0
LWPOLYLINE
  5
163D2D
330
D2
100
AcDbEntity
 67
     1
  8
Layer3 (transparent)
370
    90
100
AcDbPolyline
 90
        3
 70
     1
 43
0.0
 10
190.3091223306592
 20
88.82507208427567
 10
190.5252144336652
 20
89.04021701241296
 10
190.6140529596799
 20
88.82440233049189
  0
LWPOLYLINE
  5
163D2E
330
D2
100
AcDbEntity
 67
     1
  8
Layer3 (transparent)
370
    90
100
AcDbPolyline
 90
        4
 70
     1
 43
0.0
 10
189.9752870080953
 20
82.25390249156452
 10
189.9752870080953
 20
82.20390249156428
 10
190.0252870080954
 20
82.20390249156428
 10
190.0252870080954
 20
82.25390249156452
  0
LWPOLYLINE
  5
163D2F
330
D2
100
AcDbEntity
 67
     1
  8
Layer3 (transparent)
370
    90
100
AcDbPolyline
 90
        4
 70
     1
 43
0.0
 10
190.0352870080951
 20
82.25390249156452
 10
190.0352870080951
 20
82.20390249156428
 10
190.0852870080951
 20
82.20390249156428
 10
190.0852870080951
 20
82.25390249156452
  0
LWPOLYLINE
  5
163D30
330
D2
100
AcDbEntity
 67
     1
  8
Layer3 (transparent)
370
    90
100
AcDbPolyline
 90
        4
 70
     1
 43
0.0
 10
190.0952870080953
 20
82.25390249156452
 10
190.0952870080953
 20
82.20390249156428
 10
190.1452870080954
 20
82.20390249156428
 10
190.1452870080954
 20
82.25390249156452
  0
LWPOLYLINE
  5
163D31
330
D2
100
AcDbEntity
 67
     1
  8
Layer3 (transparent)
370
    90
100
AcDbPolyline
 90
        4
 70
     1
 43
0.0
 10
190.1552870080953
 20
82.25390249156452
 10
190.1552870080953
 20
82.20390249156428
 10
190.2052870080951
 20
82.20390249156428
 10
190.2052870080951
 20
82.25390249156452
  0
LWPOLYLINE
  5
163D32
330
D2
100
AcDbEntity
 67
     1
  8
Layer3 (transparent)
370
    90
100
AcDbPolyline
 90
        4
 70
     1
 43
0.0
 10
190.2152870080953
 20
82.25390249156452
 10
190.2152870080953
 20
82.20390249156428
 10
190.2652870080951
 20
82.20390249156428
 10
190.2652870080951
 20
82.25390249156452
  0
LWPOLYLINE
  5
163D33
330
D2
100
AcDbEntity
 67
     1
  8
Layer3 (transparent)
370
    90
100
AcDbPolyline
 90
        4
 70
     1
 43
0.0
 10
190.2752870080954
 20
82.25390249156452
 10
190.2752870080954
 20
82.20390249156428
 10
190.3252870080953
 20
82.20390249156428
 10
190.3252870080953
 20
82.25390249156452
  0
LWPOLYLINE
  5
163D34
330
D2
100
AcDbEntity
 67
     1
  8
Layer3 (transparent)
370
    90
100
AcDbPolyline
 90
        4
 70
     1
 43
0.0
 10
190.3352870080953
 20
82.25390249156452
 10
190.3352870080953
 20
82.20390249156428
 10
190.3852870080951
 20
82.20390249156428
 10
190.3852870080951
 20
82.25390249156452
  0
LWPOLYLINE
  5
163D35
330
D2
100
AcDbEntity
 67
     1
  8
Layer3 (transparent)
370
    90
100
AcDbPolyline
 90
        4
 70
     1
 43
0.0
 10
189.9502870080953
 20
82.31390249156399
 10
189.9502870080953
 20
82.26390249156471
 10
190.0002870080951
 20
82.26390249156471
 10
190.0002870080951
 20
82.31390249156399
  0
LWPOLYLINE
  5
163D36
330
D2
100
AcDbEntity
 67
     1
  8
Layer3 (transparent)
370
    90
100
AcDbPolyline
 90
        4
 70
     1
 43
0.0
 10
190.0102870080953
 20
82.31390249156399
 10
190.0102870080953
 20
82.26390249156471
 10
190.0602870080953
 20
82.26390249156471
 10
190.0602870080953
 20
82.31390249156399
  0
LWPOLYLINE
  5
163D37
330
D2
100
AcDbEntity
 67
     1
  8
Layer3 (transparent)
370
    90
100
AcDbPolyline
 90
        4
 70
     1
 43
0.0
 10
190.0702870080953
 20
82.31390249156399
 10
190.0702870080953
 20
82.26390249156471
 10
190.1202870080951
 20
82.26390249156471
 10
190.1202870080951
 20
82.31390249156399
  0
LWPOLYLINE
  5
163D38
330
D2
100
AcDbEntity
 67
     1
  8
Layer3 (transparent)
370
    90
100
AcDbPolyline
 90
        4
 70
     1
 43
0.0
 10
190.1302870080953
 20
82.31390249156399
 10
190.1302870080953
 20
82.26390249156471
 10
190.1802870080953
 20
82.26390249156471
 10
190.1802870080953
 20
82.31390249156399
  0
LWPOLYLINE
  5
163D39
330
D2
100
AcDbEntity
 67
     1
  8
Layer3 (transparent)
370
    90
100
AcDbPolyline
 90
        4
 70
     1
 43
0.0
 10
190.1902870080953
 20
82.31390249156399
 10
190.1902870080953
 20
82.26390249156471
 10
190.2402870080953
 20
82.26390249156471
 10
190.2402870080953
 20
82.31390249156399
  0
LWPOLYLINE
  5
163D3A
330
D2
100
AcDbEntity
 67
     1
  8
Layer3 (transparent)
370
    90
100
AcDbPolyline
 90
        4
 70
     1
 43
0.0
 10
190.2502870080953
 20
82.31390249156399
 10
190.2502870080953
 20
82.26390249156471
 10
190.3002870080952
 20
82.26390249156471
 10
190.3002870080952
 20
82.31390249156399
  0
LWPOLYLINE
  5
163D3B
330
D2
100
AcDbEntity
 67
     1
  8
Layer3 (transparent)
370
    90
100
AcDbPolyline
 90
        4
 70
     1
 43
0.0
 10
190.3102870080953
 20
82.31390249156399
 10
190.3102870080953
 20
82.26390249156471
 10
190.3602870080953
 20
82.26390249156471
 10
190.3602870080953
 20
82.31390249156399
  0
LWPOLYLINE
  5
163D3C
330
D2
100
AcDbEntity
 67
     1
  8
Layer3 (transparent)
370
    90
100
AcDbPolyline
 90
        4
 70
     1
 43
0.0
 10
190.3702870080953
 20
82.31390249156399
 10
190.3702870080953
 20
82.26390249156471
 10
190.4202870080951
 20
82.26390249156471
 10
190.4202870080951
 20
82.31390249156399
  0
LWPOLYLINE
  5
163D3D
330
D2
100
AcDbEntity
 67
     1
  8
Layer3 (transparent)
370
    90
100
AcDbPolyline
 90
        4
 70
     1
 43
0.0
 10
189.8902870080953
 20
82.4339024915648
 10
189.8902870080953
 20
82.38390249156461
 10
189.9402870080953
 20
82.38390249156461
 10
189.9402870080953
 20
82.4339024915648
  0
LWPOLYLINE
  5
163D3E
330
D2
100
AcDbEntity
 67
     1
  8
Layer3 (transparent)
370
    90
100
AcDbPolyline
 90
        4
 70
     1
 43
0.0
 10
189.9152870080953
 20
82.37390249156439
 10
189.9152870080953
 20
82.32390249156422
 10
189.9652870080952
 20
82.32390249156422
 10
189.9652870080952
 20
82.37390249156439
  0
LWPOLYLINE
  5
163D3F
330
D2
100
AcDbEntity
 67
     1
  8
Layer3 (transparent)
370
    90
100
AcDbPolyline
 90
        4
 70
     1
 43
0.0
 10
189.9752870080953
 20
82.37390249156439
 10
189.9752870080953
 20
82.32390249156422
 10
190.0252870080954
 20
82.32390249156422
 10
190.0252870080954
 20
82.37390249156439
  0
LWPOLYLINE
  5
163D40
330
D2
100
AcDbEntity
 67
     1
  8
Layer3 (transparent)
370
    90
100
AcDbPolyline
 90
        4
 70
     1
 43
0.0
 10
190.0352870080951
 20
82.37390249156439
 10
190.0352870080951
 20
82.32390249156422
 10
190.0852870080951
 20
82.32390249156422
 10
190.0852870080951
 20
82.37390249156439
  0
LWPOLYLINE
  5
163D41
330
D2
100
AcDbEntity
 67
     1
  8
Layer3 (transparent)
370
    90
100
AcDbPolyline
 90
        4
 70
     1
 43
0.0
 10
190.0952870080953
 20
82.37390249156439
 10
190.0952870080953
 20
82.32390249156422
 10
190.1452870080954
 20
82.32390249156422
 10
190.1452870080954
 20
82.37390249156439
  0
LWPOLYLINE
  5
163D42
330
D2
100
AcDbEntity
 67
     1
  8
Layer3 (transparent)
370
    90
100
AcDbPolyline
 90
        4
 70
     1
 43
0.0
 10
190.1552870080953
 20
82.37390249156439
 10
190.1552870080953
 20
82.32390249156422
 10
190.2052870080951
 20
82.32390249156422
 10
190.2052870080951
 20
82.37390249156439
  0
LWPOLYLINE
  5
163D43
330
D2
100
AcDbEntity
 67
     1
  8
Layer3 (transparent)
370
    90
100
AcDbPolyline
 90
        4
 70
     1
 43
0.0
 10
190.2152870080953
 20
82.37390249156439
 10
190.2152870080953
 20
82.32390249156422
 10
190.2652870080951
 20
82.32390249156422
 10
190.2652870080951
 20
82.37390249156439
  0
LWPOLYLINE
  5
163D44
330
D2
100
AcDbEntity
 67
     1
  8
Layer3 (transparent)
370
    90
100
AcDbPolyline
 90
        4
 70
     1
 43
0.0
 10
190.2752870080954
 20
82.37390249156439
 10
190.2752870080954
 20
82.32390249156422
 10
190.3252870080953
 20
82.32390249156422
 10
190.3252870080953
 20
82.37390249156439
  0
LWPOLYLINE
  5
163D45
330
D2
100
AcDbEntity
 67
     1
  8
Layer3 (transparent)
370
    90
100
AcDbPolyline
 90
        4
 70
     1
 43
0.0
 10
190.3352870080953
 20
82.37390249156439
 10
190.3352870080953
 20
82.32390249156422
 10
190.3852870080951
 20
82.32390249156422
 10
190.3852870080951
 20
82.37390249156439
  0
LWPOLYLINE
  5
163D46
330
D2
100
AcDbEntity
 67
     1
  8
Layer3 (transparent)
370
    90
100
AcDbPolyline
 90
        4
 70
     1
 43
0.0
 10
190.3952870080954
 20
82.37390249156439
 10
190.3952870080954
 20
82.32390249156422
 10
190.4452870080953
 20
82.32390249156422
 10
190.4452870080953
 20
82.37390249156439
  0
LWPOLYLINE
  5
163D47
330
D2
100
AcDbEntity
 67
     1
  8
Layer3 (transparent)
370
    90
100
AcDbPolyline
 90
        4
 70
     1
 43
0.0
 10
189.9502870080953
 20
82.4339024915648
 10
189.9502870080953
 20
82.38390249156461
 10
190.0002870080951
 20
82.38390249156461
 10
190.0002870080951
 20
82.4339024915648
  0
LWPOLYLINE
  5
163D48
330
D2
100
AcDbEntity
 67
     1
  8
Layer3 (transparent)
370
    90
100
AcDbPolyline
 90
        4
 70
     1
 43
0.0
 10
190.0102870080953
 20
82.4339024915648
 10
190.0102870080953
 20
82.38390249156461
 10
190.0602870080953
 20
82.38390249156461
 10
190.0602870080953
 20
82.4339024915648
  0
LWPOLYLINE
  5
163D49
330
D2
100
AcDbEntity
 67
     1
  8
Layer3 (transparent)
370
    90
100
AcDbPolyline
 90
        4
 70
     1
 43
0.0
 10
190.0702870080953
 20
82.4339024915648
 10
190.0702870080953
 20
82.38390249156461
 10
190.1202870080951
 20
82.38390249156461
 10
190.1202870080951
 20
82.4339024915648
  0
LWPOLYLINE
  5
163D4A
330
D2
100
AcDbEntity
 67
     1
  8
Layer3 (transparent)
370
    90
100
AcDbPolyline
 90
        4
 70
     1
 43
0.0
 10
190.1302870080953
 20
82.4339024915648
 10
190.1302870080953
 20
82.38390249156461
 10
190.1802870080953
 20
82.38390249156461
 10
190.1802870080953
 20
82.4339024915648
  0
LWPOLYLINE
  5
163D4B
330
D2
100
AcDbEntity
 67
     1
  8
Layer3 (transparent)
370
    90
100
AcDbPolyline
 90
        4
 70
     1
 43
0.0
 10
190.1902870080953
 20
82.4339024915648
 10
190.1902870080953
 20
82.38390249156461
 10
190.2402870080953
 20
82.38390249156461
 10
190.2402870080953
 20
82.4339024915648
  0
LWPOLYLINE
  5
163D4C
330
D2
100
AcDbEntity
 67
     1
  8
Layer3 (transparent)
370
    90
100
AcDbPolyline
 90
        4
 70
     1
 43
0.0
 10
190.2502870080953
 20
82.4339024915648
 10
190.2502870080953
 20
82.38390249156461
 10
190.3002870080952
 20
82.38390249156461
 10
190.3002870080952
 20
82.4339024915648
  0
LWPOLYLINE
  5
163D4D
330
D2
100
AcDbEntity
 67
     1
  8
Layer3 (transparent)
370
    90
100
AcDbPolyline
 90
        4
 70
     1
 43
0.0
 10
190.3102870080953
 20
82.4339024915648
 10
190.3102870080953
 20
82.38390249156461
 10
190.3602870080953
 20
82.38390249156461
 10
190.3602870080953
 20
82.4339024915648
  0
LWPOLYLINE
  5
163D4E
330
D2
100
AcDbEntity
 67
     1
  8
Layer3 (transparent)
370
    90
100
AcDbPolyline
 90
        4
 70
     1
 43
0.0
 10
190.3702870080953
 20
82.4339024915648
 10
190.3702870080953
 20
82.38390249156461
 10
190.4202870080951
 20
82.38390249156461
 10
190.4202870080951
 20
82.4339024915648
  0
LWPOLYLINE
  5
163D4F
330
D2
100
AcDbEntity
 67
     1
  8
Layer3 (transparent)
370
    90
100
AcDbPolyline
 90
        4
 70
     1
 43
0.0
 10
190.4302870080953
 20
82.4339024915648
 10
190.4302870080953
 20
82.38390249156461
 10
190.4802870080953
 20
82.38390249156461
 10
190.4802870080953
 20
82.4339024915648
  0
LWPOLYLINE
  5
163D50
330
D2
100
AcDbEntity
 67
     1
  8
Layer3 (transparent)
370
    90
100
AcDbPolyline
 90
        4
 70
     1
 43
0.0
 10
189.8902870080953
 20
82.55390249156468
 10
189.8902870080953
 20
82.50390249156451
 10
189.9402870080953
 20
82.50390249156451
 10
189.9402870080953
 20
82.55390249156468
  0
LWPOLYLINE
  5
163D51
330
D2
100
AcDbEntity
 67
     1
  8
Layer3 (transparent)
370
    90
100
AcDbPolyline
 90
        4
 70
     1
 43
0.0
 10
189.9152870080953
 20
82.49390249156428
 10
189.9152870080953
 20
82.44390249156408
 10
189.9652870080952
 20
82.44390249156408
 10
189.9652870080952
 20
82.49390249156428
  0
LWPOLYLINE
  5
163D52
330
D2
100
AcDbEntity
 67
     1
  8
Layer3 (transparent)
370
    90
100
AcDbPolyline
 90
        4
 70
     1
 43
0.0
 10
189.9752870080953
 20
82.49390249156428
 10
189.9752870080953
 20
82.44390249156408
 10
190.0252870080954
 20
82.44390249156408
 10
190.0252870080954
 20
82.49390249156428
  0
LWPOLYLINE
  5
163D53
330
D2
100
AcDbEntity
 67
     1
  8
Layer3 (transparent)
370
    90
100
AcDbPolyline
 90
        4
 70
     1
 43
0.0
 10
190.0352870080951
 20
82.49390249156428
 10
190.0352870080951
 20
82.44390249156408
 10
190.0852870080951
 20
82.44390249156408
 10
190.0852870080951
 20
82.49390249156428
  0
LWPOLYLINE
  5
163D54
330
D2
100
AcDbEntity
 67
     1
  8
Layer3 (transparent)
370
    90
100
AcDbPolyline
 90
        4
 70
     1
 43
0.0
 10
190.0952870080953
 20
82.49390249156428
 10
190.0952870080953
 20
82.44390249156408
 10
190.1452870080954
 20
82.44390249156408
 10
190.1452870080954
 20
82.49390249156428
  0
LWPOLYLINE
  5
163D55
330
D2
100
AcDbEntity
 67
     1
  8
Layer3 (transparent)
370
    90
100
AcDbPolyline
 90
        4
 70
     1
 43
0.0
 10
190.1552870080953
 20
82.49390249156428
 10
190.1552870080953
 20
82.44390249156408
 10
190.2052870080951
 20
82.44390249156408
 10
190.2052870080951
 20
82.49390249156428
  0
LWPOLYLINE
  5
163D56
330
D2
100
AcDbEntity
 67
     1
  8
Layer3 (transparent)
370
    90
100
AcDbPolyline
 90
        4
 70
     1
 43
0.0
 10
190.2152870080953
 20
82.49390249156428
 10
190.2152870080953
 20
82.44390249156408
 10
190.2652870080951
 20
82.44390249156408
 10
190.2652870080951
 20
82.49390249156428
  0
LWPOLYLINE
  5
163D57
330
D2
100
AcDbEntity
 67
     1
  8
Layer3 (transparent)
370
    90
100
AcDbPolyline
 90
        4
 70
     1
 43
0.0
 10
190.2752870080954
 20
82.49390249156428
 10
190.2752870080954
 20
82.44390249156408
 10
190.3252870080953
 20
82.44390249156408
 10
190.3252870080953
 20
82.49390249156428
  0
LWPOLYLINE
  5
163D58
330
D2
100
AcDbEntity
 67
     1
  8
Layer3 (transparent)
370
    90
100
AcDbPolyline
 90
        4
 70
     1
 43
0.0
 10
190.3352870080953
 20
82.49390249156428
 10
190.3352870080953
 20
82.44390249156408
 10
190.3852870080951
 20
82.44390249156408
 10
190.3852870080951
 20
82.49390249156428
  0
LWPOLYLINE
  5
163D59
330
D2
100
AcDbEntity
 67
     1
  8
Layer3 (transparent)
370
    90
100
AcDbPolyline
 90
        4
 70
     1
 43
0.0
 10
190.3952870080954
 20
82.49390249156428
 10
190.3952870080954
 20
82.44390249156408
 10
190.4452870080953
 20
82.44390249156408
 10
190.4452870080953
 20
82.49390249156428
  0
LWPOLYLINE
  5
163D5A
330
D2
100
AcDbEntity
 67
     1
  8
Layer3 (transparent)
370
    90
100
AcDbPolyline
 90
        4
 70
     1
 43
0.0
 10
190.4552870080953
 20
82.49390249156428
 10
190.4552870080953
 20
82.44390249156408
 10
190.505287008095
 20
82.44390249156408
 10
190.505287008095
 20
82.49390249156428
  0
LWPOLYLINE
  5
163D5B
330
D2
100
AcDbEntity
 67
     1
  8
Layer3 (transparent)
370
    90
100
AcDbPolyline
 90
        4
 70
     1
 43
0.0
 10
189.9502870080953
 20
82.55390249156468
 10
189.9502870080953
 20
82.50390249156451
 10
190.0002870080951
 20
82.50390249156451
 10
190.0002870080951
 20
82.55390249156468
  0
LWPOLYLINE
  5
163D5C
330
D2
100
AcDbEntity
 67
     1
  8
Layer3 (transparent)
370
    90
100
AcDbPolyline
 90
        4
 70
     1
 43
0.0
 10
190.0102870080953
 20
82.55390249156468
 10
190.0102870080953
 20
82.50390249156451
 10
190.0602870080953
 20
82.50390249156451
 10
190.0602870080953
 20
82.55390249156468
  0
LWPOLYLINE
  5
163D5D
330
D2
100
AcDbEntity
 67
     1
  8
Layer3 (transparent)
370
    90
100
AcDbPolyline
 90
        4
 70
     1
 43
0.0
 10
190.0702870080953
 20
82.55390249156468
 10
190.0702870080953
 20
82.50390249156451
 10
190.1202870080951
 20
82.50390249156451
 10
190.1202870080951
 20
82.55390249156468
  0
LWPOLYLINE
  5
163D5E
330
D2
100
AcDbEntity
 67
     1
  8
Layer3 (transparent)
370
    90
100
AcDbPolyline
 90
        4
 70
     1
 43
0.0
 10
190.1302870080953
 20
82.55390249156468
 10
190.1302870080953
 20
82.50390249156451
 10
190.1802870080953
 20
82.50390249156451
 10
190.1802870080953
 20
82.55390249156468
  0
LWPOLYLINE
  5
163D5F
330
D2
100
AcDbEntity
 67
     1
  8
Layer3 (transparent)
370
    90
100
AcDbPolyline
 90
        4
 70
     1
 43
0.0
 10
190.1902870080953
 20
82.55390249156468
 10
190.1902870080953
 20
82.50390249156451
 10
190.2402870080953
 20
82.50390249156451
 10
190.2402870080953
 20
82.55390249156468
  0
LWPOLYLINE
  5
163D60
330
D2
100
AcDbEntity
 67
     1
  8
Layer3 (transparent)
370
    90
100
AcDbPolyline
 90
        4
 70
     1
 43
0.0
 10
190.2502870080953
 20
82.55390249156468
 10
190.2502870080953
 20
82.50390249156451
 10
190.3002870080952
 20
82.50390249156451
 10
190.3002870080952
 20
82.55390249156468
  0
LWPOLYLINE
  5
163D61
330
D2
100
AcDbEntity
 67
     1
  8
Layer3 (transparent)
370
    90
100
AcDbPolyline
 90
        4
 70
     1
 43
0.0
 10
190.3102870080953
 20
82.55390249156468
 10
190.3102870080953
 20
82.50390249156451
 10
190.3602870080953
 20
82.50390249156451
 10
190.3602870080953
 20
82.55390249156468
  0
LWPOLYLINE
  5
163D62
330
D2
100
AcDbEntity
 67
     1
  8
Layer3 (transparent)
370
    90
100
AcDbPolyline
 90
        4
 70
     1
 43
0.0
 10
190.3702870080953
 20
82.55390249156468
 10
190.3702870080953
 20
82.50390249156451
 10
190.4202870080951
 20
82.50390249156451
 10
190.4202870080951
 20
82.55390249156468
  0
LWPOLYLINE
  5
163D63
330
D2
100
AcDbEntity
 67
     1
  8
Layer3 (transparent)
370
    90
100
AcDbPolyline
 90
        4
 70
     1
 43
0.0
 10
190.4302870080953
 20
82.55390249156468
 10
190.4302870080953
 20
82.50390249156451
 10
190.4802870080953
 20
82.50390249156451
 10
190.4802870080953
 20
82.55390249156468
  0
LWPOLYLINE
  5
163D64
330
D2
100
AcDbEntity
 67
     1
  8
Layer3 (transparent)
370
    90
100
AcDbPolyline
 90
        4
 70
     1
 43
0.0
 10
189.8795475417809
 20
87.86512981820619
 10
189.8795475417809
 20
87.81512981820602
 10
189.9295475417807
 20
87.81512981820602
 10
189.9295475417807
 20
87.86512981820619
  0
LWPOLYLINE
  5
163D65
330
D2
100
AcDbEntity
 67
     1
  8
Layer3 (transparent)
370
    90
100
AcDbPolyline
 90
        4
 70
     1
 43
0.0
 10
189.9045475417809
 20
87.8051298182067
 10
189.9045475417809
 20
87.75512981820654
 10
189.9545475417809
 20
87.75512981820654
 10
189.9545475417809
 20
87.8051298182067
  0
LWPOLYLINE
  5
163D66
330
D2
100
AcDbEntity
 67
     1
  8
Layer3 (transparent)
370
    90
100
AcDbPolyline
 90
        4
 70
     1
 43
0.0
 10
189.9645475417807
 20
87.8051298182067
 10
189.9645475417807
 20
87.75512981820654
 10
190.014547541781
 20
87.75512981820654
 10
190.014547541781
 20
87.8051298182067
  0
LWPOLYLINE
  5
163D67
330
D2
100
AcDbEntity
 67
     1
  8
Layer3 (transparent)
370
    90
100
AcDbPolyline
 90
        4
 70
     1
 43
0.0
 10
190.0845475417809
 20
87.8051298182067
 10
190.0845475417809
 20
87.75512981820654
 10
190.134547541781
 20
87.75512981820654
 10
190.134547541781
 20
87.8051298182067
  0
LWPOLYLINE
  5
163D68
330
D2
100
AcDbEntity
 67
     1
  8
Layer3 (transparent)
370
    90
100
AcDbPolyline
 90
        4
 70
     1
 43
0.0
 10
190.0245475417809
 20
87.8051298182067
 10
190.0245475417809
 20
87.75512981820654
 10
190.0745475417809
 20
87.75512981820654
 10
190.0745475417809
 20
87.8051298182067
  0
LWPOLYLINE
  5
163D69
330
D2
100
AcDbEntity
 67
     1
  8
Layer3 (transparent)
370
    90
100
AcDbPolyline
 90
        4
 70
     1
 43
0.0
 10
190.1445475417809
 20
87.8051298182067
 10
190.1445475417809
 20
87.75512981820654
 10
190.194547541781
 20
87.75512981820654
 10
190.194547541781
 20
87.8051298182067
  0
LWPOLYLINE
  5
163D6A
330
D2
100
AcDbEntity
 67
     1
  8
Layer3 (transparent)
370
    90
100
AcDbPolyline
 90
        4
 70
     1
 43
0.0
 10
190.2045475417809
 20
87.8051298182067
 10
190.2045475417809
 20
87.75512981820654
 10
190.254547541781
 20
87.75512981820654
 10
190.254547541781
 20
87.8051298182067
  0
LWPOLYLINE
  5
163D6B
330
D2
100
AcDbEntity
 67
     1
  8
Layer3 (transparent)
370
    90
100
AcDbPolyline
 90
        4
 70
     1
 43
0.0
 10
190.3245475417809
 20
87.8051298182067
 10
190.3245475417809
 20
87.75512981820654
 10
190.3745475417809
 20
87.75512981820654
 10
190.3745475417809
 20
87.8051298182067
  0
LWPOLYLINE
  5
163D6C
330
D2
100
AcDbEntity
 67
     1
  8
Layer3 (transparent)
370
    90
100
AcDbPolyline
 90
        4
 70
     1
 43
0.0
 10
190.2645475417808
 20
87.8051298182067
 10
190.2645475417808
 20
87.75512981820654
 10
190.314547541781
 20
87.75512981820654
 10
190.314547541781
 20
87.8051298182067
  0
LWPOLYLINE
  5
163D6D
330
D2
100
AcDbEntity
 67
     1
  8
Layer3 (transparent)
370
    90
100
AcDbPolyline
 90
        4
 70
     1
 43
0.0
 10
190.3845475417809
 20
87.8051298182067
 10
190.3845475417809
 20
87.75512981820654
 10
190.4345475417807
 20
87.75512981820654
 10
190.4345475417807
 20
87.8051298182067
  0
LWPOLYLINE
  5
163D6E
330
D2
100
AcDbEntity
 67
     1
  8
Layer3 (transparent)
370
    90
100
AcDbPolyline
 90
        4
 70
     1
 43
0.0
 10
190.4445475417809
 20
87.8051298182067
 10
190.4445475417809
 20
87.75512981820654
 10
190.4945475417808
 20
87.75512981820654
 10
190.4945475417808
 20
87.8051298182067
  0
LWPOLYLINE
  5
163D6F
330
D2
100
AcDbEntity
 67
     1
  8
Layer3 (transparent)
370
    90
100
AcDbPolyline
 90
        4
 70
     1
 43
0.0
 10
189.9995475417808
 20
87.86512981820619
 10
189.9995475417808
 20
87.81512981820602
 10
190.0495475417807
 20
87.81512981820602
 10
190.0495475417807
 20
87.86512981820619
  0
LWPOLYLINE
  5
163D70
330
D2
100
AcDbEntity
 67
     1
  8
Layer3 (transparent)
370
    90
100
AcDbPolyline
 90
        4
 70
     1
 43
0.0
 10
189.9395475417809
 20
87.86512981820619
 10
189.9395475417809
 20
87.81512981820602
 10
189.9895475417809
 20
87.81512981820602
 10
189.9895475417809
 20
87.86512981820619
  0
LWPOLYLINE
  5
163D71
330
D2
100
AcDbEntity
 67
     1
  8
Layer3 (transparent)
370
    90
100
AcDbPolyline
 90
        4
 70
     1
 43
0.0
 10
190.0595475417809
 20
87.86512981820619
 10
190.0595475417809
 20
87.81512981820602
 10
190.1095475417809
 20
87.81512981820602
 10
190.1095475417809
 20
87.86512981820619
  0
LWPOLYLINE
  5
163D72
330
D2
100
AcDbEntity
 67
     1
  8
Layer3 (transparent)
370
    90
100
AcDbPolyline
 90
        4
 70
     1
 43
0.0
 10
190.1195475417809
 20
87.86512981820619
 10
190.1195475417809
 20
87.81512981820602
 10
190.1695475417809
 20
87.81512981820602
 10
190.1695475417809
 20
87.86512981820619
  0
LWPOLYLINE
  5
163D73
330
D2
100
AcDbEntity
 67
     1
  8
Layer3 (transparent)
370
    90
100
AcDbPolyline
 90
        4
 70
     1
 43
0.0
 10
190.2395475417809
 20
87.86512981820619
 10
190.2395475417809
 20
87.81512981820602
 10
190.2895475417809
 20
87.81512981820602
 10
190.2895475417809
 20
87.86512981820619
  0
LWPOLYLINE
  5
163D74
330
D2
100
AcDbEntity
 67
     1
  8
Layer3 (transparent)
370
    90
100
AcDbPolyline
 90
        4
 70
     1
 43
0.0
 10
190.1795475417808
 20
87.86512981820619
 10
190.1795475417808
 20
87.81512981820602
 10
190.2295475417808
 20
87.81512981820602
 10
190.2295475417808
 20
87.86512981820619
  0
LWPOLYLINE
  5
163D75
330
D2
100
AcDbEntity
 67
     1
  8
Layer3 (transparent)
370
    90
100
AcDbPolyline
 90
        4
 70
     1
 43
0.0
 10
190.2995475417808
 20
87.86512981820619
 10
190.2995475417808
 20
87.81512981820602
 10
190.3495475417808
 20
87.81512981820602
 10
190.3495475417808
 20
87.86512981820619
  0
LWPOLYLINE
  5
163D76
330
D2
100
AcDbEntity
 67
     1
  8
Layer3 (transparent)
370
    90
100
AcDbPolyline
 90
        4
 70
     1
 43
0.0
 10
190.3595475417809
 20
87.86512981820619
 10
190.3595475417809
 20
87.81512981820602
 10
190.4095475417808
 20
87.81512981820602
 10
190.4095475417808
 20
87.86512981820619
  0
LWPOLYLINE
  5
163D77
330
D2
100
AcDbEntity
 67
     1
  8
Layer3 (transparent)
370
    90
100
AcDbPolyline
 90
        4
 70
     1
 43
0.0
 10
190.4195475417808
 20
87.86512981820619
 10
190.4195475417808
 20
87.81512981820602
 10
190.4695475417809
 20
87.81512981820602
 10
190.4695475417809
 20
87.86512981820619
  0
LWPOLYLINE
  5
163D78
330
D2
100
AcDbEntity
 67
     1
  8
Layer3 (transparent)
370
    90
100
AcDbPolyline
 90
        4
 70
     1
 43
0.0
 10
189.8795475417809
 20
87.98512981820611
 10
189.8795475417809
 20
87.93512981820592
 10
189.9295475417807
 20
87.93512981820592
 10
189.9295475417807
 20
87.98512981820611
  0
LWPOLYLINE
  5
163D79
330
D2
100
AcDbEntity
 67
     1
  8
Layer3 (transparent)
370
    90
100
AcDbPolyline
 90
        4
 70
     1
 43
0.0
 10
189.9045475417809
 20
87.92512981820662
 10
189.9045475417809
 20
87.87512981820645
 10
189.9545475417809
 20
87.87512981820645
 10
189.9545475417809
 20
87.92512981820662
  0
LWPOLYLINE
  5
163D7A
330
D2
100
AcDbEntity
 67
     1
  8
Layer3 (transparent)
370
    90
100
AcDbPolyline
 90
        4
 70
     1
 43
0.0
 10
189.9645475417807
 20
87.92512981820662
 10
189.9645475417807
 20
87.87512981820645
 10
190.014547541781
 20
87.87512981820645
 10
190.014547541781
 20
87.92512981820662
  0
LWPOLYLINE
  5
163D7B
330
D2
100
AcDbEntity
 67
     1
  8
Layer3 (transparent)
370
    90
100
AcDbPolyline
 90
        4
 70
     1
 43
0.0
 10
190.0245475417809
 20
87.92512981820662
 10
190.0245475417809
 20
87.87512981820645
 10
190.0745475417809
 20
87.87512981820645
 10
190.0745475417809
 20
87.92512981820662
  0
LWPOLYLINE
  5
163D7C
330
D2
100
AcDbEntity
 67
     1
  8
Layer3 (transparent)
370
    90
100
AcDbPolyline
 90
        4
 70
     1
 43
0.0
 10
190.1445475417809
 20
87.92512981820662
 10
190.1445475417809
 20
87.87512981820645
 10
190.194547541781
 20
87.87512981820645
 10
190.194547541781
 20
87.92512981820662
  0
LWPOLYLINE
  5
163D7D
330
D2
100
AcDbEntity
 67
     1
  8
Layer3 (transparent)
370
    90
100
AcDbPolyline
 90
        4
 70
     1
 43
0.0
 10
190.0845475417809
 20
87.92512981820662
 10
190.0845475417809
 20
87.87512981820645
 10
190.134547541781
 20
87.87512981820645
 10
190.134547541781
 20
87.92512981820662
  0
LWPOLYLINE
  5
163D7E
330
D2
100
AcDbEntity
 67
     1
  8
Layer3 (transparent)
370
    90
100
AcDbPolyline
 90
        4
 70
     1
 43
0.0
 10
190.2045475417809
 20
87.92512981820662
 10
190.2045475417809
 20
87.87512981820645
 10
190.254547541781
 20
87.87512981820645
 10
190.254547541781
 20
87.92512981820662
  0
LWPOLYLINE
  5
163D7F
330
D2
100
AcDbEntity
 67
     1
  8
Layer3 (transparent)
370
    90
100
AcDbPolyline
 90
        4
 70
     1
 43
0.0
 10
190.2645475417808
 20
87.92512981820662
 10
190.2645475417808
 20
87.87512981820645
 10
190.314547541781
 20
87.87512981820645
 10
190.314547541781
 20
87.92512981820662
  0
LWPOLYLINE
  5
163D80
330
D2
100
AcDbEntity
 67
     1
  8
Layer3 (transparent)
370
    90
100
AcDbPolyline
 90
        4
 70
     1
 43
0.0
 10
190.3245475417809
 20
87.92512981820662
 10
190.3245475417809
 20
87.87512981820645
 10
190.3745475417809
 20
87.87512981820645
 10
190.3745475417809
 20
87.92512981820662
  0
LWPOLYLINE
  5
163D81
330
D2
100
AcDbEntity
 67
     1
  8
Layer3 (transparent)
370
    90
100
AcDbPolyline
 90
        4
 70
     1
 43
0.0
 10
190.3845475417809
 20
87.92512981820662
 10
190.3845475417809
 20
87.87512981820645
 10
190.4345475417807
 20
87.87512981820645
 10
190.4345475417807
 20
87.92512981820662
  0
LWPOLYLINE
  5
163D82
330
D2
100
AcDbEntity
 67
     1
  8
Layer3 (transparent)
370
    90
100
AcDbPolyline
 90
        4
 70
     1
 43
0.0
 10
190.4445475417809
 20
87.92512981820662
 10
190.4445475417809
 20
87.87512981820645
 10
190.4945475417808
 20
87.87512981820645
 10
190.4945475417808
 20
87.92512981820662
  0
LWPOLYLINE
  5
163D83
330
D2
100
AcDbEntity
 67
     1
  8
Layer3 (transparent)
370
    90
100
AcDbPolyline
 90
        4
 70
     1
 43
0.0
 10
189.9395475417809
 20
87.98512981820611
 10
189.9395475417809
 20
87.93512981820592
 10
189.9895475417809
 20
87.93512981820592
 10
189.9895475417809
 20
87.98512981820611
  0
LWPOLYLINE
  5
163D84
330
D2
100
AcDbEntity
 67
     1
  8
Layer3 (transparent)
370
    90
100
AcDbPolyline
 90
        4
 70
     1
 43
0.0
 10
190.0595475417809
 20
87.98512981820611
 10
190.0595475417809
 20
87.93512981820592
 10
190.1095475417809
 20
87.93512981820592
 10
190.1095475417809
 20
87.98512981820611
  0
LWPOLYLINE
  5
163D85
330
D2
100
AcDbEntity
 67
     1
  8
Layer3 (transparent)
370
    90
100
AcDbPolyline
 90
        4
 70
     1
 43
0.0
 10
189.9995475417808
 20
87.98512981820611
 10
189.9995475417808
 20
87.93512981820592
 10
190.0495475417807
 20
87.93512981820592
 10
190.0495475417807
 20
87.98512981820611
  0
LWPOLYLINE
  5
163D86
330
D2
100
AcDbEntity
 67
     1
  8
Layer3 (transparent)
370
    90
100
AcDbPolyline
 90
        4
 70
     1
 43
0.0
 10
190.1195475417809
 20
87.98512981820611
 10
190.1195475417809
 20
87.93512981820592
 10
190.1695475417809
 20
87.93512981820592
 10
190.1695475417809
 20
87.98512981820611
  0
LWPOLYLINE
  5
163D87
330
D2
100
AcDbEntity
 67
     1
  8
Layer3 (transparent)
370
    90
100
AcDbPolyline
 90
        4
 70
     1
 43
0.0
 10
190.1795475417808
 20
87.98512981820611
 10
190.1795475417808
 20
87.93512981820592
 10
190.2295475417808
 20
87.93512981820592
 10
190.2295475417808
 20
87.98512981820611
  0
LWPOLYLINE
  5
163D88
330
D2
100
AcDbEntity
 67
     1
  8
Layer3 (transparent)
370
    90
100
AcDbPolyline
 90
        4
 70
     1
 43
0.0
 10
190.2395475417809
 20
87.98512981820611
 10
190.2395475417809
 20
87.93512981820592
 10
190.2895475417809
 20
87.93512981820592
 10
190.2895475417809
 20
87.98512981820611
  0
LWPOLYLINE
  5
163D89
330
D2
100
AcDbEntity
 67
     1
  8
Layer3 (transparent)
370
    90
100
AcDbPolyline
 90
        4
 70
     1
 43
0.0
 10
190.2995475417808
 20
87.98512981820611
 10
190.2995475417808
 20
87.93512981820592
 10
190.3495475417808
 20
87.93512981820592
 10
190.3495475417808
 20
87.98512981820611
  0
LWPOLYLINE
  5
163D8A
330
D2
100
AcDbEntity
 67
     1
  8
Layer3 (transparent)
370
    90
100
AcDbPolyline
 90
        4
 70
     1
 43
0.0
 10
190.3595475417809
 20
87.98512981820611
 10
190.3595475417809
 20
87.93512981820592
 10
190.4095475417808
 20
87.93512981820592
 10
190.4095475417808
 20
87.98512981820611
  0
LWPOLYLINE
  5
163D8B
330
D2
100
AcDbEntity
 67
     1
  8
Layer3 (transparent)
370
    90
100
AcDbPolyline
 90
        4
 70
     1
 43
0.0
 10
190.4195475417808
 20
87.98512981820611
 10
190.4195475417808
 20
87.93512981820592
 10
190.4695475417809
 20
87.93512981820592
 10
190.4695475417809
 20
87.98512981820611
  0
LWPOLYLINE
  5
163D8C
330
D2
100
AcDbEntity
 67
     1
  8
Layer3 (transparent)
370
    90
100
AcDbPolyline
 90
        4
 70
     1
 43
0.0
 10
189.8795475417809
 20
88.10512981820599
 10
189.8795475417809
 20
88.05512981820671
 10
189.9295475417807
 20
88.05512981820671
 10
189.9295475417807
 20
88.10512981820599
  0
LWPOLYLINE
  5
163D8D
330
D2
100
AcDbEntity
 67
     1
  8
Layer3 (transparent)
370
    90
100
AcDbPolyline
 90
        4
 70
     1
 43
0.0
 10
189.9645475417807
 20
88.0451298182065
 10
189.9645475417807
 20
87.99512981820631
 10
190.014547541781
 20
87.99512981820631
 10
190.014547541781
 20
88.0451298182065
  0
LWPOLYLINE
  5
163D8E
330
D2
100
AcDbEntity
 67
     1
  8
Layer3 (transparent)
370
    90
100
AcDbPolyline
 90
        4
 70
     1
 43
0.0
 10
189.9045475417809
 20
88.0451298182065
 10
189.9045475417809
 20
87.99512981820631
 10
189.9545475417809
 20
87.99512981820631
 10
189.9545475417809
 20
88.0451298182065
  0
LWPOLYLINE
  5
163D8F
330
D2
100
AcDbEntity
 67
     1
  8
Layer3 (transparent)
370
    90
100
AcDbPolyline
 90
        4
 70
     1
 43
0.0
 10
190.0245475417809
 20
88.0451298182065
 10
190.0245475417809
 20
87.99512981820631
 10
190.0745475417809
 20
87.99512981820631
 10
190.0745475417809
 20
88.0451298182065
  0
LWPOLYLINE
  5
163D90
330
D2
100
AcDbEntity
 67
     1
  8
Layer3 (transparent)
370
    90
100
AcDbPolyline
 90
        4
 70
     1
 43
0.0
 10
190.0845475417809
 20
88.0451298182065
 10
190.0845475417809
 20
87.99512981820631
 10
190.134547541781
 20
87.99512981820631
 10
190.134547541781
 20
88.0451298182065
  0
LWPOLYLINE
  5
163D91
330
D2
100
AcDbEntity
 67
     1
  8
Layer3 (transparent)
370
    90
100
AcDbPolyline
 90
        4
 70
     1
 43
0.0
 10
190.2045475417809
 20
88.0451298182065
 10
190.2045475417809
 20
87.99512981820631
 10
190.254547541781
 20
87.99512981820631
 10
190.254547541781
 20
88.0451298182065
  0
LWPOLYLINE
  5
163D92
330
D2
100
AcDbEntity
 67
     1
  8
Layer3 (transparent)
370
    90
100
AcDbPolyline
 90
        4
 70
     1
 43
0.0
 10
190.1445475417809
 20
88.0451298182065
 10
190.1445475417809
 20
87.99512981820631
 10
190.194547541781
 20
87.99512981820631
 10
190.194547541781
 20
88.0451298182065
  0
LWPOLYLINE
  5
163D93
330
D2
100
AcDbEntity
 67
     1
  8
Layer3 (transparent)
370
    90
100
AcDbPolyline
 90
        4
 70
     1
 43
0.0
 10
190.2645475417808
 20
88.0451298182065
 10
190.2645475417808
 20
87.99512981820631
 10
190.314547541781
 20
87.99512981820631
 10
190.314547541781
 20
88.0451298182065
  0
LWPOLYLINE
  5
163D94
330
D2
100
AcDbEntity
 67
     1
  8
Layer3 (transparent)
370
    90
100
AcDbPolyline
 90
        4
 70
     1
 43
0.0
 10
190.3245475417809
 20
88.0451298182065
 10
190.3245475417809
 20
87.99512981820631
 10
190.3745475417809
 20
87.99512981820631
 10
190.3745475417809
 20
88.0451298182065
  0
LWPOLYLINE
  5
163D95
330
D2
100
AcDbEntity
 67
     1
  8
Layer3 (transparent)
370
    90
100
AcDbPolyline
 90
        4
 70
     1
 43
0.0
 10
190.4445475417809
 20
88.0451298182065
 10
190.4445475417809
 20
87.99512981820631
 10
190.4945475417808
[truncated: 14,964,666 more chars]
