# Supplementary material for: spinDrop: a droplet microfluidic platform to maximise single-cell sequencing information content
Source: Nat Commun. 2023 Aug 8;14:4788. doi: 10.1038/s41467-023-40322-w (PMC10409775; doi:10.1038/s41467-023-40322-w)
Supplement: Supplementary file 18 — Source data [file 41467_2023_40322_MOESM18_ESM.xlsx]

## Sheet: Figure_2a
Type	Voltage [V]	log(1+counts)
Sorted	0.0025	0
Sorted	0.0075	0
Sorted	0.0125	0
Sorted	0.0175	0
Sorted	0.0225	0
Sorted	0.0275	0
Sorted	0.0325	0
Sorted	0.0375	0
Sorted	0.0425	0
Sorted	0.0475	0
Sorted	0.0525	0
Sorted	0.0575	0
Sorted	0.0625	0
Sorted	0.0675	0
Sorted	0.0725	0
Sorted	0.0775	0
Sorted	0.0825	0
Sorted	0.0875	0
Sorted	0.0925	0
Sorted	0.0975	0
Sorted	0.1025	0
Sorted	0.1075	0
Sorted	0.1125	0
Sorted	0.1175	0
Sorted	0.1225	0
Sorted	0.1275	0
Sorted	0.1325	0
Sorted	0.1375	0
Sorted	0.1425	0
Sorted	0.1475	0
Sorted	0.1525	0
Sorted	0.1575	0
Sorted	0.1625	0
Sorted	0.1675	0
Sorted	0.1725	0
Sorted	0.1775	0
Sorted	0.1825	0
Sorted	0.1875	0
Sorted	0.1925	0
Sorted	0.1975	0
Sorted	0.2025	0
Sorted	0.2075	0
Sorted	0.2125	0
Sorted	0.2175	0
Sorted	0.2225	0
Sorted	0.2275	0
Sorted	0.2325	0
Sorted	0.2375	0
Sorted	0.2425	0
Sorted	0.2475	0
Sorted	0.2525	0
Sorted	0.2575	0
Sorted	0.2625	0
Sorted	0.2675	0
Sorted	0.2725	0
Sorted	0.2775	0
Sorted	0.2825	0
Sorted	0.2875	0
Sorted	0.2925	0
Sorted	0.2975	0
Sorted	0.3025	0.845098
Sorted	0.3075	0.69897
Sorted	0.3125	0.778151
Sorted	0.3175	0.778151
Sorted	0.3225	0.778151
Sorted	0.3275	0.477121
Sorted	0.3325	0.30103
Sorted	0.3375	0.60206
Sorted	0.3425	0.778151
Sorted	0.3475	0.60206
Sorted	0.3525	0.69897
Sorted	0.3575	0.845098
Sorted	0.3625	0.60206
Sorted	0.3675	0.954243
Sorted	0.3725	0.69897
Sorted	0.3775	0.60206
Sorted	0.3825	0.778151
Sorted	0.3875	0.90309
Sorted	0.3925	0.778151
Sorted	0.3975	0.90309
Sorted	0.4025	0.90309
Sorted	0.4075	1
Sorted	0.4125	0.954243
Sorted	0.4175	1.11394
Sorted	0.4225	1.04139
Sorted	0.4275	0.845098
Sorted	0.4325	1.04139
Sorted	0.4375	0.778151
Sorted	0.4425	0.90309
Sorted	0.4475	0.69897
Sorted	0.4525	0.778151
Sorted	0.4575	0.90309
Sorted	0.4625	1.11394
Sorted	0.4675	1
Sorted	0.4725	1.30103
Sorted	0.4775	0.90309
Sorted	0.4825	1.11394
Sorted	0.4875	1.07918
Sorted	0.4925	0.778151
Sorted	0.4975	1.07918
Sorted	0.5025	1
Sorted	0.5075	1.23045
Sorted	0.5125	1.07918
Sorted	0.5175	0.778151
Sorted	0.5225	1.11394
Sorted	0.5275	1.04139
Sorted	0.5325	1
Sorted	0.5375	1.04139
Sorted	0.5425	1.11394
Sorted	0.5475	1.11394
Sorted	0.5525	0.954243
Sorted	0.5575	1.04139
Sorted	0.5625	1
Sorted	0.5675	1.07918
Sorted	0.5725	1.20412
Sorted	0.5775	1
Sorted	0.5825	1.23045
Sorted	0.5875	1.14613
Sorted	0.5925	0.60206
Sorted	0.5975	1.30103
Sorted	0.6025	1.11394
Sorted	0.6075	1.04139
Sorted	0.6125	1.32222
Sorted	0.6175	1.20412
Sorted	0.6225	1.25527
Sorted	0.6275	1.41497
Sorted	0.6325	1
Sorted	0.6375	1.36173
Sorted	0.6425	1.04139
Sorted	0.6475	1.27875
Sorted	0.6525	1.38021
Sorted	0.6575	1.17609
Sorted	0.6625	1.4624
Sorted	0.6675	1.43136
Sorted	0.6725	1.07918
Sorted	0.6775	1.36173
Sorted	0.6825	1.25527
Sorted	0.6875	1.39794
Sorted	0.6925	1.39794
Sorted	0.6975	1.23045
Sorted	0.7025	1.39794
Sorted	0.7075	1.38021
Sorted	0.7125	1.36173
Sorted	0.7175	1.49136
Sorted	0.7225	1.51851
Sorted	0.7275	1.43136
Sorted	0.7325	1.34242
Sorted	0.7375	1.39794
Sorted	0.7425	1.43136
Sorted	0.7475	1.36173
Sorted	0.7525	1.36173
Sorted	0.7575	1.43136
Sorted	0.7625	1.47712
Sorted	0.7675	1.53148
Sorted	0.7725	1.51851
Sorted	0.7775	1.4624
Sorted	0.7825	1.57978
Sorted	0.7875	1.34242
Sorted	0.7925	1.47712
Sorted	0.7975	1.36173
Sorted	0.8025	1.41497
Sorted	0.8075	1.44716
Sorted	0.8125	1.41497
Sorted	0.8175	1.59106
Sorted	0.8225	1.50515
Sorted	0.8275	1.43136
Sorted	0.8325	1.4624
Sorted	0.8375	1.63347
Sorted	0.8425	1.51851
Sorted	0.8475	1.38021
Sorted	0.8525	1.5682
Sorted	0.8575	1.39794
Sorted	0.8625	1.5563
Sorted	0.8675	1.5563
Sorted	0.8725	1.57978
Sorted	0.8775	1.53148
Sorted	0.8825	1.60206
Sorted	0.8875	1.61278
Sorted	0.8925	1.34242
Sorted	0.8975	1.54407
Sorted	0.9025	1.65321
Sorted	0.9075	1.38021
Sorted	0.9125	1.63347
Sorted	0.9175	1.51851
Sorted	0.9225	1.57978
Sorted	0.9275	1.47712
Sorted	0.9325	1.49136
Sorted	0.9375	1.60206
Sorted	0.9425	1.61278
Sorted	0.9475	1.60206
Sorted	0.9525	1.63347
Sorted	0.9575	1.59106
Sorted	0.9625	1.59106
Sorted	0.9675	1.62325
Sorted	0.9725	1.5563
Sorted	0.9775	1.64345
Sorted	0.9825	1.60206
Sorted	0.9875	1.53148
Sorted	0.9925	1.51851
Sorted	0.9975	1.57978
Sorted	1.0025	1.60206
Sorted	1.0075	1.63347
Sorted	1.0125	1.57978
Sorted	1.0175	1.51851
Sorted	1.0225	1.65321
Sorted	1.0275	1.54407
Sorted	1.0325	1.6721
Sorted	1.0375	1.70757
Sorted	1.0425	1.54407
Sorted	1.0475	1.51851
Sorted	1.0525	1.47712
Sorted	1.0575	1.60206
Sorted	1.0625	1.50515
Sorted	1.0675	1.6902
Sorted	1.0725	1.54407
Sorted	1.0775	1.62325
Sorted	1.0825	1.49136
Sorted	1.0875	1.64345
Sorted	1.0925	1.54407
Sorted	1.0975	1.5682
Sorted	1.1025	1.5682
Sorted	1.1075	1.68124
Sorted	1.1125	1.6902
Sorted	1.1175	1.53148
Sorted	1.1225	1.6721
Sorted	1.1275	1.5563
Sorted	1.1325	1.59106
Sorted	1.1375	1.50515
Sorted	1.1425	1.68124
Sorted	1.1475	1.59106
Sorted	1.1525	1.57978
Sorted	1.1575	1.5563
Sorted	1.1625	1.60206
Sorted	1.1675	1.59106
Sorted	1.1725	1.54407
Sorted	1.1775	1.59106
Sorted	1.1825	1.66276
Sorted	1.1875	1.50515
Sorted	1.1925	1.64345
Sorted	1.1975	1.60206
Sorted	1.2025	1.47712
Sorted	1.2075	1.59106
Sorted	1.2125	1.54407
Sorted	1.2175	1.54407
Sorted	1.2225	1.4624
Sorted	1.2275	1.716
Sorted	1.2325	1.51851
Sorted	1.2375	1.34242
Sorted	1.2425	1.5563
Sorted	1.2475	1.49136
Sorted	1.2525	1.60206
Sorted	1.2575	1.49136
Sorted	1.2625	1.57978
Sorted	1.2675	1.38021
Sorted	1.2725	1.53148
Sorted	1.2775	1.51851
Sorted	1.2825	1.57978
Sorted	1.2875	1.41497
Sorted	1.2925	1.74036
Sorted	1.2975	1.66276
Sorted	1.3025	1.5563
Sorted	1.3075	1.5682
Sorted	1.3125	1.47712
Sorted	1.3175	1.6721
Sorted	1.3225	1.44716
Sorted	1.3275	1.70757
Sorted	1.3325	1.38021
Sorted	1.3375	1.51851
Sorted	1.3425	1.5563
Sorted	1.3475	1.41497
Sorted	1.3525	1.47712
Sorted	1.3575	1.60206
Sorted	1.3625	1.36173
Sorted	1.3675	1.63347
Sorted	1.3725	1.4624
Sorted	1.3775	1.36173
Sorted	1.3825	1.32222
Sorted	1.3875	1.47712
Sorted	1.3925	1.5563
Sorted	1.3975	1.54407
Sorted	1.4025	1.47712
Sorted	1.4075	1.57978
Sorted	1.4125	1.50515
Sorted	1.4175	1.51851
Sorted	1.4225	1.43136
Sorted	1.4275	1.57978
Sorted	1.4325	1.57978
Sorted	1.4375	1.4624
Sorted	1.4425	1.50515
Sorted	1.4475	1.54407
Sorted	1.4525	1.32222
Sorted	1.4575	1.44716
Sorted	1.4625	1.60206
Sorted	1.4675	1.38021
Sorted	1.4725	1.38021
Sorted	1.4775	1.47712
Sorted	1.4825	1.47712
Sorted	1.4875	1.38021
Sorted	1.4925	1.4624
Sorted	1.4975	1.51851
Sorted	1.5025	1.41497
Sorted	1.5075	1.4624
Sorted	1.5125	1.41497
Sorted	1.5175	1.51851
Sorted	1.5225	1.4624
Sorted	1.5275	1.30103
Sorted	1.5325	1.43136
Sorted	1.5375	1.47712
Sorted	1.5425	1.41497
Sorted	1.5475	1.25527
Sorted	1.5525	1.41497
Sorted	1.5575	1.43136
Sorted	1.5625	1.30103
Sorted	1.5675	1.41497
Sorted	1.5725	1.36173
Sorted	1.5775	1.38021
Sorted	1.5825	1.32222
Sorted	1.5875	1.25527
Sorted	1.5925	1.30103
Sorted	1.5975	1.32222
Sorted	1.6025	1.43136
Sorted	1.6075	1.27875
Sorted	1.6125	1.14613
Sorted	1.6175	1.36173
Sorted	1.6225	1.41497
Sorted	1.6275	1.32222
Sorted	1.6325	1.25527
Sorted	1.6375	1.25527
Sorted	1.6425	1.38021
Sorted	1.6475	1.20412
Sorted	1.6525	1.4624
Sorted	1.6575	1.20412
Sorted	1.6625	1.25527
Sorted	1.6675	1.23045
Sorted	1.6725	1.36173
Sorted	1.6775	1.32222
Sorted	1.6825	1.32222
Sorted	1.6875	1.25527
Sorted	1.6925	1.36173
Sorted	1.6975	1.14613
Sorted	1.7025	1.38021
Sorted	1.7075	1.32222
Sorted	1.7125	1.34242
Sorted	1.7175	1.30103
Sorted	1.7225	1.34242
Sorted	1.7275	1.20412
Sorted	1.7325	1.17609
Sorted	1.7375	1.39794
Sorted	1.7425	1.14613
Sorted	1.7475	1.36173
Sorted	1.7525	1.30103
Sorted	1.7575	1.14613
Sorted	1.7625	1.14613
Sorted	1.7675	1.23045
Sorted	1.7725	1.04139
Sorted	1.7775	1.27875
Sorted	1.7825	1.30103
Sorted	1.7875	1.23045
Sorted	1.7925	1.20412
Sorted	1.7975	1.34242
Sorted	1.8025	1.25527
Sorted	1.8075	1.14613
Sorted	1.8125	1.11394
Sorted	1.8175	1.11394
Sorted	1.8225	1.23045
Sorted	1.8275	1.23045
Sorted	1.8325	1.17609
Sorted	1.8375	1.23045
Sorted	1.8425	1.17609
Sorted	1.8475	1.17609
Sorted	1.8525	0.90309
Sorted	1.8575	1.44716
Sorted	1.8625	0.954243
Sorted	1.8675	1.07918
Sorted	1.8725	1.20412
Sorted	1.8775	1.04139
Sorted	1.8825	1.32222
Sorted	1.8875	1.36173
Sorted	1.8925	1.07918
Sorted	1.8975	1.23045
Sorted	1.9025	1.17609
Sorted	1.9075	1.17609
Sorted	1.9125	1.20412
Sorted	1.9175	1.11394
Sorted	1.9225	1.23045
Sorted	1.9275	1.23045
Sorted	1.9325	1.17609
Sorted	1.9375	1.17609
Sorted	1.9425	1.20412
Sorted	1.9475	1
Sorted	1.9525	1.04139
Sorted	1.9575	1.11394
Sorted	1.9625	1.11394
Sorted	1.9675	1.04139
Sorted	1.9725	0.778151
Sorted	1.9775	1.30103
Sorted	1.9825	1.20412
Sorted	1.9875	1.07918
Sorted	1.9925	1.25527
Sorted	1.9975	0.845098
Sorted	2.0025	1
Sorted	2.0075	1.25527
Sorted	2.0125	1.07918
Sorted	2.0175	1
Sorted	2.0225	0.90309
Sorted	2.0275	0.954243
Sorted	2.0325	1.07918
Sorted	2.0375	1.20412
Sorted	2.0425	1.20412
Sorted	2.0475	1.04139
Sorted	2.0525	0.954243
Sorted	2.0575	0.954243
Sorted	2.0625	0.954243
Sorted	2.0675	1.14613
Sorted	2.0725	1.17609
Sorted	2.0775	1.04139
Sorted	2.0825	1.07918
Sorted	2.0875	0.845098
Sorted	2.0925	0.60206
Sorted	2.0975	1.07918
Sorted	2.1025	0.69897
Sorted	2.1075	1.07918
Sorted	2.1125	1.07918
Sorted	2.1175	1.04139
Sorted	2.1225	0.90309
Sorted	2.1275	0.90309
Sorted	2.1325	1
Sorted	2.1375	1.04139
Sorted	2.1425	1.04139
Sorted	2.1475	1
Sorted	2.1525	0.954243
Sorted	2.1575	0.954243
Sorted	2.1625	1.23045
Sorted	2.1675	0.90309
Sorted	2.1725	0.69897
Sorted	2.1775	0.69897
Sorted	2.1825	1.20412
Sorted	2.1875	0.954243
Sorted	2.1925	0.69897
Sorted	2.1975	0.845098
Sorted	2.2025	0.778151
Sorted	2.2075	0.845098
Sorted	2.2125	0.477121
Sorted	2.2175	0.778151
Sorted	2.2225	0.778151
Sorted	2.2275	0.845098
Sorted	2.2325	0.90309
Sorted	2.2375	1
Sorted	2.2425	1.11394
Sorted	2.2475	0.90309
Sorted	2.2525	1.07918
Sorted	2.2575	0.845098
Sorted	2.2625	1
Sorted	2.2675	0.778151
Sorted	2.2725	0.477121
Sorted	2.2775	0.954243
Sorted	2.2825	1
Sorted	2.2875	0.845098
Sorted	2.2925	0.60206
Sorted	2.2975	0.845098
Sorted	2.3025	0.954243
Sorted	2.3075	0.90309
Sorted	2.3125	1.14613
Sorted	2.3175	0.778151
Sorted	2.3225	0.778151
Sorted	2.3275	1
Sorted	2.3325	0.60206
Sorted	2.3375	0.69897
Sorted	2.3425	0.778151
Sorted	2.3475	1.04139
Sorted	2.3525	0.954243
Sorted	2.3575	0.845098
Sorted	2.3625	0.60206
Sorted	2.3675	0.90309
Sorted	2.3725	0.477121
Sorted	2.3775	0.778151
Sorted	2.3825	0.778151
Sorted	2.3875	0.69897
Sorted	2.3925	1.04139
Sorted	2.3975	0.69897
Sorted	2.4025	0.60206
Sorted	2.4075	0.845098
Sorted	2.4125	0.60206
Sorted	2.4175	0.477121
Sorted	2.4225	0.90309
Sorted	2.4275	0.69897
Sorted	2.4325	0
Sorted	2.4375	0.69897
Sorted	2.4425	0.845098
Sorted	2.4475	0.845098
Sorted	2.4525	0.477121
Sorted	2.4575	0.60206
Sorted	2.4625	0.69897
Sorted	2.4675	0.778151
Sorted	2.4725	0.477121
Sorted	2.4775	0.60206
Sorted	2.4825	0.90309
Sorted	2.4875	0.845098
Sorted	2.4925	0.30103
Sorted	2.4975	0.60206
Sorted	2.5025	0.477121
Sorted	2.5075	0.845098
Sorted	2.5125	0.69897
Sorted	2.5175	0.477121
Sorted	2.5225	0.90309
Sorted	2.5275	0.30103
Sorted	2.5325	0.60206
Sorted	2.5375	0.69897
Sorted	2.5425	0.954243
Sorted	2.5475	0.69897
Sorted	2.5525	0.954243
Sorted	2.5575	0.69897
Sorted	2.5625	0.60206
Sorted	2.5675	0.477121
Sorted	2.5725	0.69897
Sorted	2.5775	0.845098
Sorted	2.5825	0.477121
Sorted	2.5875	0.477121
Sorted	2.5925	0.477121
Sorted	2.5975	0.477121
Sorted	2.6025	0.30103
Sorted	2.6075	0.845098
Sorted	2.6125	0.845098
Sorted	2.6175	0.60206
Sorted	2.6225	0.477121
Sorted	2.6275	0.477121
Sorted	2.6325	0.69897
Sorted	2.6375	0.90309
Sorted	2.6425	0.477121
Sorted	2.6475	0.69897
Sorted	2.6525	0.477121
Sorted	2.6575	0.477121
Sorted	2.6625	0.69897
Sorted	2.6675	0.477121
Sorted	2.6725	0.477121
Sorted	2.6775	0.60206
Sorted	2.6825	0.477121
Sorted	2.6875	0.60206
Sorted	2.6925	0.30103
Sorted	2.6975	0.477121
Sorted	2.7025	0.69897
Sorted	2.7075	0.60206
Sorted	2.7125	0
Sorted	2.7175	0.69897
Sorted	2.7225	0.30103
Sorted	2.7275	0
Sorted	2.7325	0.69897
Sorted	2.7375	0.477121
Sorted	2.7425	0.60206
Sorted	2.7475	0.477121
Sorted	2.7525	0.69897
Sorted	2.7575	0.60206
Sorted	2.7625	0.60206
Sorted	2.7675	0.778151
Sorted	2.7725	0.60206
Sorted	2.7775	0.60206
Sorted	2.7825	0.60206
Sorted	2.7875	0.477121
Sorted	2.7925	0.477121
Sorted	2.7975	0.60206
Sorted	2.8025	0.477121
Sorted	2.8075	0.69897
Sorted	2.8125	0.60206
Sorted	2.8175	0.477121
Sorted	2.8225	0.30103
Sorted	2.8275	0.60206
Sorted	2.8325	0
Sorted	2.8375	0.477121
Sorted	2.8425	0.778151
Sorted	2.8475	0.60206
Sorted	2.8525	0.477121
Sorted	2.8575	0.30103
Sorted	2.8625	0.778151
Sorted	2.8675	0.477121
Sorted	2.8725	0
Sorted	2.8775	0.477121
Sorted	2.8825	0.69897
Sorted	2.8875	0.69897
Sorted	2.8925	0
Sorted	2.8975	0.69897
Sorted	2.9025	0
Sorted	2.9075	0.60206
Sorted	2.9125	0.30103
Sorted	2.9175	0.30103
Sorted	2.9225	0.30103
Sorted	2.9275	0.60206
Sorted	2.9325	0.60206
Sorted	2.9375	0.477121
Sorted	2.9425	0.30103
Sorted	2.9475	0.30103
Sorted	2.9525	0.69897
Sorted	2.9575	0.69897
Sorted	2.9625	0
Sorted	2.9675	0
Sorted	2.9725	0.30103
Sorted	2.9775	0.30103
Sorted	2.9825	0.60206
Sorted	2.9875	0.30103
Sorted	2.9925	0
Sorted	2.9975	0.60206
Sorted	3.0025	0
Sorted	3.0075	0
Sorted	3.0125	0
Sorted	3.0175	0.60206
Sorted	3.0225	0.778151
Sorted	3.0275	0.30103
Sorted	3.0325	0
Sorted	3.0375	0.30103
Sorted	3.0425	0
Sorted	3.0475	0
Sorted	3.0525	0
Sorted	3.0575	0.30103
Sorted	3.0625	0.30103
Sorted	3.0675	0.30103
Sorted	3.0725	0.60206
Sorted	3.0775	0.30103
Sorted	3.0825	0
Sorted	3.0875	0.30103
Sorted	3.0925	0.69897
Sorted	3.0975	0
Sorted	3.1025	0.60206
Sorted	3.1075	0
Sorted	3.1125	0.30103
Sorted	3.1175	0.30103
Sorted	3.1225	0
Sorted	3.1275	0
Sorted	3.1325	0.30103
Sorted	3.1375	0
Sorted	3.1425	0.477121
Sorted	3.1475	0
Sorted	3.1525	0.30103
Sorted	3.1575	0.30103
Sorted	3.1625	0
Sorted	3.1675	0.30103
Sorted	3.1725	0
Sorted	3.1775	0.778151
Sorted	3.1825	0.30103
Sorted	3.1875	0.30103
Sorted	3.1925	0.30103
Sorted	3.1975	0.30103
Sorted	3.2025	0.477121
Sorted	3.2075	0.30103
Sorted	3.2125	0.30103
Sorted	3.2175	0.30103
Sorted	3.2225	0.60206
Sorted	3.2275	0
Sorted	3.2325	0.30103
Sorted	3.2375	0.30103
Sorted	3.2425	0
Sorted	3.2475	0
Sorted	3.2525	0.30103
Sorted	3.2575	0.30103
Sorted	3.2625	0.30103
Sorted	3.2675	0
Sorted	3.2725	0.477121
Sorted	3.2775	0
Sorted	3.2825	0
Sorted	3.2875	0
Sorted	3.2925	0
Sorted	3.2975	0
Sorted	3.3025	0
Sorted	3.3075	0
Sorted	3.3125	0
Sorted	3.3175	0
Sorted	3.3225	0.30103
Sorted	3.3275	0
Sorted	3.3325	0
Sorted	3.3375	0
Sorted	3.3425	0.30103
Sorted	3.3475	0.30103
Sorted	3.3525	0.30103
Sorted	3.3575	0
Sorted	3.3625	0
Sorted	3.3675	0.30103
Sorted	3.3725	0.477121
Sorted	3.3775	0.60206
Sorted	3.3825	0
Sorted	3.3875	0
Sorted	3.3925	0
Sorted	3.3975	0
Sorted	3.4025	0.477121
Sorted	3.4075	0
Sorted	3.4125	0
Sorted	3.4175	0.30103
Sorted	3.4225	0
Sorted	3.4275	0
Sorted	3.4325	0.30103
Sorted	3.4375	0
Sorted	3.4425	0.477121
Sorted	3.4475	0
Sorted	3.4525	0.30103
Sorted	3.4575	0.30103
Sorted	3.4625	0.30103
Sorted	3.4675	0
Sorted	3.4725	0
Sorted	3.4775	0.477121
Sorted	3.4825	0.30103
Sorted	3.4875	0.30103
Sorted	3.4925	0
Sorted	3.4975	0
Sorted	3.5025	0
Sorted	3.5075	0
Sorted	3.5125	0.30103
Sorted	3.5175	0
Sorted	3.5225	0
Sorted	3.5275	0
Sorted	3.5325	0.30103
Sorted	3.5375	0.30103
Sorted	3.5425	0
Sorted	3.5475	0
Sorted	3.5525	0
Sorted	3.5575	0.30103
Sorted	3.5625	0.30103
Sorted	3.5675	0.30103
Sorted	3.5725	0
Sorted	3.5775	0
Sorted	3.5825	0.30103
Sorted	3.5875	0.30103
Sorted	3.5925	0.477121
Sorted	3.5975	0
Sorted	3.6025	0.30103
Sorted	3.6075	0
Sorted	3.6125	0
Sorted	3.6175	0.30103
Sorted	3.6225	0
Sorted	3.6275	0
Sorted	3.6325	0.30103
Sorted	3.6375	0
Sorted	3.6425	0.30103
Sorted	3.6475	0.30103
Sorted	3.6525	0
Sorted	3.6575	0
Sorted	3.6625	0.30103
Sorted	3.6675	0.30103
Sorted	3.6725	0
Sorted	3.6775	0.30103
Sorted	3.6825	0
Sorted	3.6875	0.30103
Sorted	3.6925	0
Sorted	3.6975	0
Sorted	3.7025	0.30103
Sorted	3.7075	0
Sorted	3.7125	0
Sorted	3.7175	0
Sorted	3.7225	0.30103
Sorted	3.7275	0
Sorted	3.7325	0.30103
Sorted	3.7375	0
Sorted	3.7425	0
Sorted	3.7475	0.30103
Sorted	3.7525	0
Sorted	3.7575	0
Sorted	3.7625	0
Sorted	3.7675	0
Sorted	3.7725	0
Sorted	3.7775	0
Sorted	3.7825	0
Sorted	3.7875	0.30103
Sorted	3.7925	0
Sorted	3.7975	0.30103
Sorted	3.8025	0
Sorted	3.8075	0
Sorted	3.8125	0
Sorted	3.8175	0
Sorted	3.8225	0
Sorted	3.8275	0.30103
Sorted	3.8325	0
Sorted	3.8375	0
Sorted	3.8425	0.30103
Sorted	3.8475	0
Sorted	3.8525	0
Sorted	3.8575	0
Sorted	3.8625	0
Sorted	3.8675	0.30103
Sorted	3.8725	0
Sorted	3.8775	0.30103
Sorted	3.8825	0
Sorted	3.8875	0
Sorted	3.8925	0
Sorted	3.8975	0.30103
Sorted	3.9025	0
Sorted	3.9075	0.30103
Sorted	3.9125	0
Sorted	3.9175	0
Sorted	3.9225	0.30103
Sorted	3.9275	0
Sorted	3.9325	0
Sorted	3.9375	0
Sorted	3.9425	0.477121
Sorted	3.9475	0
Sorted	3.9525	0
Sorted	3.9575	0.30103
Sorted	3.9625	0.30103
Sorted	3.9675	0
Sorted	3.9725	0
Sorted	3.9775	0
Sorted	3.9825	0.30103
Sorted	3.9875	0.477121
Sorted	3.9925	0
Sorted	3.9975	0.30103
Sorted	4.0025	0
Sorted	4.0075	0
Sorted	4.0125	0
Sorted	4.0175	0
Sorted	4.0225	0
Sorted	4.0275	0
Sorted	4.0325	0
Sorted	4.0375	0.30103
Sorted	4.0425	0.477121
Sorted	4.0475	0
Sorted	4.0525	0
Sorted	4.0575	0
Sorted	4.0625	0
Sorted	4.0675	0.30103
Sorted	4.0725	0
Sorted	4.0775	0
Sorted	4.0825	0
Sorted	4.0875	0.30103
Sorted	4.0925	0.30103
Sorted	4.0975	0
Sorted	4.1025	0.30103
Sorted	4.1075	0.30103
Sorted	4.1125	0
Sorted	4.1175	0
Sorted	4.1225	0.30103
Sorted	4.1275	0.30103
Sorted	4.1325	0
Sorted	4.1375	0
Sorted	4.1425	0
Sorted	4.1475	0
Sorted	4.1525	0.30103
Sorted	4.1575	0
Sorted	4.1625	0
Sorted	4.1675	0
Sorted	4.1725	0
Sorted	4.1775	0
Sorted	4.1825	0
Sorted	4.1875	0
Sorted	4.1925	0
Sorted	4.1975	0
Sorted	4.2025	0
Sorted	4.2075	0
Sorted	4.2125	0
Sorted	4.2175	0
Sorted	4.2225	0
Sorted	4.2275	0
Sorted	4.2325	0.477121
Sorted	4.2375	0
Sorted	4.2425	0.30103
Sorted	4.2475	0
Sorted	4.2525	0
Sorted	4.2575	0
Sorted	4.2625	0
Sorted	4.2675	0
Sorted	4.2725	0
Sorted	4.2775	0
Sorted	4.2825	0
Sorted	4.2875	0
Sorted	4.2925	0
Sorted	4.2975	0
Sorted	4.3025	0
Sorted	4.3075	0
Sorted	4.3125	0
Sorted	4.3175	0
Sorted	4.3225	0.30103
Sorted	4.3275	0
Sorted	4.3325	0
Sorted	4.3375	0
Sorted	4.3425	0
Sorted	4.3475	0
Sorted	4.3525	0.30103
Sorted	4.3575	0
Sorted	4.3625	0
Sorted	4.3675	0
Sorted	4.3725	0
Sorted	4.3775	0
Sorted	4.3825	0
Sorted	4.3875	0.30103
Sorted	4.3925	0
Sorted	4.3975	0
Sorted	4.4025	0
Sorted	4.4075	0
Sorted	4.4125	0
Sorted	4.4175	0
Sorted	4.4225	0
Sorted	4.4275	0
Sorted	4.4325	0
Sorted	4.4375	0
Sorted	4.4425	0
Sorted	4.4475	0
Sorted	4.4525	0.477121
Sorted	4.4575	0
Sorted	4.4625	0
Sorted	4.4675	0
Sorted	4.4725	0
Sorted	4.4775	0
Sorted	4.4825	0
Sorted	4.4875	0
Sorted	4.4925	0
Sorted	4.4975	0
Sorted	4.5025	0
Sorted	4.5075	0.30103
Sorted	4.5125	0.30103
Sorted	4.5175	0
Sorted	4.5225	0.30103
Sorted	4.5275	0
Sorted	4.5325	0
Sorted	4.5375	0
Sorted	4.5425	0
Sorted	4.5475	0
Sorted	4.5525	0
Sorted	4.5575	0
Sorted	4.5625	0
Sorted	4.5675	0
Sorted	4.5725	0
Sorted	4.5775	0
Sorted	4.5825	0
Sorted	4.5875	0
Sorted	4.5925	0
Sorted	4.5975	0.30103
Sorted	4.6025	0
Sorted	4.6075	0
Sorted	4.6125	0
Sorted	4.6175	0
Sorted	4.6225	0
Sorted	4.6275	0
Sorted	4.6325	0
Sorted	4.6375	0
Sorted	4.6425	0
Sorted	4.6475	0
Sorted	4.6525	0
Sorted	4.6575	0
Sorted	4.6625	0
Sorted	4.6675	0
Sorted	4.6725	0
Sorted	4.6775	0
Sorted	4.6825	0
Sorted	4.6875	0
Sorted	4.6925	0
Sorted	4.6975	0
Sorted	4.7025	0
Sorted	4.7075	0.30103
Sorted	4.7125	0
Sorted	4.7175	0.30103
Sorted	4.7225	0
Sorted	4.7275	0
Sorted	4.7325	0
Sorted	4.7375	0
Sorted	4.7425	0
Sorted	4.7475	0
Sorted	4.7525	0
Sorted	4.7575	0
Sorted	4.7625	0
Sorted	4.7675	0
Sorted	4.7725	0
Sorted	4.7775	0
Sorted	4.7825	0
Sorted	4.7875	0
Sorted	4.7925	0.30103
Sorted	4.7975	0
Sorted	4.8025	0
Sorted	4.8075	0
Sorted	4.8125	0
Sorted	4.8175	0.477121
Sorted	4.8225	0.30103
Sorted	4.8275	0
Sorted	4.8325	0
Sorted	4.8375	0
Sorted	4.8425	0
Sorted	4.8475	0
Sorted	4.8525	0
Sorted	4.8575	0
Sorted	4.8625	0
Sorted	4.8675	0
Sorted	4.8725	0
Sorted	4.8775	0
Sorted	4.8825	0.30103
Sorted	4.8875	0.30103
Sorted	4.8925	0
Sorted	4.8975	0
Sorted	4.9025	0
Sorted	4.9075	0
Sorted	4.9125	0
Sorted	4.9175	0
Sorted	4.9225	0
Sorted	4.9275	0
Sorted	4.9325	0
Sorted	4.9375	0
Sorted	4.9425	0
Sorted	4.9475	0
Sorted	4.9525	0
Sorted	4.9575	0
Sorted	4.9625	0.30103
Sorted	4.9675	0
Sorted	4.9725	0
Sorted	4.9775	0
Sorted	4.9825	0
Sorted	4.9875	0
Sorted	4.9925	0
Sorted	4.9975	0
Unsorted	0.0025	0
Unsorted	0.0075	0
Unsorted	0.0125	0
Unsorted	0.0175	0
Unsorted	0.0225	0
Unsorted	0.0275	0
Unsorted	0.0325	0
Unsorted	0.0375	0
Unsorted	0.0425	0
Unsorted	0.0475	0
Unsorted	0.0525	0
Unsorted	0.0575	0
Unsorted	0.0625	0
Unsorted	0.0675	0
Unsorted	0.0725	0
Unsorted	0.0775	0
Unsorted	0.0825	0
Unsorted	0.0875	0
Unsorted	0.0925	0
Unsorted	0.0975	0
Unsorted	0.1025	3.21085
Unsorted	0.1075	2.96755
Unsorted	0.1125	2.79099
Unsorted	0.1175	2.72673
Unsorted	0.1225	2.55267
Unsorted	0.1275	2.4133
Unsorted	0.1325	2.3075
Unsorted	0.1375	2.06446
Unsorted	0.1425	2
Unsorted	0.1475	1.88081
Unsorted	0.1525	1.86332
Unsorted	0.1575	1.74819
Unsorted	0.1625	1.6721
Unsorted	0.1675	1.53148
Unsorted	0.1725	1.6902
Unsorted	0.1775	1.5682
Unsorted	0.1825	1.36173
Unsorted	0.1875	1.54407
Unsorted	0.1925	1.61278
Unsorted	0.1975	1.44716
Unsorted	0.2025	1.34242
Unsorted	0.2075	1.38021
Unsorted	0.2125	1.43136
Unsorted	0.2175	1.34242
Unsorted	0.2225	1.23045
Unsorted	0.2275	1.30103
Unsorted	0.2325	1.27875
Unsorted	0.2375	1.32222
Unsorted	0.2425	1.30103
Unsorted	0.2475	1.23045
Unsorted	0.2525	1.14613
Unsorted	0.2575	1.07918
Unsorted	0.2625	1.20412
Unsorted	0.2675	0.845098
Unsorted	0.2725	1.38021
Unsorted	0.2775	0.954243
Unsorted	0.2825	1.04139
Unsorted	0.2875	1
Unsorted	0.2925	1.17609
Unsorted	0.2975	1.25527
Unsorted	0.3025	1.04139
Unsorted	0.3075	0.477121
Unsorted	0.3125	0.845098
Unsorted	0.3175	0.69897
Unsorted	0.3225	0.90309
Unsorted	0.3275	0.90309
Unsorted	0.3325	0.60206
Unsorted	0.3375	0.954243
Unsorted	0.3425	0.778151
Unsorted	0.3475	0.477121
Unsorted	0.3525	0
Unsorted	0.3575	0.60206
Unsorted	0.3625	0.30103
Unsorted	0.3675	0.477121
Unsorted	0.3725	0.477121
Unsorted	0.3775	0.30103
Unsorted	0.3825	0.477121
Unsorted	0.3875	0.30103
Unsorted	0.3925	0.845098
Unsorted	0.3975	0.30103
Unsorted	0.4025	0.30103
Unsorted	0.4075	0
Unsorted	0.4125	0
Unsorted	0.4175	0
Unsorted	0.4225	0
Unsorted	0.4275	0
Unsorted	0.4325	0
Unsorted	0.4375	0
Unsorted	0.4425	0
Unsorted	0.4475	0
Unsorted	0.4525	0
Unsorted	0.4575	0
Unsorted	0.4625	0
Unsorted	0.4675	0
Unsorted	0.4725	0
Unsorted	0.4775	0
Unsorted	0.4825	0
Unsorted	0.4875	0
Unsorted	0.4925	0
Unsorted	0.4975	0
Unsorted	0.5025	0
Unsorted	0.5075	0
Unsorted	0.5125	0
Unsorted	0.5175	0
Unsorted	0.5225	0
Unsorted	0.5275	0.30103
Unsorted	0.5325	0
Unsorted	0.5375	0
Unsorted	0.5425	0
Unsorted	0.5475	0
Unsorted	0.5525	0
Unsorted	0.5575	0
Unsorted	0.5625	0
Unsorted	0.5675	0
Unsorted	0.5725	0
Unsorted	0.5775	0
Unsorted	0.5825	0
Unsorted	0.5875	0
Unsorted	0.5925	0
Unsorted	0.5975	0
Unsorted	0.6025	0
Unsorted	0.6075	0
Unsorted	0.6125	0
Unsorted	0.6175	0
Unsorted	0.6225	0
Unsorted	0.6275	0
Unsorted	0.6325	0
Unsorted	0.6375	0
Unsorted	0.6425	0
Unsorted	0.6475	0
Unsorted	0.6525	0
Unsorted	0.6575	0
Unsorted	0.6625	0
Unsorted	0.6675	0
Unsorted	0.6725	0
Unsorted	0.6775	0.30103
Unsorted	0.6825	0
Unsorted	0.6875	0.30103
Unsorted	0.6925	0
Unsorted	0.6975	0
Unsorted	0.7025	0
Unsorted	0.7075	0
Unsorted	0.7125	0
Unsorted	0.7175	0
Unsorted	0.7225	0
Unsorted	0.7275	0
Unsorted	0.7325	0
Unsorted	0.7375	0.30103
Unsorted	0.7425	0
Unsorted	0.7475	0
Unsorted	0.7525	0
Unsorted	0.7575	0
Unsorted	0.7625	0
Unsorted	0.7675	0
Unsorted	0.7725	0
Unsorted	0.7775	0
Unsorted	0.7825	0
Unsorted	0.7875	0
Unsorted	0.7925	0.30103
Unsorted	0.7975	0
Unsorted	0.8025	0
Unsorted	0.8075	0
Unsorted	0.8125	0
Unsorted	0.8175	0
Unsorted	0.8225	0
Unsorted	0.8275	0
Unsorted	0.8325	0
Unsorted	0.8375	0
Unsorted	0.8425	0.30103
Unsorted	0.8475	0
Unsorted	0.8525	0
Unsorted	0.8575	0
Unsorted	0.8625	0
Unsorted	0.8675	0
Unsorted	0.8725	0
Unsorted	0.8775	0
Unsorted	0.8825	0
Unsorted	0.8875	0
Unsorted	0.8925	0.30103
Unsorted	0.8975	0
Unsorted	0.9025	0
Unsorted	0.9075	0
Unsorted	0.9125	0
Unsorted	0.9175	0
Unsorted	0.9225	0
Unsorted	0.9275	0
Unsorted	0.9325	0
Unsorted	0.9375	0
Unsorted	0.9425	0
Unsorted	0.9475	0
Unsorted	0.9525	0
Unsorted	0.9575	0
Unsorted	0.9625	0
Unsorted	0.9675	0
Unsorted	0.9725	0
Unsorted	0.9775	0
Unsorted	0.9825	0
Unsorted	0.9875	0
Unsorted	0.9925	0
Unsorted	0.9975	0
Unsorted	1.0025	0
Unsorted	1.0075	0
Unsorted	1.0125	0
Unsorted	1.0175	0
Unsorted	1.0225	0
Unsorted	1.0275	0
Unsorted	1.0325	0
Unsorted	1.0375	0
Unsorted	1.0425	0
Unsorted	1.0475	0
Unsorted	1.0525	0
Unsorted	1.0575	0
Unsorted	1.0625	0
Unsorted	1.0675	0
Unsorted	1.0725	0
Unsorted	1.0775	0
Unsorted	1.0825	0
Unsorted	1.0875	0
Unsorted	1.0925	0
Unsorted	1.0975	0
Unsorted	1.1025	0
Unsorted	1.1075	0
Unsorted	1.1125	0
Unsorted	1.1175	0
Unsorted	1.1225	0
Unsorted	1.1275	0
Unsorted	1.1325	0
Unsorted	1.1375	0
Unsorted	1.1425	0
Unsorted	1.1475	0
Unsorted	1.1525	0
Unsorted	1.1575	0
Unsorted	1.1625	0
Unsorted	1.1675	0
Unsorted	1.1725	0
Unsorted	1.1775	0
Unsorted	1.1825	0
Unsorted	1.1875	0
Unsorted	1.1925	0
Unsorted	1.1975	0
Unsorted	1.2025	0
Unsorted	1.2075	0
Unsorted	1.2125	0
Unsorted	1.2175	0.30103
Unsorted	1.2225	0
Unsorted	1.2275	0
Unsorted	1.2325	0
Unsorted	1.2375	0
Unsorted	1.2425	0
Unsorted	1.2475	0
Unsorted	1.2525	0
Unsorted	1.2575	0
Unsorted	1.2625	0
Unsorted	1.2675	0
Unsorted	1.2725	0
Unsorted	1.2775	0
Unsorted	1.2825	0
Unsorted	1.2875	0
Unsorted	1.2925	0
Unsorted	1.2975	0
Unsorted	1.3025	0
Unsorted	1.3075	0
Unsorted	1.3125	0
Unsorted	1.3175	0
Unsorted	1.3225	0
Unsorted	1.3275	0
Unsorted	1.3325	0
Unsorted	1.3375	0
Unsorted	1.3425	0
Unsorted	1.3475	0
Unsorted	1.3525	0
Unsorted	1.3575	0
Unsorted	1.3625	0
Unsorted	1.3675	0
Unsorted	1.3725	0.30103
Unsorted	1.3775	0
Unsorted	1.3825	0
Unsorted	1.3875	0
Unsorted	1.3925	0
Unsorted	1.3975	0
Unsorted	1.4025	0
Unsorted	1.4075	0
Unsorted	1.4125	0
Unsorted	1.4175	0
Unsorted	1.4225	0
Unsorted	1.4275	0
Unsorted	1.4325	0
Unsorted	1.4375	0.30103
Unsorted	1.4425	0
Unsorted	1.4475	0
Unsorted	1.4525	0.30103
Unsorted	1.4575	0
Unsorted	1.4625	0
Unsorted	1.4675	0
Unsorted	1.4725	0
Unsorted	1.4775	0
Unsorted	1.4825	0
Unsorted	1.4875	0
Unsorted	1.4925	0
Unsorted	1.4975	0
Unsorted	1.5025	0
Unsorted	1.5075	0
Unsorted	1.5125	0
Unsorted	1.5175	0
Unsorted	1.5225	0
Unsorted	1.5275	0
Unsorted	1.5325	0
Unsorted	1.5375	0
Unsorted	1.5425	0
Unsorted	1.5475	0
Unsorted	1.5525	0
Unsorted	1.5575	0
Unsorted	1.5625	0.30103
Unsorted	1.5675	0
Unsorted	1.5725	0
Unsorted	1.5775	0
Unsorted	1.5825	0
Unsorted	1.5875	0
Unsorted	1.5925	0
Unsorted	1.5975	0
Unsorted	1.6025	0
Unsorted	1.6075	0
Unsorted	1.6125	0
Unsorted	1.6175	0
Unsorted	1.6225	0
Unsorted	1.6275	0
Unsorted	1.6325	0
Unsorted	1.6375	0
Unsorted	1.6425	0
Unsorted	1.6475	0
Unsorted	1.6525	0
Unsorted	1.6575	0
Unsorted	1.6625	0
Unsorted	1.6675	0
Unsorted	1.6725	0
Unsorted	1.6775	0
Unsorted	1.6825	0
Unsorted	1.6875	0
Unsorted	1.6925	0
Unsorted	1.6975	0
Unsorted	1.7025	0
Unsorted	1.7075	0
Unsorted	1.7125	0
Unsorted	1.7175	0
Unsorted	1.7225	0
Unsorted	1.7275	0
Unsorted	1.7325	0
Unsorted	1.7375	0
Unsorted	1.7425	0
Unsorted	1.7475	0
Unsorted	1.7525	0
Unsorted	1.7575	0
Unsorted	1.7625	0
Unsorted	1.7675	0
Unsorted	1.7725	0
Unsorted	1.7775	0
Unsorted	1.7825	0
Unsorted	1.7875	0
Unsorted	1.7925	0
Unsorted	1.7975	0
Unsorted	1.8025	0
Unsorted	1.8075	0
Unsorted	1.8125	0
Unsorted	1.8175	0
Unsorted	1.8225	0
Unsorted	1.8275	0
Unsorted	1.8325	0
Unsorted	1.8375	0
Unsorted	1.8425	0
Unsorted	1.8475	0
Unsorted	1.8525	0
Unsorted	1.8575	0
Unsorted	1.8625	0
Unsorted	1.8675	0
Unsorted	1.8725	0.30103
Unsorted	1.8775	0
Unsorted	1.8825	0
Unsorted	1.8875	0
Unsorted	1.8925	0
Unsorted	1.8975	0
Unsorted	1.9025	0
Unsorted	1.9075	0
Unsorted	1.9125	0
Unsorted	1.9175	0
Unsorted	1.9225	0
Unsorted	1.9275	0
Unsorted	1.9325	0
Unsorted	1.9375	0
Unsorted	1.9425	0
Unsorted	1.9475	0
Unsorted	1.9525	0
Unsorted	1.9575	0
Unsorted	1.9625	0
Unsorted	1.9675	0
Unsorted	1.9725	0
Unsorted	1.9775	0
Unsorted	1.9825	0
Unsorted	1.9875	0
Unsorted	1.9925	0
Unsorted	1.9975	0
Unsorted	2.0025	0
Unsorted	2.0075	0
Unsorted	2.0125	0
Unsorted	2.0175	0
Unsorted	2.0225	0
Unsorted	2.0275	0
Unsorted	2.0325	0
Unsorted	2.0375	0
Unsorted	2.0425	0
Unsorted	2.0475	0
Unsorted	2.0525	0
Unsorted	2.0575	0
Unsorted	2.0625	0
Unsorted	2.0675	0
Unsorted	2.0725	0
Unsorted	2.0775	0
Unsorted	2.0825	0
Unsorted	2.0875	0
Unsorted	2.0925	0
Unsorted	2.0975	0
Unsorted	2.1025	0
Unsorted	2.1075	0
Unsorted	2.1125	0
Unsorted	2.1175	0
Unsorted	2.1225	0
Unsorted	2.1275	0
Unsorted	2.1325	0
Unsorted	2.1375	0
Unsorted	2.1425	0
Unsorted	2.1475	0
Unsorted	2.1525	0
Unsorted	2.1575	0
Unsorted	2.1625	0
Unsorted	2.1675	0
Unsorted	2.1725	0
Unsorted	2.1775	0
Unsorted	2.1825	0
Unsorted	2.1875	0
Unsorted	2.1925	0
Unsorted	2.1975	0
Unsorted	2.2025	0
Unsorted	2.2075	0
Unsorted	2.2125	0
Unsorted	2.2175	0
Unsorted	2.2225	0
Unsorted	2.2275	0
Unsorted	2.2325	0
Unsorted	2.2375	0
Unsorted	2.2425	0
Unsorted	2.2475	0
Unsorted	2.2525	0
Unsorted	2.2575	0
Unsorted	2.2625	0
Unsorted	2.2675	0
Unsorted	2.2725	0
Unsorted	2.2775	0
Unsorted	2.2825	0
Unsorted	2.2875	0
Unsorted	2.2925	0
Unsorted	2.2975	0
Unsorted	2.3025	0
Unsorted	2.3075	0
Unsorted	2.3125	0
Unsorted	2.3175	0
Unsorted	2.3225	0
Unsorted	2.3275	0
Unsorted	2.3325	0
Unsorted	2.3375	0
Unsorted	2.3425	0
Unsorted	2.3475	0
Unsorted	2.3525	0
Unsorted	2.3575	0
Unsorted	2.3625	0
Unsorted	2.3675	0
Unsorted	2.3725	0
Unsorted	2.3775	0
Unsorted	2.3825	0
Unsorted	2.3875	0
Unsorted	2.3925	0
Unsorted	2.3975	0
Unsorted	2.4025	0
Unsorted	2.4075	0
Unsorted	2.4125	0
Unsorted	2.4175	0
Unsorted	2.4225	0
Unsorted	2.4275	0
Unsorted	2.4325	0
Unsorted	2.4375	0
Unsorted	2.4425	0
Unsorted	2.4475	0
Unsorted	2.4525	0
Unsorted	2.4575	0
Unsorted	2.4625	0
Unsorted	2.4675	0
Unsorted	2.4725	0
Unsorted	2.4775	0
Unsorted	2.4825	0
Unsorted	2.4875	0
Unsorted	2.4925	0
Unsorted	2.4975	0
Unsorted	2.5025	0
Unsorted	2.5075	0
Unsorted	2.5125	0
Unsorted	2.5175	0
Unsorted	2.5225	0
Unsorted	2.5275	0
Unsorted	2.5325	0
Unsorted	2.5375	0
Unsorted	2.5425	0
Unsorted	2.5475	0
Unsorted	2.5525	0
Unsorted	2.5575	0
Unsorted	2.5625	0
Unsorted	2.5675	0
Unsorted	2.5725	0
Unsorted	2.5775	0
Unsorted	2.5825	0
Unsorted	2.5875	0
Unsorted	2.5925	0
Unsorted	2.5975	0
Unsorted	2.6025	0
Unsorted	2.6075	0
Unsorted	2.6125	0
Unsorted	2.6175	0
Unsorted	2.6225	0
Unsorted	2.6275	0
Unsorted	2.6325	0
Unsorted	2.6375	0
Unsorted	2.6425	0.30103
Unsorted	2.6475	0
Unsorted	2.6525	0
Unsorted	2.6575	0
Unsorted	2.6625	0
Unsorted	2.6675	0
Unsorted	2.6725	0
Unsorted	2.6775	0
Unsorted	2.6825	0
Unsorted	2.6875	0
Unsorted	2.6925	0
Unsorted	2.6975	0
Unsorted	2.7025	0
Unsorted	2.7075	0
Unsorted	2.7125	0
Unsorted	2.7175	0
Unsorted	2.7225	0
Unsorted	2.7275	0
Unsorted	2.7325	0
Unsorted	2.7375	0
Unsorted	2.7425	0
Unsorted	2.7475	0
Unsorted	2.7525	0
Unsorted	2.7575	0
Unsorted	2.7625	0
Unsorted	2.7675	0
Unsorted	2.7725	0
Unsorted	2.7775	0
Unsorted	2.7825	0
Unsorted	2.7875	0
Unsorted	2.7925	0
Unsorted	2.7975	0
Unsorted	2.8025	0
Unsorted	2.8075	0
Unsorted	2.8125	0
Unsorted	2.8175	0
Unsorted	2.8225	0
Unsorted	2.8275	0
Unsorted	2.8325	0
Unsorted	2.8375	0
Unsorted	2.8425	0
Unsorted	2.8475	0
Unsorted	2.8525	0
Unsorted	2.8575	0
Unsorted	2.8625	0
Unsorted	2.8675	0
Unsorted	2.8725	0
Unsorted	2.8775	0
Unsorted	2.8825	0
Unsorted	2.8875	0
Unsorted	2.8925	0
Unsorted	2.8975	0
Unsorted	2.9025	0
Unsorted	2.9075	0
Unsorted	2.9125	0
Unsorted	2.9175	0
Unsorted	2.9225	0
Unsorted	2.9275	0
Unsorted	2.9325	0
Unsorted	2.9375	0
Unsorted	2.9425	0
Unsorted	2.9475	0
Unsorted	2.9525	0
Unsorted	2.9575	0
Unsorted	2.9625	0
Unsorted	2.9675	0
Unsorted	2.9725	0
Unsorted	2.9775	0
Unsorted	2.9825	0
Unsorted	2.9875	0
Unsorted	2.9925	0
Unsorted	2.9975	0
Unsorted	3.0025	0
Unsorted	3.0075	0
Unsorted	3.0125	0
Unsorted	3.0175	0
Unsorted	3.0225	0
Unsorted	3.0275	0
Unsorted	3.0325	0
Unsorted	3.0375	0
Unsorted	3.0425	0
Unsorted	3.0475	0
Unsorted	3.0525	0
Unsorted	3.0575	0
Unsorted	3.0625	0
Unsorted	3.0675	0
Unsorted	3.0725	0
Unsorted	3.0775	0
Unsorted	3.0825	0
Unsorted	3.0875	0
Unsorted	3.0925	0
Unsorted	3.0975	0
Unsorted	3.1025	0
Unsorted	3.1075	0
Unsorted	3.1125	0
Unsorted	3.1175	0
Unsorted	3.1225	0
Unsorted	3.1275	0
Unsorted	3.1325	0
Unsorted	3.1375	0
Unsorted	3.1425	0
Unsorted	3.1475	0
Unsorted	3.1525	0
Unsorted	3.1575	0
Unsorted	3.1625	0
Unsorted	3.1675	0
Unsorted	3.1725	0
Unsorted	3.1775	0
Unsorted	3.1825	0
Unsorted	3.1875	0
Unsorted	3.1925	0
Unsorted	3.1975	0
Unsorted	3.2025	0
Unsorted	3.2075	0
Unsorted	3.2125	0
Unsorted	3.2175	0
Unsorted	3.2225	0
Unsorted	3.2275	0
Unsorted	3.2325	0
Unsorted	3.2375	0
Unsorted	3.2425	0
Unsorted	3.2475	0
Unsorted	3.2525	0
Unsorted	3.2575	0
Unsorted	3.2625	0
Unsorted	3.2675	0
Unsorted	3.2725	0
Unsorted	3.2775	0
Unsorted	3.2825	0
Unsorted	3.2875	0
Unsorted	3.2925	0
Unsorted	3.2975	0
Unsorted	3.3025	0
Unsorted	3.3075	0
Unsorted	3.3125	0
Unsorted	3.3175	0
Unsorted	3.3225	0
Unsorted	3.3275	0
Unsorted	3.3325	0
Unsorted	3.3375	0
Unsorted	3.3425	0
Unsorted	3.3475	0
Unsorted	3.3525	0
Unsorted	3.3575	0
Unsorted	3.3625	0
Unsorted	3.3675	0
Unsorted	3.3725	0
Unsorted	3.3775	0
Unsorted	3.3825	0
Unsorted	3.3875	0
Unsorted	3.3925	0
Unsorted	3.3975	0
Unsorted	3.4025	0
Unsorted	3.4075	0
Unsorted	3.4125	0
Unsorted	3.4175	0
Unsorted	3.4225	0
Unsorted	3.4275	0
Unsorted	3.4325	0
Unsorted	3.4375	0
Unsorted	3.4425	0
Unsorted	3.4475	0
Unsorted	3.4525	0
Unsorted	3.4575	0
Unsorted	3.4625	0
Unsorted	3.4675	0
Unsorted	3.4725	0
Unsorted	3.4775	0
Unsorted	3.4825	0
Unsorted	3.4875	0
Unsorted	3.4925	0
Unsorted	3.4975	0
Unsorted	3.5025	0
Unsorted	3.5075	0
Unsorted	3.5125	0
Unsorted	3.5175	0
Unsorted	3.5225	0
Unsorted	3.5275	0
Unsorted	3.5325	0
Unsorted	3.5375	0
Unsorted	3.5425	0
Unsorted	3.5475	0
Unsorted	3.5525	0
Unsorted	3.5575	0
Unsorted	3.5625	0
Unsorted	3.5675	0
Unsorted	3.5725	0
Unsorted	3.5775	0
Unsorted	3.5825	0
Unsorted	3.5875	0
Unsorted	3.5925	0
Unsorted	3.5975	0
Unsorted	3.6025	0
Unsorted	3.6075	0
Unsorted	3.6125	0
Unsorted	3.6175	0
Unsorted	3.6225	0
Unsorted	3.6275	0
Unsorted	3.6325	0
Unsorted	3.6375	0
Unsorted	3.6425	0
Unsorted	3.6475	0
Unsorted	3.6525	0
Unsorted	3.6575	0
Unsorted	3.6625	0
Unsorted	3.6675	0
Unsorted	3.6725	0
Unsorted	3.6775	0
Unsorted	3.6825	0
Unsorted	3.6875	0
Unsorted	3.6925	0
Unsorted	3.6975	0
Unsorted	3.7025	0
Unsorted	3.7075	0
Unsorted	3.7125	0
Unsorted	3.7175	0
Unsorted	3.7225	0
Unsorted	3.7275	0
Unsorted	3.7325	0
Unsorted	3.7375	0
Unsorted	3.7425	0
Unsorted	3.7475	0
Unsorted	3.7525	0
Unsorted	3.7575	0
Unsorted	3.7625	0
Unsorted	3.7675	0
Unsorted	3.7725	0
Unsorted	3.7775	0
Unsorted	3.7825	0
Unsorted	3.7875	0
Unsorted	3.7925	0
Unsorted	3.7975	0
Unsorted	3.8025	0
Unsorted	3.8075	0
Unsorted	3.8125	0
Unsorted	3.8175	0
Unsorted	3.8225	0
Unsorted	3.8275	0
Unsorted	3.8325	0
Unsorted	3.8375	0
Unsorted	3.8425	0
Unsorted	3.8475	0
Unsorted	3.8525	0
Unsorted	3.8575	0
Unsorted	3.8625	0
Unsorted	3.8675	0
Unsorted	3.8725	0
Unsorted	3.8775	0
Unsorted	3.8825	0
Unsorted	3.8875	0
Unsorted	3.8925	0
Unsorted	3.8975	0
Unsorted	3.9025	0
Unsorted	3.9075	0
Unsorted	3.9125	0
Unsorted	3.9175	0
Unsorted	3.9225	0
Unsorted	3.9275	0
Unsorted	3.9325	0
Unsorted	3.9375	0
Unsorted	3.9425	0
Unsorted	3.9475	0
Unsorted	3.9525	0
Unsorted	3.9575	0
Unsorted	3.9625	0
Unsorted	3.9675	0
Unsorted	3.9725	0
Unsorted	3.9775	0
Unsorted	3.9825	0
Unsorted	3.9875	0
Unsorted	3.9925	0
Unsorted	3.9975	0
Unsorted	4.0025	0
Unsorted	4.0075	0
Unsorted	4.0125	0
Unsorted	4.0175	0
Unsorted	4.0225	0
Unsorted	4.0275	0
Unsorted	4.0325	0
Unsorted	4.0375	0
Unsorted	4.0425	0
Unsorted	4.0475	0
Unsorted	4.0525	0
Unsorted	4.0575	0
Unsorted	4.0625	0
Unsorted	4.0675	0
Unsorted	4.0725	0
Unsorted	4.0775	0
Unsorted	4.0825	0
Unsorted	4.0875	0
Unsorted	4.0925	0
Unsorted	4.0975	0
Unsorted	4.1025	0
Unsorted	4.1075	0
Unsorted	4.1125	0
Unsorted	4.1175	0
Unsorted	4.1225	0
Unsorted	4.1275	0
Unsorted	4.1325	0
Unsorted	4.1375	0
Unsorted	4.1425	0
Unsorted	4.1475	0
Unsorted	4.1525	0
Unsorted	4.1575	0
Unsorted	4.1625	0
Unsorted	4.1675	0
Unsorted	4.1725	0
Unsorted	4.1775	0
Unsorted	4.1825	0
Unsorted	4.1875	0
Unsorted	4.1925	0
Unsorted	4.1975	0
Unsorted	4.2025	0
Unsorted	4.2075	0
Unsorted	4.2125	0
Unsorted	4.2175	0
Unsorted	4.2225	0
Unsorted	4.2275	0
Unsorted	4.2325	0
Unsorted	4.2375	0
Unsorted	4.2425	0
Unsorted	4.2475	0
Unsorted	4.2525	0
Unsorted	4.2575	0
Unsorted	4.2625	0
Unsorted	4.2675	0
Unsorted	4.2725	0
Unsorted	4.2775	0
Unsorted	4.2825	0
Unsorted	4.2875	0
Unsorted	4.2925	0
Unsorted	4.2975	0
Unsorted	4.3025	0
Unsorted	4.3075	0
Unsorted	4.3125	0
Unsorted	4.3175	0
Unsorted	4.3225	0
Unsorted	4.3275	0
Unsorted	4.3325	0
Unsorted	4.3375	0
Unsorted	4.3425	0
Unsorted	4.3475	0
Unsorted	4.3525	0
Unsorted	4.3575	0
Unsorted	4.3625	0
Unsorted	4.3675	0
Unsorted	4.3725	0
Unsorted	4.3775	0
Unsorted	4.3825	0
Unsorted	4.3875	0
Unsorted	4.3925	0
Unsorted	4.3975	0
Unsorted	4.4025	0
Unsorted	4.4075	0
Unsorted	4.4125	0
Unsorted	4.4175	0
Unsorted	4.4225	0
Unsorted	4.4275	0
Unsorted	4.4325	0
Unsorted	4.4375	0
Unsorted	4.4425	0
Unsorted	4.4475	0
Unsorted	4.4525	0
Unsorted	4.4575	0
Unsorted	4.4625	0
Unsorted	4.4675	0
Unsorted	4.4725	0
Unsorted	4.4775	0
Unsorted	4.4825	0
Unsorted	4.4875	0
Unsorted	4.4925	0
Unsorted	4.4975	0
Unsorted	4.5025	0
Unsorted	4.5075	0
Unsorted	4.5125	0
Unsorted	4.5175	0
Unsorted	4.5225	0
Unsorted	4.5275	0
Unsorted	4.5325	0
Unsorted	4.5375	0
Unsorted	4.5425	0
Unsorted	4.5475	0
Unsorted	4.5525	0
Unsorted	4.5575	0
Unsorted	4.5625	0
Unsorted	4.5675	0
Unsorted	4.5725	0
Unsorted	4.5775	0
Unsorted	4.5825	0
Unsorted	4.5875	0
Unsorted	4.5925	0
Unsorted	4.5975	0
Unsorted	4.6025	0
Unsorted	4.6075	0
Unsorted	4.6125	0
Unsorted	4.6175	0
Unsorted	4.6225	0
Unsorted	4.6275	0
Unsorted	4.6325	0
Unsorted	4.6375	0
Unsorted	4.6425	0
Unsorted	4.6475	0
Unsorted	4.6525	0
Unsorted	4.6575	0
Unsorted	4.6625	0
Unsorted	4.6675	0
Unsorted	4.6725	0
Unsorted	4.6775	0
Unsorted	4.6825	0
Unsorted	4.6875	0
Unsorted	4.6925	0
Unsorted	4.6975	0
Unsorted	4.7025	0
Unsorted	4.7075	0
Unsorted	4.7125	0
Unsorted	4.7175	0
Unsorted	4.7225	0
Unsorted	4.7275	0
Unsorted	4.7325	0
Unsorted	4.7375	0
Unsorted	4.7425	0
Unsorted	4.7475	0
Unsorted	4.7525	0
Unsorted	4.7575	0
Unsorted	4.7625	0
Unsorted	4.7675	0
Unsorted	4.7725	0
Unsorted	4.7775	0
Unsorted	4.7825	0
Unsorted	4.7875	0
Unsorted	4.7925	0
Unsorted	4.7975	0
Unsorted	4.8025	0
Unsorted	4.8075	0
Unsorted	4.8125	0
Unsorted	4.8175	0
Unsorted	4.8225	0
Unsorted	4.8275	0
Unsorted	4.8325	0
Unsorted	4.8375	0
Unsorted	4.8425	0
Unsorted	4.8475	0
Unsorted	4.8525	0
Unsorted	4.8575	0
Unsorted	4.8625	0
Unsorted	4.8675	0
Unsorted	4.8725	0
Unsorted	4.8775	0
Unsorted	4.8825	0
Unsorted	4.8875	0
Unsorted	4.8925	0
Unsorted	4.8975	0
Unsorted	4.9025	0
Unsorted	4.9075	0
Unsorted	4.9125	0
Unsorted	4.9175	0
Unsorted	4.9225	0
Unsorted	4.9275	0
Unsorted	4.9325	0
Unsorted	4.9375	0
Unsorted	4.9425	0
Unsorted	4.9475	0
Unsorted	4.9525	0
Unsorted	4.9575	0
Unsorted	4.9625	0
Unsorted	4.9675	0
Unsorted	4.9725	0
Unsorted	4.9775	0
Unsorted	4.9825	0
Unsorted	4.9875	0
Unsorted	4.9925	0
[truncated: 1 more rows]

## Sheet: Figure_2c
Sample	Single viable cell	Empty droplet	Doublets (one dead)	Doublets (no dead)	Other
1x sorted channel	84.7826	6.52174	2.17391	0	6.52174
1x predicted	4.52	90.4	2.3	0.1	2.68
1x unsorted channel	3.05677	93.0131	0.436681	0	3.49345
5x sorted channel	77.2727	1.13636	14.7727	1.13636	6.25
5x predicted	15.2	60.7	3.79	1.89	18.42
5x unsorted channel	8.69565	68.9441	5.59006	0	16.7702

## Sheet: Figure_2d
Sample	Cell reads	Background reads
inDrop	58	42
spinDrop	88.4	11.6

## Sheet: Figure_2e
	UMAP_1	UMAP_2	type	celltype
AAACCTGAGCGTTTAC-1	4.81804	-2.04579	tenx	B cells
AAACCTGGTTTCCACC-1	6.27	0.935398	tenx	B cells
AAACGGGGTCACTGGC-1	-2.68867	7.68148	tenx	FCGR3A+ Mono
AAACGGGTCATCTGCC-1	6.39938	-3.18322	tenx	B cells
AAAGATGAGTCCGTAT-1	-8.03244	-6.63155	tenx	Naive CD4+ T cells
AAAGATGGTGAAATCA-1	-2.31751	8.27625	tenx	FCGR3A+ Mono
AAAGATGTCAACGCTA-1	-1.4508	8.63489	tenx	FCGR3A+ Mono
AAAGCAAAGGTTCCTA-1	-1.98998	8.49447	tenx	FCGR3A+ Mono
AAAGTAGTCAGGCAAG-1	-9.74761	1.78853	tenx	NK cells
AAAGTAGTCTGGCGAC-1	3.65905	3.19827	tenx	B cells
AAATGCCCAGCGTCCA-1	-7.89939	-6.77845	tenx	Naive CD4+ T cells
AAATGCCGTGCTAGCC-1	-10.1872	1.66236	tenx	NK cells
AAATGCCTCACTCTTA-1	-8.205	-6.62701	tenx	Naive CD4+ T cells
AACCATGAGACAAAGG-1	-9.47655	-6.4375	tenx	Naive CD4+ T cells
AACCATGCAAAGGTGC-1	-10.326	-3.32346	tenx	Memory CD4+ T cells
AACCATGCAGAGCCAA-1	-2.10584	7.09539	tenx	B cells
AACCGCGGTCTCTTAT-1	4.65036	-2.71096	tenx	B cells
AACCGCGGTGCCTGGT-1	4.41837	-1.17407	tenx	B cells
AACTCAGAGTGGGATC-1	-7.75505	-0.673487	tenx	CD8+ T cells
AACTCCCGTGATGTCT-1	-8.76052	0.0429265	tenx	CD8+ T cells
AACTCCCTCCAGGGCT-1	-0.87963	8.14169	tenx	FCGR3A+ Mono
AACTCTTTCGCCGTGA-1	4.17873	-1.57128	tenx	B cells
AACTGGTAGGATCGCA-1	7.84318	-1.67632	tenx	B cells
AACTGGTTCAACACCA-1	-9.6767	-7.86647	tenx	Naive CD4+ T cells
AACTTTCAGTACGTTC-1	0.174527	8.17933	tenx	DC cells
AACTTTCTCTCTGTCG-1	-0.420205	7.98424	tenx	DC cells
AAGACCTGTATCACCA-1	6.74621	-2.04981	tenx	B cells
AAGACCTTCCCTCAGT-1	-2.24829	14.7892	tenx	CD14+ Mono
AAGACCTTCCGCATCT-1	-9.56445	-6.17063	tenx	Naive CD4+ T cells
AAGCCGCAGCCCAACC-1	4.59743	-2.43484	tenx	B cells
AAGCCGCGTCCAAGTT-1	-6.56123	-3.13503	tenx	CD8+ T cells
AAGCCGCTCATCATTC-1	4.52996	-1.46718	tenx	B cells
AAGGAGCGTAGCGCTC-1	7.29751	-2.28365	tenx	B cells
AAGGAGCGTGTTGAGG-1	-10.236	-3.17378	tenx	Memory CD4+ T cells
AAGGAGCGTTCGGCAC-1	5.13888	-2.98413	tenx	B cells
AAGGAGCTCAGGATCT-1	8.54337	-3.0966	tenx	B cells
AAGGCAGAGTGAACGC-1	6.80088	-0.932003	tenx	B cells
AAGGCAGGTCAATACC-1	-8.62141	-6.35234	tenx	Naive CD4+ T cells
AAGGCAGTCTTCAACT-1	9.90768	-2.98187	tenx	B cells
AAGGTTCCAGCTGGCT-1	7.73014	-1.57776	tenx	B cells
AAGGTTCGTATAAACG-1	-9.39979	-4.95357	tenx	Naive CD4+ T cells
AAGTCTGAGCACGCCT-1	-0.375454	8.02567	tenx	DC cells
AAGTCTGAGTTAACGA-1	-6.80385	-2.51725	tenx	CD8+ T cells
AAGTCTGCAGGATTGG-1	6.42562	-0.364962	tenx	B cells
AATCCAGAGTGATCGG-1	-9.48034	0.981404	tenx	NK cells
AATCGGTAGTGGGATC-1	-9.02755	-5.74481	tenx	Naive CD4+ T cells
AATCGGTAGTGTTGAA-1	-2.70008	14.6831	tenx	FCGR3A+ Mono
AATCGGTGTAGGGTAC-1	5.70379	0.726354	tenx	B cells
ACACCAAAGACAGGCT-1	-0.543056	13.3518	tenx	FCGR3A+ Mono
ACACCAACACGCCAGT-1	0.0221537	13.3891	tenx	CD14+ Mono
ACACCCTAGCCTCGTG-1	-0.155633	7.93532	tenx	DC cells
ACACCGGGTAGGCTGA-1	-6.67609	-1.66896	tenx	CD8+ T cells
ACACCGGGTGAAGGCT-1	7.417	-1.71784	tenx	B cells
ACACTGACACAGACTT-1	-8.96018	-5.04802	tenx	Naive CD4+ T cells
ACAGCCGAGCCCGAAA-1	-0.310377	8.14349	tenx	DC cells
ACAGCCGCATGACGGA-1	10.0559	-2.97648	tenx	B cells
ACAGCCGTCGATCCCT-1	-0.43984	14.1338	tenx	CD14+ Mono
ACAGCTAGTCTAAAGA-1	8.06076	0.519339	tenx	B cells
ACAGCTAGTCTCGTTC-1	9.62948	-1.71648	tenx	B cells
ACAGCTATCGAGAACG-1	-8.66977	-6.79349	tenx	Naive CD4+ T cells
ACATCAGAGTTAAGTG-1	8.9527	-1.99308	tenx	B cells
ACATCAGCAGCATGAG-1	6.85819	-2.4063	tenx	B cells
ACATGGTAGGTGCTTT-1	-7.66321	-1.10312	tenx	CD8+ T cells
ACCAGTAAGGTGACCA-1	-5.82484	-3.08036	tenx	CD8+ T cells
ACCAGTAGTACATGTC-1	7.80065	1.05421	tenx	B cells
ACCAGTAGTCCGTCAG-1	-8.93485	-5.33625	tenx	Naive CD4+ T cells
ACCAGTATCTGAAAGA-1	-2.62005	8.53784	tenx	FCGR3A+ Mono
ACCCACTGTTGTACAC-1	6.5451	-2.71221	tenx	B cells
ACCCACTGTTTACTCT-1	0.196885	8.18353	tenx	DC cells
ACCCACTTCCACGTGG-1	7.30832	-2.29521	tenx	B cells
ACCGTAACAAACCTAC-1	-6.68777	-0.953699	tenx	CD8+ T cells
ACCTTTAAGCCCTAAT-1	8.90681	-0.568908	tenx	B cells
ACCTTTAGTTGTTTGG-1	-8.69658	-6.09339	tenx	Naive CD4+ T cells
ACCTTTATCTAACCGA-1	-9.12271	-8.38339	tenx	Naive CD4+ T cells
ACGAGCCCAATGTAAG-1	0.426231	8.29126	tenx	DC cells
ACGAGCCTCCTCGCAT-1	-9.85099	1.45055	tenx	NK cells
ACGAGGAAGTCATGCT-1	-9.24741	-0.137431	tenx	NK cells
ACGAGGAGTAACGACG-1	-9.603	-3.32263	tenx	Memory CD4+ T cells
ACGAGGATCCTCAACC-1	-9.58857	-3.4937	tenx	Memory CD4+ T cells
ACGATACTCCAGATCA-1	-9.61731	-4.55545	tenx	Memory CD4+ T cells
ACGATGTCAGCGTCCA-1	-0.320549	7.91986	tenx	DC cells
ACGCCAGAGATGGGTC-1	-7.74585	-1.38468	tenx	CD8+ T cells
ACGCCAGCACTTGGAT-1	-9.90245	-3.03108	tenx	Memory CD4+ T cells
ACGCCAGGTCTAGAGG-1	-2.66598	8.5474	tenx	FCGR3A+ Mono
ACGCCAGTCTGTCCGT-1	7.4543	-2.88216	tenx	B cells
ACGCCGAGTTGTACAC-1	-6.69197	-2.77151	tenx	CD8+ T cells
ACGGAGACAGGAATGC-1	-1.16503	14.2663	tenx	CD14+ Mono
ACGGAGACAGGTTTCA-1	6.08962	1.12261	tenx	B cells
ACGGAGAGTATCTGCA-1	6.57831	-2.71078	tenx	B cells
ACGGCCACAATGGAAT-1	-2.09092	8.74359	tenx	FCGR3A+ Mono
ACGGCCAGTTGATTCG-1	-10.3446	-3.34129	tenx	Memory CD4+ T cells
ACGGGCTTCCAAGCCG-1	4.97179	-3.06005	tenx	B cells
ACGGGCTTCCGCTGTT-1	-9.83295	-7.73575	tenx	Naive CD4+ T cells
ACGTCAAAGATATACG-1	-9.12854	-0.464449	tenx	CD8+ T cells
ACGTCAAAGCCACGTC-1	-6.60712	-0.917302	tenx	CD8+ T cells
ACGTCAACATGCTGGC-1	-9.31737	-5.55061	tenx	Naive CD4+ T cells
ACTATCTCAACTGCGC-1	4.39514	-0.296785	tenx	B cells
ACTATCTCAAGAGTCG-1	7.37021	0.995783	tenx	B cells
ACTGAACAGAAGCCCA-1	10.2102	-3.05444	tenx	B cells
ACTGAACAGCCAGGAT-1	5.5932	-1.71488	tenx	B cells
ACTGAACCATGCCTAA-1	-1.26125	14.0281	tenx	CD14+ Mono
ACTGAACGTCGAGTTT-1	7.33194	-2.89757	tenx	B cells
ACTGAGTAGGCTCATT-1	7.10547	0.686915	tenx	B cells
ACTGAGTGTGAGGCTA-1	8.90953	-3.16699	tenx	B cells
ACTGATGAGATGTTAG-1	-1.31951	14.2177	tenx	CD14+ Mono
ACTGATGCACTGAAGG-1	-0.37049	13.9211	tenx	CD14+ Mono
ACTGATGTCTTCAACT-1	5.21417	-1.61328	tenx	B cells
ACTGCTCGTCGCGGTT-1	-2.21659	14.7165	tenx	CD14+ Mono
ACTGCTCGTCGCTTCT-1	0.062843	7.77259	tenx	DC cells
ACTGCTCTCGCACTCT-1	-2.66402	14.8066	tenx	CD14+ Mono
ACTGTCCAGGACAGAA-1	-0.574694	14.1249	tenx	CD14+ Mono
ACTGTCCGTGAGTGAC-1	-2.5138	8.18252	tenx	FCGR3A+ Mono
ACTTACTAGAGTCTGG-1	-1.77345	14.6714	tenx	CD14+ Mono
ACTTACTCACACTGCG-1	5.70882	0.312016	tenx	B cells
ACTTGTTGTCGGGTCT-1	4.62379	-0.131491	tenx	B cells
ACTTGTTGTGATGTCT-1	-10.0421	1.56272	tenx	NK cells
ACTTGTTTCCGCTGTT-1	-2.80499	8.18069	tenx	FCGR3A+ Mono
ACTTTCAAGATCCGAG-1	-0.334257	13.9446	tenx	CD14+ Mono
ACTTTCAAGGAGTCTG-1	-2.16804	8.44787	tenx	FCGR3A+ Mono
AGAATAGAGGATGGAA-1	7.47979	0.848967	tenx	B cells
AGAATAGGTGTCCTCT-1	7.52042	-2.91112	tenx	B cells
AGAGCGAGTCCGAATT-1	5.68349	-3.08032	tenx	B cells
AGAGCGATCGGGAGTA-1	-2.7955	7.72744	tenx	FCGR3A+ Mono
AGAGCTTAGGCACATG-1	-0.577539	14.2986	tenx	CD14+ Mono
AGAGCTTAGTACGTAA-1	7.29498	-3.18323	tenx	B cells
AGAGCTTTCCTGTAGA-1	5.18641	-2.09427	tenx	B cells
AGAGTGGTCATCGGAT-1	10.1103	-3.52278	tenx	B cells
AGAGTGGTCTAGCACA-1	0.00924056	13.1152	tenx	CD14+ Mono
AGATCTGAGACGACGT-1	-0.69105	13.9294	tenx	CD14+ Mono
AGATCTGAGTGGTAAT-1	7.15358	-2.68466	tenx	B cells
AGATCTGGTTGTTTGG-1	-7.91241	-1.08988	tenx	CD8+ T cells
AGATTGCAGCCGGTAA-1	-7.10936	-1.15492	tenx	CD8+ T cells
AGATTGCCACGAAATA-1	6.69104	1.22326	tenx	B cells
AGATTGCCAGCGTTCG-1	-8.50786	-7.82456	tenx	Naive CD4+ T cells
AGCAGCCGTAGCGTGA-1	9.22642	-1.36648	tenx	B cells
AGCCTAAAGTAATCCC-1	5.50232	-1.38827	tenx	B cells
AGCCTAACAGTCCTTC-1	-1.29276	14.5866	tenx	CD14+ Mono
AGCGGTCAGACATAAC-1	4.49485	-0.344047	tenx	B cells
AGCGGTCCACTTAAGC-1	-1.6931	14.5654	tenx	CD14+ Mono
AGCTCCTGTCTAGCCG-1	-7.58665	-0.956543	tenx	CD8+ T cells
AGCTCTCGTTCGTTGA-1	4.5792	-0.154882	tenx	B cells
AGGCCACGTCGCTTTC-1	9.20769	-2.52024	tenx	B cells
AGGGAGTAGTGGAGTC-1	7.5627	-0.0828011	tenx	B cells
AGGGAGTGTCCGAAGA-1	4.38765	-2.46518	tenx	B cells
AGGGATGCATTGAGCT-1	8.43488	-4.83606	tenx	B cells
AGGGTGACACAGAGGT-1	-2.1432	8.41751	tenx	FCGR3A+ Mono
AGGTCATAGTCCTCCT-1	4.93619	-0.324447	tenx	B cells
AGGTCATCAAAGCAAT-1	-9.383	0.914965	tenx	NK cells
AGGTCATCAGCCTTTC-1	-5.91669	-0.598653	tenx	CD8+ T cells
AGGTCATGTCTCCCTA-1	7.45187	-3.0972	tenx	B cells
AGGTCATGTGTTCGAT-1	5.19439	-1.97904	tenx	B cells
AGGTCATTCAACCATG-1	-0.220992	8.03523	tenx	DC cells
AGGTCCGCATCACCCT-1	5.23976	-0.508387	tenx	B cells
AGGTCCGCATGCAATC-1	-0.24929	7.94555	tenx	DC cells
AGGTCCGGTTTGGGCC-1	-0.0357213	8.06841	tenx	DC cells
AGTAGTCGTCTGGTCG-1	-2.63888	8.73014	tenx	FCGR3A+ Mono
AGTCTTTAGATCGATA-1	-2.57043	7.59143	tenx	FCGR3A+ Mono
AGTCTTTAGATGTGGC-1	-9.40843	-7.25009	tenx	Naive CD4+ T cells
AGTCTTTCAGCTGTGC-1	-0.143112	13.473	tenx	CD14+ Mono
AGTCTTTTCAGTTGAC-1	-9.764	-7.62385	tenx	Naive CD4+ T cells
AGTCTTTTCTGATACG-1	8.0694	-0.0335591	tenx	B cells
AGTGAGGCACGGTTTA-1	9.75757	-1.83619	tenx	B cells
AGTGAGGTCAACACCA-1	-0.63094	13.5189	tenx	FCGR3A+ Mono
AGTGGGAAGCAGCCTC-1	-2.08058	8.55653	tenx	FCGR3A+ Mono
AGTGTCAAGATGGGTC-1	8.6944	-1.79137	tenx	B cells
AGTGTCAAGGTGCTTT-1	10.5416	-3.65212	tenx	B cells
AGTGTCAAGTATCGAA-1	-9.65024	-3.10625	tenx	Memory CD4+ T cells
AGTGTCACAGCGTAAG-1	-10.3816	-3.42296	tenx	Memory CD4+ T cells
AGTGTCAGTCTCTTTA-1	-7.82381	-6.90764	tenx	Naive CD4+ T cells
AGTGTCAGTGGAAAGA-1	8.66662	-2.65401	tenx	B cells
AGTGTCAGTTACTGAC-1	-9.18382	1.81102	tenx	NK cells
AGTTGGTAGCTCTCGG-1	-7.84455	-0.820963	tenx	CD8+ T cells
AGTTGGTGTAGCTTGT-1	-0.179133	13.1573	tenx	CD14+ Mono
ATAACGCCAATAGCAA-1	10.4846	-3.58598	tenx	B cells
ATAACGCCACTCTGTC-1	-8.9041	1.79371	tenx	NK cells
ATAACGCGTTTGTGTG-1	-7.57457	-0.280548	tenx	CD8+ T cells
ATAACGCTCTTTACGT-1	10.4334	-3.04505	tenx	B cells
ATAAGAGGTACATCCA-1	-7.86563	-6.64663	tenx	Naive CD4+ T cells
ATAAGAGGTGCAACTT-1	8.5299	-1.56243	tenx	B cells
ATAGACCAGAGCCTAG-1	9.66372	-3.00479	tenx	B cells
ATAGACCCACAGCCCA-1	6.12024	-0.961744	tenx	B cells
ATAGACCGTAAGTGGC-1	8.58	-1.32313	tenx	B cells
ATCATCTCAGCTGTGC-1	-10.0509	-8.02343	tenx	Naive CD4+ T cells
ATCATCTTCAACTCTT-1	-9.06384	-7.27447	tenx	Naive CD4+ T cells
ATCATGGAGAATTGTG-1	9.32149	-1.42796	tenx	B cells
ATCATGGAGACATAAC-1	-9.70596	-7.78853	tenx	Naive CD4+ T cells
ATCATGGCAGTCAGCC-1	4.33696	-0.743795	tenx	B cells
ATCATGGGTGGTACAG-1	-7.61637	-1.06414	tenx	CD8+ T cells
ATCATGGGTTCCAACA-1	-0.066817	13.1082	tenx	CD14+ Mono
ATCATGGTCAACACTG-1	-8.25042	-0.822853	tenx	CD8+ T cells
ATCCACCAGTTTAGGA-1	7.39499	0.13865	tenx	B cells
ATCCACCCACGACGAA-1	-9.44358	-7.9628	tenx	Naive CD4+ T cells
ATCCGAAGTTCCATGA-1	-0.554597	14.1434	tenx	CD14+ Mono
ATCCGAAGTTGATTGC-1	6.59879	-1.64917	tenx	B cells
ATCGAGTAGGGATCTG-1	5.84134	-2.45198	tenx	B cells
ATCGAGTAGTGGGTTG-1	7.13503	-1.53262	tenx	B cells
ATCGAGTTCTCTGCTG-1	3.47697	3.11022	tenx	B cells
ATCTGCCTCAGCAACT-1	7.71843	1.36868	tenx	B cells
ATGAGGGAGTCTTGCA-1	-9.95822	1.77436	tenx	NK cells
ATGCGATAGCTAGTCT-1	-0.282287	13.573	tenx	CD14+ Mono
ATGCGATAGGACTGGT-1	-9.93809	1.8224	tenx	NK cells
ATGCGATGTATTCTCT-1	-7.84708	-1.09627	tenx	CD8+ T cells
ATGGGAGGTCTCTTTA-1	0.00572472	7.72413	tenx	DC cells
ATTACTCCACGGCGTT-1	-9.40655	-8.30299	tenx	Naive CD4+ T cells
ATTATCCGTTGGAGGT-1	-8.17446	-7.41163	tenx	Naive CD4+ T cells
ATTCTACAGCCCAACC-1	-2.74663	14.7449	tenx	CD14+ Mono
ATTCTACAGTGGTAGC-1	-5.98647	-0.835437	tenx	CD8+ T cells
ATTCTACCACTTAAGC-1	-0.0334522	13.1538	tenx	CD14+ Mono
ATTCTACCATGCCTTC-1	3.90093	3.03868	tenx	B cells
ATTCTACGTCGACTAT-1	-9.01816	-5.01193	tenx	Memory CD4+ T cells
CAACCAAAGGCATGTG-1	-2.47797	8.62301	tenx	FCGR3A+ Mono
CAACCTCCAATACGCT-1	-9.62772	-3.23611	tenx	Memory CD4+ T cells
CAACCTCGTAGAAGGA-1	7.54878	-0.0326987	tenx	B cells
CAACTAGCAAACCCAT-1	0.319807	8.41047	tenx	DC cells
CAACTAGGTACCCAAT-1	9.41746	-1.91874	tenx	B cells
CAAGAAAGTGATGCCC-1	6.165	-1.32822	tenx	B cells
CAAGAAATCCATGCTC-1	-9.32581	-5.8635	tenx	Naive CD4+ T cells
CAAGAAATCCTGTAGA-1	-8.53044	-4.28932	tenx	Memory CD4+ T cells
CAAGATCAGAGTGAGA-1	-8.30493	-0.516362	tenx	CD8+ T cells
CAAGATCCACTGAAGG-1	-8.11494	-0.799572	tenx	CD8+ T cells
CAAGATCCACTTGGAT-1	8.38628	-1.7917	tenx	B cells
CAAGATCCAGCGAACA-1	5.47139	-1.11333	tenx	B cells
CAAGGCCCACGCCAGT-1	7.83657	1.0297	tenx	B cells
CAAGGCCCAGCCTTGG-1	-9.87177	1.352	tenx	NK cells
CAAGGCCGTTACGCGC-1	7.72222	-2.30857	tenx	B cells
CAAGTTGTCTATCGCC-1	6.28907	-1.76187	tenx	B cells
CACACAAAGCAGCCTC-1	9.16958	-1.86921	tenx	B cells
CACACCTAGCTAACAA-1	-7.0636	-0.722494	tenx	CD8+ T cells
CACACTCTCGCCAGCA-1	-1.73286	8.17156	tenx	FCGR3A+ Mono
CACAGGCTCAACACTG-1	10.4061	-2.89025	tenx	B cells
CACAGTAGTGCTAGCC-1	-9.44992	-5.91536	tenx	Naive CD4+ T cells
CACATAGAGATGTGGC-1	-9.29574	1.99547	tenx	NK cells
CACATAGTCTCCCTGA-1	3.96927	2.79011	tenx	B cells
CACATAGTCTCTTGAT-1	-8.48171	-5.44836	tenx	Naive CD4+ T cells
CACATTTTCGGCTTGG-1	-9.27806	1.83153	tenx	NK cells
CACCACTAGTAAGTAC-1	8.23809	0.272058	tenx	B cells
CACCACTCAGACACTT-1	-2.77966	7.80073	tenx	FCGR3A+ Mono
CACCAGGAGCTCCCAG-1	4.97879	-2.69222	tenx	B cells
CACCAGGAGTACGTTC-1	6.84686	-1.62374	tenx	B cells
CACCAGGGTCGCATAT-1	7.15522	-3.10886	tenx	B cells
CACCTTGAGCACACAG-1	10.627	-3.46466	tenx	B cells
CACCTTGTCACTCCTG-1	-6.66662	-1.09869	tenx	CD8+ T cells
CACCTTGTCAGCATGT-1	9.14436	-1.88661	tenx	B cells
CACCTTGTCGGTCCGA-1	-8.31703	-6.49665	tenx	Naive CD4+ T cells
CACTCCAAGAAACGAG-1	5.65733	0.802127	tenx	B cells
CAGAATCTCCTACAGA-1	8.92104	-2.96963	tenx	B cells
CAGAATCTCGAGAGCA-1	-1.58114	14.4857	tenx	CD14+ Mono
CAGAGAGCAAGTTGTC-1	7.56218	-1.15947	tenx	B cells
CAGAGAGTCTTTACAC-1	5.78808	-1.81061	tenx	B cells
CAGATCAGTCAGGACA-1	-7.67313	-0.833426	tenx	CD8+ T cells
CAGCAGCGTTTGTGTG-1	-8.67927	-6.9439	tenx	Naive CD4+ T cells
CAGCATACAGCCAATT-1	-10.0998	-8.32171	tenx	Naive CD4+ T cells
CAGCATAGTCAGGACA-1	-6.93953	-3.2213	tenx	Memory CD4+ T cells
CAGCATAGTGAGTATA-1	6.44219	-0.639989	tenx	B cells
CAGCCGAGTCGGGTCT-1	0.387608	8.09404	tenx	DC cells
CAGCGACCATGATCCA-1	7.85422	0.86559	tenx	B cells
CAGCGACGTCATTAGC-1	4.748	-0.231272	tenx	B cells
CAGCTAACAACACCTA-1	7.9686	-0.571228	tenx	B cells
CAGCTGGAGACTCGGA-1	8.74575	-2.26399	tenx	B cells
CAGCTGGGTCAGGACA-1	-9.27497	-4.82304	tenx	Naive CD4+ T cells
CAGCTGGGTCTCTTAT-1	-8.53394	-0.183635	tenx	CD8+ T cells
CAGCTGGTCATGCATG-1	6.15502	-2.80195	tenx	B cells
CAGGTGCAGGACGAAA-1	-9.15333	-0.0722947	tenx	NK cells
CAGGTGCGTGAGGGAG-1	8.52758	-1.09636	tenx	B cells
CAGTCCTAGATGGGTC-1	-2.36555	8.58836	tenx	FCGR3A+ Mono
CATATGGCATCCCACT-1	-8.99224	-5.58142	tenx	Naive CD4+ T cells
CATCAGAAGGACAGAA-1	-0.49163	14.0933	tenx	CD14+ Mono
CATCAGAGTATCGCAT-1	-9.31322	0.918828	tenx	NK cells
CATCAGATCAACCATG-1	-2.55237	8.36763	tenx	FCGR3A+ Mono
CATCCACAGTGTGGCA-1	7.33402	1.24627	tenx	B cells
CATCCACCATTCGACA-1	-9.19058	-6.36218	tenx	Naive CD4+ T cells
CATCGAAGTTACGACT-1	7.8168	0.639015	tenx	B cells
CATGACAAGGGCTTGA-1	8.79755	-2.44991	tenx	B cells
CATGACAGTATGAATG-1	7.05575	1.22695	tenx	B cells
CATGCCTCAGACAAAT-1	-9.22864	-7.32015	tenx	Naive CD4+ T cells
CATGCCTCAGGGCATA-1	7.97276	1.36346	tenx	B cells
CATGCCTGTAAGGATT-1	-8.1749	-7.42367	tenx	Naive CD4+ T cells
CATGCCTGTAGATTAG-1	-9.40691	-8.19265	tenx	Naive CD4+ T cells
CATGGCGAGAACTGTA-1	-1.44237	7.52607	tenx	CD14+ Mono
CATGGCGAGCTAGGCA-1	-8.95122	-4.5857	tenx	Memory CD4+ T cells
CATGGCGTCGACAGCC-1	5.21968	-2.10537	tenx	B cells
CATTATCAGGCATGGT-1	-2.09565	8.3676	tenx	FCGR3A+ Mono
CATTATCCAGTATAAG-1	5.06776	-1.67433	tenx	B cells
CATTCGCAGTACTTGC-1	-7.17622	-0.85066	tenx	CD8+ T cells
CATTCGCGTAGAAAGG-1	-0.0609939	7.96185	tenx	DC cells
CATTCGCGTGGTTTCA-1	5.21776	-2.34732	tenx	B cells
CCAATCCCAAATTGCC-1	6.9446	0.283674	tenx	B cells
CCAATCCGTGGTACAG-1	-2.03281	7.18795	tenx	FCGR3A+ Mono
CCAATCCTCAATCTCT-1	-9.0933	1.56605	tenx	NK cells
CCAATCCTCCATGAGT-1	-7.63974	-0.347883	tenx	CD8+ T cells
CCACGGACAATCCAAC-1	-2.28465	7.84121	tenx	FCGR3A+ Mono
CCACTACAGCCAGTTT-1	6.6657	0.334513	tenx	B cells
CCACTACAGCTGCAAG-1	9.92147	-3.17246	tenx	B cells
CCACTACGTTATGTGC-1	4.69655	-2.36828	tenx	B cells
CCACTACTCGCGTTTC-1	-9.93792	1.25027	tenx	NK cells
CCAGCGAAGAAGGTGA-1	0.0332972	7.7336	tenx	DC cells
CCAGCGACAAACGTGG-1	-9.83009	1.68832	tenx	NK cells
CCAGCGACAATTGCTG-1	10.4189	-3.25995	tenx	B cells
CCATTCGCAATCAGAA-1	-6.96384	-0.678402	tenx	CD8+ T cells
CCATTCGGTCGTGGCT-1	7.5496	-0.358959	tenx	B cells
CCCAATCAGTGACTCT-1	4.99896	-2.91739	tenx	B cells
CCCAATCCACAGAGGT-1	-8.17533	-6.7016	tenx	Naive CD4+ T cells
CCCAGTTCAGTCAGAG-1	-7.47414	-1.26746	tenx	CD8+ T cells
CCCATACTCAATCTCT-1	0.24	7.74173	tenx	DC cells
CCCTCCTTCTTCGAGA-1	-8.99903	-4.64216	tenx	Memory CD4+ T cells
CCGGGATAGAACAACT-1	-2.68703	8.34092	tenx	FCGR3A+ Mono
CCGGGATAGATATGGT-1	6.85751	0.80891	tenx	B cells
CCGGGATCAATAGCAA-1	-7.51527	-1.31122	tenx	CD8+ T cells
CCGGGATGTAACGACG-1	-8.45102	-6.79119	tenx	Naive CD4+ T cells
CCGGGATTCAAACCGT-1	3.30575	3.22125	tenx	B cells
CCGGTAGAGCTGATAA-1	7.22395	-1.24875	tenx	B cells
CCGGTAGAGGTGTGGT-1	-8.46609	-1.28398	tenx	Naive CD4+ T cells
CCGGTAGCAAAGCGGT-1	5.77463	-2.90876	tenx	B cells
CCGGTAGTCGAGCCCA-1	-7.52191	-1.89968	tenx	CD8+ T cells
CCGTACTTCCGCAAGC-1	6.85962	-2.98984	tenx	B cells
CCGTGGAGTAGCGCTC-1	-0.131107	7.83996	tenx	DC cells
CCGTGGAGTCATGCCG-1	-8.0266	-1.18215	tenx	CD8+ T cells
CCGTTCAGTATTACCG-1	5.12805	-0.00762275	tenx	B cells
CCGTTCAGTCACACGC-1	10.4641	-3.2868	tenx	B cells
CCTAAAGCATGACGGA-1	-7.75742	-0.322607	tenx	CD8+ T cells
CCTAAAGTCGAACTGT-1	-9.79738	-7.34142	tenx	Naive CD4+ T cells
CCTACACAGACACGAC-1	7.54107	1.4468	tenx	B cells
CCTACACAGCCAGTTT-1	5.57321	-1.6044	tenx	B cells
CCTACCACAAGCCGTC-1	-2.23131	14.7373	tenx	CD14+ Mono
CCTACCACAGTTCCCT-1	0.077624	8.19805	tenx	DC cells
CCTACCAGTGTCGCTG-1	-8.32014	-6.86715	tenx	Naive CD4+ T cells
CCTATTACAGTATCTG-1	-2.21941	8.55061	tenx	FCGR3A+ Mono
CCTATTATCTGTCTCG-1	-8.45689	-5.25025	tenx	Naive CD4+ T cells
CCTCAGTAGATGTCGG-1	-9.6376	-7.81746	tenx	Naive CD4+ T cells
CCTCAGTCAAGTACCT-1	-1.60848	8.2878	tenx	FCGR3A+ Mono
CCTCAGTGTGTCGCTG-1	7.10826	-1.16121	tenx	B cells
CCTCAGTTCCAAACAC-1	-1.38279	14.2816	tenx	CD14+ Mono
CCTCAGTTCTTTAGGG-1	-6.56061	-3.11937	tenx	CD8+ T cells
CCTCTGACATCTATGG-1	-0.694619	8.17901	tenx	DC cells
CCTCTGATCTCCTATA-1	4.44627	-0.192812	tenx	B cells
CCTTACGAGCAGCGTA-1	-1.42431	14.2983	tenx	CD14+ Mono
CCTTACGAGGGATGGG-1	-7.46657	-0.68558	tenx	CD8+ T cells
CCTTACGCATCCGTGG-1	-1.78751	8.48814	tenx	FCGR3A+ Mono
CCTTACGGTTCCACAA-1	8.40792	-1.89951	tenx	B cells
CCTTCCCGTGGGTCAA-1	5.47176	-1.25399	tenx	B cells
CCTTCCCTCGCCGTGA-1	4.49169	-0.528999	tenx	B cells
CCTTCGAAGAACAATC-1	6.85103	1.38156	tenx	B cells
CCTTCGAAGTTTAGGA-1	6.81787	0.527909	tenx	B cells
CCTTCGACAACACCTA-1	9.60711	-2.6379	tenx	B cells
CCTTTCTCAATGAATG-1	-9.06761	-7.52208	tenx	Naive CD4+ T cells
CCTTTCTTCATCGATG-1	-0.474719	14.2549	tenx	CD14+ Mono
CGAACATGTCCGAAGA-1	8.95628	-2.4602	tenx	B cells
CGAACATGTTGATTGC-1	5.43894	-2.32558	tenx	B cells
CGAATGTAGCTAGGCA-1	-1.2581	8.4109	tenx	FCGR3A+ Mono
CGAATGTAGGTGTTAA-1	-0.470707	13.4475	tenx	FCGR3A+ Mono
CGAATGTCACAGCCCA-1	-8.61889	-7.38589	tenx	Naive CD4+ T cells
CGACCTTCAAACTGTC-1	6.39364	0.731276	tenx	B cells
CGACCTTCACGCATCG-1	5.72276	-0.39088	tenx	B cells
CGACTTCTCCGAATGT-1	-9.02761	-5.41939	tenx	Naive CD4+ T cells
CGAGAAGAGCCGGTAA-1	-1.21593	14.4852	tenx	CD14+ Mono
CGAGAAGCATCCCACT-1	-5.38288	-0.923697	tenx	CD8+ T cells
CGAGAAGCATGCATGT-1	-9.87298	-8.46326	tenx	Naive CD4+ T cells
CGAGAAGGTTTGTTGG-1	6.78059	-1.2111	tenx	B cells
CGAGCACCATGCCTTC-1	7.6368	-1.36537	tenx	B cells
CGAGCACGTACAGACG-1	-8.07536	-7.26073	tenx	Naive CD4+ T cells
CGAGCACTCTGGCGTG-1	-1.9192	8.62518	tenx	FCGR3A+ Mono
CGAGCCAAGGCTATCT-1	-7.94773	-7.09067	tenx	Naive CD4+ T cells
CGAGCCACAAATACAG-1	6.7232	-0.682899	tenx	B cells
CGATCGGTCAGCGATT-1	-7.90706	-1.27433	tenx	CD8+ T cells
CGATCGGTCATCGCTC-1	-9.4904	-3.48809	tenx	Memory CD4+ T cells
CGATGGCAGAAGGTGA-1	8.66554	-2.05476	tenx	B cells
CGATGGCCATTCTTAC-1	-6.97504	-0.71295	tenx	CD8+ T cells
CGATGGCGTCAGAAGC-1	10.3442	-3.62211	tenx	B cells
CGATGGCTCTTTCCTC-1	8.54796	-0.663624	tenx	B cells
CGATTGAGTTACGCGC-1	9.35706	-3.03876	tenx	B cells
CGCGGTAAGTGCAAGC-1	6.71719	-3.09753	tenx	B cells
CGCGGTATCGTACCGG-1	-0.0361731	13.0941	tenx	CD14+ Mono
CGCTATCAGGATTCGG-1	3.88628	2.91999	tenx	B cells
CGCTATCTCAGTTAGC-1	-10.1151	1.39815	tenx	NK cells
CGCTATCTCGGGAGTA-1	-2.31821	8.19237	tenx	FCGR3A+ Mono
CGCTTCAGTGCTTCTC-1	5.08886	-2.21659	tenx	B cells
CGCTTCATCCTATGTT-1	0.310954	8.32679	tenx	DC cells
CGGACACAGTCTCCTC-1	-8.71084	-6.76969	tenx	Naive CD4+ T cells
CGGACACCATTCGACA-1	-8.01399	-7.14253	tenx	Naive CD4+ T cells
CGGACACGTCCCTTGT-1	9.12729	-4.34178	tenx	B cells
CGGACACGTTCCACAA-1	-7.28569	-0.465497	tenx	CD8+ T cells
CGGACGTAGACACGAC-1	-9.06856	1.95231	tenx	NK cells
CGGACGTAGTACCGGA-1	-9.40712	-5.72226	tenx	Naive CD4+ T cells
CGGACTGCACAGTCGC-1	-2.06735	14.6875	tenx	CD14+ Mono
CGGACTGGTGGTCTCG-1	6.00758	-0.176337	tenx	B cells
CGGACTGTCAACACCA-1	3.89338	3.12482	tenx	B cells
CGGAGTCAGCTAAGAT-1	6.22744	0.323233	tenx	B cells
CGGAGTCTCTGCGACG-1	-9.54168	-8.23702	tenx	Naive CD4+ T cells
CGGCTAGCATCTCCCA-1	-0.21577	8.56095	tenx	B cells
CGGTTAACAATCGAAA-1	-2.59798	14.8838	tenx	CD14+ Mono
CGGTTAACATCCCATC-1	-8.13964	-5.85167	tenx	Naive CD4+ T cells
CGTAGGCAGACCTAGG-1	10.3445	-2.5952	tenx	B cells
CGTAGGCAGTACGCCC-1	5.01251	-2.97414	tenx	B cells
CGTCACTCAAAGCGGT-1	6.12799	-1.13423	tenx	B cells
CGTCACTGTTCAGACT-1	9.78602	-3.40577	tenx	B cells
CGTCCATTCGTCGTTC-1	-2.56152	14.9141	tenx	CD14+ Mono
CGTCCATTCTTAACCT-1	-2.47067	14.833	tenx	CD14+ Mono
CGTCTACAGTGGGTTG-1	6.79595	0.644591	tenx	B cells
CGTGAGCAGAATGTGT-1	-8.49156	-0.278541	tenx	CD8+ T cells
CGTGTAAGTAGGAGTC-1	-10.1487	1.60231	tenx	NK cells
CGTGTCTTCAGCTCTC-1	-9.7458	1.11018	tenx	NK cells
CGTTAGATCCTCCTAG-1	-8.68882	-7.19752	tenx	Naive CD4+ T cells
CGTTCTGAGCAGGCTA-1	6.5954	1.01765	tenx	B cells
CGTTCTGCAACTGGCC-1	-0.686572	14.335	tenx	CD14+ Mono
CGTTCTGCAGTCCTTC-1	-8.06965	-6.14405	tenx	Naive CD4+ T cells
CGTTCTGGTAGCTTGT-1	10.1899	-2.98413	tenx	B cells
CGTTCTGTCAACACAC-1	-2.5355	14.8829	tenx	CD14+ Mono
CTAACTTCAACTGGCC-1	-8.79543	0.647205	tenx	CD8+ T cells
CTAACTTCAAGTTCTG-1	-8.93687	-5.74812	tenx	Naive CD4+ T cells
CTAACTTGTTCAGGCC-1	5.8496	-0.897809	tenx	B cells
CTAAGACCAATAGCGG-1	-7.1638	-0.630711	tenx	CD8+ T cells
CTAAGACCACCATCCT-1	6.6744	1.0736	tenx	B cells
CTAAGACCACGGTGTC-1	-9.88042	-3.05478	tenx	Memory CD4+ T cells
CTAAGACGTTCGTGAT-1	0.51219	8.14629	tenx	DC cells
CTAATGGCATCGGACC-1	7.75086	-2.24298	tenx	B cells
CTAATGGTCGCGTAGC-1	-7.31895	-1.6183	tenx	CD8+ T cells
CTACACCAGAATTCCC-1	-9.92776	-4.14761	tenx	Memory CD4+ T cells
CTACATTTCTTTAGGG-1	6.03246	-2.22876	tenx	B cells
CTAGAGTAGACAAAGG-1	-0.215834	13.595	tenx	CD14+ Mono
CTAGAGTGTCTCATCC-1	-5.80522	-2.98027	tenx	CD8+ T cells
CTAGTGAAGCTGGAAC-1	-9.01896	-7.74028	tenx	Naive CD4+ T cells
CTAGTGACAAGTAATG-1	5.37875	-2.45084	tenx	B cells
CTCAGAACAACACGCC-1	7.10579	0.43214	tenx	B cells
CTCAGAACAGGGATTG-1	7.48221	-2.56563	tenx	B cells
CTCAGAACAGTCGATT-1	-1.33437	14.5261	tenx	CD14+ Mono
CTCAGAATCACTGGGC-1	8.78277	-0.924066	tenx	B cells
CTCATTACACGCGAAA-1	-9.75675	-5.41495	tenx	Naive CD4+ T cells
CTCATTACACGTCAGC-1	-8.85194	0.408812	tenx	NK cells
CTCCTAGAGGAGCGTT-1	-9.02325	-6.6468	tenx	Naive CD4+ T cells
CTCGAAAAGTAATCCC-1	-9.54698	-5.55923	tenx	Naive CD4+ T cells
CTCGAAATCGCTAGCG-1	-9.45099	-5.00837	tenx	Naive CD4+ T cells
CTCGAAATCTAACTGG-1	-6.44642	-1.45888	tenx	CD8+ T cells
CTCGGAGCATTGCGGC-1	10.0717	-3.69835	tenx	B cells
CTCGGGACACCAGGTC-1	-2.23508	8.68929	tenx	FCGR3A+ Mono
CTCGGGACAGCTGTGC-1	6.60914	-0.214002	tenx	B cells
CTCGGGATCAGCACAT-1	-7.53805	-1.14045	tenx	CD8+ T cells
CTCGGGATCGCATGAT-1	-9.08196	-8.29592	tenx	Naive CD4+ T cells
CTCGTACTCGGAATCT-1	-10.0613	1.66712	tenx	NK cells
CTCTAATAGTCCCACG-1	-9.4081	-7.6271	tenx	Naive CD4+ T cells
CTCTACGAGTACGTAA-1	-8.62939	-0.829365	tenx	Memory CD4+ T cells
CTCTACGCACGGCCAT-1	-9.11721	-7.66537	tenx	Naive CD4+ T cells
CTCTACGTCGTTACAG-1	9.32589	-1.78536	tenx	B cells
CTCTACGTCGTTGCCT-1	4.02754	3.0194	tenx	B cells
CTCTGGTCACGGCTAC-1	6.32009	0.82946	tenx	B cells
CTCTGGTGTTAAGAAC-1	-9.46167	-5.76605	tenx	Naive CD4+ T cells
CTCTGGTTCGACAGCC-1	-2.46349	7.3953	tenx	FCGR3A+ Mono
CTGAAACTCAGCAACT-1	10.1601	-3.17778	tenx	B cells
CTGAAGTGTGGGTCAA-1	-10.0705	1.38995	tenx	NK cells
CTGAAGTTCGGAAACG-1	6.78698	-2.44546	tenx	B cells
CTGATAGCAGACAAGC-1	5.09799	-2.1938	tenx	B cells
CTGATAGCAGACGCAA-1	-6.77537	-1.04713	tenx	CD8+ T cells
CTGATCCCAATGGAAT-1	-9.38741	1.92255	tenx	NK cells
CTGATCCTCTAAGCCA-1	-10.4248	-3.34375	tenx	Memory CD4+ T cells
CTGCCTAAGGTAGCTG-1	-5.38866	-0.949009	tenx	CD8+ T cells
CTGCCTAGTCGCGTGT-1	-8.24433	-7.57635	tenx	Naive CD4+ T cells
CTGCCTAGTCGGCATC-1	3.41106	3.14355	tenx	B cells
CTGCCTAGTTGCCTCT-1	7.2146	0.819137	tenx	B cells
CTGCGGACATGTAGTC-1	8.50577	-2.59636	tenx	B cells
CTGCGGAGTTCGGGCT-1	-9.68623	2.0249	tenx	NK cells
CTGCGGAGTTTACTCT-1	-0.260362	13.6888	tenx	CD14+ Mono
CTGCGGATCAGGCGAA-1	-7.4286	-1.35862	tenx	CD8+ T cells
CTGCGGATCCTCATTA-1	-5.28217	-0.932621	tenx	CD8+ T cells
CTGCTGTCAACCGCCA-1	-8.92402	-4.53778	tenx	Memory CD4+ T cells
CTGCTGTTCTTCATGT-1	7.67338	1.33957	tenx	B cells
CTGGTCTCAAACTGCT-1	-9.74587	-6.93628	tenx	Naive CD4+ T cells
CTGGTCTGTGTGTGCC-1	6.22138	-2.13945	tenx	B cells
CTGGTCTTCTCTGAGA-1	-0.0729216	13.4476	tenx	CD14+ Mono
CTGTGCTAGGATTCGG-1	8.25882	0.607912	tenx	B cells
CTTAACTAGTAAGTAC-1	-6.79652	-0.684034	tenx	CD8+ T cells
CTTAACTGTCTGGAGA-1	-2.64291	7.96103	tenx	FCGR3A+ Mono
CTTAACTGTTAAGGGC-1	-8.30438	-6.84114	tenx	Naive CD4+ T cells
CTTAACTTCGCGATCG-1	5.40574	-1.37557	tenx	B cells
CTTAACTTCGGAGCAA-1	-1.6595	8.64919	tenx	FCGR3A+ Mono
CTTAGGAGTTGATTGC-1	5.29171	0.361697	tenx	B cells
CTTGGCTCACAAGCCC-1	-9.5398	1.70276	tenx	NK cells
CTTGGCTCATCTCGCT-1	-9.91878	-3.39033	tenx	Memory CD4+ T cells
CTTGGCTTCCTCGCAT-1	-8.59833	-6.74388	tenx	Naive CD4+ T cells
CTTTGCGTCGCCTGAG-1	-8.25445	-5.55327	tenx	Naive CD4+ T cells
GAACATCTCAAGGTAA-1	4.35239	-0.577513	tenx	B cells
GAAGCAGAGGATATAC-1	9.82415	-3.85552	tenx	B cells
GAAGCAGTCCTTTCTC-1	6.85711	0.692397	tenx	B cells
GAATAAGAGAGCCTAG-1	-8.80515	-7.66323	tenx	Naive CD4+ T cells
GAATAAGAGCTGTTCA-1	10.43	-3.70438	tenx	B cells
GAATAAGAGTTGTAGA-1	-8.71695	-6.95633	tenx	Naive CD4+ T cells
GAATAAGGTAGCAAAT-1	-1.37054	14.4237	tenx	CD14+ Mono
GAATGAACATCTCCCA-1	6.42449	0.554342	tenx	B cells
GAATGAAGTAATAGCA-1	-7.61812	-0.211076	tenx	NK cells
GAATGAAGTGATGTCT-1	-7.95184	-6.46537	tenx	Naive CD4+ T cells
GAATGAAGTTCCACGG-1	-9.40573	1.92074	tenx	NK cells
GACAGAGAGAAACGCC-1	6.49442	-0.349801	tenx	B cells
GACAGAGTCACTGGGC-1	-2.43628	8.05098	tenx	FCGR3A+ Mono
GACAGAGTCTACGAGT-1	-9.73823	-6.12081	tenx	Naive CD4+ T cells
GACCAATAGGAATCGC-1	7.30827	-0.7382	tenx	B cells
GACCTGGCACGTGAGA-1	-9.81889	-7.94326	tenx	Naive CD4+ T cells
GACCTGGCAGCTCGAC-1	-7.87635	-1.09862	tenx	CD8+ T cells
GACCTGGGTCCTAGCG-1	9.32546	-1.81601	tenx	B cells
GACGCGTAGCGTTTAC-1	-9.11783	-0.255181	tenx	NK cells
GACGCGTAGGCTACGA-1	7.10307	-1.52185	tenx	B cells
GACGGCTAGGTTCCTA-1	-2.11967	8.57222	tenx	FCGR3A+ Mono
GACGGCTAGTCGAGTG-1	-9.66489	-3.36521	tenx	Memory CD4+ T cells
GACGGCTGTGAAAGAG-1	7.27442	-0.322106	tenx	B cells
GACGGCTGTTACAGAA-1	4.5969	-1.89202	tenx	B cells
GACGTGCTCGGCGCTA-1	-0.860137	13.8784	tenx	CD14+ Mono
GACTAACCATGGAATA-1	-0.0430563	13.5004	tenx	CD14+ Mono
GACTAACCATTGGTAC-1	5.43166	-2.96003	tenx	B cells
GACTACAAGTATCGAA-1	6.7183	-0.270822	tenx	B cells
GACTACAAGTTGAGAT-1	-1.92883	8.38075	tenx	FCGR3A+ Mono
GACTACAGTAGCGTGA-1	6.85306	0.811468	tenx	B cells
GACTGCGAGCTTATCG-1	-0.020798	12.8872	tenx	CD14+ Mono
GACTGCGGTCTACCTC-1	-0.14409	13.4825	tenx	CD14+ Mono
GAGCAGACATCCAACA-1	-9.45836	-5.46653	tenx	Naive CD4+ T cells
GAGCAGAGTGAGGCTA-1	-7.95217	-2.24188	tenx	Naive CD4+ T cells
GAGCAGATCGCACTCT-1	4.55141	-1.82568	tenx	B cells
GAGGTGAGTAGCTTGT-1	4.68761	-0.0154953	tenx	B cells
GAGTCCGAGACGCACA-1	-9.26579	1.97748	tenx	NK cells
GAGTCCGCACTGAAGG-1	-10.0122	1.44519	tenx	NK cells
GATCAGTCATTCTTAC-1	4.72572	-0.110206	tenx	B cells
GATCGATGTCGATTGT-1	-8.50761	-5.97123	tenx	Naive CD4+ T cells
GATCGATGTCTTCTCG-1	6.72596	-1.41014	tenx	B cells
GATCGATTCAAGGTAA-1	-5.95156	-3.12628	tenx	CD8+ T cells
GATCGTAGTCAAGCGA-1	0.0114058	8.06019	tenx	DC cells
GATCGTATCTGGAGCC-1	9.78386	-2.70554	tenx	B cells
GATGAAACAGCTGGCT-1	-8.10177	-0.995356	tenx	CD8+ T cells
GATGAAAGTTTGACTG-1	7.36978	-0.0333226	tenx	B cells
GATGAGGTCACGATGT-1	5.68334	-0.788544	tenx	B cells
GATGAGGTCGTAGGTT-1	-2.83163	8.63952	tenx	FCGR3A+ Mono
GATGCTACAGCTGCAC-1	-7.98922	-0.547269	tenx	CD8+ T cells
GATGCTAGTCTAACGT-1	3.22023	3.16107	tenx	B cells
GATTCAGGTTCCAACA-1	6.06292	-1.04653	tenx	B cells
GCAAACTCAAGAAGAG-1	6.40451	-0.624177	tenx	B cells
GCAAACTCACATCCAA-1	-2.73529	8.33561	tenx	FCGR3A+ Mono
GCAAACTCAGGTTTCA-1	-9.43855	-5.40779	tenx	Naive CD4+ T cells
GCAAACTTCCGCTGTT-1	7.47495	1.45256	tenx	B cells
GCAATCATCAGGTTCA-1	4.57687	-0.598005	tenx	B cells
GCAATCATCATAACCG-1	9.12643	-1.34209	tenx	B cells
GCACATACAGGGTATG-1	-8.53103	-6.30874	tenx	Naive CD4+ T cells
GCACATAGTAAGGATT-1	-9.79531	-7.84562	tenx	Naive CD4+ T cells
GCACATAGTTATCCGA-1	-6.48943	-3.1592	tenx	CD8+ T cells
GCACATATCCGTTGTC-1	-10.3181	-3.23183	tenx	Memory CD4+ T cells
GCACTCTTCGCCTGTT-1	6.06181	-1.15886	tenx	B cells
GCAGCCAAGAGCTATA-1	8.78009	-1.48843	tenx	B cells
GCAGTTACATCGATGT-1	-7.35944	-1.08269	tenx	CD8+ T cells
GCAGTTATCAGGTTCA-1	5.59086	-1.13593	tenx	B cells
GCATACACACAGACTT-1	-2.26078	7.09521	tenx	FCGR3A+ Mono
GCATACAGTAGCAAAT-1	8.13785	0.433632	tenx	B cells
GCATACAGTATGCTTG-1	-10.0435	-3.12498	tenx	Memory CD4+ T cells
GCATACATCCAATGGT-1	7.39331	1.53572	tenx	B cells
GCATGATGTTTGTTTC-1	-0.696918	14.1572	tenx	CD14+ Mono
GCATGCGCAGGGTATG-1	7.69997	0.738378	tenx	B cells
GCATGTAAGCTGTTCA-1	-7.22827	-0.922567	tenx	CD8+ T cells
GCATGTAAGTGGCACA-1	6.09554	-2.76548	tenx	B cells
GCATGTACAGCTGTTA-1	3.33715	3.29461	tenx	B cells
GCCAAATAGAAAGTGG-1	0.183338	7.821	tenx	DC cells
GCCAAATAGGCGATAC-1	-8.68666	-7.21283	tenx	Naive CD4+ T cells
GCCAAATAGTTCGCAT-1	10.4086	-3.43029	tenx	B cells
GCCAAATCATCAGTAC-1	-7.21645	-0.825392	tenx	CD8+ T cells
GCCTCTACAAAGCAAT-1	-2.87184	8.48219	tenx	FCGR3A+ Mono
GCCTCTATCGAATGGG-1	-9.37296	-5.64009	tenx	Naive CD4+ T cells
GCGACCACACGTGAGA-1	-9.47957	2.04441	tenx	NK cells
GCGACCACAGACGTAG-1	5.83184	-1.70385	tenx	B cells
GCGAGAACACGCATCG-1	3.71692	2.94019	tenx	B cells
GCGCAACAGCCGATTT-1	-8.4949	-4.49986	tenx	Memory CD4+ T cells
GCGCAACCACACATGT-1	5.58701	-2.37434	tenx	B cells
GCGCAACTCTCCAACC-1	-9.76197	1.24183	tenx	NK cells
GCGCAACTCTGCCAGG-1	5.28541	0.365818	tenx	B cells
GCGCAGTAGGTGCACA-1	7.37788	-1.11236	tenx	B cells
GCGCAGTGTCTCGTTC-1	10.2906	-3.67197	tenx	B cells
GCGCAGTTCAAAGTAG-1	-6.58601	-1.18359	tenx	CD8+ T cells
GCGCAGTTCCAAAGTC-1	5.00447	-0.182469	tenx	B cells
GCGCCAACAACACCTA-1	-9.70513	1.91217	tenx	NK cells
GCGCGATCAAGCCATT-1	-8.67485	-6.18057	tenx	Naive CD4+ T cells
GCGCGATTCGACGGAA-1	-2.71711	8.1241	tenx	FCGR3A+ Mono
GCGGGTTCAACTGCTA-1	-9.46503	1.01631	tenx	NK cells
GCGGGTTTCTATCGCC-1	-0.238395	8.1801	tenx	DC cells
GCTCTGTCATCGATGT-1	-10.3376	-3.4408	tenx	Memory CD4+ T cells
GCTGCAGCAATGAAAC-1	-7.90321	-7.06385	tenx	Naive CD4+ T cells
GCTGCAGCATATGCTG-1	10.4385	-3.01901	tenx	B cells
GCTGCAGGTAGGGTAC-1	-10.0913	1.6124	tenx	NK cells
GCTGCGAAGTTGCAGG-1	-9.39573	-6.31162	tenx	Naive CD4+ T cells
GCTGCGAGTCGCATCG-1	8.84944	-1.77631	tenx	B cells
GCTGCTTAGCTAGTGG-1	-1.63618	8.44987	tenx	FCGR3A+ Mono
GCTGCTTCACCCAGTG-1	-9.05373	-8.35986	tenx	Naive CD4+ T cells
GCTGCTTCATGGATGG-1	-0.184926	8.1676	tenx	DC cells
GCTGGGTCAAACGCGA-1	-9.53525	-7.31503	tenx	Naive CD4+ T cells
GCTGGGTTCACAATGC-1	-9.67078	1.31386	tenx	NK cells
GCTTCCACAGGAACGT-1	-1.84711	14.5749	tenx	CD14+ Mono
GCTTCCAGTCGCGTGT-1	8.23028	-1.6513	tenx	B cells
GCTTCCAGTGAAAGAG-1	-1.90938	14.6568	tenx	CD14+ Mono
GCTTGAAGTAATCACC-1	-6.84042	-0.693205	tenx	CD8+ T cells
GCTTGAAGTCGAACAG-1	-2.15945	7.39962	tenx	FCGR3A+ Mono
GGAAAGCAGAGGTAGA-1	-2.431	14.8029	tenx	CD14+ Mono
GGAAAGCGTCAGAGGT-1	-6.97079	-1.08479	tenx	CD8+ T cells
GGACAAGAGCCATCGC-1	-5.89994	-3.1296	tenx	CD8+ T cells
GGACAAGCAGGGAGAG-1	-9.23084	0.47777	tenx	NK cells
GGACAGACAAGAGTCG-1	-0.0963101	12.9695	tenx	CD14+ Mono
GGACGTCCACTATCTT-1	-1.94947	8.59876	tenx	FCGR3A+ Mono
GGACGTCCATACTACG-1	4.83451	-2.35055	tenx	B cells
GGACGTCTCTAACTGG-1	7.62296	-1.6717	tenx	B cells
GGACGTCTCTACTATC-1	-9.26258	-0.321393	tenx	Memory CD4+ T cells
GGAGCAACAAGGACAC-1	-2.2491	8.16793	tenx	FCGR3A+ Mono
GGAGCAATCCGTTGTC-1	-2.30047	14.8217	tenx	CD14+ Mono
GGATGTTTCTGTCAAG-1	-0.687211	14.2605	tenx	CD14+ Mono
GGATTACGTTGAACTC-1	7.0928	-1.91762	tenx	B cells
GGATTACTCCACGCAG-1	-2.6878	14.8011	tenx	CD14+ Mono
GGATTACTCGCATGAT-1	6.48635	1.42228	tenx	B cells
GGCCGATGTACATCCA-1	0.076152	13.2669	tenx	CD14+ Mono
GGCGACTAGCCTATGT-1	-1.86415	8.69279	tenx	FCGR3A+ Mono
GGCGACTCACTTACGA-1	-7.39434	-1.72861	tenx	CD8+ T cells
GGCGACTGTCTAACGT-1	-8.06383	-7.23831	tenx	Naive CD4+ T cells
GGCGACTGTTTGACTG-1	-7.13946	-1.8188	tenx	CD8+ T cells
GGCGTGTCATAAAGGT-1	9.47624	-2.99794	tenx	B cells
GGCGTGTGTCCGTCAG-1	4.30908	-1.76215	tenx	B cells
GGCGTGTTCACGACTA-1	-7.95676	-6.84004	tenx	Naive CD4+ T cells
GGCGTGTTCTCTGCTG-1	-7.57278	-1.21888	tenx	CD8+ T cells
GGCTCGATCTTGACGA-1	-0.609095	14.1931	tenx	CD14+ Mono
GGCTGGTAGCAAATCA-1	-2.70464	7.75688	tenx	FCGR3A+ Mono
GGCTGGTTCACAGTAC-1	7.76166	0.208032	tenx	B cells
GGCTGGTTCGGGAGTA-1	-0.562006	14.1235	tenx	CD14+ Mono
GGGACCTTCTTGAGGT-1	7.10174	-1.46487	tenx	B cells
GGGAGATAGTGATCGG-1	5.40527	-0.390365	tenx	B cells
GGGAGATTCCTTGGTC-1	-10.1778	-3.17482	tenx	Memory CD4+ T cells
GGGATGACATACCATG-1	0.128453	7.88503	tenx	DC cells
GGGCACTAGGAGTCTG-1	-2.65746	8.34312	tenx	FCGR3A+ Mono
GGGCACTTCGGAGGTA-1	-7.09694	-2.70456	tenx	CD8+ T cells
GGGCATCTCGTTTAGG-1	4.76522	-2.08511	tenx	B cells
GGGTCTGAGGATGGTC-1	10.5858	-3.53662	tenx	B cells
GGGTCTGCACGGCCAT-1	-8.40693	-6.03805	tenx	Naive CD4+ T cells
GGGTCTGCACTTCGAA-1	3.87883	2.95592	tenx	B cells
GGGTCTGGTCATACTG-1	-6.20465	-3.13786	tenx	CD8+ T cells
GGGTCTGGTGGTTTCA-1	4.34909	-0.434334	tenx	B cells
GGGTCTGTCAGCTCGG-1	-0.956263	13.8665	tenx	CD14+ Mono
GGGTCTGTCATCATTC-1	-6.1298	-3.05827	tenx	CD8+ T cells
GGTATTGAGCCCGAAA-1	-9.27285	1.21572	tenx	NK cells
GGTGCGTGTTAAGATG-1	-7.31599	-1.03254	tenx	CD8+ T cells
GGTGCGTTCCAGAGGA-1	6.016	-0.608915	tenx	B cells
GTAACTGCACCAGGTC-1	-9.26897	2.01256	tenx	NK cells
GTACGTACAAGCCTAT-1	6.87119	-1.008	tenx	B cells
GTACGTACACCTCGTT-1	5.21736	-2.9569	tenx	B cells
GTACGTAGTGCTAGCC-1	-7.02289	-0.834422	tenx	CD8+ T cells
GTACGTATCAGCAACT-1	-2.23762	8.59603	tenx	FCGR3A+ Mono
GTACTCCCATCGGGTC-1	6.07526	0.878168	tenx	B cells
GTACTTTTCACAGTAC-1	7.60222	1.17186	tenx	B cells
GTAGGCCCATGACGGA-1	-0.164832	7.8819	tenx	DC cells
GTAGTCACAGTGGGAT-1	-5.44936	-0.950884	tenx	CD8+ T cells
GTAGTCAGTCCATGAT-1	7.629	-2.51712	tenx	B cells
GTAGTCAGTGTGGTTT-1	10.3614	-3.10187	tenx	B cells
GTATCTTAGATGTGGC-1	-7.13481	-2.26319	tenx	CD8+ T cells
GTATCTTTCGAACTGT-1	6.75702	1.34544	tenx	B cells
GTATCTTTCTTGAGGT-1	10.0111	-3.2872	tenx	B cells
GTATTCTAGGCAAAGA-1	8.17839	-0.08459	tenx	B cells
GTATTCTTCAAGGCTT-1	-1.40749	14.4292	tenx	CD14+ Mono
GTCACAACACGTCAGC-1	-9.0101	-8.05783	tenx	Naive CD4+ T cells
GTCACAATCAGCTCTC-1	6.28939	0.478559	tenx	B cells
GTCATTTCACAGAGGT-1	8.89715	-3.03662	tenx	B cells
GTCATTTTCGTCTGAA-1	-7.24311	-2.45424	tenx	CD8+ T cells
GTCCTCAGTTGGACCC-1	-5.41161	-0.650596	tenx	Memory CD4+ T cells
GTCCTCAGTTGGTAAA-1	-8.24268	-0.743617	tenx	Memory CD4+ T cells
GTCGGGTTCAGCCTAA-1	-2.14937	8.42337	tenx	FCGR3A+ Mono
GTCGTAACAGTCAGCC-1	8.36813	-0.0236149	tenx	B cells
GTCGTAACAGTCTTCC-1	9.33744	-1.74138	tenx	B cells
GTCTCGTGTCTGATTG-1	-8.95185	-6.87651	tenx	Naive CD4+ T cells
GTCTCGTGTCTTCTCG-1	-1.21516	8.43269	tenx	FCGR3A+ Mono
GTCTCGTTCAGCACAT-1	-10.1026	-8.09423	tenx	Naive CD4+ T cells
GTCTTCGCAGACAGGT-1	8.72605	-1.49937	tenx	B cells
GTCTTCGCAGGTTTCA-1	-8.44242	-6.52085	tenx	Naive CD4+ T cells
GTCTTCGGTTCGGGCT-1	-9.09097	-0.941514	tenx	Memory CD4+ T cells
GTGAAGGCACCTCGTT-1	8.7426	-1.24355	tenx	B cells
GTGAAGGGTATCACCA-1	-0.225644	13.5687	tenx	CD14+ Mono
GTGAAGGTCAACACCA-1	-7.39737	-1.63982	tenx	CD8+ T cells
GTGAAGGTCGAGAACG-1	5.5565	-2.10299	tenx	B cells
GTGCAGCAGCTCCCAG-1	4.23998	-1.38987	tenx	B cells
GTGCAGCCAACGCACC-1	-8.9978	-8.22452	tenx	Naive CD4+ T cells
GTGCAGCGTACGAAAT-1	7.55685	-2.30916	tenx	B cells
GTGCAGCGTGTGGTTT-1	-9.01526	-8.22159	tenx	Naive CD4+ T cells
GTGCATAGTATAGTAG-1	-8.32387	-0.795022	tenx	Memory CD4+ T cells
GTGCTTCCATACGCTA-1	-8.72811	-7.99255	tenx	Naive CD4+ T cells
GTGCTTCGTAATCACC-1	4.46906	-2.20916	tenx	B cells
GTGCTTCGTCGCCATG-1	-2.69239	7.78438	tenx	FCGR3A+ Mono
GTGCTTCTCACCTCGT-1	-8.50143	-6.41419	tenx	Naive CD4+ T cells
GTGCTTCTCGTCTGAA-1	-7.54896	-0.21396	tenx	CD8+ T cells
GTGGGTCAGAATTGTG-1	-2.46566	7.47549	tenx	FCGR3A+ Mono
GTGGGTCGTTCGGGCT-1	0.300821	7.83031	tenx	DC cells
GTGTGCGGTTCCCGAG-1	-6.42617	-3.08412	tenx	CD8+ T cells
GTGTTAGGTTCAGTAC-1	-7.22887	-1.23843	tenx	CD8+ T cells
GTGTTAGTCCGCGGTA-1	3.45613	3.04828	tenx	B cells
GTTACAGAGACGCACA-1	-8.14463	-0.547737	tenx	CD8+ T cells
GTTACAGAGCTTATCG-1	7.90409	-0.252839	tenx	B cells
GTTCATTGTGCAGGTA-1	-9.29062	-8.17323	tenx	Naive CD4+ T cells
GTTCATTTCAACGGGA-1	6.28703	0.900998	tenx	B cells
GTTCATTTCACCTTAT-1	-8.26423	-0.970013	tenx	CD8+ T cells
GTTCATTTCCAGTATG-1	4.27718	-2.1635	tenx	B cells
GTTCATTTCCTGTACC-1	-9.72716	1.34868	tenx	NK cells
GTTCATTTCGTTTATC-1	-8.70728	-5.18116	tenx	Naive CD4+ T cells
GTTCGGGCAATGAAAC-1	-0.177489	8.18777	tenx	DC cells
GTTCGGGCAGGATTGG-1	6.33655	-2.23048	tenx	B cells
GTTCGGGTCACAGTAC-1	-6.91387	-1.18102	tenx	CD8+ T cells
GTTCTCGTCAGGATCT-1	8.74211	-4.69681	tenx	CD8+ T cells
GTTCTCGTCTAACCGA-1	7.32546	-0.949405	tenx	B cells
GTTTCTAAGAGCTATA-1	0.245446	8.51187	tenx	DC cells
GTTTCTAGTACGCTGC-1	-0.605587	14.1843	tenx	CD14+ Mono
GTTTCTATCCACGCAG-1	9.38208	-3.00458	tenx	B cells
TAAGAGAGTCTGCCAG-1	-5.36881	-1.04707	tenx	CD8+ T cells
TAAGAGATCTGTCCGT-1	-0.911995	14.2656	tenx	CD14+ Mono
TAAGCGTAGGGTGTGT-1	-9.53069	2.14307	tenx	NK cells
TAAGCGTAGTCCTCCT-1	5.96152	-2.90762	tenx	B cells
TACACGAAGACGCACA-1	-7.06447	-0.564231	tenx	CD8+ T cells
TACACGAGTGTGCCTG-1	-8.21891	-5.85855	tenx	Naive CD4+ T cells
TACACGAGTTCAGGCC-1	-1.1683	14.2965	tenx	CD14+ Mono
TACACGATCGTCACGG-1	4.70703	-2.22115	tenx	B cells
TACCTATAGGCCCGTT-1	-9.21839	-6.67609	tenx	Naive CD4+ T cells
TACCTATAGTTGAGTA-1	7.32372	1.02399	tenx	B cells
TACCTATCACGGTTTA-1	0.32261	7.91284	tenx	DC cells
TACCTTAAGATCCCAT-1	-10.0427	1.74285	tenx	NK cells
TACCTTAGTTGTGGCC-1	6.88549	-1.39411	tenx	B cells
TACGGATCAGATCCAT-1	5.2221	-2.17243	tenx	B cells
TACGGGCAGTACGCGA-1	-8.42535	-4.21828	tenx	Memory CD4+ T cells
TACGGGCCACCTCGTT-1	5.7585	-2.77778	tenx	B cells
TACGGGCGTAAGGGCT-1	-6.73578	-2.72031	tenx	CD8+ T cells
TACTCATCATACGCCG-1	-8.66741	-6.0941	tenx	Naive CD4+ T cells
TACTCATGTCGCTTTC-1	4.375	-1.86467	tenx	B cells
TACTCGCAGCCTATGT-1	9.81712	-3.27442	tenx	B cells
TACTCGCCAATACGCT-1	-2.65563	14.7813	tenx	CD14+ Mono
TACTCGCCAGGTGCCT-1	4.79842	-2.89232	tenx	B cells
TACTCGCCATACAGCT-1	-6.26935	-3.10611	tenx	CD8+ T cells
TACTCGCCATCTATGG-1	2.98109	3.00781	tenx	B cells
TACTCGCGTGTTAAGA-1	-6.50999	-3.22529	tenx	CD8+ T cells
TACTTGTAGCTTATCG-1	-8.90599	-6.32899	tenx	Naive CD4+ T cells
TACTTGTGTGGCTCCA-1	7.26717	-0.860215	tenx	B cells
TACTTGTGTGTGAATA-1	-9.09716	1.61292	tenx	NK cells
TACTTGTTCCAACCAA-1	-6.3505	-2.96883	tenx	CD8+ T cells
TAGACCATCGCTAGCG-1	-1.37899	14.2793	tenx	CD14+ Mono
TAGAGCTTCACTGGGC-1	-9.64626	-3.13289	tenx	Memory CD4+ T cells
TAGAGCTTCGCTTGTC-1	4.72362	-1.66339	tenx	B cells
TAGAGCTTCTTCGAGA-1	4.71688	-2.04422	tenx	B cells
TAGCCGGAGTCTCAAC-1	6.13504	1.25379	tenx	B cells
TAGTGGTCACGGCGTT-1	-6.84643	-3.01069	tenx	CD8+ T cells
TAGTTGGCATGTCTCC-1	-1.64361	14.5779	tenx	CD14+ Mono
TATCTCAGTACCGTAT-1	6.00075	-1.94536	tenx	B cells
TATGCCCTCTTTCCTC-1	6.84921	0.581713	tenx	B cells
TATTACCGTCTTGATG-1	-9.21708	-0.156797	tenx	NK cells
TCAATCTAGGTTCCTA-1	-10.0282	-8.28656	tenx	Naive CD4+ T cells
TCAATCTGTAGTACCT-1	-0.480329	8.04199	tenx	DC cells
TCACAAGTCATTATCC-1	6.71509	0.388981	tenx	B cells
TCACGAAAGGCACATG-1	0.0549731	13.2594	tenx	CD14+ Mono
TCACGAACAGACGTAG-1	-9.12259	-5.25246	tenx	Naive CD4+ T cells
TCACGAACAGCTGTAT-1	-0.150311	13.1945	tenx	CD14+ Mono
TCAGATGAGAGTGAGA-1	2.84949	3.09186	tenx	B cells
TCAGATGAGCTAGGCA-1	-6.62383	-1.25322	tenx	CD8+ T cells
TCAGATGAGGCCCTTG-1	-6.6239	-1.23749	tenx	CD8+ T cells
TCAGATGGTTCCATGA-1	-8.54123	-5.89101	tenx	Naive CD4+ T cells
TCAGCAATCGTTTAGG-1	5.60049	0.00229403	tenx	B cells
TCAGCTCAGGACAGAA-1	-7.46221	-0.292341	tenx	CD8+ T cells
TCAGCTCCAGGCGATA-1	-9.65951	1.70691	tenx	NK cells
TCAGCTCGTTCGTTGA-1	6.14795	-0.0382185	tenx	B cells
TCAGGATAGGACAGCT-1	-10.347	-3.38032	tenx	Memory CD4+ T cells
TCAGGATGTCTAGAGG-1	8.84657	-2.20781	tenx	B cells
TCAGGTAGTCGCTTTC-1	9.81403	-2.96906	tenx	B cells
TCATTACCAGCTTAAC-1	-7.05965	-1.1354	tenx	CD8+ T cells
TCATTACGTGAGGGTT-1	-10.0384	-8.45128	tenx	Naive CD4+ T cells
TCATTTGCAAGGTGTG-1	-8.1729	-7.4608	tenx	Naive CD4+ T cells
TCATTTGCAATCGAAA-1	7.20153	1.21818	tenx	B cells
TCATTTGCACAACGTT-1	-7.12093	-0.343925	tenx	CD8+ T cells
TCATTTGCACCTATCC-1	-8.35861	-5.60833	tenx	Naive CD4+ T cells
TCATTTGCATCGGACC-1	7.46725	-1.74989	tenx	B cells
TCATTTGGTATATGGA-1	6.90172	0.235888	tenx	B cells
TCCCGATTCACTATTC-1	-9.64371	-5.72164	tenx	Naive CD4+ T cells
TCCCGATTCCTTAATC-1	-7.01124	-2.34324	tenx	CD8+ T cells
TCGAGGCAGCGATCCC-1	-8.24962	-7.3093	tenx	Naive CD4+ T cells
TCGAGGCCAATGGACG-1	-7.20854	-1.21965	tenx	CD8+ T cells
TCGAGGCCAGCTGCTG-1	7.18241	-1.13148	tenx	B cells
TCGAGGCGTCTCTCGT-1	6.378	-2.23799	tenx	B cells
TCGCGAGAGGTAGCTG-1	0.103016	8.52929	tenx	DC cells
TCGCGTTCAACGCACC-1	-2.16139	14.7816	tenx	CD14+ Mono
TCGCGTTGTTGCGTTA-1	6.73876	-0.894963	tenx	B cells
TCGGGACTCGTCACGG-1	-8.97315	-7.97963	tenx	Naive CD4+ T cells
TCGGTAAAGTATCGAA-1	4.24628	-1.0631	tenx	B cells
TCGGTAAGTCAGAAGC-1	-2.48873	8.7461	tenx	FCGR3A+ Mono
TCGGTAATCAAACGGG-1	-7.82525	-0.107962	tenx	CD8+ T cells
TCGTACCCACTGTGTA-1	-1.72278	8.58802	tenx	FCGR3A+ Mono
TCGTACCGTAGGCTGA-1	4.96304	0.0831389	tenx	B cells
TCGTACCTCCCTAACC-1	-9.34257	1.92	tenx	NK cells
TCGTAGAAGTACGTAA-1	-9.4159	-8.21181	tenx	Naive CD4+ T cells
TCTATTGCAAGCGCTC-1	-9.08554	-4.94567	tenx	Naive CD4+ T cells
TCTCATACACTGCCAG-1	-1.58669	14.3508	tenx	CD14+ Mono
TCTCATAGTTCCACTC-1	-8.6713	-5.84554	tenx	Naive CD4+ T cells
TCTCTAAAGAAGCCCA-1	6.87273	-2.89016	tenx	B cells
TCTCTAAGTAACGCGA-1	-8.6767	-6.34575	tenx	Naive CD4+ T cells
TCTCTAATCAAGGCTT-1	-8.10355	-6.25265	tenx	Naive CD4+ T cells
TCTGGAATCCATGAGT-1	-6.75405	-1.28694	tenx	CD8+ T cells
TCTTCGGAGGTACTCT-1	-2.64553	8.09138	tenx	FCGR3A+ Mono
TCTTTCCGTGATGATA-1	-9.26583	-7.5268	tenx	Naive CD4+ T cells
TCTTTCCTCAAAGTAG-1	4.36845	-1.20583	tenx	B cells
TGACAACGTGAGTGAC-1	7.46144	-1.51853	tenx	B cells
TGACGGCCATACAGCT-1	-9.45333	-3.4637	tenx	Memory CD4+ T cells
TGACGGCTCGTCCAGG-1	-8.16254	-6.07858	tenx	Naive CD4+ T cells
TGACTAGCAGGAACGT-1	5.75498	0.0826852	tenx	B cells
TGACTTTAGTCGTTTG-1	6.7631	-2.20688	tenx	B cells
TGACTTTAGTTGCAGG-1	7.65171	-2.03285	tenx	B cells
TGACTTTCAACACCTA-1	-1.04373	14.3618	tenx	CD14+ Mono
TGAGAGGAGAAGGTGA-1	-6.00372	-3.12273	tenx	CD8+ T cells
TGAGAGGGTAAATACG-1	4.50549	-1.81187	tenx	B cells
TGAGAGGGTTCATGGT-1	5.19803	-2.63058	tenx	B cells
TGAGCATAGGTGCTTT-1	-9.00648	1.84703	tenx	NK cells
TGAGGGAAGAATAGGG-1	0.286044	8.08052	tenx	DC cells
TGATTTCCACTCGACG-1	-9.28934	-4.75741	tenx	Naive CD4+ T cells
TGATTTCTCACTGGGC-1	-9.20797	-5.63859	tenx	Naive CD4+ T cells
TGCACCTAGTACGCCC-1	5.99836	-1.68986	tenx	B cells
TGCACCTTCAACACCA-1	8.14757	0.856617	tenx	B cells
TGCCAAAAGACCTAGG-1	-9.30753	-5.51226	tenx	Naive CD4+ T cells
TGCCAAACAGGCAGTA-1	-6.93216	-2.98506	tenx	CD8+ T cells
TGCCAAAGTCTAGCGC-1	-8.80498	-5.61484	tenx	Naive CD4+ T cells
TGCCAAAGTTCGTCTC-1	3.32455	3.09654	tenx	B cells
TGCCCATCATCGATTG-1	7.21327	-0.416806	tenx	B cells
TGCCCTAAGATCCTGT-1	-8.66857	-5.22495	tenx	Naive CD4+ T cells
TGCCCTAAGTGAAGTT-1	-10.3789	-3.31785	tenx	Memory CD4+ T cells
TGCCCTAGTCCGCTGA-1	-2.56568	8.42068	tenx	FCGR3A+ Mono
TGCGCAGGTACAGTGG-1	5.7916	-0.893217	tenx	B cells
TGCGCAGTCTCGTTTA-1	-0.0144165	13.209	tenx	CD14+ Mono
TGCGGGTAGAGACTTA-1	9.25624	-1.25114	tenx	B cells
TGCGGGTGTGATAAGT-1	4.38775	-1.73616	tenx	B cells
TGCGTGGAGTCCAGGA-1	9.95477	-3.04416	tenx	B cells
TGCGTGGAGTCGATAA-1	-0.00835056	13.0035	tenx	CD14+ Mono
TGCTACCGTCAGAAGC-1	0.339508	8.27633	tenx	DC cells
TGCTACCGTGGTAACG-1	-7.44947	-0.415516	tenx	CD8+ T cells
TGCTACCGTGGTACAG-1	-9.82734	-3.04838	tenx	Memory CD4+ T cells
TGCTGCTCATATGGTC-1	-10.3207	-3.22586	tenx	Memory CD4+ T cells
TGGACGCAGAACTCGG-1	-9.68298	1.28925	tenx	NK cells
TGGACGCCAACTTGAC-1	-8.5351	-6.99121	tenx	Naive CD4+ T cells
TGGACGCCAGGGTTAG-1	6.94497	1.02645	tenx	B cells
TGGCCAGGTGCTCTTC-1	-6.98791	-0.53318	tenx	CD8+ T cells
TGGCGCATCACGATGT-1	-6.26942	-1.21228	tenx	CD8+ T cells
TGGCTGGAGGAACTGC-1	-9.56331	1.13097	tenx	NK cells
TGGCTGGGTAATAGCA-1	-9.90541	-8.03576	tenx	Naive CD4+ T cells
TGGCTGGGTGTGACCC-1	-0.184434	8.27942	tenx	DC cells
TGGCTGGGTTCGGCAC-1	9.14334	-1.57871	tenx	B cells
TGGCTGGTCTCTTGAT-1	10.3842	-2.81273	tenx	B cells
TGGGAAGCAACTGCGC-1	-0.280394	13.8741	tenx	CD14+ Mono
TGGTTAGTCCCTTGTG-1	4.56234	-2.50247	tenx	B cells
TGGTTAGTCGATCCCT-1	-9.62964	-6.1552	tenx	Naive CD4+ T cells
TGTATTCAGCGATCCC-1	4.3939	-2.21449	tenx	B cells
TGTATTCAGGGTGTGT-1	8.78686	-0.4598	tenx	B cells
TGTATTCAGTAGGTGC-1	-9.18179	0.629911	tenx	NK cells
TGTATTCGTAGCACGA-1	-2.22541	8.55155	tenx	FCGR3A+ Mono
TGTATTCGTCGCATCG-1	8.60692	-2.79026	tenx	B cells
TGTATTCGTCTGATTG-1	7.27724	-3.10761	tenx	B cells
TGTATTCTCTACCTGC-1	6.28301	0.00529858	tenx	B cells
TGTCCCAAGCTAGTCT-1	7.22181	-3.06243	tenx	B cells
TGTCCCAAGTTACCCA-1	10.3922	-2.9154	tenx	B cells
TGTGTTTAGCGTCAAG-1	-1.61281	14.4934	tenx	CD14+ Mono
TGTGTTTCAAAGTCAA-1	-8.66184	-5.39783	tenx	Naive CD4+ T cells
TGTGTTTTCGCAAACT-1	7.13536	-2.70854	tenx	B cells
TGTGTTTTCTCGGACG-1	5.27536	-2.74916	tenx	B cells
TGTTCCGAGCACCGTC-1	-9.91159	1.85127	tenx	NK cells
TTAACTCGTAGCTGCC-1	6.20276	-0.243777	tenx	B cells
TTAACTCTCGGCCGAT-1	10.061	-3.13288	tenx	B cells
TTAGGCACAAAGCGGT-1	-7.14791	-1.04911	tenx	CD8+ T cells
TTAGTTCGTTCGGGCT-1	6.48479	-0.470223	tenx	B cells
TTATGCTGTAGGCTGA-1	-8.31715	-5.3639	tenx	Memory CD4+ T cells
TTCCCAGCAATCGGTT-1	7.31812	0.993687	tenx	B cells
TTCCCAGGTAATCGTC-1	8.93043	-2.39274	tenx	B cells
TTCGGTCAGTCAAGGC-1	-8.32591	-5.76349	tenx	Naive CD4+ T cells
TTCTACAAGTGCAAGC-1	-9.56725	1.82167	tenx	NK cells
TTCTACACACCTCGTT-1	9.71574	-2.18828	tenx	B cells
TTCTACACATGGAATA-1	6.62128	0.995559	tenx	B cells
TTCTACAGTCGACTGC-1	4.80973	-2.20134	tenx	B cells
TTCTCAAGTGATGATA-1	-0.391683	13.7534	tenx	CD14+ Mono
TTCTCCTAGACTTGAA-1	9.08752	-1.12686	tenx	B cells
TTCTCCTCAGTCAGAG-1	-9.79421	-3.20894	tenx	Memory CD4+ T cells
TTCTCCTTCTTTACAC-1	6.17716	-2.86154	tenx	B cells
TTCTTAGAGACTGGGT-1	6.94764	1.41426	tenx	B cells
TTCTTAGCACGTTGGC-1	6.42589	1.15786	tenx	B cells
TTCTTAGCAGTAACGG-1	7.46269	0.84838	tenx	B cells
TTCTTAGTCAACGGCC-1	0.00363176	8.24634	tenx	DC cells
TTCTTAGTCAGCTTAG-1	0.332717	8.37554	tenx	DC cells
TTGAACGGTGCGCTTG-1	6.1109	-1.96215	tenx	B cells
TTGACTTTCTGTCCGT-1	-8.42713	-6.13977	tenx	Naive CD4+ T cells
TTGCCGTAGCAAATCA-1	6.95229	-0.709304	tenx	B cells
TTGCCGTAGCAGACTG-1	-8.57095	-0.112697	tenx	CD8+ T cells
TTGCCGTAGCCAGGAT-1	5.03562	-3.07465	tenx	B cells
TTGCGTCAGCAGATCG-1	-0.822214	14.2319	tenx	CD14+ Mono
TTGCGTCTCCCAGGTG-1	5.85334	0.311812	tenx	B cells
TTGCGTCTCCTAGGGC-1	-9.66121	1.40528	tenx	NK cells
TTGCGTCTCTGACCTC-1	-9.99563	-8.10039	tenx	Naive CD4+ T cells
TTGGAACTCTTGCCGT-1	4.43778	-0.479898	tenx	B cells
TTGGCAAAGCTAGTTC-1	-6.83098	-3.13818	tenx	CD8+ T cells
TTGGCAACAATAAGCA-1	-8.32591	-0.677438	tenx	CD8+ T cells
TTGGCAACACGGCCAT-1	-9.40969	1.89198	tenx	NK cells
TTGTAGGAGGCAGGTT-1	8.73732	-1.3824	tenx	B cells
TTGTAGGGTCCGTTAA-1	-0.961087	14.3339	tenx	CD14+ Mono
TTTACTGAGCGTGAGT-1	-7.36571	-1.98859	tenx	CD8+ T cells
TTTACTGCAATAGAGT-1	5.43707	-0.497806	tenx	B cells
TTTACTGCATCCAACA-1	6.27353	1.1021	tenx	B cells
TTTACTGTCGCATGGC-1	7.38401	-1.38052	tenx	B cells
TTTCCTCTCTAGAGTC-1	-6.89493	-1.14322	tenx	CD8+ T cells
TTTGCGCAGAAACCGC-1	5.76413	-2.96835	tenx	B cells
TTTGCGCCATCACGAT-1	-8.72297	-5.92811	tenx	Naive CD4+ T cells
TTTGCGCGTACTCTCC-1	5.5413	-3.04452	tenx	B cells
TTTGCGCGTTAAGACA-1	-10.377	-3.35632	tenx	Memory CD4+ T cells
TTTGGTTTCCGGGTGT-1	-9.16529	-5.19647	tenx	Naive CD4+ T cells
TTTGTCAAGCGTTTAC-1	6.61938	-0.110698	tenx	B cells
TTTGTCAAGCTAAGAT-1	0.00142281	13.2663	tenx	CD14+ Mono
TTTGTCATCCAACCAA-1	-8.44375	-4.01225	tenx	Memory CD4+ T cells
AAAGAGGCCTAGGTTCGCCAAGAT	5.70331	-1.85483	sinDrop	B cells
AAAGAGGCCTAGGTTCTGACCAGT	-10.0213	-3.42905	sinDrop	Memory CD4+ T cells
AAAGCCCGCTAGGTTCATGGGCAC	5.70675	-1.05625	sinDrop	B cells
AAATAGCACTAGGTTCGGTGACAC	7.45937	1.20062	sinDrop	B cells
AACAGAACCTAGGTTCAATGAATG	9.08848	-0.97507	sinDrop	B cells
AACAGAACCTAGGTTCTACAAACT	6.73114	0.982019	sinDrop	B cells
AACGCCAACTAGGTTCTAGCTTAT	7.22548	-1.27244	sinDrop	B cells
AACGTTACCTAGGTTCTAACTACT	9.0191	-1.01639	sinDrop	B cells
AACTCAGTCTAGGTTCCAACGTGG	8.3205	-5.16334	sinDrop	B cells
AAGAACAGCTAGGTTCATATGCAT	7.71744	-0.147648	sinDrop	B cells
AAGAACAGCTAGGTTCGGCCCTTA	3.91205	2.90764	sinDrop	B cells
AAGTATTGCTAGGTTCGGCCCTTA	8.16101	-1.48764	sinDrop	B cells
AAGTCGGGCTAGGTTCCGACGTCA	3.59443	3.07006	sinDrop	B cells
AAGTGAGACTAGGTTCCCTATTCA	6.79577	0.856542	sinDrop	B cells
AAGTGAGACTAGGTTCTAGCCTCG	6.83081	-2.02649	sinDrop	B cells
AATATGACCTAGGTTCCTCGCGTA	-9.07436	-7.64207	sinDrop	Naive CD4+ T cells
AATCGTTCCTAGGTTCATGACCGA	7.88979	-0.445159	sinDrop	B cells
AATGTATGCTAGGTTCCGTACCTA	-5.29422	-0.916725	sinDrop	CD8+ T cells
ACAAGTAGCTAGGTTCAATGTTTG	8.94564	-4.38142	sinDrop	B cells
ACAATCTTCTAGGTTCCCATTACT	-9.42934	-7.24614	sinDrop	Naive CD4+ T cells
ACACCAAGCTAGGTTCACTTCAAT	0.265223	7.81745	sinDrop	DC cells
ACACCAAGCTAGGTTCCATCGCAG	7.91726	0.583168	sinDrop	B cells
ACCCATGCCTAGGTTCGGGTGTAT	7.69465	1.089	sinDrop	B cells
ACCCGATTCTAGGTTCCGTGGATA	7.57089	1.29851	sinDrop	B cells
ACCGTCGACTAGGTTCCAACAAAT	6.82642	0.115432	sinDrop	B cells
ACCTTCCCCTAGGTTCCTAGATTG	10.0353	-3.18582	sinDrop	B cells
ACGAATTCCTAGGTTCACCTTCTT	3.5791	3.14102	sinDrop	B cells
ACGGCAGTCTAGGTTCCTAGTAAC	4.0632	2.76011	sinDrop	B cells
ACGGTTGGCTAGGTTCTCGACACC	8.25153	-5.16063	sinDrop	B cells
ACGTAAACCTAGGTTCTAGCTTAT	-9.44864	-6.45889	sinDrop	Naive CD4+ T cells
ACTGCTGGCTAGGTTCTCTGCATC	8.78551	-0.493961	sinDrop	B cells
AGACCTCACTAGGTTCCCCGAATG	7.4004	-1.89222	sinDrop	B cells
AGACCTCACTAGGTTCTTTACCCT	-5.36078	-0.843144	sinDrop	CD8+ T cells
AGCACGTACTAGGTTCGCTTACCT	6.79435	-0.0681589	sinDrop	B cells
AGCTCCACCTAGGTTCCAACGTGG	8.37554	-5.08571	sinDrop	B cells
AGGACACACTAGGTTCGGTGGGAT	6.37138	-1.61173	sinDrop	B cells
AGGGACTGCTAGGTTCCCTGTTAT	7.43873	0.307566	sinDrop	B cells
AGGGTAAACTAGGTTCAAACGCCT	9.1473	-2.11052	sinDrop	B cells
AGGTTCCCCTAGGTTCGGCTACTA	-8.63756	-7.66647	sinDrop	Naive CD4+ T cells
AGTAATGGCTAGGTTCGAGGCTGA	5.97269	-1.35977	sinDrop	B cells
AGTCACAACTAGGTTCGATTGCGA	5.84003	-1.21739	sinDrop	B cells
AGTCACAACTAGGTTCTCTAGCAG	7.59267	0.290763	sinDrop	B cells
AGTGCTTCCTAGGTTCACTAGGAT	8.98296	-2.48719	sinDrop	B cells
AGTGCTTCCTAGGTTCGTTCAACT	3.37316	3.23372	sinDrop	B cells
AGTTGAACCTAGGTTCATTTCCGG	8.21814	0.684732	sinDrop	B cells
ATAAGCTACTAGGTTCTGGCCTGT	-8.97411	-6.78988	sinDrop	Naive CD4+ T cells
ATACACCCCTAGGTTCACTCACCG	5.31662	-2.98519	sinDrop	B cells
ATACTCTCCTAGGTTCAAACAGGG	6.95217	0.136723	sinDrop	B cells
ATATGCAACTAGGTTCCAATTAGT	8.464	-1.81056	sinDrop	B cells
ATCTTGGCCTAGGTTCCGTGGATA	-9.89367	-3.30396	sinDrop	Memory CD4+ T cells
ATCTTGGCCTAGGTTCTACGTGCT	-5.38844	-0.949546	sinDrop	CD8+ T cells
ATGACAACCTAGGTTCTAGTGGAC	6.6236	-2.21741	sinDrop	B cells
ATGACTTGCTAGGTTCCAATACTT	8.19383	-5.10624	sinDrop	B cells
ATGCATATCTAGGTTCTACAGCCG	6.41722	-1.38534	sinDrop	B cells
ATGCGGAGCTAGGTTCATTCAGTA	-9.62557	-6.17962	sinDrop	Naive CD4+ T cells
ATGCGGAGCTAGGTTCTCGTCATG	9.72233	-3.28481	sinDrop	B cells
ATGGGCTCCTAGGTTCAGCTATGA	8.38605	-5.04067	sinDrop	B cells
ATGGGCTCCTAGGTTCGTTTGTTT	10.2198	-2.98576	sinDrop	B cells
ATGTGCCGCTAGGTTCCGAGTCTG	3.52544	3.17152	sinDrop	B cells
ATGTGCCGCTAGGTTCCTGCGTTG	6.90962	-0.169901	sinDrop	B cells
ATGTGCCGCTAGGTTCCTTTCTTT	-9.15784	-5.39742	sinDrop	Naive CD4+ T cells
ATTGAAGTCTAGGTTCGCCACATC	6.82817	-2.16338	sinDrop	B cells
ATTTCCATCTAGGTTCGTAACGTT	8.36582	-4.99932	sinDrop	B cells
CAACGCAGCTAGGTTCGGTCTGAC	-9.07029	-3.85891	sinDrop	Memory CD4+ T cells
CAATTCTCCTAGGTTCTGTGCTCA	8.3275	-1.0821	sinDrop	B cells
CACAACCTCTAGGTTCGATTAGAC	5.7414	-2.2725	sinDrop	B cells
CACAAGTACTAGGTTCCAATTAGT	-5.37703	-0.9307	sinDrop	CD8+ T cells
CAGATGGGCTAGGTTCCAATTAGT	-2.16289	7.3017	sinDrop	FCGR3A+ Mono
CATGACGACTAGGTTCTGCCTCAC	7.97317	-0.874188	sinDrop	B cells
CCACCTCTCTAGGTTCTGCAAGGG	-2.0465	8.69982	sinDrop	FCGR3A+ Mono
CCACGTTGCTAGGTTCCCTATTCA	-2.62541	7.9188	sinDrop	FCGR3A+ Mono
CCACGTTGCTAGGTTCCGTGGATA	6.0454	-1.74935	sinDrop	B cells
CCAGACAGCTAGGTTCTGGCTACC	7.87873	0.843387	sinDrop	B cells
CCAGCGAACTAGGTTCACCACGCT	-9.19807	-5.50204	sinDrop	Naive CD4+ T cells
CCAGCGAACTAGGTTCAGTGATGC	5.47801	-2.29093	sinDrop	B cells
CCATATGACTAGGTTCACAGCGGA	-5.28561	-0.758059	sinDrop	CD8+ T cells
CCATCCACCTAGGTTCCAAGAGGG	6.43925	-0.108959	sinDrop	B cells
CCCTTGCACTAGGTTCCAAGAGGG	5.64837	-0.551141	sinDrop	B cells
CCGACTTTCTAGGTTCAACCCTTG	-9.67	-5.46413	sinDrop	Memory CD4+ T cells
CCGGAAATCTAGGTTCCTCAGAAT	6.84616	-2.2791	sinDrop	B cells
CCGGAAATCTAGGTTCGCCGGATT	7.53494	-0.628722	sinDrop	B cells
CCGTCTTACTAGGTTCCAACAAAT	9.73576	-2.79853	sinDrop	B cells
CCTATTTACTAGGTTCGACAAAGG	6.47755	-0.422561	sinDrop	B cells
CCTTTGTCCTAGGTTCAGAACGGG	-5.26947	-0.904378	sinDrop	CD8+ T cells
CGATCCAACTAGGTTCGATTGCGA	6.83878	-2.673	sinDrop	B cells
CGGACTAACTAGGTTCGGGTGTAT	4.33621	2.5978	sinDrop	B cells
CGTCGAATCTAGGTTCGCAGTCGA	-5.32951	-0.918471	sinDrop	CD8+ T cells
CGTGCAACCTAGGTTCACAGCGGA	5.1641	-1.95695	sinDrop	B cells
CGTGCAACCTAGGTTCGTGTCGGA	9.31514	-3.97257	sinDrop	B cells
CGTGTGTTCTAGGTTCGAGCGGTA	6.23486	-2.20492	sinDrop	B cells
CGTTGCCTCTAGGTTCTCGGTTCG	-9.45907	-7.15434	sinDrop	Naive CD4+ T cells
CGTTTCGTCTAGGTTCAGATGGCT	6.32548	-1.11506	sinDrop	B cells
CTAACGCCCTAGGTTCTACAAACT	-8.20746	-0.921382	sinDrop	CD8+ T cells
CTAGACTACTAGGTTCATATGCAT	7.83292	1.27381	sinDrop	B cells
CTCCCAAACTAGGTTCCGAACGTA	6.91346	-1.20159	sinDrop	B cells
CTCTGCGTCTAGGTTCTGACGGAC	-8.8585	-6.60354	sinDrop	Naive CD4+ T cells
CTGAAGGGCTAGGTTCAGGATTCA	7.64695	1.28196	sinDrop	B cells
CTGAAGGGCTAGGTTCAGGTTGTG	5.8562	-0.421854	sinDrop	B cells
CTGCTAGACTAGGTTCTCTCAACC	3.84578	2.89324	sinDrop	B cells
CTGGAACACTAGGTTCCGCTAATA	7.88441	-0.0518556	sinDrop	B cells
CTGTTGTGCTAGGTTCTGATAACA	6.72494	-2.14373	sinDrop	B cells
CTTTCACTCTAGGTTCCAAGAGGG	5.63471	-2.5901	sinDrop	B cells
CTTTCACTCTAGGTTCGAGAGTAT	-8.87969	-7.50591	sinDrop	Naive CD4+ T cells
GAAAGACACTAGGTTCGGTCTGAC	7.01586	-0.381702	sinDrop	B cells
GACACCTGCTAGGTTCCTTCGCAC	-5.4566	-0.714612	sinDrop	CD8+ T cells
GACACCTGCTAGGTTCTCCGTCCA	7.19656	-0.789803	sinDrop	B cells
GAGAAACCCTAGGTTCAAACGCCT	6.05072	0.105451	sinDrop	B cells
GATACGCACTAGGTTCATGAAGCA	7.66447	0.633515	sinDrop	B cells
GATTAAAGCTAGGTTCCCTGACAC	8.28538	-5.03389	sinDrop	B cells
GATTAAAGCTAGGTTCGCAGTCGA	6.30453	-1.93835	sinDrop	B cells
GATTACTTCTAGGTTCAGAGACTA	7.03581	0.90645	sinDrop	B cells
GATTGGGACTAGGTTCGTAACGTT	5.62426	-2.96668	sinDrop	B cells
GATTTCCCCTAGGTTCAAATCGTT	5.51405	-1.89612	sinDrop	B cells
GATTTCCCCTAGGTTCATGACTTT	6.39942	-0.473375	sinDrop	B cells
GCCAACATCTAGGTTCATTCAGTA	-8.92165	-5.47958	sinDrop	Naive CD4+ T cells
GCCAACATCTAGGTTCGAGTTTCG	7.96932	0.341547	sinDrop	B cells
GCCTGGTACTAGGTTCACTGAGTT	6.24195	-0.717217	sinDrop	B cells
GCGGTAACCTAGGTTCTCGGTTTA	5.45906	-2.38953	sinDrop	B cells
GCTACCGTCTAGGTTCATGGATTA	-1.97561	7.51395	sinDrop	FCGR3A+ Mono
GGAAGTCCCTAGGTTCGACAGATA	9.36002	-1.34622	sinDrop	B cells
GGCAAGGTCTAGGTTCAGGTTGTG	5.61364	-2.14342	sinDrop	B cells
GGCGACAACTAGGTTCAGGAAGAC	4.06391	2.71854	sinDrop	B cells
GGCGACAACTAGGTTCGATCTCGG	2.79576	3.05087	sinDrop	B cells
GGCGACAACTAGGTTCGCCACATC	-7.64138	-0.805326	sinDrop	B cells
GGGATTACCTAGGTTCACGGTAGC	-9.32152	-5.28272	sinDrop	Naive CD4+ T cells
GGGATTACCTAGGTTCCTCGCGTA	8.38158	-5.08272	sinDrop	B cells
GGGCATCACTAGGTTCATTCCTTG	3.81475	2.83705	sinDrop	B cells
GGGTCTAGCTAGGTTCTTCCAGAC	5.73375	-1.48143	sinDrop	B cells
GGTAAATCCTAGGTTCTGGCCTGT	8.30904	-5.11682	sinDrop	B cells
GGTCCTAACTAGGTTCGTGGATGG	7.79245	1.15724	sinDrop	B cells
GGTCCTAACTAGGTTCTGAGGTCT	8.11048	-1.7289	sinDrop	B cells
GGTTAGGGCTAGGTTCCTCAGAAT	6.81295	0.205743	sinDrop	B cells
GGTTGAGACTAGGTTCTGTCTTTC	-5.35899	-0.844359	sinDrop	CD8+ T cells
GTAAACAACTAGGTTCAAACAGGG	-9.85746	-4.60757	sinDrop	Memory CD4+ T cells
GTACGCTTCTAGGTTCCGCTAATA	7.14481	0.731388	sinDrop	B cells
GTATTGACCTAGGTTCCGACGTCA	8.50989	-4.96687	sinDrop	B cells
GTCAGACCCTAGGTTCGATCGTTT	6.60672	-3.06171	sinDrop	B cells
GTCCGTCACTAGGTTCTGTGGCTA	-9.1391	-6.68409	sinDrop	Naive CD4+ T cells
GTCTAATCCTAGGTTCGGCTACTA	8.48929	-4.9459	sinDrop	B cells
GTTGTCCGCTAGGTTCTGCGTATC	6.36102	-2.08083	sinDrop	B cells
TAACTTCTCTAGGTTCTGCCATCG	7.60636	0.870294	sinDrop	B cells
TAATCCATCTAGGTTCGATGTATT	6.0972	-1.22003	sinDrop	B cells
TACCCTGCCTAGGTTCTTTATCAC	7.24652	-1.77119	sinDrop	B cells
TACGTTCGCTAGGTTCTTCGGCCT	5.04796	-2.15769	sinDrop	B cells
TATTAGCGCTAGGTTCCTGTCTGG	7.67845	1.06073	sinDrop	B cells
TATTAGCGCTAGGTTCGCTCTAGT	-2.36231	7.24561	sinDrop	Memory CD4+ T cells
TCTATTCCCTAGGTTCACGCCATT	-8.67146	-7.43357	sinDrop	Naive CD4+ T cells
TCTGATTTCTAGGTTCGCAGCATG	6.6423	-1.40488	sinDrop	B cells
TCTTTGACCTAGGTTCGTAACGTT	-10.1601	-3.03883	sinDrop	Memory CD4+ T cells
TGAATAGGCTAGGTTCACTTCAAT	-5.36671	-0.812435	sinDrop	CD8+ T cells
TGAGAGCGCTAGGTTCCAAGAGGG	6.16316	-2.85104	sinDrop	B cells
TGCACCAGCTAGGTTCCGGAATTT	-9.14615	-6.60221	sinDrop	Naive CD4+ T cells
TGGACGGACTAGGTTCATTCCTTG	7.21858	-2.13687	sinDrop	B cells
TGGCTAGTCTAGGTTCAAACGCCT	7.40097	0.308283	sinDrop	B cells
TGGGAATTCTAGGTTCTGACGGAC	8.60816	-4.81617	sinDrop	B cells
TGGTTAACCTAGGTTCTAAGACGG	-8.94118	-6.93828	sinDrop	Naive CD4+ T cells
X	6.03339	-1.47548	sinDrop	B cells

## Sheet: Figure_2f
cluster	10x	10x_prop	sinDrop_B cells	sinDrop_Bcell_prop
Naive CD4+ T cells	139	15.4102	17	10.828
B cells	364	40.3548	117	74.5223
CD8+ T cells	112	12.4169	11	7.00637
CD14+ Mono	81	8.98004	0	0
NK cells	58	6.43016	0	0
FCGR3A+ Mono	64	7.09534	4	2.54777
Memory CD4+ T cells	44	4.87805	7	4.4586
DC cells	40	4.43459	1	0.636943

## Sheet: Figure_3a
number of genes	Sample
1403	inDrop
904	inDrop
596	inDrop
1055	inDrop
796	inDrop
1062	inDrop
1592	inDrop
902	inDrop
1269	inDrop
1912	inDrop
989	inDrop
1043	inDrop
978	inDrop
684	inDrop
913	inDrop
657	inDrop
924	inDrop
1995	inDrop
934	inDrop
911	inDrop
1343	inDrop
1589	inDrop
2006	inDrop
1891	inDrop
2426	inDrop
1343	inDrop
1183	inDrop
1053	inDrop
1652	inDrop
995	inDrop
1350	inDrop
1402	inDrop
1070	inDrop
957	inDrop
995	inDrop
848	inDrop
2255	inDrop
1785	inDrop
1016	inDrop
815	inDrop
612	inDrop
1508	inDrop
645	inDrop
698	inDrop
1853	inDrop
795	inDrop
972	inDrop
751	inDrop
753	inDrop
3180	spinDrop (no PEG)
3047	spinDrop (no PEG)
3182	spinDrop (no PEG)
3746	spinDrop (no PEG)
3581	spinDrop (no PEG)
2813	spinDrop (no PEG)
3793	spinDrop (no PEG)
3596	spinDrop (no PEG)
3378	spinDrop (no PEG)
3333	spinDrop (no PEG)
3420	spinDrop (no PEG)
3601	spinDrop (no PEG)
3310	spinDrop (no PEG)
3819	spinDrop (no PEG)
3153	spinDrop (no PEG)
3425	spinDrop (no PEG)
4336	spinDrop (no PEG)
3279	spinDrop (no PEG)
3080	spinDrop (no PEG)
3228	spinDrop (no PEG)
3072	spinDrop (no PEG)
3863	spinDrop (no PEG)
4043	spinDrop (no PEG)
3726	spinDrop (no PEG)
1815	spinDrop (no PEG)
3016	spinDrop (no PEG)
3194	spinDrop (no PEG)
3587	spinDrop (no PEG)
3861	spinDrop (no PEG)
3928	spinDrop (no PEG)
3336	spinDrop (no PEG)
3327	spinDrop (no PEG)
3895	spinDrop (no PEG)
3361	spinDrop (no PEG)
3374	spinDrop (no PEG)
2980	spinDrop (no PEG)
2631	spinDrop (no PEG)
3573	spinDrop (no PEG)
3191	spinDrop (no PEG)
3891	spinDrop (no PEG)
3811	spinDrop (no PEG)
2305	spinDrop (no PEG)
3656	spinDrop (no PEG)
3256	spinDrop (no PEG)
3138	spinDrop (no PEG)
3582	spinDrop (no PEG)
2724	spinDrop (no PEG)
3392	spinDrop (no PEG)
3988	spinDrop (no PEG)
3344	spinDrop (no PEG)
3818	spinDrop (no PEG)
3514	spinDrop (no PEG)
3455	spinDrop (no PEG)
2740	spinDrop (no PEG)
3483	spinDrop (no PEG)
3714	spinDrop (no PEG)
3735	spinDrop (no PEG)
3402	spinDrop (no PEG)
3088	spinDrop (no PEG)
3414	spinDrop (no PEG)
3546	spinDrop (no PEG)
3401	spinDrop (no PEG)
3908	spinDrop (no PEG)
4154	spinDrop (no PEG)
3377	spinDrop (no PEG)
3972	spinDrop (no PEG)
3400	spinDrop (no PEG)
3233	spinDrop (no PEG)
3735	spinDrop (no PEG)
3096	spinDrop (no PEG)
3387	spinDrop (no PEG)
3575	spinDrop (no PEG)
3971	spinDrop (no PEG)
3120	spinDrop (no PEG)
3114	spinDrop (no PEG)
3396	spinDrop (no PEG)
3575	spinDrop (no PEG)
3345	spinDrop (no PEG)
3235	spinDrop (no PEG)
3558	spinDrop (no PEG)
3364	spinDrop (no PEG)
3473	spinDrop (no PEG)
3393	spinDrop (no PEG)
3318	spinDrop (no PEG)
3193	spinDrop (no PEG)
3675	spinDrop (no PEG)
3511	spinDrop (no PEG)
2961	spinDrop (no PEG)
3877	spinDrop (no PEG)
2803	spinDrop (no PEG)
3495	spinDrop (no PEG)
3534	spinDrop (no PEG)
3022	spinDrop (no PEG)
3738	spinDrop (no PEG)
3553	spinDrop (no PEG)
3366	spinDrop (no PEG)
3541	spinDrop (no PEG)
3388	spinDrop (no PEG)
3383	spinDrop (no PEG)
3008	spinDrop (no PEG)
3282	spinDrop (no PEG)
3202	spinDrop (no PEG)
3503	spinDrop (no PEG)
2913	spinDrop (no PEG)
3532	spinDrop (no PEG)
4205	spinDrop (no PEG)
3804	spinDrop (no PEG)
3365	spinDrop (no PEG)
2778	spinDrop (no PEG)
3664	spinDrop (no PEG)
3866	spinDrop (no PEG)
3023	spinDrop (no PEG)
3544	spinDrop (no PEG)
3533	spinDrop (no PEG)
3161	spinDrop (no PEG)
3276	spinDrop (no PEG)
3530	spinDrop (no PEG)
3071	spinDrop (no PEG)
2544	spinDrop (no PEG)
3387	spinDrop (no PEG)
3102	spinDrop (no PEG)
3323	spinDrop (no PEG)
2964	spinDrop (no PEG)
3510	spinDrop (no PEG)
3406	spinDrop (no PEG)
3170	spinDrop (no PEG)
3254	spinDrop (no PEG)
3441	spinDrop (no PEG)
2277	spinDrop (no PEG)
3530	spinDrop (no PEG)
3296	spinDrop (no PEG)
3026	spinDrop (no PEG)
3493	spinDrop (no PEG)
2993	spinDrop (no PEG)
3618	spinDrop (no PEG)
3096	spinDrop (no PEG)
3128	spinDrop (no PEG)
3490	spinDrop (no PEG)
3408	spinDrop (no PEG)
3821	spinDrop (no PEG)
3424	spinDrop (no PEG)
3346	spinDrop (no PEG)
3569	spinDrop (no PEG)
3614	spinDrop (no PEG)
3461	spinDrop (no PEG)
4024	spinDrop (no PEG)
3012	spinDrop (no PEG)
3821	spinDrop (no PEG)
3085	spinDrop (no PEG)
3248	spinDrop (no PEG)
3514	spinDrop (no PEG)
2982	spinDrop (no PEG)
3478	spinDrop (no PEG)
3886	spinDrop (no PEG)
3171	spinDrop (no PEG)
3182	spinDrop (no PEG)
2821	spinDrop (no PEG)
3247	spinDrop (no PEG)
3469	spinDrop (no PEG)
2905	spinDrop (no PEG)
2946	spinDrop (no PEG)
2945	spinDrop (no PEG)
2033	spinDrop (no PEG)
4102	spinDrop (no PEG)
3707	spinDrop (no PEG)
3359	spinDrop (no PEG)
3428	spinDrop (no PEG)
3150	spinDrop (no PEG)
2799	spinDrop (no PEG)
3709	spinDrop (no PEG)
3508	spinDrop (no PEG)
3745	spinDrop (no PEG)
3569	spinDrop (no PEG)
4186	spinDrop (no PEG)
3674	spinDrop (no PEG)
3557	spinDrop (no PEG)
4088	spinDrop (no PEG)
3211	spinDrop (no PEG)
3040	spinDrop (no PEG)
3338	spinDrop (no PEG)
2673	spinDrop (no PEG)
2988	spinDrop (no PEG)
3974	spinDrop (no PEG)
3974	spinDrop (no PEG)
3077	spinDrop (no PEG)
4032	spinDrop (no PEG)
3518	spinDrop (no PEG)
2845	spinDrop (no PEG)
2953	spinDrop (no PEG)
3889	spinDrop (no PEG)
3762	spinDrop (no PEG)
3656	spinDrop (no PEG)
3018	spinDrop (no PEG)
3709	spinDrop (no PEG)
3064	spinDrop (no PEG)
3944	spinDrop (no PEG)
3406	spinDrop (no PEG)
3131	spinDrop (no PEG)
2866	spinDrop (no PEG)
2958	spinDrop (no PEG)
1579	spinDrop (no PEG)
3505	spinDrop (no PEG)
3738	spinDrop (no PEG)
2986	spinDrop (no PEG)
3510	spinDrop (no PEG)
2680	spinDrop (no PEG)
4050	spinDrop (no PEG)
3066	spinDrop (no PEG)
3125	spinDrop (no PEG)
3142	spinDrop (no PEG)
3149	spinDrop (no PEG)
2929	spinDrop (no PEG)
3496	spinDrop (no PEG)
3470	spinDrop (no PEG)
3292	spinDrop (no PEG)
3499	spinDrop (no PEG)
3906	spinDrop (no PEG)
3590	spinDrop (no PEG)
3466	spinDrop (no PEG)
3386	spinDrop (no PEG)
3213	spinDrop (no PEG)
3086	spinDrop (no PEG)
3960	spinDrop (no PEG)
3774	spinDrop (no PEG)
3526	spinDrop (no PEG)
3891	spinDrop (no PEG)
3258	spinDrop (no PEG)
3377	spinDrop (no PEG)
3056	spinDrop (no PEG)
4008	spinDrop (no PEG)
3786	spinDrop (no PEG)
3806	spinDrop (no PEG)
3370	spinDrop (no PEG)
2855	spinDrop (no PEG)
2913	spinDrop (no PEG)
2751	spinDrop (no PEG)
3693	spinDrop (no PEG)
2935	spinDrop (no PEG)
3246	spinDrop (no PEG)
2767	spinDrop (no PEG)
4133	spinDrop (no PEG)
3140	spinDrop (no PEG)
4398	spinDrop (no PEG)
3498	spinDrop (no PEG)
3736	spinDrop (no PEG)
3416	spinDrop (no PEG)
3304	spinDrop (no PEG)
3058	spinDrop (no PEG)
3268	spinDrop (no PEG)
3709	spinDrop (no PEG)
3082	spinDrop (no PEG)
3246	spinDrop (no PEG)
3591	spinDrop (no PEG)
3350	spinDrop (no PEG)
3026	spinDrop (no PEG)
3069	spinDrop (no PEG)
2736	spinDrop (no PEG)
3386	spinDrop (no PEG)
2626	spinDrop (no PEG)
4008	spinDrop (no PEG)
3671	spinDrop (no PEG)
3365	spinDrop (no PEG)
2817	spinDrop (no PEG)
2988	spinDrop (no PEG)
3444	spinDrop (no PEG)
3116	spinDrop (no PEG)
3216	spinDrop (no PEG)
2810	spinDrop (no PEG)
3244	spinDrop (no PEG)
2911	spinDrop (no PEG)
3611	spinDrop (no PEG)
3597	spinDrop (no PEG)
3391	spinDrop (no PEG)
3134	spinDrop (no PEG)
3399	spinDrop (no PEG)
2693	spinDrop (no PEG)
3033	spinDrop (no PEG)
2863	spinDrop (no PEG)
3751	spinDrop (no PEG)
3003	spinDrop (no PEG)
3591	spinDrop (no PEG)
3157	spinDrop (no PEG)
3931	spinDrop (no PEG)
3404	spinDrop (no PEG)
3547	spinDrop (no PEG)
3146	spinDrop (no PEG)
3012	spinDrop (no PEG)
2742	spinDrop (no PEG)
2744	spinDrop (no PEG)
2840	spinDrop (no PEG)
3437	spinDrop (no PEG)
3140	spinDrop (no PEG)
3439	spinDrop (no PEG)
3415	spinDrop (no PEG)
2835	spinDrop (no PEG)
3115	spinDrop (no PEG)
3449	spinDrop (no PEG)
3240	spinDrop (no PEG)
3529	spinDrop (no PEG)
2851	spinDrop (no PEG)
3605	spinDrop (no PEG)
3193	spinDrop (no PEG)
3601	spinDrop (no PEG)
3401	spinDrop (no PEG)
2791	spinDrop (no PEG)
3698	spinDrop (no PEG)
4293	spinDrop (no PEG)
3772	spinDrop (no PEG)
3494	spinDrop (no PEG)
3596	spinDrop (no PEG)
3579	spinDrop (no PEG)
3877	spinDrop (no PEG)
2964	spinDrop (no PEG)
2980	spinDrop (no PEG)
4008	spinDrop (no PEG)
2886	spinDrop (no PEG)
3378	spinDrop (no PEG)
3505	spinDrop (no PEG)
3414	spinDrop (no PEG)
3041	spinDrop (no PEG)
2886	spinDrop (no PEG)
3327	spinDrop (no PEG)
3607	spinDrop (no PEG)
3263	spinDrop (no PEG)
3951	spinDrop (no PEG)
3051	spinDrop (no PEG)
3361	spinDrop (no PEG)
3794	spinDrop (no PEG)
3643	spinDrop (no PEG)
3460	spinDrop (no PEG)
3248	spinDrop (no PEG)
3288	spinDrop (no PEG)
3077	spinDrop (no PEG)
3435	spinDrop (no PEG)
2927	spinDrop (no PEG)
3282	spinDrop (no PEG)
3231	spinDrop (no PEG)
4045	spinDrop (no PEG)
3639	spinDrop (no PEG)
3313	spinDrop (no PEG)
2811	spinDrop (no PEG)
3622	spinDrop (no PEG)
2730	spinDrop (no PEG)
3234	spinDrop (no PEG)
3500	spinDrop (no PEG)
4031	spinDrop (no PEG)
3767	spinDrop (no PEG)
3769	spinDrop (no PEG)
2840	spinDrop (no PEG)
3352	spinDrop (no PEG)
3783	spinDrop (no PEG)
3012	spinDrop (no PEG)
3193	spinDrop (no PEG)
2953	spinDrop (no PEG)
3149	spinDrop (no PEG)
2587	spinDrop (no PEG)
3014	spinDrop (no PEG)
3038	spinDrop (no PEG)
3897	spinDrop (no PEG)
3242	spinDrop (no PEG)
3258	spinDrop (no PEG)
3316	spinDrop (no PEG)
3768	spinDrop (no PEG)
3951	spinDrop (no PEG)
2685	spinDrop (no PEG)
2768	spinDrop (no PEG)
3624	spinDrop (no PEG)
3256	spinDrop (no PEG)
3550	spinDrop (no PEG)
2990	spinDrop (no PEG)
3642	spinDrop (no PEG)
2828	spinDrop (no PEG)
3486	spinDrop (no PEG)
3086	spinDrop (no PEG)
3391	spinDrop (no PEG)
2751	spinDrop (no PEG)
3618	spinDrop (no PEG)
3309	spinDrop (no PEG)
3674	spinDrop (no PEG)
3924	spinDrop (no PEG)
3489	spinDrop (no PEG)
3217	spinDrop (no PEG)
3562	spinDrop (no PEG)
3811	spinDrop (no PEG)
3934	spinDrop (no PEG)
3175	spinDrop (no PEG)
1755	spinDrop (no PEG)
3221	spinDrop (no PEG)
3210	spinDrop (no PEG)
3830	spinDrop (no PEG)
3293	spinDrop (no PEG)
3171	spinDrop (no PEG)
3012	spinDrop (no PEG)
3428	spinDrop (no PEG)
3391	spinDrop (no PEG)
2642	spinDrop (no PEG)
3668	spinDrop (no PEG)
2909	spinDrop (no PEG)
3170	spinDrop (no PEG)
2807	spinDrop (no PEG)
3361	spinDrop (no PEG)
3141	spinDrop (no PEG)
3328	spinDrop (no PEG)
3868	spinDrop (no PEG)
3271	spinDrop (no PEG)
2959	spinDrop (no PEG)
3476	spinDrop (no PEG)
2925	spinDrop (no PEG)
3883	spinDrop (no PEG)
3417	spinDrop (no PEG)
3214	spinDrop (no PEG)
3784	spinDrop (no PEG)
3812	spinDrop (no PEG)
2870	spinDrop (no PEG)
4181	spinDrop (no PEG)
3343	spinDrop (no PEG)
3004	spinDrop (no PEG)
3559	spinDrop (no PEG)
3591	spinDrop (no PEG)
3620	spinDrop (no PEG)
2843	spinDrop (no PEG)
3030	spinDrop (no PEG)
3095	spinDrop (no PEG)
3049	spinDrop (no PEG)
3252	spinDrop (no PEG)
3133	spinDrop (no PEG)
3970	spinDrop (no PEG)
3576	spinDrop (no PEG)
3385	spinDrop (no PEG)
3806	spinDrop (no PEG)
3473	spinDrop (no PEG)
3752	spinDrop (no PEG)
3287	spinDrop (no PEG)
3572	spinDrop (no PEG)
3047	spinDrop (no PEG)
2754	spinDrop (no PEG)
3482	spinDrop (no PEG)
3363	spinDrop (no PEG)
3856	spinDrop (no PEG)
4025	spinDrop (no PEG)
3248	spinDrop (no PEG)
3813	spinDrop (no PEG)
3123	spinDrop (no PEG)
3377	spinDrop (no PEG)
2639	spinDrop (no PEG)
4117	spinDrop (no PEG)
2691	spinDrop (no PEG)
3945	spinDrop (no PEG)
3780	spinDrop (no PEG)
3455	spinDrop (no PEG)
3592	spinDrop (no PEG)
3672	spinDrop (no PEG)
3951	spinDrop (no PEG)
3673	spinDrop (no PEG)
3324	spinDrop (no PEG)
3573	spinDrop (no PEG)
3197	spinDrop (no PEG)
3800	spinDrop (no PEG)
2883	spinDrop (no PEG)
3315	spinDrop (no PEG)
4048	spinDrop (no PEG)
3929	spinDrop (no PEG)
3922	spinDrop (no PEG)
3652	spinDrop (no PEG)
3750	spinDrop (no PEG)
3355	spinDrop (no PEG)
3502	spinDrop (no PEG)
3527	spinDrop (no PEG)
3741	spinDrop (no PEG)
3705	spinDrop (no PEG)
3666	spinDrop (no PEG)
3662	spinDrop (no PEG)
3274	spinDrop (no PEG)
2684	spinDrop (no PEG)
2894	spinDrop (no PEG)
3161	spinDrop (no PEG)
2907	spinDrop (no PEG)
3390	spinDrop (no PEG)
3593	spinDrop (no PEG)
3754	spinDrop (no PEG)
2798	spinDrop (no PEG)
3401	spinDrop (no PEG)
3791	spinDrop (no PEG)
3101	spinDrop (no PEG)
3890	spinDrop (no PEG)
3484	spinDrop (no PEG)
3168	spinDrop (no PEG)
2336	spinDrop (no PEG)
3138	spinDrop (no PEG)
3312	spinDrop (no PEG)
3542	spinDrop (no PEG)
3461	spinDrop (no PEG)
3453	spinDrop (no PEG)
3223	spinDrop (no PEG)
3758	spinDrop (no PEG)
3384	spinDrop (no PEG)
3469	spinDrop (no PEG)
2871	spinDrop (no PEG)
3094	spinDrop (no PEG)
3239	spinDrop (no PEG)
2938	spinDrop (no PEG)
3525	spinDrop (no PEG)
2973	spinDrop (no PEG)
2765	spinDrop (no PEG)
3597	spinDrop (no PEG)
3027	spinDrop (no PEG)
3363	spinDrop (no PEG)
3918	spinDrop (no PEG)
3433	spinDrop (no PEG)
3381	spinDrop (no PEG)
3643	spinDrop (no PEG)
4377	spinDrop (no PEG)
3024	spinDrop (no PEG)
3463	spinDrop (no PEG)
3773	spinDrop (no PEG)
3142	spinDrop (no PEG)
4051	spinDrop (no PEG)
3659	spinDrop (PEG)
2941	spinDrop (PEG)
3477	spinDrop (PEG)
3332	spinDrop (PEG)
3143	spinDrop (PEG)
2719	spinDrop (PEG)
3572	spinDrop (PEG)
3474	spinDrop (PEG)
3672	spinDrop (PEG)
3065	spinDrop (PEG)
2922	spinDrop (PEG)
2805	spinDrop (PEG)
3838	spinDrop (PEG)
4307	spinDrop (PEG)
2957	spinDrop (PEG)
3371	spinDrop (PEG)
2916	spinDrop (PEG)
3209	spinDrop (PEG)
3775	spinDrop (PEG)
3287	spinDrop (PEG)
3693	spinDrop (PEG)
3091	spinDrop (PEG)
3454	spinDrop (PEG)
2727	spinDrop (PEG)
3380	spinDrop (PEG)
3534	spinDrop (PEG)
3353	spinDrop (PEG)
3734	spinDrop (PEG)
3493	spinDrop (PEG)
3459	spinDrop (PEG)
3330	spinDrop (PEG)
3581	spinDrop (PEG)
3366	spinDrop (PEG)
2719	spinDrop (PEG)
3757	spinDrop (PEG)
3142	spinDrop (PEG)
3344	spinDrop (PEG)
3916	spinDrop (PEG)
3628	spinDrop (PEG)
3358	spinDrop (PEG)
3314	spinDrop (PEG)
3668	spinDrop (PEG)
3440	spinDrop (PEG)
2788	spinDrop (PEG)
2890	spinDrop (PEG)
2809	spinDrop (PEG)
2886	spinDrop (PEG)
2994	spinDrop (PEG)
3486	spinDrop (PEG)
3606	spinDrop (PEG)
3429	spinDrop (PEG)
3290	spinDrop (PEG)
3308	spinDrop (PEG)
3315	spinDrop (PEG)
3540	spinDrop (PEG)
2870	spinDrop (PEG)
3168	spinDrop (PEG)
3128	spinDrop (PEG)
3964	spinDrop (PEG)
3730	spinDrop (PEG)
3608	spinDrop (PEG)
3510	spinDrop (PEG)
3284	spinDrop (PEG)
3919	spinDrop (PEG)
3858	spinDrop (PEG)
3281	spinDrop (PEG)
3327	spinDrop (PEG)
3029	spinDrop (PEG)
1952	spinDrop (PEG)
3341	spinDrop (PEG)
3619	spinDrop (PEG)
2999	spinDrop (PEG)
3278	spinDrop (PEG)
3123	spinDrop (PEG)
3288	spinDrop (PEG)
2780	spinDrop (PEG)
3613	spinDrop (PEG)
3434	spinDrop (PEG)
4066	spinDrop (PEG)
2953	spinDrop (PEG)
3701	spinDrop (PEG)
2308	spinDrop (PEG)
4016	spinDrop (PEG)
2847	spinDrop (PEG)
3248	spinDrop (PEG)
3034	spinDrop (PEG)
2952	spinDrop (PEG)
2835	spinDrop (PEG)
2792	spinDrop (PEG)
3639	spinDrop (PEG)
3933	spinDrop (PEG)
3988	spinDrop (PEG)
2767	spinDrop (PEG)
3172	spinDrop (PEG)
4083	spinDrop (PEG)
3268	spinDrop (PEG)
3757	spinDrop (PEG)
3299	spinDrop (PEG)
3140	spinDrop (PEG)
3440	spinDrop (PEG)
2967	spinDrop (PEG)
3511	spinDrop (PEG)
3207	spinDrop (PEG)
3350	spinDrop (PEG)
3966	spinDrop (PEG)
3692	spinDrop (PEG)
3501	spinDrop (PEG)
3339	spinDrop (PEG)
3616	spinDrop (PEG)
3487	spinDrop (PEG)
3433	spinDrop (PEG)
2708	spinDrop (PEG)
3430	spinDrop (PEG)
3319	spinDrop (PEG)
3188	spinDrop (PEG)
3690	spinDrop (PEG)
2934	spinDrop (PEG)
3210	spinDrop (PEG)
3479	spinDrop (PEG)
3675	spinDrop (PEG)
3600	spinDrop (PEG)
3400	spinDrop (PEG)
3509	spinDrop (PEG)
3664	spinDrop (PEG)
2734	spinDrop (PEG)
3219	spinDrop (PEG)
2670	spinDrop (PEG)
3385	spinDrop (PEG)
3116	spinDrop (PEG)
3423	spinDrop (PEG)
3344	spinDrop (PEG)
3649	spinDrop (PEG)
3078	spinDrop (PEG)
3960	spinDrop (PEG)
4529	spinDrop (PEG)
3756	spinDrop (PEG)
3826	spinDrop (PEG)
3929	spinDrop (PEG)
3384	spinDrop (PEG)
2969	spinDrop (PEG)
3436	spinDrop (PEG)
2899	spinDrop (PEG)
3451	spinDrop (PEG)
3950	spinDrop (PEG)
3070	spinDrop (PEG)
3341	spinDrop (PEG)
3094	spinDrop (PEG)
3458	spinDrop (PEG)
3427	spinDrop (PEG)
3667	spinDrop (PEG)
2594	spinDrop (PEG)
3543	spinDrop (PEG)
3226	spinDrop (PEG)
3216	spinDrop (PEG)
2989	spinDrop (PEG)
3575	spinDrop (PEG)
3693	spinDrop (PEG)
3384	spinDrop (PEG)
3178	spinDrop (PEG)
3393	spinDrop (PEG)
3511	spinDrop (PEG)
3258	spinDrop (PEG)
2775	spinDrop (PEG)
3566	spinDrop (PEG)
3916	spinDrop (PEG)
3519	spinDrop (PEG)
3746	spinDrop (PEG)
3271	spinDrop (PEG)
3673	spinDrop (PEG)
3165	spinDrop (PEG)
3907	spinDrop (PEG)
3564	spinDrop (PEG)
3371	spinDrop (PEG)
3688	spinDrop (PEG)
3720	spinDrop (PEG)
3463	spinDrop (PEG)
3261	spinDrop (PEG)
3341	spinDrop (PEG)
3726	spinDrop (PEG)
3424	spinDrop (PEG)
3886	spinDrop (PEG)
3748	spinDrop (PEG)
2768	spinDrop (PEG)
3097	spinDrop (PEG)
3177	spinDrop (PEG)
3129	spinDrop (PEG)
3541	spinDrop (PEG)
3282	spinDrop (PEG)
4147	spinDrop (PEG)
4067	spinDrop (PEG)
3442	spinDrop (PEG)
3474	spinDrop (PEG)
3052	spinDrop (PEG)
3774	spinDrop (PEG)
3912	spinDrop (PEG)
3367	spinDrop (PEG)
3402	spinDrop (PEG)
3618	spinDrop (PEG)
3466	spinDrop (PEG)
3177	spinDrop (PEG)
3589	spinDrop (PEG)
3658	spinDrop (PEG)
3370	spinDrop (PEG)
3781	spinDrop (PEG)
3379	spinDrop (PEG)
3969	spinDrop (PEG)
3068	spinDrop (PEG)
4127	spinDrop (PEG)
3203	spinDrop (PEG)
3166	spinDrop (PEG)
3534	spinDrop (PEG)
3226	spinDrop (PEG)
3068	spinDrop (PEG)
3488	spinDrop (PEG)
2963	spinDrop (PEG)
3533	spinDrop (PEG)
3609	spinDrop (PEG)
3411	spinDrop (PEG)
2977	spinDrop (PEG)
3729	spinDrop (PEG)
2987	spinDrop (PEG)
3479	spinDrop (PEG)
3092	spinDrop (PEG)
3962	spinDrop (PEG)
3144	spinDrop (PEG)
3766	spinDrop (PEG)
3856	spinDrop (PEG)
3011	spinDrop (PEG)
3956	spinDrop (PEG)
3703	spinDrop (PEG)
3504	spinDrop (PEG)
3348	spinDrop (PEG)
3533	spinDrop (PEG)
3362	spinDrop (PEG)
3748	spinDrop (PEG)
3054	spinDrop (PEG)
3546	spinDrop (PEG)
3667	spinDrop (PEG)
3185	spinDrop (PEG)
2793	spinDrop (PEG)
2790	spinDrop (PEG)
3089	spinDrop (PEG)
2969	spinDrop (PEG)
2792	spinDrop (PEG)
3394	spinDrop (PEG)
2868	spinDrop (PEG)
3655	spinDrop (PEG)
4007	spinDrop (PEG)
3902	spinDrop (PEG)
3915	spinDrop (PEG)
3972	spinDrop (PEG)
3248	spinDrop (PEG)
3403	spinDrop (PEG)
3424	spinDrop (PEG)
3199	spinDrop (PEG)
4079	spinDrop (PEG)
3415	spinDrop (PEG)
3620	spinDrop (PEG)
3032	spinDrop (PEG)
3728	spinDrop (PEG)
3445	spinDrop (PEG)
3622	spinDrop (PEG)
3687	spinDrop (PEG)
3639	spinDrop (PEG)
3529	spinDrop (PEG)
3550	spinDrop (PEG)
4230	spinDrop (PEG)
3444	spinDrop (PEG)
2979	spinDrop (PEG)
3713	spinDrop (PEG)
2533	spinDrop (PEG)
3744	spinDrop (PEG)
3260	spinDrop (PEG)
3595	spinDrop (PEG)
3666	spinDrop (PEG)
2984	spinDrop (PEG)
3008	spinDrop (PEG)
3306	spinDrop (PEG)
3348	spinDrop (PEG)
3783	spinDrop (PEG)
3401	spinDrop (PEG)
3127	spinDrop (PEG)
2352	spinDrop (PEG)
3294	spinDrop (PEG)
2940	spinDrop (PEG)
3568	spinDrop (PEG)
3574	spinDrop (PEG)
2736	spinDrop (PEG)
2668	spinDrop (PEG)
3029	spinDrop (PEG)
2719	spinDrop (PEG)
3320	spinDrop (PEG)
3753	spinDrop (PEG)
3155	spinDrop (PEG)
2995	spinDrop (PEG)
3490	spinDrop (PEG)
3487	spinDrop (PEG)
3355	spinDrop (PEG)
3595	spinDrop (PEG)
2488	spinDrop (PEG)
3510	spinDrop (PEG)
3172	spinDrop (PEG)
4145	spinDrop (PEG)
3731	spinDrop (PEG)
3393	spinDrop (PEG)
3607	spinDrop (PEG)
3718	spinDrop (PEG)
4268	spinDrop (PEG)
3625	spinDrop (PEG)
3117	spinDrop (PEG)
4137	spinDrop (PEG)
3926	spinDrop (PEG)
2930	spinDrop (PEG)
4146	spinDrop (PEG)
3365	spinDrop (PEG)
3325	spinDrop (PEG)
3667	spinDrop (PEG)
3233	spinDrop (PEG)
3403	spinDrop (PEG)
3808	spinDrop (PEG)
3824	spinDrop (PEG)
4166	spinDrop (proteinase K+Maxima)
3821	spinDrop (proteinase K+Maxima)
4165	spinDrop (proteinase K+Maxima)
3854	spinDrop (proteinase K+Maxima)
3807	spinDrop (proteinase K+Maxima)
4172	spinDrop (proteinase K+Maxima)
3783	spinDrop (proteinase K+Maxima)
4182	spinDrop (proteinase K+Maxima)
3807	spinDrop (proteinase K+Maxima)
4184	spinDrop (proteinase K+Maxima)
4033	spinDrop (proteinase K+Maxima)
3910	spinDrop (proteinase K+Maxima)
3961	spinDrop (proteinase K+Maxima)
3655	spinDrop (proteinase K+Maxima)
4236	spinDrop (proteinase K+Maxima)
3797	spinDrop (proteinase K+Maxima)
3743	spinDrop (proteinase K+Maxima)
4033	spinDrop (proteinase K+Maxima)
4256	spinDrop (proteinase K+Maxima)
3786	spinDrop (proteinase K+Maxima)
4028	spinDrop (proteinase K+Maxima)
4143	spinDrop (proteinase K+Maxima)
4023	spinDrop (proteinase K+Maxima)
4030	spinDrop (proteinase K+Maxima)
4014	spinDrop (proteinase K+Maxima)
4224	spinDrop (proteinase K+Maxima)
4507	spinDrop (proteinase K+Maxima)
4188	spinDrop (proteinase K+Maxima)
4410	spinDrop (proteinase K+Maxima)
3978	spinDrop (proteinase K+Maxima)
3778	spinDrop (proteinase K+Maxima)
3784	spinDrop (proteinase K+Maxima)
4132	spinDrop (proteinase K+Maxima)
4129	spinDrop (proteinase K+Maxima)
4083	spinDrop (proteinase K+Maxima)
3569	spinDrop (proteinase K+Maxima)
3401	spinDrop (proteinase K+Maxima)
4064	spinDrop (proteinase K+Maxima)
4300	spinDrop (proteinase K+Maxima)
3968	spinDrop (proteinase K+Maxima)
3274	spinDrop (proteinase K+Maxima)
3822	spinDrop (proteinase K+Maxima)
4129	spinDrop (proteinase K+Maxima)
4084	spinDrop (proteinase K+Maxima)
3981	spinDrop (proteinase K+Maxima)
4136	spinDrop (proteinase K+Maxima)
3988	spinDrop (proteinase K+Maxima)
3808	spinDrop (proteinase K+Maxima)
3794	spinDrop (proteinase K+Maxima)
3406	spinDrop (proteinase K+Maxima)
4134	spinDrop (proteinase K+Maxima)
4211	spinDrop (proteinase K+Maxima)
4087	spinDrop (proteinase K+Maxima)
4307	spinDrop (proteinase K+Maxima)
3851	spinDrop (proteinase K+Maxima)
3769	spinDrop (proteinase K+Maxima)
3930	spinDrop (proteinase K+Maxima)
4006	spinDrop (proteinase K+Maxima)
4096	spinDrop (proteinase K+Maxima)
3838	spinDrop (proteinase K+Maxima)
3894	spinDrop (proteinase K+Maxima)
4019	spinDrop (proteinase K+Maxima)
3991	spinDrop (proteinase K+Maxima)
4335	spinDrop (proteinase K+Maxima)
3609	spinDrop (proteinase K+Maxima)
3829	spinDrop (proteinase K+Maxima)
4250	spinDrop (proteinase K+Maxima)
4255	spinDrop (proteinase K+Maxima)
4267	spinDrop (proteinase K+Maxima)
4145	spinDrop (proteinase K+Maxima)
4125	spinDrop (proteinase K+Maxima)
3871	spinDrop (proteinase K+Maxima)
3926	spinDrop (proteinase K+Maxima)
4005	spinDrop (proteinase K+Maxima)
4158	spinDrop (proteinase K+Maxima)
3742	spinDrop (proteinase K+Maxima)
4124	spinDrop (proteinase K+Maxima)
3845	spinDrop (proteinase K+Maxima)
3598	spinDrop (proteinase K+Maxima)
3944	spinDrop (proteinase K+Maxima)
3336	spinDrop (proteinase K+Maxima)
4199	spinDrop (proteinase K+Maxima)
4323	spinDrop (proteinase K+Maxima)
4272	spinDrop (proteinase K+Maxima)
3967	spinDrop (proteinase K+Maxima)
4074	spinDrop (proteinase K+Maxima)
4147	spinDrop (proteinase K+Maxima)
4151	spinDrop (proteinase K+Maxima)
4091	spinDrop (proteinase K+Maxima)
3689	spinDrop (proteinase K+Maxima)
3835	spinDrop (proteinase K+Maxima)
4562	spinDrop (proteinase K+Maxima)
4057	spinDrop (proteinase K+Maxima)
3886	spinDrop (proteinase K+Maxima)
3832	spinDrop (proteinase K+Maxima)
3756	spinDrop (proteinase K+Maxima)
4113	spinDrop (proteinase K+Maxima)
4262	spinDrop (proteinase K+Maxima)
4164	spinDrop (proteinase K+Maxima)
3084	spinDrop (proteinase K+Maxima)
3953	spinDrop (proteinase K+Maxima)
3917	spinDrop (proteinase K+Maxima)
4006	spinDrop (proteinase K+Maxima)
4042	spinDrop (proteinase K+Maxima)
3631	spinDrop (proteinase K+Maxima)
3873	spinDrop (proteinase K+Maxima)
4248	spinDrop (proteinase K+Maxima)
4172	spinDrop (proteinase K+Maxima)
3893	spinDrop (proteinase K+Maxima)
4145	spinDrop (proteinase K+Maxima)
3903	spinDrop (proteinase K+Maxima)
4152	spinDrop (proteinase K+Maxima)
4170	spinDrop (proteinase K+Maxima)
4168	spinDrop (proteinase K+Maxima)
3983	spinDrop (proteinase K+Maxima)
4327	spinDrop (proteinase K+Maxima)
4491	spinDrop (proteinase K+Maxima)
4034	spinDrop (proteinase K+Maxima)
3930	spinDrop (proteinase K+Maxima)
3387	spinDrop (proteinase K+Maxima)
4219	spinDrop (proteinase K+Maxima)
4204	spinDrop (proteinase K+Maxima)
4117	spinDrop (proteinase K+Maxima)
4293	spinDrop (proteinase K+Maxima)
3662	spinDrop (proteinase K+Maxima)
3930	spinDrop (proteinase K+Maxima)
3865	spinDrop (proteinase K+Maxima)
3389	spinDrop (proteinase K+Maxima)
4237	spinDrop (proteinase K+Maxima)
4189	spinDrop (proteinase K+Maxima)
4004	spinDrop (proteinase K+Maxima)
3842	spinDrop (proteinase K+Maxima)
4449	spinDrop (proteinase K+Maxima)
4165	spinDrop (proteinase K+Maxima)
4139	spinDrop (proteinase K+Maxima)
4028	spinDrop (proteinase K+Maxima)
4033	spinDrop (proteinase K+Maxima)
3955	spinDrop (proteinase K+Maxima)
4054	spinDrop (proteinase K+Maxima)
4164	spinDrop (proteinase K+Maxima)
4109	spinDrop (proteinase K+Maxima)
4170	spinDrop (proteinase K+Maxima)
3694	spinDrop (proteinase K+Maxima)
3814	spinDrop (proteinase K+Maxima)
3949	spinDrop (proteinase K+Maxima)
3814	spinDrop (proteinase K+Maxima)
3945	spinDrop (proteinase K+Maxima)
3650	spinDrop (proteinase K+Maxima)
4012	spinDrop (proteinase K+Maxima)
4045	spinDrop (proteinase K+Maxima)
3970	spinDrop (proteinase K+Maxima)
4015	spinDrop (proteinase K+Maxima)
3636	spinDrop (proteinase K+Maxima)
4176	spinDrop (proteinase K+Maxima)
3733	spinDrop (proteinase K+Maxima)
3784	spinDrop (proteinase K+Maxima)
3593	spinDrop (proteinase K+Maxima)
3435	spinDrop (proteinase K+Maxima)
4263	spinDrop (proteinase K+Maxima)
3985	spinDrop (proteinase K+Maxima)
3753	spinDrop (proteinase K+Maxima)
4061	spinDrop (proteinase K+Maxima)
3761	spinDrop (proteinase K+Maxima)
4206	spinDrop (proteinase K+Maxima)
4200	spinDrop (proteinase K+Maxima)
3826	spinDrop (proteinase K+Maxima)
3975	spinDrop (proteinase K+Maxima)
4558	spinDrop (proteinase K+Maxima)
3691	spinDrop (proteinase K+Maxima)
4138	spinDrop (proteinase K+Maxima)
4260	spinDrop (proteinase K+Maxima)
3921	spinDrop (proteinase K+Maxima)
3569	spinDrop (proteinase K+Maxima)
3963	spinDrop (proteinase K+Maxima)
3437	spinDrop (proteinase K+Maxima)
4063	spinDrop (proteinase K+Maxima)
1512	spinDrop (proteinase K+Maxima)
3894	spinDrop (proteinase K+Maxima)
3942	spinDrop (proteinase K+Maxima)
4006	spinDrop (proteinase K+Maxima)
4016	spinDrop (proteinase K+Maxima)
4235	spinDrop (proteinase K+Maxima)
3948	spinDrop (proteinase K+Maxima)
4260	spinDrop (proteinase K+Maxima)
3983	spinDrop (proteinase K+Maxima)
3771	spinDrop (proteinase K+Maxima)
3847	spinDrop (proteinase K+Maxima)
3804	spinDrop (proteinase K+Maxima)
4111	spinDrop (proteinase K+Maxima)
4307	spinDrop (proteinase K+Maxima)
3475	spinDrop (proteinase K+Maxima)
3724	spinDrop (proteinase K+Maxima)
2996	spinDrop (proteinase K+Maxima)
3957	spinDrop (proteinase K+Maxima)
4017	spinDrop (proteinase K+Maxima)
4224	spinDrop (proteinase K+Maxima)
3967	spinDrop (proteinase K+Maxima)
4138	spinDrop (proteinase K+Maxima)
4073	spinDrop (proteinase K+Maxima)
3891	spinDrop (proteinase K+Maxima)
4231	spinDrop (proteinase K+Maxima)
3978	spinDrop (proteinase K+Maxima)
3956	spinDrop (proteinase K+Maxima)
4181	spinDrop (proteinase K+Maxima)
4421	spinDrop (proteinase K+Maxima)
4087	spinDrop (proteinase K+Maxima)
3833	spinDrop (proteinase K+Maxima)
3931	spinDrop (proteinase K+Maxima)
3692	spinDrop (proteinase K+Maxima)
4216	spinDrop (proteinase K+Maxima)
3892	spinDrop (proteinase K+Maxima)
4221	spinDrop (proteinase K+Maxima)
3551	spinDrop (proteinase K+Maxima)
4041	spinDrop (proteinase K+Maxima)
4126	spinDrop (proteinase K+Maxima)
4049	spinDrop (proteinase K+Maxima)
4009	spinDrop (proteinase K+Maxima)
3974	spinDrop (proteinase K+Maxima)
4259	spinDrop (proteinase K+Maxima)
4011	spinDrop (proteinase K+Maxima)
4293	spinDrop (proteinase K+Maxima)
4178	spinDrop (proteinase K+Maxima)
4015	spinDrop (proteinase K+Maxima)
3940	spinDrop (proteinase K+Maxima)
4160	spinDrop (proteinase K+Maxima)
3863	spinDrop (proteinase K+Maxima)
4275	spinDrop (proteinase K+Maxima)
4108	spinDrop (proteinase K+Maxima)
3914	spinDrop (proteinase K+Maxima)
3597	spinDrop (proteinase K+Maxima)
4145	spinDrop (proteinase K+Maxima)
4196	spinDrop (proteinase K+Maxima)
4036	spinDrop (proteinase K+Maxima)
4158	spinDrop (proteinase K+Maxima)
3821	spinDrop (proteinase K+Maxima)
4352	spinDrop (proteinase K+Maxima)
3483	spinDrop (proteinase K+Maxima)
4166	spinDrop (proteinase K+Maxima)
4161	spinDrop (proteinase K+Maxima)
3701	spinDrop (proteinase K+Maxima)
4091	spinDrop (proteinase K+Maxima)
4181	spinDrop (proteinase K+Maxima)
4120	spinDrop (proteinase K+Maxima)
4235	spinDrop (proteinase K+Maxima)
3994	spinDrop (proteinase K+Maxima)
3720	spinDrop (proteinase K+Maxima)
4068	spinDrop (proteinase K+Maxima)
4127	spinDrop (proteinase K+Maxima)
3921	spinDrop (proteinase K+Maxima)
4400	spinDrop (proteinase K+Maxima)
4357	spinDrop (proteinase K+Maxima)
3716	spinDrop (proteinase K+Maxima)
4112	spinDrop (proteinase K+Maxima)
3729	spinDrop (proteinase K+Maxima)
4092	spinDrop (proteinase K+Maxima)
3965	spinDrop (proteinase K+Maxima)
3919	spinDrop (proteinase K+Maxima)
3889	spinDrop (proteinase K+Maxima)
4174	spinDrop (proteinase K+Maxima)
4064	spinDrop (proteinase K+Maxima)
4271	spinDrop (proteinase K+Maxima)
4382	spinDrop (proteinase K+Maxima)
3653	spinDrop (proteinase K+Maxima)
4264	spinDrop (proteinase K+Maxima)
3789	spinDrop (proteinase K+Maxima)
3776	spinDrop (proteinase K+Maxima)
3934	spinDrop (proteinase K+Maxima)
3619	spinDrop (proteinase K+Maxima)
4311	spinDrop (proteinase K+Maxima)
3738	spinDrop (proteinase K+Maxima)
4085	spinDrop (proteinase K+Maxima)
4103	spinDrop (proteinase K+Maxima)
4182	spinDrop (proteinase K+Maxima)
3758	spinDrop (proteinase K+Maxima)
4026	spinDrop (proteinase K+Maxima)
4299	spinDrop (proteinase K+Maxima)
3953	spinDrop (proteinase K+Maxima)
3843	spinDrop (proteinase K+Maxima)
3790	spinDrop (proteinase K+Maxima)
4101	spinDrop (proteinase K+Maxima)
4372	spinDrop (proteinase K+Maxima)
4131	spinDrop (proteinase K+Maxima)
4020	spinDrop (proteinase K+Maxima)
4227	spinDrop (proteinase K+Maxima)
3893	spinDrop (proteinase K+Maxima)
3417	spinDrop (proteinase K+Maxima)
3735	spinDrop (proteinase K+Maxima)
3942	spinDrop (proteinase K+Maxima)
3569	spinDrop (proteinase K+Maxima)
4272	spinDrop (proteinase K+Maxima)
3915	spinDrop (proteinase K+Maxima)
3854	spinDrop (proteinase K+Maxima)
4125	spinDrop (proteinase K+Maxima)
3544	spinDrop (proteinase K+Maxima)
3828	spinDrop (proteinase K+Maxima)
3201	spinDrop (proteinase K+Maxima)
3949	spinDrop (proteinase K+Maxima)
4086	spinDrop (proteinase K+Maxima)
4155	spinDrop (proteinase K+Maxima)
3792	spinDrop (proteinase K+Maxima)
4195	spinDrop (proteinase K+Maxima)
3911	spinDrop (proteinase K+Maxima)
4217	spinDrop (proteinase K+Maxima)
3966	spinDrop (proteinase K+Maxima)
3591	spinDrop (proteinase K+Maxima)
3969	spinDrop (proteinase K+Maxima)
4061	spinDrop (proteinase K+Maxima)
3734	spinDrop (proteinase K+Maxima)
3663	spinDrop (proteinase K+Maxima)
3838	spinDrop (proteinase K+Maxima)
3988	spinDrop (proteinase K+Maxima)
4014	spinDrop (proteinase K+Maxima)
4052	spinDrop (proteinase K+Maxima)
3864	spinDrop (proteinase K+Maxima)
3872	spinDrop (proteinase K+Maxima)
4004	spinDrop (proteinase K+Maxima)
3548	spinDrop (proteinase K+Maxima)
3750	spinDrop (proteinase K+Maxima)
4005	spinDrop (proteinase K+Maxima)
4018	spinDrop (proteinase K+Maxima)
3971	spinDrop (proteinase K+Maxima)
3850	spinDrop (proteinase K+Maxima)
3845	spinDrop (proteinase K+Maxima)
4165	spinDrop (proteinase K+Maxima)
3995	spinDrop (proteinase K+Maxima)
4032	spinDrop (proteinase K+Maxima)
4300	spinDrop (proteinase K+Maxima)
4127	spinDrop (proteinase K+Maxima)
3744	spinDrop (proteinase K+Maxima)
3974	spinDrop (proteinase K+Maxima)
4096	spinDrop (proteinase K+Maxima)
3668	spinDrop (proteinase K+Maxima)
4130	spinDrop (proteinase K+Maxima)
3897	spinDrop (proteinase K+Maxima)
3952	spinDrop (proteinase K+Maxima)
3804	spinDrop (proteinase K+Maxima)
3852	spinDrop (proteinase K+Maxima)
4124	spinDrop (proteinase K+Maxima)
4296	spinDrop (proteinase K+Maxima)
3962	spinDrop (proteinase K+Maxima)
3872	spinDrop (proteinase K+Maxima)
5173	spinDrop (proteinase K+Superscript III)
4893	spinDrop (proteinase K+Superscript III)
4607	spinDrop (proteinase K+Superscript III)
4909	spinDrop (proteinase K+Superscript III)
5024	spinDrop (proteinase K+Superscript III)
4976	spinDrop (proteinase K+Superscript III)
5064	spinDrop (proteinase K+Superscript III)
5163	spinDrop (proteinase K+Superscript III)
5098	spinDrop (proteinase K+Superscript III)
4789	spinDrop (proteinase K+Superscript III)
5052	spinDrop (proteinase K+Superscript III)
4827	spinDrop (proteinase K+Superscript III)
5143	spinDrop (proteinase K+Superscript III)
4896	spinDrop (proteinase K+Superscript III)
4815	spinDrop (proteinase K+Superscript III)
5113	spinDrop (proteinase K+Superscript III)
5236	spinDrop (proteinase K+Superscript III)
4948	spinDrop (proteinase K+Superscript III)
5113	spinDrop (proteinase K+Superscript III)
5006	spinDrop (proteinase K+Superscript III)
5085	spinDrop (proteinase K+Superscript III)
4974	spinDrop (proteinase K+Superscript III)
4752	spinDrop (proteinase K+Superscript III)
4927	spinDrop (proteinase K+Superscript III)
4969	spinDrop (proteinase K+Superscript III)
5118	spinDrop (proteinase K+Superscript III)
4791	spinDrop (proteinase K+Superscript III)
4853	spinDrop (proteinase K+Superscript III)
5058	spinDrop (proteinase K+Superscript III)
5281	spinDrop (proteinase K+Superscript III)
5127	spinDrop (proteinase K+Superscript III)
5207	spinDrop (proteinase K+Superscript III)
5183	spinDrop (proteinase K+Superscript III)
5095	spinDrop (proteinase K+Superscript III)
5076	spinDrop (proteinase K+Superscript III)
5047	spinDrop (proteinase K+Superscript III)
5164	spinDrop (proteinase K+Superscript III)
4990	spinDrop (proteinase K+Superscript III)
4873	spinDrop (proteinase K+Superscript III)
4923	spinDrop (proteinase K+Superscript III)
4690	spinDrop (proteinase K+Superscript III)
5058	spinDrop (proteinase K+Superscript III)
4800	spinDrop (proteinase K+Superscript III)
5050	spinDrop (proteinase K+Superscript III)
4589	spinDrop (proteinase K+Superscript III)
4628	spinDrop (proteinase K+Superscript III)
4661	spinDrop (proteinase K+Superscript III)
4803	spinDrop (proteinase K+Superscript III)
4808	spinDrop (proteinase K+Superscript III)
4515	spinDrop (proteinase K+Superscript III)
4918	spinDrop (proteinase K+Superscript III)
4898	spinDrop (proteinase K+Superscript III)
5006	spinDrop (proteinase K+Superscript III)
4874	spinDrop (proteinase K+Superscript III)
5087	spinDrop (proteinase K+Superscript III)
4831	spinDrop (proteinase K+Superscript III)
4673	spinDrop (proteinase K+Superscript III)
5122	spinDrop (proteinase K+Superscript III)
5045	spinDrop (proteinase K+Superscript III)
4850	spinDrop (proteinase K+Superscript III)
4878	spinDrop (proteinase K+Superscript III)
4803	spinDrop (proteinase K+Superscript III)
5109	spinDrop (proteinase K+Superscript III)
4837	spinDrop (proteinase K+Superscript III)
4989	spinDrop (proteinase K+Superscript III)
4842	spinDrop (proteinase K+Superscript III)
5226	spinDrop (proteinase K+Superscript III)
4602	spinDrop (proteinase K+Superscript III)
4978	spinDrop (proteinase K+Superscript III)
5151	spinDrop (proteinase K+Superscript III)
4829	spinDrop (proteinase K+Superscript III)
4798	spinDrop (proteinase K+Superscript III)
5138	spinDrop (proteinase K+Superscript III)
4917	spinDrop (proteinase K+Superscript III)
4980	spinDrop (proteinase K+Superscript III)
4750	spinDrop (proteinase K+Superscript III)
5138	spinDrop (proteinase K+Superscript III)
4667	spinDrop (proteinase K+Superscript III)
5426	spinDrop (proteinase K+Superscript III)
4737	spinDrop (proteinase K+Superscript III)
4653	spinDrop (proteinase K+Superscript III)
5094	spinDrop (proteinase K+Superscript III)
5168	spinDrop (proteinase K+Superscript III)
5153	spinDrop (proteinase K+Superscript III)
5535	spinDrop (proteinase K+Superscript III)
4961	spinDrop (proteinase K+Superscript III)
4996	spinDrop (proteinase K+Superscript III)
5017	spinDrop (proteinase K+Superscript III)
4955	spinDrop (proteinase K+Superscript III)
4952	spinDrop (proteinase K+Superscript III)
5041	spinDrop (proteinase K+Superscript III)
4886	spinDrop (proteinase K+Superscript III)
5350	spinDrop (proteinase K+Superscript III)
4688	spinDrop (proteinase K+Superscript III)
4974	spinDrop (proteinase K+Superscript III)
4934	spinDrop (proteinase K+Superscript III)
5083	spinDrop (proteinase K+Superscript III)
5351	spinDrop (proteinase K+Superscript III)
5157	spinDrop (proteinase K+Superscript III)
5310	spinDrop (proteinase K+Superscript III)
5009	spinDrop (proteinase K+Superscript III)
4961	spinDrop (proteinase K+Superscript III)
5009	spinDrop (proteinase K+Superscript III)
5133	spinDrop (proteinase K+Superscript III)
5077	spinDrop (proteinase K+Superscript III)
4839	spinDrop (proteinase K+Superscript III)
4700	spinDrop (proteinase K+Superscript III)
4691	spinDrop (proteinase K+Superscript III)
4884	spinDrop (proteinase K+Superscript III)
4773	spinDrop (proteinase K+Superscript III)
4883	spinDrop (proteinase K+Superscript III)
4944	spinDrop (proteinase K+Superscript III)
5061	spinDrop (proteinase K+Superscript III)
4783	spinDrop (proteinase K+Superscript III)
5117	spinDrop (proteinase K+Superscript III)
4672	spinDrop (proteinase K+Superscript III)
4741	spinDrop (proteinase K+Superscript III)
4751	spinDrop (proteinase K+Superscript III)
5219	spinDrop (proteinase K+Superscript III)
4892	spinDrop (proteinase K+Superscript III)
4838	spinDrop (proteinase K+Superscript III)
5267	spinDrop (proteinase K+Superscript III)
4696	spinDrop (proteinase K+Superscript III)
5286	spinDrop (proteinase K+Superscript III)
4785	spinDrop (proteinase K+Superscript III)
5294	spinDrop (proteinase K+Superscript III)
4957	spinDrop (proteinase K+Superscript III)
5323	spinDrop (proteinase K+Superscript III)
5233	spinDrop (proteinase K+Superscript III)
5042	spinDrop (proteinase K+Superscript III)
4982	spinDrop (proteinase K+Superscript III)
4822	spinDrop (proteinase K+Superscript III)
4425	spinDrop (proteinase K+Superscript III)
4905	spinDrop (proteinase K+Superscript III)
5169	spinDrop (proteinase K+Superscript III)
4762	spinDrop (proteinase K+Superscript III)
4596	spinDrop (proteinase K+Superscript III)
5061	spinDrop (proteinase K+Superscript III)
4765	spinDrop (proteinase K+Superscript III)
4556	spinDrop (proteinase K+Superscript III)
4815	spinDrop (proteinase K+Superscript III)
4852	spinDrop (proteinase K+Superscript III)
4966	spinDrop (proteinase K+Superscript III)
5075	spinDrop (proteinase K+Superscript III)
4462	spinDrop (proteinase K+Superscript III)
5197	spinDrop (proteinase K+Superscript III)
4809	spinDrop (proteinase K+Superscript III)
4903	spinDrop (proteinase K+Superscript III)
4893	spinDrop (proteinase K+Superscript III)
4994	spinDrop (proteinase K+Superscript III)
5043	spinDrop (proteinase K+Superscript III)
4806	spinDrop (proteinase K+Superscript III)
4393	spinDrop (proteinase K+Superscript III)
4533	spinDrop (proteinase K+Superscript III)
4906	spinDrop (proteinase K+Superscript III)
4636	spinDrop (proteinase K+Superscript III)
4744	spinDrop (proteinase K+Superscript III)
5248	spinDrop (proteinase K+Superscript III)
4903	spinDrop (proteinase K+Superscript III)
4780	spinDrop (proteinase K+Superscript III)
4713	spinDrop (proteinase K+Superscript III)
5060	spinDrop (proteinase K+Superscript III)
4942	spinDrop (proteinase K+Superscript III)
5046	spinDrop (proteinase K+Superscript III)
4883	spinDrop (proteinase K+Superscript III)
5006	spinDrop (proteinase K+Superscript III)
4740	spinDrop (proteinase K+Superscript III)
5144	spinDrop (proteinase K+Superscript III)
5086	spinDrop (proteinase K+Superscript III)
4670	spinDrop (proteinase K+Superscript III)
5057	spinDrop (proteinase K+Superscript III)
4804	spinDrop (proteinase K+Superscript III)
4612	spinDrop (proteinase K+Superscript III)
4786	spinDrop (proteinase K+Superscript III)
5072	spinDrop (proteinase K+Superscript III)
4936	spinDrop (proteinase K+Superscript III)
4844	spinDrop (proteinase K+Superscript III)
5063	spinDrop (proteinase K+Superscript III)
5142	spinDrop (proteinase K+Superscript III)
4416	spinDrop (proteinase K+Superscript III)
4769	spinDrop (proteinase K+Superscript III)
4875	spinDrop (proteinase K+Superscript III)
4992	spinDrop (proteinase K+Superscript III)
4951	spinDrop (proteinase K+Superscript III)
4635	spinDrop (proteinase K+Superscript III)
4942	spinDrop (proteinase K+Superscript III)
4896	spinDrop (proteinase K+Superscript III)
4777	spinDrop (proteinase K+Superscript III)
5221	spinDrop (proteinase K+Superscript III)
5342	spinDrop (proteinase K+Superscript III)
4980	spinDrop (proteinase K+Superscript III)
4396	spinDrop (proteinase K+Superscript III)
5037	spinDrop (proteinase K+Superscript III)
4624	spinDrop (proteinase K+Superscript III)
4742	spinDrop (proteinase K+Superscript III)
4960	spinDrop (proteinase K+Superscript III)
4985	spinDrop (proteinase K+Superscript III)
5202	spinDrop (proteinase K+Superscript III)
4912	spinDrop (proteinase K+Superscript III)
5064	spinDrop (proteinase K+Superscript III)
5126	spinDrop (proteinase K+Superscript III)
4600	spinDrop (proteinase K+Superscript III)
4743	spinDrop (proteinase K+Superscript III)
5028	spinDrop (proteinase K+Superscript III)
4667	spinDrop (proteinase K+Superscript III)
4674	spinDrop (proteinase K+Superscript III)
4905	spinDrop (proteinase K+Superscript III)
4846	spinDrop (proteinase K+Superscript III)
4877	spinDrop (proteinase K+Superscript III)
5096	spinDrop (proteinase K+Superscript III)
4791	spinDrop (proteinase K+Superscript III)
4594	spinDrop (proteinase K+Superscript III)
4598	spinDrop (proteinase K+Superscript III)
4992	spinDrop (proteinase K+Superscript III)
4812	spinDrop (proteinase K+Superscript III)
5041	spinDrop (proteinase K+Superscript III)
4563	spinDrop (proteinase K+Superscript III)
4079	spinDrop (proteinase K+Superscript III)
4841	spinDrop (proteinase K+Superscript III)
4819	spinDrop (proteinase K+Superscript III)
5182	spinDrop (proteinase K+Superscript III)
5121	spinDrop (proteinase K+Superscript III)
5011	spinDrop (proteinase K+Superscript III)
5527	spinDrop (proteinase K+Superscript III)
4792	spinDrop (proteinase K+Superscript III)
4461	spinDrop (proteinase K+Superscript III)
5612	spinDrop (proteinase K+Superscript III)
5046	spinDrop (proteinase K+Superscript III)
4940	spinDrop (proteinase K+Superscript III)
5068	spinDrop (proteinase K+Superscript III)
4828	spinDrop (proteinase K+Superscript III)
4621	spinDrop (proteinase K+Superscript III)
4962	spinDrop (proteinase K+Superscript III)
4878	spinDrop (proteinase K+Superscript III)
4826	spinDrop (proteinase K+Superscript III)
4805	spinDrop (proteinase K+Superscript III)
4733	spinDrop (proteinase K+Superscript III)
5072	spinDrop (proteinase K+Superscript III)
5139	spinDrop (proteinase K+Superscript III)
4960	spinDrop (proteinase K+Superscript III)
5112	spinDrop (proteinase K+Superscript III)
4579	spinDrop (proteinase K+Superscript III)
4670	spinDrop (proteinase K+Superscript III)
4301	spinDrop (proteinase K+Superscript III)
5170	spinDrop (proteinase K+Superscript III)
4887	spinDrop (proteinase K+Superscript III)
4796	spinDrop (proteinase K+Superscript III)
5058	spinDrop (proteinase K+Superscript III)
4821	spinDrop (proteinase K+Superscript III)
5119	spinDrop (proteinase K+Superscript III)
5127	spinDrop (proteinase K+Superscript III)
4902	spinDrop (proteinase K+Superscript III)
5064	spinDrop (proteinase K+Superscript III)
5043	spinDrop (proteinase K+Superscript III)
4637	spinDrop (proteinase K+Superscript III)
5187	spinDrop (proteinase K+Superscript III)
4861	spinDrop (proteinase K+Superscript III)
4874	spinDrop (proteinase K+Superscript III)
4783	spinDrop (proteinase K+Superscript III)
4815	spinDrop (proteinase K+Superscript III)
4839	spinDrop (proteinase K+Superscript III)
4915	spinDrop (proteinase K+Superscript III)
4745	spinDrop (proteinase K+Superscript III)
5203	spinDrop (proteinase K+Superscript III)
4941	spinDrop (proteinase K+Superscript III)
5125	spinDrop (proteinase K+Superscript III)
4864	spinDrop (proteinase K+Superscript III)
4953	spinDrop (proteinase K+Superscript III)
4521	spinDrop (proteinase K+Superscript III)
4831	spinDrop (proteinase K+Superscript III)
5139	spinDrop (proteinase K+Superscript III)
4683	spinDrop (proteinase K+Superscript III)
5309	spinDrop (proteinase K+Superscript III)
4858	spinDrop (proteinase K+Superscript III)
4794	spinDrop (proteinase K+Superscript III)
4865	spinDrop (proteinase K+Superscript III)
4779	spinDrop (proteinase K+Superscript III)
4838	spinDrop (proteinase K+Superscript III)
4438	spinDrop (proteinase K+Superscript III)
4782	spinDrop (proteinase K+Superscript III)
4977	spinDrop (proteinase K+Superscript III)
5009	spinDrop (proteinase K+Superscript III)
5036	spinDrop (proteinase K+Superscript III)
4751	spinDrop (proteinase K+Superscript III)
4963	spinDrop (proteinase K+Superscript III)
4394	spinDrop (proteinase K+Superscript III)
5395	spinDrop (proteinase K+Superscript III)
5088	spinDrop (proteinase K+Superscript III)
4946	spinDrop (proteinase K+Superscript III)
5138	spinDrop (proteinase K+Superscript III)
4770	spinDrop (proteinase K+Superscript III)
4614	spinDrop (proteinase K+Superscript III)
5079	spinDrop (proteinase K+Superscript III)
5194	spinDrop (proteinase K+Superscript III)
4926	spinDrop (proteinase K+Superscript III)
5119	spinDrop (proteinase K+Superscript III)
4145	spinDrop (proteinase K+Superscript III)
4659	spinDrop (proteinase K+Superscript III)
5039	spinDrop (proteinase K+Superscript III)
4963	spinDrop (proteinase K+Superscript III)
4564	spinDrop (proteinase K+Superscript III)
4737	spinDrop (proteinase K+Superscript III)

## Sheet: Figure_3f
number of genes	Sample	Type
3621	Whole-cell	exon
3396	Whole-cell	exon
3204	Whole-cell	exon
3649	Whole-cell	exon
2872	Whole-cell	exon
3363	Whole-cell	exon
3044	Whole-cell	exon
3380	Whole-cell	exon
3748	Whole-cell	exon
3921	Whole-cell	exon
3666	Whole-cell	exon
3357	Whole-cell	exon
3436	Whole-cell	exon
3508	Whole-cell	exon
3271	Whole-cell	exon
3505	Whole-cell	exon
3361	Whole-cell	exon
3625	Whole-cell	exon
3592	Whole-cell	exon
3896	Whole-cell	exon
3114	Whole-cell	exon
3814	Whole-cell	exon
4095	Whole-cell	exon
3294	Whole-cell	exon
3671	Whole-cell	exon
3291	Whole-cell	exon
3669	Whole-cell	exon
3013	Whole-cell	exon
3498	Whole-cell	exon
3590	Whole-cell	exon
3069	Whole-cell	exon
3571	Whole-cell	exon
3224	Whole-cell	exon
3330	Whole-cell	exon
3689	Whole-cell	exon
3975	Whole-cell	exon
3589	Whole-cell	exon
3821	Whole-cell	exon
3609	Whole-cell	exon
3781	Whole-cell	exon
3670	Whole-cell	exon
3792	Whole-cell	exon
3666	Whole-cell	exon
3443	Whole-cell	exon
3475	Whole-cell	exon
3334	Whole-cell	exon
3146	Whole-cell	exon
2839	Whole-cell	exon
2948	Whole-cell	exon
3619	Whole-cell	exon
3481	Whole-cell	exon
3832	Whole-cell	exon
3443	Whole-cell	exon
2977	Whole-cell	exon
3275	Whole-cell	exon
3551	Whole-cell	exon
3371	Whole-cell	exon
3108	Whole-cell	exon
3317	Whole-cell	exon
3414	Whole-cell	exon
4167	Whole-cell	exon
3534	Whole-cell	exon
3508	Whole-cell	exon
3695	Whole-cell	exon
3401	Whole-cell	exon
3166	Whole-cell	exon
3446	Whole-cell	exon
3648	Whole-cell	exon
3186	Whole-cell	exon
3203	Whole-cell	exon
3671	Whole-cell	exon
3577	Whole-cell	exon
3250	Whole-cell	exon
3502	Whole-cell	exon
3368	Whole-cell	exon
3400	Whole-cell	exon
4166	Whole-cell	exon
3248	Whole-cell	exon
3282	Whole-cell	exon
3635	Whole-cell	exon
3386	Whole-cell	exon
3336	Whole-cell	exon
3592	Whole-cell	exon
3880	Whole-cell	exon
3386	Whole-cell	exon
3706	Whole-cell	exon
3310	Whole-cell	exon
3414	Whole-cell	exon
3741	Whole-cell	exon
3429	Whole-cell	exon
2846	Whole-cell	exon
3922	Whole-cell	exon
3943	Whole-cell	exon
3681	Whole-cell	exon
3730	Whole-cell	exon
3709	Whole-cell	exon
3907	Whole-cell	exon
3551	Whole-cell	exon
3694	Whole-cell	exon
3607	Whole-cell	exon
3493	Whole-cell	exon
3682	Whole-cell	exon
3768	Whole-cell	exon
3320	Whole-cell	exon
3996	Whole-cell	exon
3299	Whole-cell	exon
3613	Whole-cell	exon
3399	Whole-cell	exon
3433	Whole-cell	exon
3422	Whole-cell	exon
3468	Whole-cell	exon
4222	Whole-cell	exon
3786	Whole-cell	exon
3350	Whole-cell	exon
3525	Whole-cell	exon
3527	Whole-cell	exon
3397	Whole-cell	exon
3633	Whole-cell	exon
3101	Whole-cell	exon
3783	Whole-cell	exon
3782	Whole-cell	exon
3301	Whole-cell	exon
3490	Whole-cell	exon
3341	Whole-cell	exon
3517	Whole-cell	exon
3310	Whole-cell	exon
3572	Whole-cell	exon
3401	Whole-cell	exon
3840	Whole-cell	exon
3330	Whole-cell	exon
3291	Whole-cell	exon
3419	Whole-cell	exon
3856	Whole-cell	exon
3376	Whole-cell	exon
3195	Whole-cell	exon
2868	Whole-cell	exon
3085	Whole-cell	exon
3960	Whole-cell	exon
3539	Whole-cell	exon
3041	Whole-cell	exon
3197	Whole-cell	exon
3515	Whole-cell	exon
2902	Whole-cell	exon
4115	Whole-cell	exon
3185	Whole-cell	exon
3735	Whole-cell	exon
3576	Whole-cell	exon
3993	Whole-cell	exon
3770	Whole-cell	exon
3702	Whole-cell	exon
3663	Whole-cell	exon
3428	Whole-cell	exon
2806	Whole-cell	exon
3840	Whole-cell	exon
3647	Whole-cell	exon
3474	Whole-cell	exon
3345	Whole-cell	exon
3229	Whole-cell	exon
3611	Whole-cell	exon
3258	Whole-cell	exon
3341	Whole-cell	exon
3407	Whole-cell	exon
3749	Whole-cell	exon
3629	Whole-cell	exon
3782	Whole-cell	exon
4021	Whole-cell	exon
3510	Whole-cell	exon
3493	Whole-cell	exon
3450	Whole-cell	exon
3867	Whole-cell	exon
3560	Whole-cell	exon
3716	Whole-cell	exon
3527	Whole-cell	exon
2546	Whole-cell	exon
3205	Whole-cell	exon
3680	Whole-cell	exon
3202	Whole-cell	exon
3111	Whole-cell	exon
3088	Whole-cell	exon
3865	Whole-cell	exon
3527	Whole-cell	exon
3342	Whole-cell	exon
2889	Whole-cell	exon
3664	Whole-cell	exon
3464	Whole-cell	exon
3627	Whole-cell	exon
3562	Whole-cell	exon
3562	Whole-cell	exon
3455	Whole-cell	exon
3732	Whole-cell	exon
2716	Whole-cell	exon
3191	Whole-cell	exon
3622	Whole-cell	exon
3163	Whole-cell	exon
3137	Whole-cell	exon
3696	Whole-cell	exon
3360	Whole-cell	exon
3301	Whole-cell	exon
3492	Whole-cell	exon
3552	Whole-cell	exon
3553	Whole-cell	exon
3355	Whole-cell	exon
3697	Whole-cell	exon
3441	Whole-cell	exon
3236	Whole-cell	exon
3559	Whole-cell	exon
3162	Whole-cell	exon
3932	Whole-cell	exon
3480	Whole-cell	exon
3418	Whole-cell	exon
2922	Whole-cell	exon
3367	Whole-cell	exon
3432	Whole-cell	exon
3087	Whole-cell	exon
3735	Whole-cell	exon
4033	Whole-cell	exon
3745	Whole-cell	exon
2851	Whole-cell	exon
2640	Whole-cell	exon
3595	Whole-cell	exon
3532	Whole-cell	exon
3301	Whole-cell	exon
3444	Whole-cell	exon
3720	Whole-cell	exon
3812	Whole-cell	exon
3658	Whole-cell	exon
3659	Whole-cell	exon
3742	Whole-cell	exon
3606	Whole-cell	exon
3297	Whole-cell	exon
3779	Whole-cell	exon
3566	Whole-cell	exon
3144	Whole-cell	exon
3617	Whole-cell	exon
3277	Whole-cell	exon
3577	Whole-cell	exon
3638	Whole-cell	exon
3588	Whole-cell	exon
3019	Whole-cell	exon
2776	Whole-cell	exon
3451	Whole-cell	exon
2925	Whole-cell	exon
3329	Whole-cell	exon
3101	Whole-cell	exon
3773	Whole-cell	exon
3303	Whole-cell	exon
2768	Whole-cell	exon
3535	Whole-cell	exon
3788	Whole-cell	exon
3850	Whole-cell	exon
3672	Whole-cell	exon
3692	Whole-cell	exon
4299	Whole-cell	exon
3323	Whole-cell	exon
3207	Whole-cell	exon
4230	Whole-cell	exon
3611	Whole-cell	exon
3439	Whole-cell	exon
3385	Whole-cell	exon
3668	Whole-cell	exon
3246	Whole-cell	exon
3324	Whole-cell	exon
3766	Whole-cell	exon
3110	Whole-cell	exon
3213	Whole-cell	exon
3527	Whole-cell	exon
3357	Whole-cell	exon
3289	Whole-cell	exon
3292	Whole-cell	exon
3675	Whole-cell	exon
3695	Whole-cell	exon
3677	Whole-cell	exon
3445	Whole-cell	exon
3653	Whole-cell	exon
2948	Whole-cell	exon
3424	Whole-cell	exon
3594	Whole-cell	exon
3242	Whole-cell	exon
3679	Whole-cell	exon
3095	Whole-cell	exon
3478	Whole-cell	exon
2014	Whole-cell	exon
3484	Whole-cell	exon
2704	Whole-cell	exon
3501	Whole-cell	exon
3582	Whole-cell	exon
3725	Whole-cell	exon
3504	Whole-cell	exon
3938	Whole-cell	exon
3142	Whole-cell	exon
3535	Whole-cell	exon
3255	Whole-cell	exon
3379	Whole-cell	exon
3558	Whole-cell	exon
3365	Whole-cell	exon
3264	Whole-cell	exon
3770	Whole-cell	exon
3151	Whole-cell	exon
3541	Whole-cell	exon
3928	Whole-cell	exon
3359	Whole-cell	exon
3625	Whole-cell	exon
2965	Whole-cell	exon
3212	Whole-cell	exon
3674	Whole-cell	exon
3638	Whole-cell	exon
3898	Whole-cell	exon
3510	Whole-cell	exon
3610	Whole-cell	exon
3409	Whole-cell	exon
3197	Whole-cell	exon
3665	Whole-cell	exon
3626	Whole-cell	exon
3686	Whole-cell	exon
3556	Whole-cell	exon
3478	Whole-cell	exon
3297	Whole-cell	exon
3167	Whole-cell	exon
3451	Whole-cell	exon
2604	Whole-cell	exon
3984	Whole-cell	exon
3116	Whole-cell	exon
3462	Whole-cell	exon
3666	Whole-cell	exon
3248	Whole-cell	exon
3192	Whole-cell	exon
3221	Whole-cell	exon
3939	Whole-cell	exon
3759	Whole-cell	exon
3740	Whole-cell	exon
3778	Whole-cell	exon
3182	Whole-cell	exon
3243	Whole-cell	exon
3506	Whole-cell	exon
3674	Whole-cell	exon
3010	Whole-cell	exon
3224	Whole-cell	exon
2238	Whole-cell	intron
2118	Whole-cell	intron
1955	Whole-cell	intron
1850	Whole-cell	intron
2177	Whole-cell	intron
2415	Whole-cell	intron
1931	Whole-cell	intron
2301	Whole-cell	intron
1828	Whole-cell	intron
1916	Whole-cell	intron
2147	Whole-cell	intron
2218	Whole-cell	intron
1939	Whole-cell	intron
2153	Whole-cell	intron
2104	Whole-cell	intron
2320	Whole-cell	intron
2142	Whole-cell	intron
1737	Whole-cell	intron
2138	Whole-cell	intron
2047	Whole-cell	intron
2469	Whole-cell	intron
2021	Whole-cell	intron
1581	Whole-cell	intron
2064	Whole-cell	intron
1950	Whole-cell	intron
2234	Whole-cell	intron
1683	Whole-cell	intron
1901	Whole-cell	intron
1930	Whole-cell	intron
2022	Whole-cell	intron
2297	Whole-cell	intron
2173	Whole-cell	intron
2136	Whole-cell	intron
2180	Whole-cell	intron
2071	Whole-cell	intron
2038	Whole-cell	intron
2258	Whole-cell	intron
1957	Whole-cell	intron
2229	Whole-cell	intron
2013	Whole-cell	intron
2138	Whole-cell	intron
1903	Whole-cell	intron
2265	Whole-cell	intron
2128	Whole-cell	intron
1967	Whole-cell	intron
2306	Whole-cell	intron
1981	Whole-cell	intron
2523	Whole-cell	intron
2352	Whole-cell	intron
2030	Whole-cell	intron
1899	Whole-cell	intron
1922	Whole-cell	intron
1664	Whole-cell	intron
2301	Whole-cell	intron
1932	Whole-cell	intron
1810	Whole-cell	intron
1877	Whole-cell	intron
2392	Whole-cell	intron
1626	Whole-cell	intron
2048	Whole-cell	intron
1226	Whole-cell	intron
2214	Whole-cell	intron
1980	Whole-cell	intron
2194	Whole-cell	intron
1975	Whole-cell	intron
2078	Whole-cell	intron
2511	Whole-cell	intron
2011	Whole-cell	intron
2337	Whole-cell	intron
2320	Whole-cell	intron
1772	Whole-cell	intron
2241	Whole-cell	intron
2007	Whole-cell	intron
1812	Whole-cell	intron
2258	Whole-cell	intron
1997	Whole-cell	intron
1729	Whole-cell	intron
1913	Whole-cell	intron
2447	Whole-cell	intron
2151	Whole-cell	intron
2021	Whole-cell	intron
1988	Whole-cell	intron
2242	Whole-cell	intron
1503	Whole-cell	intron
2228	Whole-cell	intron
1401	Whole-cell	intron
2610	Whole-cell	intron
1751	Whole-cell	intron
2378	Whole-cell	intron
1981	Whole-cell	intron
2402	Whole-cell	intron
1848	Whole-cell	intron
2104	Whole-cell	intron
1693	Whole-cell	intron
2171	Whole-cell	intron
2190	Whole-cell	intron
2528	Whole-cell	intron
2089	Whole-cell	intron
1916	Whole-cell	intron
2087	Whole-cell	intron
2083	Whole-cell	intron
1878	Whole-cell	intron
2076	Whole-cell	intron
2212	Whole-cell	intron
2133	Whole-cell	intron
1918	Whole-cell	intron
1958	Whole-cell	intron
2180	Whole-cell	intron
2361	Whole-cell	intron
1916	Whole-cell	intron
2134	Whole-cell	intron
1719	Whole-cell	intron
1897	Whole-cell	intron
1845	Whole-cell	intron
2546	Whole-cell	intron
2144	Whole-cell	intron
2322	Whole-cell	intron
2119	Whole-cell	intron
2274	Whole-cell	intron
1920	Whole-cell	intron
1802	Whole-cell	intron
2151	Whole-cell	intron
1758	Whole-cell	intron
1953	Whole-cell	intron
1885	Whole-cell	intron
2008	Whole-cell	intron
1967	Whole-cell	intron
2053	Whole-cell	intron
2055	Whole-cell	intron
1614	Whole-cell	intron
2034	Whole-cell	intron
1831	Whole-cell	intron
1952	Whole-cell	intron
1877	Whole-cell	intron
2145	Whole-cell	intron
2234	Whole-cell	intron
2313	Whole-cell	intron
1977	Whole-cell	intron
1956	Whole-cell	intron
1976	Whole-cell	intron
2290	Whole-cell	intron
2490	Whole-cell	intron
2361	Whole-cell	intron
1702	Whole-cell	intron
2267	Whole-cell	intron
2298	Whole-cell	intron
2046	Whole-cell	intron
2106	Whole-cell	intron
2071	Whole-cell	intron
1791	Whole-cell	intron
2029	Whole-cell	intron
1993	Whole-cell	intron
2177	Whole-cell	intron
1715	Whole-cell	intron
2219	Whole-cell	intron
1844	Whole-cell	intron
1901	Whole-cell	intron
2464	Whole-cell	intron
1623	Whole-cell	intron
1859	Whole-cell	intron
2045	Whole-cell	intron
1967	Whole-cell	intron
1736	Whole-cell	intron
2128	Whole-cell	intron
1011	Whole-cell	intron
1890	Whole-cell	intron
1826	Whole-cell	intron
2054	Whole-cell	intron
1529	Whole-cell	intron
1582	Whole-cell	intron
1968	Whole-cell	intron
2000	Whole-cell	intron
1883	Whole-cell	intron
2305	Whole-cell	intron
1896	Whole-cell	intron
1743	Whole-cell	intron
1945	Whole-cell	intron
2149	Whole-cell	intron
1832	Whole-cell	intron
2094	Whole-cell	intron
1898	Whole-cell	intron
1917	Whole-cell	intron
2497	Whole-cell	intron
2122	Whole-cell	intron
2086	Whole-cell	intron
2053	Whole-cell	intron
1877	Whole-cell	intron
2161	Whole-cell	intron
1865	Whole-cell	intron
2018	Whole-cell	intron
2485	Whole-cell	intron
2106	Whole-cell	intron
2098	Whole-cell	intron
2028	Whole-cell	intron
1539	Whole-cell	intron
1863	Whole-cell	intron
2035	Whole-cell	intron
1798	Whole-cell	intron
1880	Whole-cell	intron
2225	Whole-cell	intron
1949	Whole-cell	intron
2283	Whole-cell	intron
2099	Whole-cell	intron
2289	Whole-cell	intron
1657	Whole-cell	intron
1744	Whole-cell	intron
2441	Whole-cell	intron
1726	Whole-cell	intron
2135	Whole-cell	intron
1810	Whole-cell	intron
1693	Whole-cell	intron
2089	Whole-cell	intron
1967	Whole-cell	intron
2343	Whole-cell	intron
2142	Whole-cell	intron
2032	Whole-cell	intron
1765	Whole-cell	intron
1837	Whole-cell	intron
2356	Whole-cell	intron
2072	Whole-cell	intron
1720	Whole-cell	intron
1995	Whole-cell	intron
2142	Whole-cell	intron
1758	Whole-cell	intron
2043	Whole-cell	intron
1809	Whole-cell	intron
2044	Whole-cell	intron
1931	Whole-cell	intron
1449	Whole-cell	intron
1971	Whole-cell	intron
1895	Whole-cell	intron
1449	Whole-cell	intron
2174	Whole-cell	intron
1817	Whole-cell	intron
2360	Whole-cell	intron
1729	Whole-cell	intron
1228	Whole-cell	intron
2013	Whole-cell	intron
2470	Whole-cell	intron
2284	Whole-cell	intron
1622	Whole-cell	intron
2161	Whole-cell	intron
2354	Whole-cell	intron
2247	Whole-cell	intron
1910	Whole-cell	intron
1822	Whole-cell	intron
1673	Whole-cell	intron
1798	Whole-cell	intron
1596	Whole-cell	intron
2037	Whole-cell	intron
2298	Whole-cell	intron
1905	Whole-cell	intron
1971	Whole-cell	intron
1992	Whole-cell	intron
1733	Whole-cell	intron
2095	Whole-cell	intron
2091	Whole-cell	intron
2034	Whole-cell	intron
2449	Whole-cell	intron
1674	Whole-cell	intron
1468	Whole-cell	intron
1842	Whole-cell	intron
1937	Whole-cell	intron
1776	Whole-cell	intron
2319	Whole-cell	intron
1935	Whole-cell	intron
2051	Whole-cell	intron
1975	Whole-cell	intron
2549	Whole-cell	intron
2061	Whole-cell	intron
2005	Whole-cell	intron
2185	Whole-cell	intron
1660	Whole-cell	intron
1676	Whole-cell	intron
1816	Whole-cell	intron
2368	Whole-cell	intron
1803	Whole-cell	intron
2126	Whole-cell	intron
2074	Whole-cell	intron
2326	Whole-cell	intron
2346	Whole-cell	intron
2001	Whole-cell	intron
2208	Whole-cell	intron
2590	Whole-cell	intron
1916	Whole-cell	intron
2129	Whole-cell	intron
1933	Whole-cell	intron
1527	Whole-cell	intron
1998	Whole-cell	intron
2406	Whole-cell	intron
2033	Whole-cell	intron
2077	Whole-cell	intron
2077	Whole-cell	intron
1854	Whole-cell	intron
2150	Whole-cell	intron
2024	Whole-cell	intron
2226	Whole-cell	intron
2328	Whole-cell	intron
1962	Whole-cell	intron
1872	Whole-cell	intron
2064	Whole-cell	intron
1965	Whole-cell	intron
2055	Whole-cell	intron
2173	Whole-cell	intron
2212	Whole-cell	intron
1464	Whole-cell	intron
2157	Whole-cell	intron
2011	Whole-cell	intron
1854	Whole-cell	intron
2022	Whole-cell	intron
2209	Whole-cell	intron
1806	Whole-cell	intron
1122	Whole-cell	intron
1622	Whole-cell	intron
2171	Whole-cell	intron
2092	Whole-cell	intron
2410	Whole-cell	intron
2116	Whole-cell	intron
2053	Whole-cell	intron
2303	Whole-cell	intron
2194	Whole-cell	intron
1828	Whole-cell	intron
2266	Whole-cell	intron
1781	Whole-cell	intron
2510	Whole-cell	intron
2174	Whole-cell	intron
2003	Whole-cell	intron
1733	Whole-cell	intron
2108	Whole-cell	intron
1805	Whole-cell	intron
2014	Whole-cell	intron
1482	Whole-cell	intron
2030	Whole-cell	intron
2114	Whole-cell	intron
1902	Whole-cell	intron
2069	Whole-cell	intron
2105	Whole-cell	intron
5173	Whole-cell	exon+intron
4893	Whole-cell	exon+intron
4607	Whole-cell	exon+intron
4909	Whole-cell	exon+intron
5024	Whole-cell	exon+intron
4976	Whole-cell	exon+intron
5064	Whole-cell	exon+intron
5163	Whole-cell	exon+intron
5098	Whole-cell	exon+intron
4789	Whole-cell	exon+intron
5052	Whole-cell	exon+intron
4827	Whole-cell	exon+intron
5143	Whole-cell	exon+intron
4896	Whole-cell	exon+intron
4815	Whole-cell	exon+intron
5113	Whole-cell	exon+intron
5236	Whole-cell	exon+intron
4948	Whole-cell	exon+intron
5113	Whole-cell	exon+intron
5006	Whole-cell	exon+intron
5085	Whole-cell	exon+intron
4974	Whole-cell	exon+intron
4752	Whole-cell	exon+intron
4927	Whole-cell	exon+intron
4969	Whole-cell	exon+intron
5118	Whole-cell	exon+intron
4791	Whole-cell	exon+intron
4853	Whole-cell	exon+intron
5058	Whole-cell	exon+intron
5281	Whole-cell	exon+intron
5127	Whole-cell	exon+intron
5207	Whole-cell	exon+intron
5183	Whole-cell	exon+intron
5095	Whole-cell	exon+intron
5076	Whole-cell	exon+intron
5047	Whole-cell	exon+intron
5164	Whole-cell	exon+intron
4990	Whole-cell	exon+intron
4873	Whole-cell	exon+intron
4923	Whole-cell	exon+intron
4690	Whole-cell	exon+intron
5058	Whole-cell	exon+intron
4800	Whole-cell	exon+intron
5050	Whole-cell	exon+intron
4589	Whole-cell	exon+intron
4628	Whole-cell	exon+intron
4661	Whole-cell	exon+intron
4803	Whole-cell	exon+intron
4808	Whole-cell	exon+intron
4515	Whole-cell	exon+intron
4918	Whole-cell	exon+intron
4898	Whole-cell	exon+intron
5006	Whole-cell	exon+intron
4874	Whole-cell	exon+intron
5087	Whole-cell	exon+intron
4831	Whole-cell	exon+intron
4673	Whole-cell	exon+intron
5122	Whole-cell	exon+intron
5045	Whole-cell	exon+intron
4850	Whole-cell	exon+intron
4878	Whole-cell	exon+intron
4803	Whole-cell	exon+intron
5109	Whole-cell	exon+intron
4837	Whole-cell	exon+intron
4989	Whole-cell	exon+intron
4842	Whole-cell	exon+intron
5226	Whole-cell	exon+intron
4602	Whole-cell	exon+intron
4978	Whole-cell	exon+intron
5151	Whole-cell	exon+intron
4829	Whole-cell	exon+intron
4798	Whole-cell	exon+intron
5138	Whole-cell	exon+intron
4917	Whole-cell	exon+intron
4980	Whole-cell	exon+intron
4750	Whole-cell	exon+intron
5138	Whole-cell	exon+intron
4667	Whole-cell	exon+intron
5426	Whole-cell	exon+intron
4737	Whole-cell	exon+intron
4653	Whole-cell	exon+intron
5094	Whole-cell	exon+intron
5168	Whole-cell	exon+intron
5153	Whole-cell	exon+intron
5535	Whole-cell	exon+intron
4961	Whole-cell	exon+intron
4996	Whole-cell	exon+intron
5017	Whole-cell	exon+intron
4955	Whole-cell	exon+intron
4952	Whole-cell	exon+intron
5041	Whole-cell	exon+intron
4886	Whole-cell	exon+intron
5350	Whole-cell	exon+intron
4688	Whole-cell	exon+intron
4974	Whole-cell	exon+intron
4934	Whole-cell	exon+intron
5083	Whole-cell	exon+intron
5351	Whole-cell	exon+intron
5157	Whole-cell	exon+intron
5310	Whole-cell	exon+intron
5009	Whole-cell	exon+intron
4961	Whole-cell	exon+intron
5009	Whole-cell	exon+intron
5133	Whole-cell	exon+intron
5077	Whole-cell	exon+intron
4839	Whole-cell	exon+intron
4700	Whole-cell	exon+intron
4691	Whole-cell	exon+intron
4884	Whole-cell	exon+intron
4773	Whole-cell	exon+intron
4883	Whole-cell	exon+intron
4944	Whole-cell	exon+intron
5061	Whole-cell	exon+intron
4783	Whole-cell	exon+intron
5117	Whole-cell	exon+intron
4672	Whole-cell	exon+intron
4741	Whole-cell	exon+intron
4751	Whole-cell	exon+intron
5219	Whole-cell	exon+intron
4892	Whole-cell	exon+intron
4838	Whole-cell	exon+intron
5267	Whole-cell	exon+intron
4696	Whole-cell	exon+intron
5286	Whole-cell	exon+intron
4785	Whole-cell	exon+intron
5294	Whole-cell	exon+intron
4957	Whole-cell	exon+intron
5323	Whole-cell	exon+intron
5233	Whole-cell	exon+intron
5042	Whole-cell	exon+intron
4982	Whole-cell	exon+intron
4822	Whole-cell	exon+intron
4425	Whole-cell	exon+intron
4905	Whole-cell	exon+intron
5169	Whole-cell	exon+intron
4762	Whole-cell	exon+intron
4596	Whole-cell	exon+intron
5061	Whole-cell	exon+intron
4765	Whole-cell	exon+intron
4556	Whole-cell	exon+intron
4815	Whole-cell	exon+intron
4852	Whole-cell	exon+intron
4966	Whole-cell	exon+intron
5075	Whole-cell	exon+intron
4462	Whole-cell	exon+intron
5197	Whole-cell	exon+intron
4809	Whole-cell	exon+intron
4903	Whole-cell	exon+intron
4893	Whole-cell	exon+intron
4994	Whole-cell	exon+intron
5043	Whole-cell	exon+intron
4806	Whole-cell	exon+intron
4393	Whole-cell	exon+intron
4533	Whole-cell	exon+intron
4906	Whole-cell	exon+intron
4636	Whole-cell	exon+intron
4744	Whole-cell	exon+intron
5248	Whole-cell	exon+intron
4903	Whole-cell	exon+intron
4780	Whole-cell	exon+intron
4713	Whole-cell	exon+intron
5060	Whole-cell	exon+intron
4942	Whole-cell	exon+intron
5046	Whole-cell	exon+intron
4883	Whole-cell	exon+intron
5006	Whole-cell	exon+intron
4740	Whole-cell	exon+intron
5144	Whole-cell	exon+intron
5086	Whole-cell	exon+intron
4670	Whole-cell	exon+intron
5057	Whole-cell	exon+intron
4804	Whole-cell	exon+intron
4612	Whole-cell	exon+intron
4786	Whole-cell	exon+intron
5072	Whole-cell	exon+intron
4936	Whole-cell	exon+intron
4844	Whole-cell	exon+intron
5063	Whole-cell	exon+intron
5142	Whole-cell	exon+intron
4416	Whole-cell	exon+intron
4769	Whole-cell	exon+intron
4875	Whole-cell	exon+intron
4992	Whole-cell	exon+intron
4951	Whole-cell	exon+intron
4635	Whole-cell	exon+intron
4942	Whole-cell	exon+intron
4896	Whole-cell	exon+intron
4777	Whole-cell	exon+intron
5221	Whole-cell	exon+intron
5342	Whole-cell	exon+intron
4980	Whole-cell	exon+intron
4396	Whole-cell	exon+intron
5037	Whole-cell	exon+intron
4624	Whole-cell	exon+intron
4742	Whole-cell	exon+intron
4960	Whole-cell	exon+intron
4985	Whole-cell	exon+intron
5202	Whole-cell	exon+intron
4912	Whole-cell	exon+intron
5064	Whole-cell	exon+intron
5126	Whole-cell	exon+intron
4600	Whole-cell	exon+intron
4743	Whole-cell	exon+intron
5028	Whole-cell	exon+intron
4667	Whole-cell	exon+intron
4674	Whole-cell	exon+intron
4905	Whole-cell	exon+intron
4846	Whole-cell	exon+intron
4877	Whole-cell	exon+intron
5096	Whole-cell	exon+intron
4791	Whole-cell	exon+intron
4594	Whole-cell	exon+intron
4598	Whole-cell	exon+intron
4992	Whole-cell	exon+intron
4812	Whole-cell	exon+intron
5041	Whole-cell	exon+intron
4563	Whole-cell	exon+intron
4079	Whole-cell	exon+intron
4841	Whole-cell	exon+intron
4819	Whole-cell	exon+intron
5182	Whole-cell	exon+intron
5121	Whole-cell	exon+intron
5011	Whole-cell	exon+intron
5527	Whole-cell	exon+intron
4792	Whole-cell	exon+intron
4461	Whole-cell	exon+intron
5612	Whole-cell	exon+intron
5046	Whole-cell	exon+intron
4940	Whole-cell	exon+intron
5068	Whole-cell	exon+intron
4828	Whole-cell	exon+intron
4621	Whole-cell	exon+intron
4962	Whole-cell	exon+intron
4878	Whole-cell	exon+intron
4826	Whole-cell	exon+intron
4805	Whole-cell	exon+intron
4733	Whole-cell	exon+intron
5072	Whole-cell	exon+intron
5139	Whole-cell	exon+intron
4960	Whole-cell	exon+intron
5112	Whole-cell	exon+intron
4579	Whole-cell	exon+intron
4670	Whole-cell	exon+intron
4301	Whole-cell	exon+intron
5170	Whole-cell	exon+intron
4887	Whole-cell	exon+intron
4796	Whole-cell	exon+intron
5058	Whole-cell	exon+intron
4821	Whole-cell	exon+intron
5119	Whole-cell	exon+intron
5127	Whole-cell	exon+intron
4902	Whole-cell	exon+intron
5064	Whole-cell	exon+intron
5043	Whole-cell	exon+intron
4637	Whole-cell	exon+intron
5187	Whole-cell	exon+intron
4861	Whole-cell	exon+intron
4874	Whole-cell	exon+intron
4783	Whole-cell	exon+intron
4815	Whole-cell	exon+intron
4839	Whole-cell	exon+intron
4915	Whole-cell	exon+intron
4745	Whole-cell	exon+intron
5203	Whole-cell	exon+intron
4941	Whole-cell	exon+intron
5125	Whole-cell	exon+intron
4864	Whole-cell	exon+intron
4953	Whole-cell	exon+intron
4521	Whole-cell	exon+intron
4831	Whole-cell	exon+intron
5139	Whole-cell	exon+intron
4683	Whole-cell	exon+intron
5309	Whole-cell	exon+intron
4858	Whole-cell	exon+intron
4794	Whole-cell	exon+intron
4865	Whole-cell	exon+intron
4779	Whole-cell	exon+intron
4838	Whole-cell	exon+intron
4438	Whole-cell	exon+intron
4782	Whole-cell	exon+intron
4977	Whole-cell	exon+intron
5009	Whole-cell	exon+intron
5036	Whole-cell	exon+intron
4751	Whole-cell	exon+intron
4963	Whole-cell	exon+intron
4394	Whole-cell	exon+intron
5395	Whole-cell	exon+intron
5088	Whole-cell	exon+intron
4946	Whole-cell	exon+intron
5138	Whole-cell	exon+intron
4770	Whole-cell	exon+intron
4614	Whole-cell	exon+intron
5079	Whole-cell	exon+intron
5194	Whole-cell	exon+intron
4926	Whole-cell	exon+intron
5119	Whole-cell	exon+intron
4145	Whole-cell	exon+intron
4659	Whole-cell	exon+intron
5039	Whole-cell	exon+intron
4963	Whole-cell	exon+intron
4564	Whole-cell	exon+intron
4737	Whole-cell	exon+intron
1041	Nuclei	exon
1209	Nuclei	exon
1210	Nuclei	exon
1720	Nuclei	exon
1830	Nuclei	exon
1317	Nuclei	exon
2059	Nuclei	exon
1639	Nuclei	exon
1591	Nuclei	exon
1428	Nuclei	exon
761	Nuclei	exon
700	Nuclei	exon
1841	Nuclei	exon
1177	Nuclei	exon
1613	Nuclei	exon
1736	Nuclei	exon
1242	Nuclei	exon
1658	Nuclei	exon
1346	Nuclei	exon
1280	Nuclei	exon
1375	Nuclei	exon
1132	Nuclei	exon
1741	Nuclei	exon
1853	Nuclei	exon
1129	Nuclei	exon
1344	Nuclei	exon
2016	Nuclei	exon
1938	Nuclei	exon
1624	Nuclei	exon
673	Nuclei	exon
1555	Nuclei	exon
1561	Nuclei	exon
1200	Nuclei	exon
1777	Nuclei	exon
834	Nuclei	exon
1126	Nuclei	exon
1013	Nuclei	exon
1983	Nuclei	exon
1813	Nuclei	exon
1160	Nuclei	exon
1545	Nuclei	exon
1330	Nuclei	exon
820	Nuclei	exon
748	Nuclei	exon
1343	Nuclei	exon
1517	Nuclei	exon
1769	Nuclei	exon
1680	Nuclei	exon
1691	Nuclei	exon
1646	Nuclei	exon
2158	Nuclei	exon
1254	Nuclei	exon
1531	Nuclei	exon
1903	Nuclei	exon
1430	Nuclei	exon
1879	Nuclei	exon
2158	Nuclei	exon
1865	Nuclei	exon
1399	Nuclei	exon
1179	Nuclei	exon
1153	Nuclei	exon
1385	Nuclei	exon
1234	Nuclei	exon
1869	Nuclei	exon
599	Nuclei	exon
1820	Nuclei	exon
1487	Nuclei	exon
1614	Nuclei	exon
1535	Nuclei	exon
1791	Nuclei	exon
1665	Nuclei	exon
1435	Nuclei	exon
1781	Nuclei	exon
1864	Nuclei	exon
2129	Nuclei	exon
976	Nuclei	exon
1799	Nuclei	exon
622	Nuclei	exon
1582	Nuclei	exon
1298	Nuclei	exon
1147	Nuclei	exon
822	Nuclei	exon
1056	Nuclei	exon
1877	Nuclei	exon
1028	Nuclei	exon
1878	Nuclei	exon
1443	Nuclei	exon
1343	Nuclei	exon
620	Nuclei	exon
1901	Nuclei	exon
801	Nuclei	exon
1399	Nuclei	exon
1504	Nuclei	exon
872	Nuclei	exon
2300	Nuclei	exon
1094	Nuclei	exon
1929	Nuclei	exon
1212	Nuclei	exon
1493	Nuclei	exon
915	Nuclei	exon
1988	Nuclei	exon
1575	Nuclei	exon
1594	Nuclei	exon
1763	Nuclei	exon
1208	Nuclei	exon
2069	Nuclei	exon
634	Nuclei	exon
1173	Nuclei	exon
1600	Nuclei	exon
719	Nuclei	exon
2038	Nuclei	exon
1642	Nuclei	exon
2279	Nuclei	exon
1492	Nuclei	exon
1621	Nuclei	exon
579	Nuclei	exon
1574	Nuclei	exon
1760	Nuclei	exon
1600	Nuclei	exon
1875	Nuclei	exon
1802	Nuclei	exon
542	Nuclei	exon
1083	Nuclei	exon
2263	Nuclei	exon
632	Nuclei	exon
1260	Nuclei	exon
1416	Nuclei	exon
1611	Nuclei	exon
1326	Nuclei	exon
223	Nuclei	exon
1921	Nuclei	exon
1733	Nuclei	exon
1802	Nuclei	exon
1217	Nuclei	exon
1565	Nuclei	exon
2769	Nuclei	exon
1632	Nuclei	exon
1720	Nuclei	exon
1763	Nuclei	exon
1450	Nuclei	exon
1928	Nuclei	exon
1454	Nuclei	exon
1721	Nuclei	exon
2045	Nuclei	exon
926	Nuclei	exon
1520	Nuclei	exon
1072	Nuclei	exon
1774	Nuclei	exon
1355	Nuclei	exon
1944	Nuclei	exon
1965	Nuclei	exon
1296	Nuclei	exon
1403	Nuclei	exon
1754	Nuclei	exon
1660	Nuclei	exon
1078	Nuclei	exon
1158	Nuclei	exon
1254	Nuclei	exon
1856	Nuclei	exon
1917	Nuclei	exon
2571	Nuclei	intron
2251	Nuclei	intron
2577	Nuclei	intron
2988	Nuclei	intron
2749	Nuclei	intron
2594	Nuclei	intron
3150	Nuclei	intron
3118	Nuclei	intron
3151	Nuclei	intron
2276	Nuclei	intron
1864	Nuclei	intron
1231	Nuclei	intron
3085	Nuclei	intron
2404	Nuclei	intron
3127	Nuclei	intron
2656	Nuclei	intron
2487	Nuclei	intron
2847	Nuclei	intron
2573	Nuclei	intron
1803	Nuclei	intron
2288	Nuclei	intron
2528	Nuclei	intron
3080	Nuclei	intron
3141	Nuclei	intron
2431	Nuclei	intron
2362	Nuclei	intron
3023	Nuclei	intron
3021	Nuclei	intron
2733	Nuclei	intron
2156	Nuclei	intron
2883	Nuclei	intron
2901	Nuclei	intron
2355	Nuclei	intron
2699	Nuclei	intron
1335	Nuclei	intron
2529	Nuclei	intron
2044	Nuclei	intron
2755	Nuclei	intron
2857	Nuclei	intron
2384	Nuclei	intron
2884	Nuclei	intron
2399	Nuclei	intron
1401	Nuclei	intron
1292	Nuclei	intron
2739	Nuclei	intron
2905	Nuclei	intron
2999	Nuclei	intron
2631	Nuclei	intron
2891	Nuclei	intron
2772	Nuclei	intron
2863	Nuclei	intron
2525	Nuclei	intron
1955	Nuclei	intron
3076	Nuclei	intron
2907	Nuclei	intron
2875	Nuclei	intron
3393	Nuclei	intron
3051	Nuclei	intron
2826	Nuclei	intron
2581	Nuclei	intron
2533	Nuclei	intron
2971	Nuclei	intron
2188	Nuclei	intron
2874	Nuclei	intron
1968	Nuclei	intron
2935	Nuclei	intron
2977	Nuclei	intron
3173	Nuclei	intron
2287	Nuclei	intron
2671	Nuclei	intron
3023	Nuclei	intron
2523	Nuclei	intron
2624	Nuclei	intron
2975	Nuclei	intron
3120	Nuclei	intron
2290	Nuclei	intron
3019	Nuclei	intron
1087	Nuclei	intron
2964	Nuclei	intron
2640	Nuclei	intron
2730	Nuclei	intron
1523	Nuclei	intron
1850	Nuclei	intron
3025	Nuclei	intron
1847	Nuclei	intron
3193	Nuclei	intron
2515	Nuclei	intron
1008	Nuclei	intron
1192	Nuclei	intron
2976	Nuclei	intron
1912	Nuclei	intron
2839	Nuclei	intron
2608	Nuclei	intron
1962	Nuclei	intron
2697	Nuclei	intron
2269	Nuclei	intron
3032	Nuclei	intron
2244	Nuclei	intron
2936	Nuclei	intron
1411	Nuclei	intron
2818	Nuclei	intron
2706	Nuclei	intron
3078	Nuclei	intron
2654	Nuclei	intron
2608	Nuclei	intron
3004	Nuclei	intron
1399	Nuclei	intron
2526	Nuclei	intron
3058	Nuclei	intron
752	Nuclei	intron
3106	Nuclei	intron
2745	Nuclei	intron
3381	Nuclei	intron
2983	Nuclei	intron
2373	Nuclei	intron
1294	Nuclei	intron
3106	Nuclei	intron
2775	Nuclei	intron
3069	Nuclei	intron
3048	Nuclei	intron
2516	Nuclei	intron
1985	Nuclei	intron
1950	Nuclei	intron
3420	Nuclei	intron
1462	Nuclei	intron
2039	Nuclei	intron
2669	Nuclei	intron
2329	Nuclei	intron
2185	Nuclei	intron
305	Nuclei	intron
2941	Nuclei	intron
3316	Nuclei	intron
2553	Nuclei	intron
2428	Nuclei	intron
2948	Nuclei	intron
3047	Nuclei	intron
3238	Nuclei	intron
3005	Nuclei	intron
3245	Nuclei	intron
2858	Nuclei	intron
3161	Nuclei	intron
2805	Nuclei	intron
2646	Nuclei	intron
2966	Nuclei	intron
2119	Nuclei	intron
3045	Nuclei	intron
2253	Nuclei	intron
2912	Nuclei	intron
2794	Nuclei	intron
3000	Nuclei	intron
3354	Nuclei	intron
2252	Nuclei	intron
2630	Nuclei	intron
3009	Nuclei	intron
2592	Nuclei	intron
2545	Nuclei	intron
2466	Nuclei	intron
2722	Nuclei	intron
3035	Nuclei	intron
3196	Nuclei	intron
3240	Nuclei	exon+intron
3081	Nuclei	exon+intron
3404	Nuclei	exon+intron
4161	Nuclei	exon+intron
4017	Nuclei	exon+intron
3443	Nuclei	exon+intron
4472	Nuclei	exon+intron
4115	Nuclei	exon+intron
4059	Nuclei	exon+intron
3347	Nuclei	exon+intron
2424	Nuclei	exon+intron
1855	Nuclei	exon+intron
4275	Nuclei	exon+intron
3220	Nuclei	exon+intron
4106	Nuclei	exon+intron
3826	Nuclei	exon+intron
3273	Nuclei	exon+intron
3944	Nuclei	exon+intron
3468	Nuclei	exon+intron
2739	Nuclei	exon+intron
3284	Nuclei	exon+intron
3245	Nuclei	exon+intron
4137	Nuclei	exon+intron
4316	Nuclei	exon+intron
3235	Nuclei	exon+intron
3314	Nuclei	exon+intron
4281	Nuclei	exon+intron
4360	Nuclei	exon+intron
3801	Nuclei	exon+intron
2659	Nuclei	exon+intron
3935	Nuclei	exon+intron
3912	Nuclei	exon+intron
3183	Nuclei	exon+intron
3897	Nuclei	exon+intron
1985	Nuclei	exon+intron
3309	Nuclei	exon+intron
2753	Nuclei	exon+intron
4175	Nuclei	exon+intron
4026	Nuclei	exon+intron
3213	Nuclei	exon+intron
3884	Nuclei	exon+intron
3363	Nuclei	exon+intron
2056	Nuclei	exon+intron
1849	Nuclei	exon+intron
3592	Nuclei	exon+intron
3859	Nuclei	exon+intron
4212	Nuclei	exon+intron
3731	Nuclei	exon+intron
3963	Nuclei	exon+intron
3818	Nuclei	exon+intron
4305	Nuclei	exon+intron
3331	Nuclei	exon+intron
2922	Nuclei	exon+intron
4390	Nuclei	exon+intron
3799	Nuclei	exon+intron
4085	Nuclei	exon+intron
4749	Nuclei	exon+intron
4221	Nuclei	exon+intron
3663	Nuclei	exon+intron
3347	Nuclei	exon+intron
3335	Nuclei	exon+intron
3843	Nuclei	exon+intron
3068	Nuclei	exon+intron
4094	Nuclei	exon+intron
2374	Nuclei	exon+intron
4082	Nuclei	exon+intron
3877	Nuclei	exon+intron
4174	Nuclei	exon+intron
3418	Nuclei	exon+intron
3932	Nuclei	exon+intron
4093	Nuclei	exon+intron
3564	Nuclei	exon+intron
3883	Nuclei	exon+intron
4127	Nuclei	exon+intron
4463	Nuclei	exon+intron
2931	Nuclei	exon+intron
4176	Nuclei	exon+intron
1592	Nuclei	exon+intron
3923	Nuclei	exon+intron
3532	Nuclei	exon+intron
3442	Nuclei	exon+intron
2157	Nuclei	exon+intron
2656	Nuclei	exon+intron
4180	Nuclei	exon+intron
2620	Nuclei	exon+intron
4372	Nuclei	exon+intron
3501	Nuclei	exon+intron
2073	Nuclei	exon+intron
1720	Nuclei	exon+intron
4177	Nuclei	exon+intron
2493	Nuclei	exon+intron
3721	Nuclei	exon+intron
3628	Nuclei	exon+intron
2597	Nuclei	exon+intron
4350	Nuclei	exon+intron
3055	Nuclei	exon+intron
4267	Nuclei	exon+intron
3138	Nuclei	exon+intron
3935	Nuclei	exon+intron
2127	Nuclei	exon+intron
4126	Nuclei	exon+intron
3738	Nuclei	exon+intron
4079	Nuclei	exon+intron
3867	Nuclei	exon+intron
3420	Nuclei	exon+intron
4399	Nuclei	exon+intron
1931	Nuclei	exon+intron
3340	Nuclei	exon+intron
4110	Nuclei	exon+intron
1416	Nuclei	exon+intron
4409	Nuclei	exon+intron
3819	Nuclei	exon+intron
4866	Nuclei	exon+intron
3898	Nuclei	exon+intron
3523	Nuclei	exon+intron
1683	Nuclei	exon+intron
4062	Nuclei	exon+intron
4014	Nuclei	exon+intron
4099	Nuclei	exon+intron
4273	Nuclei	exon+intron
3754	Nuclei	exon+intron
2339	Nuclei	exon+intron
2815	Nuclei	exon+intron
4819	Nuclei	exon+intron
1938	Nuclei	exon+intron
3044	Nuclei	exon+intron
3654	Nuclei	exon+intron
3475	Nuclei	exon+intron
3148	Nuclei	exon+intron
545	Nuclei	exon+intron
4270	Nuclei	exon+intron
4348	Nuclei	exon+intron
3842	Nuclei	exon+intron
3260	Nuclei	exon+intron
4019	Nuclei	exon+intron
4932	Nuclei	exon+intron
4217	Nuclei	exon+intron
4030	Nuclei	exon+intron
4371	Nuclei	exon+intron
3841	Nuclei	exon+intron
4452	Nuclei	exon+intron
3766	Nuclei	exon+intron
3835	Nuclei	exon+intron
4371	Nuclei	exon+intron
2744	Nuclei	exon+intron
4020	Nuclei	exon+intron
2952	Nuclei	exon+intron
4040	Nuclei	exon+intron
3691	Nuclei	exon+intron
4233	Nuclei	exon+intron
4590	Nuclei	exon+intron
3217	Nuclei	exon+intron
3632	Nuclei	exon+intron
4237	Nuclei	exon+intron
3725	Nuclei	exon+intron
3302	Nuclei	exon+intron
3246	Nuclei	exon+intron
3562	Nuclei	exon+intron
4228	Nuclei	exon+intron
4468	Nuclei	exon+intron
3776	Fixed whole-cell	exon+intron
4134	Fixed whole-cell	exon+intron
3803	Fixed whole-cell	exon+intron
3710	Fixed whole-cell	exon+intron
4169	Fixed whole-cell	exon+intron
3975	Fixed whole-cell	exon+intron
3197	Fixed whole-cell	exon+intron
3288	Fixed whole-cell	exon+intron
3840	Fixed whole-cell	exon+intron
3861	Fixed whole-cell	exon+intron
3674	Fixed whole-cell	exon+intron
3546	Fixed whole-cell	exon+intron
3084	Fixed whole-cell	exon+intron
4994	Fixed whole-cell	exon+intron
4116	Fixed whole-cell	exon+intron
3943	Fixed whole-cell	exon+intron
3149	Fixed whole-cell	exon+intron
4060	Fixed whole-cell	exon+intron
5020	Fixed whole-cell	exon+intron
2227	Fixed whole-cell	exon+intron
2985	Fixed whole-cell	exon+intron
3961	Fixed whole-cell	exon+intron
3685	Fixed whole-cell	exon+intron
4361	Fixed whole-cell	exon+intron
5133	Fixed whole-cell	exon+intron
3376	Fixed whole-cell	exon+intron
3438	Fixed whole-cell	exon+intron
4414	Fixed whole-cell	exon+intron
3594	Fixed whole-cell	exon+intron
3275	Fixed whole-cell	exon+intron
3229	Fixed whole-cell	exon+intron
3346	Fixed whole-cell	exon+intron
4497	Fixed whole-cell	exon+intron
5124	Fixed whole-cell	exon+intron
3698	Fixed whole-cell	exon+intron
4424	Fixed whole-cell	exon+intron
3960	Fixed whole-cell	exon+intron
3860	Fixed whole-cell	exon+intron
5132	Fixed whole-cell	exon+intron
4603	Fixed whole-cell	exon+intron
4008	Fixed whole-cell	exon+intron
2861	Fixed whole-cell	exon+intron
4150	Fixed whole-cell	exon+intron
3752	Fixed whole-cell	exon+intron
4322	Fixed whole-cell	exon+intron
4100	Fixed whole-cell	exon+intron
4255	Fixed whole-cell	exon+intron
3695	Fixed whole-cell	exon+intron
4589	Fixed whole-cell	exon+intron
3533	Fixed whole-cell	exon+intron
4297	Fixed whole-cell	exon+intron
5042	Fixed whole-cell	exon+intron
4446	Fixed whole-cell	exon+intron
4098	Fixed whole-cell	exon+intron
4102	Fixed whole-cell	exon+intron
4021	Fixed whole-cell	exon+intron
3755	Fixed whole-cell	exon+intron
4602	Fixed whole-cell	exon+intron
4434	Fixed whole-cell	exon+intron
3271	Fixed whole-cell	exon+intron
3908	Fixed whole-cell	exon+intron
4943	Fixed whole-cell	exon+intron
4503	Fixed whole-cell	exon+intron
3854	Fixed whole-cell	exon+intron
4818	Fixed whole-cell	exon+intron
4021	Fixed whole-cell	exon+intron
3752	Fixed whole-cell	exon+intron
4330	Fixed whole-cell	exon+intron
4556	Fixed whole-cell	exon+intron
3876	Fixed whole-cell	exon+intron
4413	Fixed whole-cell	exon+intron
4198	Fixed whole-cell	exon+intron
4091	Fixed whole-cell	exon+intron
3427	Fixed whole-cell	exon+intron
3349	Fixed whole-cell	exon+intron
3933	Fixed whole-cell	exon+intron
4463	Fixed whole-cell	exon+intron
5438	Fixed whole-cell	exon+intron
4478	Fixed whole-cell	exon+intron
3133	Fixed whole-cell	exon+intron
4096	Fixed whole-cell	exon+intron
3921	Fixed whole-cell	exon+intron
3089	Fixed whole-cell	exon+intron
4067	Fixed whole-cell	exon+intron
4841	Fixed whole-cell	exon+intron
3435	Fixed whole-cell	exon+intron
4979	Fixed whole-cell	exon+intron
3285	Fixed whole-cell	exon+intron
3626	Fixed whole-cell	exon+intron
3150	Fixed whole-cell	exon+intron
4005	Fixed whole-cell	exon+intron
3463	Fixed whole-cell	exon+intron
3266	Fixed whole-cell	exon+intron
5227	Fixed whole-cell	exon+intron
4107	Fixed whole-cell	exon+intron
4476	Fixed whole-cell	exon+intron
4178	Fixed whole-cell	exon+intron
4082	Fixed whole-cell	exon+intron
3897	Fixed whole-cell	exon+intron
3439	Fixed whole-cell	exon+intron
4027	Fixed whole-cell	exon+intron
4084	Fixed whole-cell	exon+intron
3778	Fixed whole-cell	exon+intron
4789	Fixed whole-cell	exon+intron
4244	Fixed whole-cell	exon+intron
4404	Fixed whole-cell	exon+intron
4159	Fixed whole-cell	exon+intron
4268	Fixed whole-cell	exon+intron
3641	Fixed whole-cell	exon+intron
4084	Fixed whole-cell	exon+intron
3119	Fixed whole-cell	exon+intron
4722	Fixed whole-cell	exon+intron
4408	Fixed whole-cell	exon+intron
5243	Fixed whole-cell	exon+intron
4146	Fixed whole-cell	exon+intron
4076	Fixed whole-cell	exon+intron
3218	Fixed whole-cell	exon+intron
3659	Fixed whole-cell	exon+intron
4030	Fixed whole-cell	exon+intron
3588	Fixed whole-cell	exon+intron
3789	Fixed whole-cell	exon+intron
3793	Fixed whole-cell	exon+intron
4030	Fixed whole-cell	exon+intron
3496	Fixed whole-cell	exon+intron
4490	Fixed whole-cell	exon+intron
3684	Fixed whole-cell	exon+intron
4470	Fixed whole-cell	exon+intron
3340	Fixed whole-cell	exon+intron
3096	Fixed whole-cell	exon+intron
3850	Fixed whole-cell	exon+intron
3466	Fixed whole-cell	exon+intron
4731	Fixed whole-cell	exon+intron
3277	Fixed whole-cell	exon+intron
3910	Fixed whole-cell	exon+intron
3199	Fixed whole-cell	exon+intron
3556	Fixed whole-cell	exon+intron
4877	Fixed whole-cell	exon+intron
4106	Fixed whole-cell	exon+intron
4268	Fixed whole-cell	exon+intron
3316	Fixed whole-cell	exon+intron
3500	Fixed whole-cell	exon+intron
3753	Fixed whole-cell	exon+intron
3974	Fixed whole-cell	exon+intron
3376	Fixed whole-cell	exon+intron
4054	Fixed whole-cell	exon+intron
4117	Fixed whole-cell	exon+intron
4533	Fixed whole-cell	exon+intron
3512	Fixed whole-cell	exon+intron
4102	Fixed whole-cell	exon+intron
3337	Fixed whole-cell	exon+intron
4639	Fixed whole-cell	exon+intron
3491	Fixed whole-cell	exon+intron
3596	Fixed whole-cell	exon+intron
3878	Fixed whole-cell	exon+intron
4228	Fixed whole-cell	exon+intron
2970	Fixed whole-cell	exon+intron
3826	Fixed whole-cell	exon+intron
3271	Fixed whole-cell	exon+intron
4810	Fixed whole-cell	exon+intron
3444	Fixed whole-cell	exon+intron
4477	Fixed whole-cell	exon+intron
3424	Fixed whole-cell	exon+intron
3825	Fixed whole-cell	exon+intron
3091	Fixed whole-cell	exon+intron
3777	Fixed whole-cell	exon+intron
3617	Fixed whole-cell	exon+intron
4443	Fixed whole-cell	exon+intron
3341	Fixed whole-cell	exon+intron
4269	Fixed whole-cell	exon+intron
4698	Fixed whole-cell	exon+intron
3885	Fixed whole-cell	exon+intron
3150	Fixed whole-cell	exon+intron
3872	Fixed whole-cell	exon+intron
3626	Fixed whole-cell	exon+intron
3396	Fixed whole-cell	exon+intron
4552	Fixed whole-cell	exon+intron
3465	Fixed whole-cell	exon+intron
2932	Fixed whole-cell	exon+intron
5502	Fixed whole-cell	exon+intron
2195	Fixed whole-cell	exon+intron
2330	Fixed whole-cell	exon+intron
2375	Fixed whole-cell	exon+intron
2273	Fixed whole-cell	exon+intron
2528	Fixed whole-cell	exon+intron
3782	Fixed whole-cell	exon+intron
4197	Fixed whole-cell	exon+intron
4233	Fixed whole-cell	exon+intron
3459	Fixed whole-cell	exon+intron
3969	Fixed whole-cell	exon+intron
3972	Fixed whole-cell	exon+intron
3801	Fixed whole-cell	exon+intron
3955	Fixed whole-cell	exon+intron
4980	Fixed whole-cell	exon+intron
3824	Fixed whole-cell	exon+intron
3317	Fixed whole-cell	exon+intron
4583	Fixed whole-cell	exon+intron
4373	Fixed whole-cell	exon+intron
4005	Fixed whole-cell	exon+intron
3834	Fixed whole-cell	exon+intron
3038	Fixed whole-cell	exon+intron
3348	Fixed whole-cell	exon+intron
3601	Fixed whole-cell	exon+intron
5235	Fixed whole-cell	exon+intron
3786	Fixed whole-cell	exon+intron
3919	Fixed whole-cell	exon+intron
3618	Fixed whole-cell	exon+intron
4247	Fixed whole-cell	exon+intron
4582	Fixed whole-cell	exon+intron
3653	Fixed whole-cell	exon+intron
4266	Fixed whole-cell	exon+intron
3923	Fixed whole-cell	exon+intron
4158	Fixed whole-cell	exon+intron
3139	Fixed whole-cell	exon+intron
3943	Fixed whole-cell	exon+intron
3785	Fixed whole-cell	exon+intron
3194	Fixed whole-cell	exon+intron
4319	Fixed whole-cell	exon+intron
3510	Fixed whole-cell	exon+intron
3852	Fixed whole-cell	exon+intron
3137	Fixed whole-cell	exon+intron
3628	Fixed whole-cell	exon+intron
3938	Fixed whole-cell	exon+intron
3158	Fixed whole-cell	exon+intron
3270	Fixed whole-cell	exon+intron
3925	Fixed whole-cell	exon+intron
3063	Fixed whole-cell	exon+intron
3979	Fixed whole-cell	exon+intron
3089	Fixed whole-cell	exon+intron
3837	Fixed whole-cell	exon+intron
3055	Fixed whole-cell	exon+intron
4707	Fixed whole-cell	exon+intron
4756	Fixed whole-cell	exon+intron
3471	Fixed whole-cell	exon+intron
3177	Fixed whole-cell	exon+intron
4655	Fixed whole-cell	exon+intron
4556	Fixed whole-cell	exon+intron
4292	Fixed whole-cell	exon+intron
4506	Fixed whole-cell	exon+intron
3134	Fixed whole-cell	exon+intron
2782	Fixed whole-cell	exon+intron
3016	Fixed whole-cell	exon+intron
1711	Fixed whole-cell	intron
1607	Fixed whole-cell	intron
1779	Fixed whole-cell	intron
2302	Fixed whole-cell	intron
1458	Fixed whole-cell	intron
2366	Fixed whole-cell	intron
1519	Fixed whole-cell	intron
1525	Fixed whole-cell	intron
2147	Fixed whole-cell	intron
1760	Fixed whole-cell	intron
1830	Fixed whole-cell	intron
2585	Fixed whole-cell	intron
1321	Fixed whole-cell	intron
2888	Fixed whole-cell	intron
1626	Fixed whole-cell	intron
1626	Fixed whole-cell	intron
1386	Fixed whole-cell	intron
2377	Fixed whole-cell	intron
2355	Fixed whole-cell	intron
1184	Fixed whole-cell	intron
1123	Fixed whole-cell	intron
1923	Fixed whole-cell	intron
1649	Fixed whole-cell	intron
2410	Fixed whole-cell	intron
2611	Fixed whole-cell	intron
1542	Fixed whole-cell	intron
1928	Fixed whole-cell	intron
1964	Fixed whole-cell	intron
1839	Fixed whole-cell	intron
1525	Fixed whole-cell	intron
1411	Fixed whole-cell	intron
1785	Fixed whole-cell	intron
1933	Fixed whole-cell	intron
2603	Fixed whole-cell	intron
2094	Fixed whole-cell	intron
2710	Fixed whole-cell	intron
1866	Fixed whole-cell	intron
2272	Fixed whole-cell	intron
2635	Fixed whole-cell	intron
2019	Fixed whole-cell	intron
1767	Fixed whole-cell	intron
1142	Fixed whole-cell	intron
2020	Fixed whole-cell	intron
1999	Fixed whole-cell	intron
1986	Fixed whole-cell	intron
2240	Fixed whole-cell	intron
1993	Fixed whole-cell	intron
2053	Fixed whole-cell	intron
2419	Fixed whole-cell	intron
1450	Fixed whole-cell	intron
2104	Fixed whole-cell	intron
2512	Fixed whole-cell	intron
2442	Fixed whole-cell	intron
2193	Fixed whole-cell	intron
1926	Fixed whole-cell	intron
2252	Fixed whole-cell	intron
1740	Fixed whole-cell	intron
2166	Fixed whole-cell	intron
1731	Fixed whole-cell	intron
1442	Fixed whole-cell	intron
1203	Fixed whole-cell	intron
2662	Fixed whole-cell	intron
2581	Fixed whole-cell	intron
1717	Fixed whole-cell	intron
2461	Fixed whole-cell	intron
1761	Fixed whole-cell	intron
1594	Fixed whole-cell	intron
2492	Fixed whole-cell	intron
3010	Fixed whole-cell	intron
2006	Fixed whole-cell	intron
2348	Fixed whole-cell	intron
2018	Fixed whole-cell	intron
1973	Fixed whole-cell	intron
1625	Fixed whole-cell	intron
1433	Fixed whole-cell	intron
2115	Fixed whole-cell	intron
2340	Fixed whole-cell	intron
2545	Fixed whole-cell	intron
2303	Fixed whole-cell	intron
1125	Fixed whole-cell	intron
1996	Fixed whole-cell	intron
1480	Fixed whole-cell	intron
1426	Fixed whole-cell	intron
2191	Fixed whole-cell	intron
2407	Fixed whole-cell	intron
1544	Fixed whole-cell	intron
2386	Fixed whole-cell	intron
1558	Fixed whole-cell	intron
1215	Fixed whole-cell	intron
776	Fixed whole-cell	intron
2738	Fixed whole-cell	intron
1479	Fixed whole-cell	intron
1616	Fixed whole-cell	intron
2544	Fixed whole-cell	intron
2260	Fixed whole-cell	intron
2007	Fixed whole-cell	intron
2236	Fixed whole-cell	intron
2140	Fixed whole-cell	intron
2065	Fixed whole-cell	intron
1899	Fixed whole-cell	intron
1958	Fixed whole-cell	intron
2516	Fixed whole-cell	intron
1975	Fixed whole-cell	intron
2508	Fixed whole-cell	intron
2241	Fixed whole-cell	intron
2072	Fixed whole-cell	intron
2175	Fixed whole-cell	intron
2292	Fixed whole-cell	intron
1543	Fixed whole-cell	intron
1670	Fixed whole-cell	intron
1790	Fixed whole-cell	intron
2248	Fixed whole-cell	intron
2106	Fixed whole-cell	intron
2579	Fixed whole-cell	intron
2117	Fixed whole-cell	intron
2168	Fixed whole-cell	intron
2313	Fixed whole-cell	intron
1761	Fixed whole-cell	intron
2003	Fixed whole-cell	intron
1404	Fixed whole-cell	intron
2156	Fixed whole-cell	intron
1640	Fixed whole-cell	intron
1902	Fixed whole-cell	intron
1653	Fixed whole-cell	intron
1784	Fixed whole-cell	intron
1640	Fixed whole-cell	intron
2333	Fixed whole-cell	intron
1406	Fixed whole-cell	intron
1203	Fixed whole-cell	intron
1676	Fixed whole-cell	intron
1975	Fixed whole-cell	intron
2151	Fixed whole-cell	intron
1507	Fixed whole-cell	intron
1978	Fixed whole-cell	intron
1326	Fixed whole-cell	intron
2023	Fixed whole-cell	intron
2469	Fixed whole-cell	intron
1957	Fixed whole-cell	intron
1451	Fixed whole-cell	intron
1812	Fixed whole-cell	intron
1577	Fixed whole-cell	intron
1581	Fixed whole-cell	intron
1532	Fixed whole-cell	intron
1775	Fixed whole-cell	intron
2122	Fixed whole-cell	intron
2313	Fixed whole-cell	intron
2382	Fixed whole-cell	intron
1739	Fixed whole-cell	intron
2313	Fixed whole-cell	intron
1362	Fixed whole-cell	intron
2037	Fixed whole-cell	intron
746	Fixed whole-cell	intron
1561	Fixed whole-cell	intron
1768	Fixed whole-cell	intron
1648	Fixed whole-cell	intron
1177	Fixed whole-cell	intron
1987	Fixed whole-cell	intron
1426	Fixed whole-cell	intron
2305	Fixed whole-cell	intron
1103	Fixed whole-cell	intron
2060	Fixed whole-cell	intron
1023	Fixed whole-cell	intron
1544	Fixed whole-cell	intron
1449	Fixed whole-cell	intron
1461	Fixed whole-cell	intron
1987	Fixed whole-cell	intron
2198	Fixed whole-cell	intron
2061	Fixed whole-cell	intron
1762	Fixed whole-cell	intron
2267	Fixed whole-cell	intron
1667	Fixed whole-cell	intron
1566	Fixed whole-cell	intron
1969	Fixed whole-cell	intron
1511	Fixed whole-cell	intron
1572	Fixed whole-cell	intron
2173	Fixed whole-cell	intron
1807	Fixed whole-cell	intron
1348	Fixed whole-cell	intron
2383	Fixed whole-cell	intron
1382	Fixed whole-cell	intron
1366	Fixed whole-cell	intron
1453	Fixed whole-cell	intron
1423	Fixed whole-cell	intron
1494	Fixed whole-cell	intron
1747	Fixed whole-cell	intron
2135	Fixed whole-cell	intron
2042	Fixed whole-cell	intron
1794	Fixed whole-cell	intron
1757	Fixed whole-cell	intron
1966	Fixed whole-cell	intron
1986	Fixed whole-cell	intron
2083	Fixed whole-cell	intron
2261	Fixed whole-cell	intron
1625	Fixed whole-cell	intron
1502	Fixed whole-cell	intron
2647	Fixed whole-cell	intron
2179	Fixed whole-cell	intron
1934	Fixed whole-cell	intron
1972	Fixed whole-cell	intron
1376	Fixed whole-cell	intron
1631	Fixed whole-cell	intron
1821	Fixed whole-cell	intron
1775	Fixed whole-cell	intron
2435	Fixed whole-cell	intron
2216	Fixed whole-cell	intron
1196	Fixed whole-cell	intron
1961	Fixed whole-cell	intron
2178	Fixed whole-cell	intron
1646	Fixed whole-cell	intron
2060	Fixed whole-cell	intron
2027	Fixed whole-cell	intron
2076	Fixed whole-cell	intron
1271	Fixed whole-cell	intron
2171	Fixed whole-cell	intron
2256	Fixed whole-cell	intron
1148	Fixed whole-cell	intron
2052	Fixed whole-cell	intron
1995	Fixed whole-cell	intron
1754	Fixed whole-cell	intron
1512	Fixed whole-cell	intron
1907	Fixed whole-cell	intron
1775	Fixed whole-cell	intron
1805	Fixed whole-cell	intron
1991	Fixed whole-cell	intron
1980	Fixed whole-cell	intron
1240	Fixed whole-cell	intron
2080	Fixed whole-cell	intron
1208	Fixed whole-cell	intron
2052	Fixed whole-cell	intron
1460	Fixed whole-cell	intron
2581	Fixed whole-cell	intron
2665	Fixed whole-cell	intron
1384	Fixed whole-cell	intron
1483	Fixed whole-cell	intron
2257	Fixed whole-cell	intron
2033	Fixed whole-cell	intron
1757	Fixed whole-cell	intron
2150	Fixed whole-cell	intron
1571	Fixed whole-cell	intron
1555	Fixed whole-cell	intron
1250	Fixed whole-cell	intron
2567	Fixed whole-cell	exon
2995	Fixed whole-cell	exon
2316	Fixed whole-cell	exon
1779	Fixed whole-cell	exon
3102	Fixed whole-cell	exon
2173	Fixed whole-cell	exon
1879	Fixed whole-cell	exon
1987	Fixed whole-cell	exon
2100	Fixed whole-cell	exon
2515	Fixed whole-cell	exon
2129	Fixed whole-cell	exon
1281	Fixed whole-cell	exon
1991	Fixed whole-cell	exon
2993	Fixed whole-cell	exon
2832	Fixed whole-cell	exon
2728	Fixed whole-cell	exon
2028	Fixed whole-cell	exon
2233	Fixed whole-cell	exon
3378	Fixed whole-cell	exon
1062	Fixed whole-cell	exon
2061	Fixed whole-cell	exon
2497	Fixed whole-cell	exon
2261	Fixed whole-cell	exon
2473	Fixed whole-cell	exon
3217	Fixed whole-cell	exon
2098	Fixed whole-cell	exon
1805	Fixed whole-cell	exon
2934	Fixed whole-cell	exon
2075	Fixed whole-cell	exon
1991	Fixed whole-cell	exon
2171	Fixed whole-cell	exon
1871	Fixed whole-cell	exon
2943	Fixed whole-cell	exon
3320	Fixed whole-cell	exon
2032	Fixed whole-cell	exon
2372	Fixed whole-cell	exon
2561	Fixed whole-cell	exon
1986	Fixed whole-cell	exon
3211	Fixed whole-cell	exon
3167	Fixed whole-cell	exon
2597	Fixed whole-cell	exon
1940	Fixed whole-cell	exon
2500	Fixed whole-cell	exon
2269	Fixed whole-cell	exon
2890	Fixed whole-cell	exon
2353	Fixed whole-cell	exon
2812	Fixed whole-cell	exon
2006	Fixed whole-cell	exon
2844	Fixed whole-cell	exon
2337	Fixed whole-cell	exon
2751	Fixed whole-cell	exon
3326	Fixed whole-cell	exon
2656	Fixed whole-cell	exon
2433	Fixed whole-cell	exon
2453	Fixed whole-cell	exon
2249	Fixed whole-cell	exon
2353	Fixed whole-cell	exon
3018	Fixed whole-cell	exon
3101	Fixed whole-cell	exon
2109	Fixed whole-cell	exon
3004	Fixed whole-cell	exon
[truncated: 180 more rows]

## Sheet: Figure_3b
Sample	number of genes detected	reads per cell
inDrop	0	0
inDrop	553	5000
inDrop	778	10000
inDrop	902	15000
inDrop	1016	20000
inDrop	1094	25000
spinDrop	0	0
spinDrop	2111.5	5000
spinDrop	3372	10000
spinDrop	4249	15000
spinDrop	4926.5	20000
spinDrop	5454	25000
10x	0	0
10x	1943	5000
10x	3124	10000
10x	3991.5	15000
10x	4665	20000
10x	5207	25000

## Sheet: Figure_3c
barcode	PC_1	PC_2
HEK_1_GTTGTCCGAGGCTCAACGATTGAT	-9.87771	3.77367
HEK_1_GCCTGGTAAGGCTCAACTTACGGG	-4.47749	-2.98999
HEK_1_ACCAGTTTAGGCTCAAACTTCAAT	13.3166	0.294366
HEK_1_TGCTTCATAGGCTCAACAAGAGGG	7.24625	-2.64505
HEK_1_CGTCGAATAGGCTCAAAGACACCA	-0.0453822	6.89892
HEK_1_CCGTCTTAAGGCTCAAACTAGGAT	2.82833	0.976096
HEK_1_ATCCCACCAGGCTCAAGTTACGAT	4.60911	4.04446
HEK_1_AGTTGCGGAGGCTCAATTTACCCT	2.6133	-2.43079
HEK_1_AGACCTCAAGGCTCAAAAAGTCGG	-1.11189	-2.89112
HEK_1_ATCGCGCTAGGCTCAATCGACGGT	0.170744	-4.04418
HEK_1_CTTTCACTAGGCTCAACTAGATTG	9.3504	4.74349
HEK_1_ATACACCCAGGCTCAAAAGCGTAC	-4.35801	-3.41733
HEK_1_TATGTGAAAGGCTCAACCTGACAC	7.34443	1.53154
HEK_1_CGAAACTCAGGCTCAAGAGCCCAT	-3.01509	-2.57493
HEK_1_ATGGGCTCAGGCTCAAGGGTGTAT	-18.0579	-0.134348
HEK_1_GGGTCTAGAGGCTCAATCTCACTT	8.02935	-3.57562
HEK_1_TAAGGGCCAGGCTCAAGCAACCTG	0.487806	-0.162214
HEK_1_CTTAGTGTAGGCTCAAAAATCGTT	3.42139	4.71288
HEK_1_GGCAAGGTAGGCTCAAAAGATTGT	-9.19244	-0.962093
HEK_1_AAATAGCAAGGCTCAATCCAGGGA	-5.42883	1.70387
HEK_1_AATCGTTCAGGCTCAACATTTGTT	-5.78615	-0.791018
HEK_1_GGCACTTCAGGCTCAAGACAGATA	5.04984	-2.91188
HEK_1_TCAGCCTCAGGCTCAAAGCGCCTT	-6.65227	-1.87838
HEK_1_CCTTTACAAGGCTCAACAACGTGG	0.579077	-2.34
HEK_1_GCCTGGTAAGGCTCAAAGGTTGTG	-3.24759	6.83487
HEK_1_GTAAACAAAGGCTCAAGGATAAAG	5.56519	4.11405
HEK_1_TGGCTAGTAGGCTCAACCTCGTCT	-2.54454	-4.05762
HEK_1_CAATCTAGAGGCTCAACCATTACT	-2.41641	-2.84849
HEK_1_GAAATACGAGGCTCAACACAACAG	-5.78221	-2.76772
HEK_1_GGTTGAGAAGGCTCAATGCAAGGG	3.85058	-5.55099
HEK_1_TACCTCCCAGGCTCAAGGTTAGTG	0.647906	-3.12208
HEK_1_ATGCGGAGAGGCTCAAGGAATAGA	8.37792	-1.49141
HEK_1_TGGCTAGTAGGCTCAAAGCGAAGT	4.53388	0.957262
HEK_1_CTGAAGGGAGGCTCAAGTGTCGGA	9.82492	-3.69927
HEK_1_CATTTCTAAGGCTCAAGTCATATT	-2.06182	3.99716
HEK_1_ACAATCTTAGGCTCAAATACCCAG	3.53139	-2.11571
HEK_1_CAGTTTAAAGGCTCAACTCGCGTA	3.0982	-9.04775
HEK_1_CTAGACTAAGGCTCAACCGCAACT	1.54405	2.8056
HEK_1_CGGCTGTAAGGCTCAATGCCATCG	10.3897	-4.60017
HEK_1_CTGAGCGTAGGCTCAACTGTTCTT	-6.36884	0.118636
HEK_1_TCGAGTTTAGGCTCAACTTCTGGA	-2.34013	-3.47907
HEK_1_ATTATTCGAGGCTCAAGACGATGG	-1.87717	10.1657
HEK_1_CTGTTGTGAGGCTCAATGAAATGA	-3.21403	-2.59699
HEK_1_ACCAACCCAGGCTCAAAGCACCAC	0.338303	5.25834
HEK_1_AACAAATGAGGCTCAAGTCCATGT	8.10584	2.57435
HEK_1_GCCTGGTAAGGCTCAATCGACGGT	9.7425	-4.31243
HEK_1_CTAGTAGGAGGCTCAAGCTTTCCA	0.21219	-3.63891
HEK_1_CAAGGGTTAGGCTCAACCGCAACT	11.4666	-8.05029
HEK_1_AGTAGTTAAGGCTCAATTGATCTA	-2.07436	-4.20428
HEK_1_AGAGAGACAGGCTCAAGGTCTGAC	14.1622	-3.83623
HEK_1_CAAGGTACAGGCTCAATTCCAGAC	3.96969	-2.21148
HEK_1_AACAAATGAGGCTCAAGAGAATTG	-1.46332	-5.43326
HEK_1_CCAGCGAAAGGCTCAACGAGTCTG	-7.92815	0.0991465
HEK_1_GTACGCTTAGGCTCAAGTTGTCAT	-4.17261	-5.16887
HEK_1_CACAAGTAAGGCTCAACGTGGATA	-1.4147	-2.25547
HEK_1_ATAGATGTAGGCTCAAACCCATAT	4.49919	-2.79435
HEK_1_GCCAAAGCAGGCTCAAGGTCACAG	-3.73591	-5.43683
HEK_1_CGTTTCGTAGGCTCAAGCCTCTTT	0.410191	-2.34739
HEK_1_GATACGCAAGGCTCAAGATCTCGG	3.06329	-1.23632
HEK_1_AACAGCGGAGGCTCAAAGCAGAAC	-6.20427	-0.770718
HEK_1_CAGTTTAAAGGCTCAAAATGAATG	6.8144	-4.22411
HEK_1_AAACTACAAGGCTCAAGAAAGACC	-8.27593	-1.56627
HEK_1_GGAGTAAGAGGCTCAATGACCAGT	-12.5164	3.32072
HEK_1_GGGAGATGAGGCTCAAGTACCTTG	-6.4361	-5.99318
HEK_1_AGACGAGGAGGCTCAACTGAGTGC	-7.87346	-1.27746
HEK_1_CAAGGAATAGGCTCAACTGTTCTT	-2.02783	0.38733
HEK_1_CGACATTTAGGCTCAACGCCTTGA	-9.59798	-4.30852
HEK_1_AATCGAAGAGGCTCAATGCAAGGG	-9.57109	-5.73351
HEK_1_TGAGAGCGAGGCTCAAGTGGAGCT	-3.6423	1.08032
HEK_1_GGGGGGGGAGGCTCGAGGGGGGGG	-12.1739	-0.657878
HEK_1_CGAAACTCAGGCTCAACATCGCAG	14.7737	0.558575
HEK_1_TAAACCGAAGGCTCAATCGGTTCG	-4.10229	-4.46838
HEK_1_GACACCTGAGGCTCAAGCAGCATG	-8.33514	1.75952
HEK_1_GACACCTGAGGCTCAACGAGTCTG	1.52185	-1.93063
HEK_1_TAATCCATAGGCTCAACCGTGTTT	-1.97988	-0.471381
HEK_1_CCGATACGAGGCTCAAGGCGGTTT	12.1212	-0.590981
HEK_1_CGTTTCGTAGGCTCAACGCTAGTC	3.8958	8.43925
HEK_1_GTAATCTGAGGCTCAACGTGGATA	-2.52062	5.15395
HEK_1_TGGTTAACAGGCTCAAGATCTCGG	-2.94064	-2.86464
HEK_1_AGAAACCAAGGCTCAACGTGGATA	2.2075	6.7346
HEK_1_ATTATTCGAGGCTCAATCATATGG	3.58154	4.45935
HEK_1_GGTGTCGAAGGCTCAAACTAGGAT	-8.6092	-1.72613
HEK_1_ACAATCTTAGGCTCAAAAACAGGG	1.84994	5.75867
HEK_1_AAGTCCAAAGGCTCAACTAGTAAC	3.47803	-9.16817
HEK_1_AAAGAAAGAGGCTCAAGGGAACCT	-7.30444	-1.22101
HEK_1_ACGAATTCAGGCTCAAACTCACCG	-5.43269	-5.56666
HEK_1_AGTCACAAAGGCTCAAGTGTAACC	-7.29237	9.31282
HEK_1_GGCGACAAAGGCTCAACCAGCAGT	8.62996	5.29038
HEK_1_GAGAAACCAGGCTCAAATGCATGG	-4.54836	2.38713
HEK_1_ATCGCGCTAGGCTCAAGACGATGG	-7.92848	-1.60114
HEK_1_CTCCTCCAAGGCTCAATGCCATCG	9.1741	-4.72962
HEK_1_CTGAGCGTAGGCTCAAGCAACCTG	4.79995	-3.42269
HEK_1_GATTTCCCAGGCTCAAGTGTAACC	5.62255	-2.87527
HEK_1_ATCAATCGAGGCTCAACGTGGATA	-11.4508	-2.87135
HEK_1_GACACCTGAGGCTCAACGAGATGT	-5.86276	1.94048
HEK_1_ACGACGACAGGCTCAACCCATCTG	-1.05677	-2.22722
HEK_1_ATGGGCTCAGGCTCAAGCTTTCCA	-9.22456	2.71334
HEK_1_CCTTTACAAGGCTCAAGCCGGATT	-13.5348	-0.208236
HEK_1_TACCTCCCAGGCTCAACCCATCTG	4.11499	1.37198
HEK_1_GAGGAGTGAGGCTCAACAAGAGGG	-0.939073	2.96764
HEK_1_CGACATTTAGGCTCAACCGTGTTT	5.46154	-3.56146
HEK_1_GTATTGACAGGCTCAACCCGACTT	-8.07842	2.10376
HEK_1_GACTAGCGAGGCTCAATCCGTCCA	-1.52921	-0.492674
HEK_1_CTGTGACCAGGCTCAAATGAAGCA	-10.924	-4.95176
HEK_1_CCTTTGTCAGGCTCAATTTACCCT	0.0139852	-0.281591
HEK_1_GGCTTTGCAGGCTCAAAGTTTAGA	4.62202	10.2876
HEK_1_AATCGAAGAGGCTCAAATATAGGA	3.66859	-1.13426
HEK_1_ATGACAACAGGCTCAACGATTGAT	5.12315	-3.68249
HEK_1_AACGGTAGAGGCTCAAAAGATTGT	-0.0816472	-1.17169
HEK_1_TAGTAGCCAGGCTCAATTGGATCG	4.68747	9.89509
HEK_1_ATCAGGGAAGGCTCAAGGTTAGTG	-12.981	-4.80586
HEK_1_GATGTGGCAGGCTCAACCCAAGCA	12.4674	-2.53729
HEK_1_TGGTTAACAGGCTCAAGGTCTGAC	12.6177	-4.9877
HEK_1_GTACGGACAGGCTCAAATTCAGTA	2.67875	-1.05493
HEK_1_ATATGCAAAGGCTCAATCCCTGAT	-6.96388	4.76534
HEK_1_ACGAATTCAGGCTCAAGGGTGTAT	0.296413	-2.54468
HEK_1_CCATCGTCAGGCTCAAATATGCAT	2.10435	-1.4539
HEK_1_ATCAATCGAGGCTCAAAGAACGGG	8.9896	-1.71689
HEK_1_GCCTGGTAAGGCTCAATAACCCGT	-9.09097	-0.543855
HEK_1_AACGCCAAAGGCTCAAAAAGTCGG	-9.36536	-0.96117
HEK_1_CGATCCAAAGGCTCAATAGCCTCG	7.35674	9.76905
HEK_1_GGAGTAAGAGGCTCAAAGGCAGTT	-3.26309	-3.20288
HEK_1_CGTCGAATAGGCTCAAGACAGATA	-9.46234	2.99627
HEK_1_ATCCCACCAGGCTCAACAAGTCAT	3.08693	4.69719
HEK_1_CTAGCACGAGGCTCAAGATCTCGG	-2.92798	3.87877
HEK_1_GCTAAGTTAGGCTCAAAAATCGTT	-6.03677	-0.842307
HEK_1_AGCTCCACAGGCTCAAGGCGGTTT	-6.23266	-5.38883
HEK_1_TGCCGGTAAGGCTCAACTTCTTCG	5.75807	-0.658433
HEK_1_GGCTTTGCAGGCTCAACGTATCGG	11.5593	-2.81093
HEK_1_ATTACCTTAGGCTCAACTTCTTCG	-2.69494	-0.0865469
HEK_1_ATTCTGAGAGGCTCAAACGCCATT	5.85759	-5.40722
HEK_1_GCCAACATAGGCTCAACCTGACAC	3.88368	3.14686
HEK_1_AACAGAACAGGCTCAATCCCTGAT	3.61089	-4.21677
HEK_1_AAACAAACAGGCTCAAAAACGCCT	-8.7652	-1.58475
HEK_1_TATCCACGAGGCTCAAATGGATTA	8.60035	-2.39813
HEK_1_CTTAGGCCAGGCTCAATTCGCTGG	-2.58865	-2.126
HEK_1_GGTTAGGGAGGCTCAACAAGAGGG	-9.36437	-3.7067
HEK_1_GAGCGGAAAGGCTCAAGTGGAGCT	2.62352	-0.264924
HEK_1_AGGTAAGCAGGCTCAAACTAGCCA	1.28351	-7.18783
HEK_1_ATCCCACCAGGCTCAAAGCACCAC	-6.05425	-3.60948
HEK_1_CTGTCGCAAGGCTCAACTAGATTG	1.8126	-1.04109
HEK_1_CAACGCAGAGGCTCAATTGGATCG	3.67341	-0.0474321
HEK_1_CCCGTAAGAGGCTCAAAAACTCGA	-10.6765	-1.68158
HEK_1_AAGTCGGGAGGCTCAAACGCCATT	-2.22489	-1.22625
HEK_1_CCTCATGAAGGCTCAATCTGTGGT	-4.43564	1.23472
HEK_1_ATGCGGAGAGGCTCAATGCCATCG	-8.38171	1.70512
HEK_1_GAGAAACCAGGCTCAACGGAATTT	4.65	3.95073
HEK_1_ATTTCCATAGGCTCAAATATGCAT	4.00292	-1.87421
HEK_1_AACGCCAAAGGCTCAAGACAGATA	7.8141	-0.414444
HEK_1_ATTTCCATAGGCTCAATTTACCCT	-5.52825	-1.31907
HEK_1_TAATGTGGAGGCTCAAACCCACGA	1.96821	2.41198
HEK_1_AGTAATGGAGGCTCAAGTTCAACT	3.45023	0.375292
HEK_1_CCATCCACAGGCTCAATTAAACTG	-5.13143	-0.999167
HEK_1_GGGGGGGGAGGCTCAAAGAACGGG	-7.6953	-3.19836
HEK_1_AGTAGTTAAGGCTCAATAAGACGG	7.63967	-1.02603
HEK_1_GGGGGGGGAGACTCAAGGGGGGGG	-10.9093	0.745906
HEK_1_AGGACACAAGGCTCAATTATCTGT	-2.17716	4.92634
HEK_1_ACCGTCGAAGGCTCAACGGAATTT	1.38976	-1.17114
HEK_1_TGACGTCGAGGCTCAACGAACGTA	-0.563814	-2.47788
HEK_1_TGAATCCTAGGCTCAAGTTAACCA	-13.7035	0.554389
HEK_1_CAAGGGTTAGGCTCAATGCAAGGG	5.58643	3.15643
HEK_1_CATGACGAAGGCTCAAGGCGGTTT	0.838744	12.2585
HEK_1_TATTAGCGAGGCTCAAGCTTTCCA	0.87931	4.3501
HEK_1_CTGCTAGAAGGCTCAAGAGCCCAT	5.91227	-1.89896
HEK_1_CCGTAGCTAGGCTCAAAGCGTAGG	0.58735	-4.10689
HEK_1_ATTTCCATAGGCTCAACGCCTTGA	7.3976	-1.74904
HEK_1_ACCCATGCAGGCTCAAAGCGTAGG	1.84494	-2.7626
HEK_1_AAGAAGGTAGGCTCAATCGACGGT	9.02583	-0.883656
HEK_1_ATTTCCATAGGCTCAAGTCCGTAC	-6.66594	3.11503
HEK_1_TGCTTGGGAGGCTCAACCCATCTG	-3.34062	9.40709
HEK_1_ACCAACCCAGGCTCAATAGCCTCG	-0.568999	-2.44609
HEK_1_AAGGCGCTAGGCTCAATGAGGTCT	-4.81158	0.940872
HEK_1_AGGACACAAGGCTCAACTGCGTTG	5.73277	0.799904
HEK_1_GAATGCGCAGGCTCAACCAACCGT	-1.51366	-0.945898
HEK_1_AGACGAGGAGGCTCAATCATATGG	2.19779	-3.69461
HEK_1_AAACGTGAAGGCTCAATTTACCCT	-4.40714	-5.31187
HEK_1_AGTTTGTAAGGCTCAATTCGGCCT	6.74081	-2.8519
HEK_1_CATTCGGGAGGCTCAATACCGGCA	9.17246	-5.48744
HEK_1_CTCCCAAAAGGCTCAACGGCACAT	-2.0159	-0.571497
HEK_1_CATTTCTAAGGCTCAACCAACCGT	7.57526	-0.090315
HEK_1_GCGCTGATAGGCTCAACTAGATTG	1.67908	-4.27735
HEK_1_CAGTTTAAAGGCTCAACGAATAAT	9.98357	3.77843
HEK_1_GGGCATCAAGGCTCAAGAGAGTAT	0.521465	-0.661921
HEK_1_CTGTTTCCAGGCTCAATACAGCCG	7.87689	1.66277
HEK_1_AAACGTGAAGGCTCAAAGGAAGAC	8.38491	-7.49582
HEK_1_TCTTTGACAGGCTCAAGCCTCTTT	-3.63038	-2.39104
HEK_1_GAAGATATAGGCTCAAAAAGTCGG	-3.83391	-3.73192
HEK_1_GAGGGTCAAGGCTCAAGACAGATA	-8.67919	4.75091
HEK_1_GCATCACTAGGCTCAAACCCACGA	9.63891	1.33404
HEK_1_ACCTTCCCAGGCTCAACGGCTTAC	4.17918	-1.58015
HEK_1_GGATTGTTAGGCTCAAACTGCCGT	-9.52389	-3.7026
HEK_1_CGATCCAAAGGCTCAAATATAGGA	9.7963	-0.954856
HEK_1_TCGTGGGTAGGCTCAAGAGCGGTA	-0.166063	-0.691103
HEK_1_AGGGACTGAGGCTCAAGTTACGAT	-6.77513	-1.34017
HEK_1_CATTTCTAAGGCTCAATGTGCTCA	-8.03786	8.81432
HEK_1_CATTTCTAAGGCTCAAGAAGGCTT	15.8278	1.10926
HEK_1_ACCTTCCCAGGCTCAACTTAGGTA	9.7064	-0.823541
HEK_1_ACCAAGGGAGGCTCAACCGCAACT	-0.235427	-5.20054
HEK_1_TCGTGGGTAGGCTCAACGGACAAC	3.7354	-0.682163
HEK_1_CGGTGAGTAGGCTCAATTGGATCG	6.02715	1.87856
HEK_1_GTACGGACAGGCTCAATTTATCAC	-11.8016	-0.76269
HEK_1_TCATAGCTAGGCTCAAGATGTATT	15.5004	1.54258
HEK_1_AGTTTGTAAGGCTCAAAAACAGGG	-12.0231	-3.06939
HEK_1_GGTCCTAAAGGCTCAAACATCTAT	6.71281	1.69473
HEK_1_CTGTGACCAGGCTCAACGGACAAC	4.02714	5.20658
HEK_1_CGTCGAATAGGCTCAAGGGCCAAT	-6.86021	6.51015
HEK_1_GTAATCTGAGGCTCAACTGTCTGG	-3.35326	-2.86071
HEK_1_CGGACTAAAGGCTCAAATGGGCAC	-8.22251	-2.80445
HEK_1_CCCTCTTGAGGCTCAATAGTCGCA	2.34411	-5.08739
HEK_1_ATTTCCATAGGCTCAAGGGAAATC	5.35345	-5.2042
HEK_1_GGATTGTTAGGCTCAATTGATCTA	4.70461	-2.74026
HEK_1_ACCAAGGGAGGCTCAAGTTCAACT	-3.91428	0.726942
HEK_1_GATGCAGAAGGCTCAACGCCTTGA	-4.92496	3.71856
HEK_1_AACAGAACAGGCTCAACTGCGTTG	-2.9641	0.712444
HEK_1_CTCTATAGAGGCTCAAGGGTGTAT	-3.06988	-4.05544
HEK_1_ATCGCGCTAGGCTCAAGGGAACCT	-1.16811	1.14511
HEK_1_CATGCTGCAGGCTCAATTTGGGAG	3.26704	-2.17785
HEK_1_TACCCTGCAGGCTCAACCAGCAGT	-2.82078	-2.78671
HEK_1_TAACTTCTAGGCTCAAGTTACGAT	2.26292	1.22474
HEK_1_ATCGTAACAGGCTCAATATTGCCT	7.94202	-4.56694
HEK_1_GGGAGATGAGGCTCAAGAGCCCAT	-9.0797	5.0867
HEK_1_CCATCGTCAGGCTCAAAGCTACGG	5.94545	2.38074
HEK_1_ACAGGCCAAGGCTCAATTGGATCG	14.7557	-7.20252
HEK_1_GGCCCAATAGGCTCAAGCTTTCCA	6.53805	0.0354493
HEK_1_CCGTCTTAAGGCTCAAAAAGCCTA	1.04801	12.0585
HEK_1_TACTGAATAGGCTCAATTTATCAC	6.23993	-1.51553
HEK_1_CTGCGATGAGGCTCAACGTGGATA	2.8314	3.95646
HEK_1_ATGTGCCGAGGCTCAAAATGAATG	-1.38524	2.82165
HEK_1_ATTGAAGTAGGCTCAAAATGTTTG	5.51053	-2.90797
HEK_1_AAGCTCCTAGGCTCAAAGATGGCT	-9.3794	-1.18617
HEK_1_TACCTAAGAGGCTCAAACGCCATT	0.772534	-2.68583
HEK_1_CCGTCTTAAGGCTCAATAACTACT	11.3651	1.26214
HEK_1_ACTCGGAAAGGCTCAATGGTATGA	5.31676	4.54393
HEK_1_GTGGTGCTAGGCTCAAGGCGGTTT	-11.6473	-0.0584382
HEK_1_GGGGGGGGAGGCTCAAAAAGCCTA	0.396566	1.96545
HEK_1_CCCGTTCTAGGCTCAATTCGGCCT	-6.41646	7.56741
HEK_1_GTATTGACAGGCTCAACACGGACT	-5.14287	-1.78756
HEK_1_GGTCTTTCAGGCTCAAAGAACGGG	-8.923	-2.70092
HEK_1_GAGCGGAAAGGCTCAAGATTAGAC	7.35786	-5.25908
HEK_1_AGGTAAGCAGGCTCAACAATTAGT	5.48058	0.380531
HEK_1_CCTTTACAAGGCTCAAAGAAGTTA	5.91949	4.99632
HEK_1_TGAATAGGAGGCTCAAATATACCT	-6.18324	-2.44692
HEK_1_AAGGATGAAGGCTCAAAACCTGAC	-1.77898	-1.27683
HEK_1_CTCAAACAAGGCTCAATTGCATAT	-3.70979	-4.37741
HEK_1_CTCTGCGTAGGCTCAAGGTTAGTG	6.86666	1.68729
HEK_1_AAACGATCAGGCTCAAGTTCAACT	6.17295	-4.49904
HEK_1_GGCACTTCAGGCTCAAGATCTCGG	-11.4442	-2.00934
HEK_1_ATCCCACCAGGCTCAACAACGTGG	1.02649	5.6625
HEK_1_AAGAACAGAGGCTCAATGTAGTTT	-6.13086	-3.2341
HEK_1_TCGTTCCCAGGCTCAAACGAAACG	-2.74103	-1.63117
HEK_1_GATACGCAAGGCTCAATTGTGACT	3.17801	-3.66805
HEK_1_AAAGTCATAGGCTCAAGAGAGTAT	14.6087	-4.60711
HEK_1_CAATCTAGAGGCTCAACATTTGTT	-12.3326	-3.09129
HEK_1_GGTAAATCAGGCTCAAGTGGATGG	14.8452	3.02007
HEK_1_GGTAAATCAGGCTCAATCATATGG	-0.225669	-0.0788887
HEK_1_GTAAGCCGAGGCTCAATAGCCTCG	-10.211	-0.379749
HEK_1_GCATCACTAGGCTCAAACTTCAAT	3.99049	-3.86624
HEK_1_AAAGCCCGAGGCTCAAATGAAGCA	11.1291	-2.21497
HEK_1_CTCTATAGAGGCTCAATTGGATCG	-8.26397	0.0796987
HEK_1_AAAGAAAGAGGCTCAACGGCTTAC	11.4518	3.06379
HEK_1_GCTTCTCCAGGCTCAAGGTGGGAT	-7.88055	-5.38996
HEK_1_ACGCTTAAAGGCTCAAATGCGGAT	8.13967	3.9004
HEK_1_GGGAGATGAGGCTCAACTCTTGAC	-11.9728	-0.87418
HEK_1_CTGTCGCAAGGCTCAAATATGCAT	6.60181	-0.0478915
HEK_1_ATATGGGTAGGCTCAATTGTTTAC	6.13291	2.95073
HEK_1_ATGGTCTGAGGCTCAACTAGATTG	0.71665	2.86569
HEK_1_GCTACCGTAGGCTCAACGAACGTA	-1.24393	5.63091
HEK_1_AGTTGCGGAGGCTCAACTAGATTG	-11.126	1.60379
HEK_1_AATAAGGAAGGCTCAATACAAACT	-2.04242	10.4815
HEK_1_GGCACTTCAGGCTCAATTTGGGAG	-18.5182	0.127439
HEK_1_ATCCCACCAGGCTCAATAGTCGCA	-8.41182	-1.5665
HEK_1_GGTAAATCAGGCTCAACGAATAAT	2.27836	2.14291
HEK_1_GTTGTCCGAGGCTCAATTCGCTGG	-1.85733	3.50174
HEK_1_AGTAATGGAGGCTCAACGCCTTGA	12.5537	-4.11613
HEK_1_AAAGTCATAGGCTCAAAAATCGTT	5.84145	-3.46252
HEK_1_GCTTCTCCAGGCTCAAGCATGGGT	8.46286	1.18476
HEK_1_CCATATGAAGGCTCAACTAGTAAC	-0.0071013	-1.71901
HEK_1_TATCTGTCAGGCTCAATACAGCCG	10.1027	0.759942
HEK_1_GTGAACTCAGGCTCAAACAGCGGA	1.66783	-2.46553
HEK_1_AGCTTCGAAGGCTCAACCATTACT	-0.138445	-2.03446
HEK_1_ACAAGTAGAGGCTCAATAAATAGG	-1.78371	7.0822
HEK_1_GGGGGGGGAGGGTCAAGGGGGGGG	-11.2896	2.02568
HEK_1_TGGGAATTAGGCTCAATCGGTACG	0.0199764	2.9277
HEK_1_AGCCATCTAGGCTCAATCACGTTT	1.90987	6.91999
HEK_1_ATTACCTTAGGCTCAACGGCTTAC	2.49481	2.72374
HEK_1_GAATGCGCAGGCTCAAATATGCAT	-8.28599	7.91823
HEK_1_CTGTTTCCAGGCTCAAAGAGGTGG	-2.50218	-0.552115
HEK_1_GGTCTTTCAGGCTCAACACAACAG	-4.58176	-4.35038
HEK_1_CTGGAACAAGGCTCAAGTTCAACT	-12.0887	6.05005
HEK_1_CCAGCGAAAGGCTCAAAGCTATGA	6.68047	-2.88261
HEK_1_AGCAACGCAGGCTCAAAAATCGTT	-1.88236	-5.00482
HEK_1_ATTGGCCCAGGCTCAACTGTCTGG	2.20716	6.05079
HEK_1_ATTTCCATAGGCTCAAGAGCCCAT	3.0425	-2.30736
HEK_1_GGATTGTTAGGCTCAATCATGAGG	4.72123	-1.59728
HEK_1_GGGGGGGGAGGCTTAAGGGGGGGG	-11.1989	-1.64168
HEK_1_CGTGCAACAGGCTCAATTTATCAC	-14.1228	-3.5346
HEK_1_ACAGGCCAAGGCTCAAGACAACTT	11.9487	-0.233901
HEK_1_GATACGCAAGGCTCAATAGCTTAT	7.64167	7.11781
HEK_1_TGAGAGCGAGGCTCAACCAACCGT	-1.33852	-3.03902
HEK_1_GTACGGACAGGCTCAAGCGTTGCT	1.62375	-7.65812
HEK_1_GCCAAAGCAGGCTCAAAATGTTTG	-2.98194	-6.36723
HEK_1_CCATCCACAGGCTCAATAGTGGAC	7.72372	-1.04149
HEK_1_AGAGAGACAGGCTCAACATCGCAG	-2.86496	0.319904
HEK_1_AGGCAATAAGGCTCAAACTTCAAT	4.49017	-0.466146
HEK_1_CCGACTTTAGGCTCAAGACGATGG	-6.39897	17.1916
HEK_1_TGGTGTCTAGGCTCAAATGACTTT	6.44757	5.39172
HEK_1_AGGTAAGCAGGCTCAAGTTACGAT	10.9127	-7.0804
HEK_1_CGTGCAACAGGCTCAATCCGTCCA	8.02583	0.5552
HEK_1_GGATTGTTAGGCTCAACTAGTAAC	-6.50334	-4.00089
HEK_1_ACTTCGCTAGGCTCAAGGTGGGAT	4.34241	-3.26608
HEK_1_AAGTCCAAAGGCTCAAAGCAGAAC	0.561615	-5.21334
HEK_1_GATTACTTAGGCTCAACTGTCTGG	8.92173	3.02614
HEK_1_CATGACGAAGGCTCAAAAATGTCG	-8.69915	7.52664
HEK_1_ATGCGGAGAGGCTCAAACATCTAT	0.415988	0.276552
HEK_1_AGAATCAAAGGCTCAACGTACCTA	-3.9637	9.4766
HEK_1_TGCTGACGAGGCTCAAGGTGACAC	10.1239	-0.357466
HEK_1_AGAAGCTTAGGCTCAAGAGCGGTA	1.73665	-4.99418
HEK_1_CCGATACGAGGCTCAACGTATCGG	8.32604	5.63128
HEK_1_CGAAACTCAGGCTCAACGAATAAT	11.4887	0.368526
HEK_1_CCATCGTCAGGCTCAATAACTACT	0.186709	-0.635568
HEK_1_ACTCGGAAAGGCTCAAGTGGATGG	-0.0861974	-2.89968
HEK_1_GTAAGCCGAGGCTCAACTTACGGG	-2.87212	5.62874
HEK_1_TGGTGTCTAGGCTCAAGGTGGGAT	6.93994	-2.22246
HEK_1_ATCAGGGAAGGCTCAAGTCCAAAG	-13.9746	3.39934
HEK_1_GGTTAGGGAGGCTCAATTGATCTA	-4.51656	5.63604
HEK_1_GCAAACTGAGGCTCAAATATAGGA	-5.11162	-2.51982
HEK_1_TGCACCAGAGGCTCAACTCAGAAT	-9.97553	0.708916
HEK_1_GTCTAATCAGGCTCAAAGAAGTTA	-13.2236	9.35125
HEK_1_GAGCGGAAAGGCTCAAGAAGCACT	-1.27705	-0.85468
HEK_1_AACTGCCTAGGCTCAATAAGACGG	8.67283	-0.745246
HEK_1_AAACTGTGAGGCTCAAACTAGGAT	13.3528	-1.30626
HEK_1_AAGTATTGAGGCTCAAGCTTTCCA	5.47426	4.48791
HEK_1_CCGTCTTAAGGCTCAACTCCGCAT	2.71452	2.10903
HEK_1_TACGCGAGAGGCTCAACACAGTTT	-3.82151	-6.23904
HEK_1_TGGCTAGTAGGCTCAAATTTCCGG	5.1707	-3.757
HEK_1_GACTAGCGAGGCTCAATAGCCTCG	9.69214	3.66798
HEK_1_CCTCATGAAGGCTCAACTTTCTTT	0.391679	-4.85913
HEK_1_TCCCTGGAAGGCTCAAACTAGGAT	10.424	-5.89196
HEK_1_AAACAAACAGGCTCAACTGTCTGG	-10.9765	-5.08414
HEK_1_AGAAAGTGAGGCTCAAAGGAAGAC	-10.6207	-3.80625
HEK_1_ACTAATTGAGGCTCAACGATTGAT	-12.365	-0.837237
HEK_1_CAATCTAGAGGCTCAATTGTGACT	-8.09567	-2.41343
HEK_1_CCATATGAAGGCTCAACCCTAACC	3.8504	-2.92358
HEK_1_GCGGTAACAGGCTCAAATGGATTA	-7.31883	1.68014
HEK_1_AGTGCTTCAGGCTCAAGTAACGTT	4.67747	5.03224
HEK_1_AAGAACAGAGGCTCAAGACAACTT	9.33177	-2.4669
HEK_1_CCATGCATAGGCTCAAGTTCTGTT	0.772853	-0.611466
HEK_1_CCTTTACAAGGCTCAATTGATCTA	10.8039	2.84601
HEK_1_AGAAGCTTAGGCTCAAGGGAACGA	-10.1063	1.67711
HEK_1_CGTCGAATAGGCTCAACAGATTAC	0.849684	-0.80563
HEK_1_ACCGTCGAAGGCTCAAAAACTCGA	4.69465	2.58059
HEK_1_CCACGTTGAGGCTCAATAAATAGG	8.31833	-2.16231
HEK_1_CTCTATAGAGGCTCAACTTCTGGA	2.32529	-2.62634
HEK_1_TATCTGTCAGGCTCAAAATTCCCA	4.80134	-3.44863
HEK_1_ATACTCTCAGGCTCAACTACTTGT	12.694	8.27179
HEK_1_GGAGGTTTAGGCTCAAGGTCACAG	10.6411	3.93375
HEK_1_TCTTTGACAGGCTCAACGCTAATA	2.91079	-3.96223
HEK_1_GCGTGCAAAGGCTCAAAGCGTAGG	-9.98097	-4.06032
HEK_1_ACGGAGCAAGGCTCAACAACGTGG	-7.09644	-2.67657
HEK_1_GGAACGAAAGGCTCAATACTTGTG	-6.50948	-2.94509
HEK_1_ACTGCTGGAGGCTCAATCGTCATG	1.65853	1.30456
HEK_1_GGTCTTTCAGGCTCAAATACTCTT	-3.10674	-2.01367
HEK_1_GCCAAAGCAGGCTCAAATACTCTT	12.546	0.600579
HEK_1_CTAACGCCAGGCTCAATCCCTGAT	-9.46717	1.45937
HEK_1_TGAATAGGAGGCTCAATCGAAGCT	-3.47487	2.10822
HEK_1_GGGGGGGGAGGCTCAAAATGTTTG	-6.27699	-2.87752
HEK_1_AATAAGGAAGGCTCAACAGTCCCT	-1.48702	1.88999
HEK_1_ACTAGAGCAGGCTCAAGTCAAAGA	5.61997	-3.72642
HEK_1_CTCCTCCAAGGCTCAATCTGTGGT	-5.90767	9.55397
HEK_1_CCTCATGAAGGCTCAAATATGCAT	-3.55356	-5.68347
HEK_1_GGTCTTTCAGGCTCAACGCCTTGA	-7.31097	-1.83609
HEK_1_ACATCTCGAGGCTCAACTGTCTGG	-0.0849624	3.23864
HEK_1_TATTAGCGAGGCTCAAGAGAATTG	-2.63227	7.32524
HEK_1_GGTTGAGAAGGCTCAAATGGAAAT	-5.45023	8.83057
HEK_1_CTGTTGTGAGGCTCAATCCTTATT	8.95905	-0.236335
HEK_1_GCTCGTAGAGGCTCAACGATTGAT	-6.692	3.16864
HEK_1_GCATCACTAGGCTCAAGGCCCTTA	13.9027	-5.38823
HEK_1_AAGTGAGAAGGCTCAACGGACAAC	-1.45586	-1.16058
HEK_1_CTAGACTAAGGCTCAAGCTTACCT	3.54038	-1.59482
HEK_1_GATTTCCCAGGCTCAAGCCAAGAT	0.0966098	-1.96351
HEK_1_TACCGCTCAGGCTCAATCCAGGGA	6.74386	1.51568
HEK_1_AAGCTCCTAGGCTCAAAGACACCA	8.10998	4.5659
HEK_1_GCCTGGTAAGGCTCAAGAGCCCAT	2.18747	-0.954208
HEK_1_ATGACAACAGGCTCAACATTTGTT	-2.4816	0.87203
HEK_1_GGTTACACAGGCTCAAGGTGACAC	-3.75911	-0.648571
HEK_1_CATTCATTAGGCTCAATGTGCTCA	-0.656166	3.13785
HEK_1_GAGGGTCAAGGCTCAACTGTCTGG	1.67973	2.09131
HEK_1_GATTAAAGAGGCTCAACCATTTGA	-0.348049	4.20316
HEK_1_CTCCTCCAAGGCTCAATGTGGCTA	10.0714	-2.27948
HEK_1_GCCTGGTAAGGCTCAAAAAGCCTA	2.81846	-3.14236
HEK_1_GCCAACATAGGCTCAAATATCTTC	7.69291	-1.60376
HEK_1_GAGTGTACAGGCTCAATTCGTTCC	-7.88741	0.0497049
HEK_1_GGGGGGGGAGGCTCAACTGTCTGG	-8.31118	-1.25236
HEK_1_GGCTTTGCAGGCTCAACTTACGGG	0.650576	3.18549
HEK_1_CACTAACCAGGCTCAAACTGAGTT	5.70881	-1.40986
HEK_1_ATAGATGTAGGCTCAATTTACCCT	-8.64485	11.5
HEK_1_AAACAAACAGGCTCAAGGGAGGTA	10.1205	-1.44965
HEK_1_TGAGAGCGAGGCTCAAGAGCGGTA	5.37721	-2.81886
HEK_1_TCATAGCTAGGCTCAAATGAAGCA	6.59792	-3.78593
HEK_1_AAACTACAAGGCTCAAAGCACCAC	-9.70239	6.43164
HEK_1_AGAATCAAAGGCTCAAAAATGTCG	15.4995	2.17265
HEK_1_AAGGGACCAGGCTCAACTAGATTG	-7.83315	-1.55346
HEK_1_GATTGGGAAGGCTCAACTCTTGAC	-1.24434	3.8645
HEK_1_AAGAGTATAGGCTCAATTAGGACC	11.164	0.713531
HEK_1_CCGTCTTAAGGCTCAAGGGCCAAT	0.155071	-1.85071
HEK_1_CTGTGACCAGGCTCAACTGGTGCA	4.18239	-4.22716
HEK_1_ATCCCACCAGGCTCAACGATTGAT	-9.66786	7.1561
HEK_1_TAGTCTCTAGGCTCAATACAGCCG	1.16659	-0.244248
HEK_1_ACCCGATTAGGCTCAACGGACAAC	-6.05847	-5.49968
HEK_1_AACAGAACAGGCTCAAGGCGGTTT	8.98898	-0.0880989
HEK_1_TGCACCAGAGGCTCAAGTCAAAGA	-0.53536	-1.02184
HEK_1_TCGACTGCAGGCTCAAGGAGAAGC	6.08938	-3.35185
HEK_1_GCTTCTCCAGGCTCAAGTTCAACT	12.2655	0.661204
HEK_1_CAGATGGGAGGCTCAACCGCTGTT	0.938141	-4.9996
HEK_1_AGTGCTTCAGGCTCAATGGGATTC	3.69818	1.1408
HEK_1_AGAAACCAAGGCTCAAGACGATGG	-9.11688	-2.90678
HEK_1_CAACGCAGAGGCTCAATCCCTGAT	5.10759	-4.00155
HEK_1_CCAGACAGAGGCTCAATCCCTGAT	3.28091	-1.28852
HEK_1_ACCTTCCCAGGCTCAACGTGGATA	-12.0571	3.94249
HEK_1_CGTGTGTTAGGCTCAAGGGTGTAT	0.849735	1.67954
HEK_1_ATGACTTGAGGCTCAATTCGGCCT	2.78842	10.7041
HEK_1_ACAGGCCAAGGCTCAACATACATT	-6.2152	3.47837
HEK_1_CCCGTTCTAGGCTCAAAGAGACTA	4.74671	12.7056
HEK_1_CCATGCATAGGCTCAATTGGACTT	2.41548	1.5035
HEK_1_CTAACGCCAGGCTCAAAAATCGTT	-2.44194	1.93972
HEK_1_CACTTGATAGGCTCAATCCCTGAT	-1.01671	-6.42665
HEK_1_GGGATTACAGGCTCAAGGGCCAAT	-2.42522	2.59785
HEK_1_GGTAAATCAGGCTCAAGAGAATTG	0.292888	-1.56922
HEK_1_ACGGTTGGAGGCTCAAGGGCCAAT	3.27468	-4.92055
HEK_1_CTGTTAAAAGGCTCAACGGCTTAC	-7.34636	3.11335
HEK_1_CGAAGAAGAGGCTCAATTGGACTT	-11.1473	-5.24285
HEK_1_ACAAGTAGAGGCTCAATTTACCCT	-2.74428	-0.977668
HEK_1_CGTGTGTTAGGCTCAAGCTTTCCA	-1.04553	6.35663
HEK_1_CACTTGATAGGCTCAAAGCGCCTT	-6.45607	-1.10793
HEK_1_GCCAAAGCAGGCTCAATGCTCCGT	8.10767	-1.41107
HEK_1_TCGGTCATAGGCTCAAATCAAGTG	-2.46736	-1.51493
HEK_1_ACAATCTTAGGCTCAAGGCTACTA	9.07921	-2.06092
HEK_1_AAACTGTGAGGCTCAATCCTTATT	-1.04151	2.45273
HEK_1_AGGCCGAAAGGCTCAATTGCATAT	0.868455	-0.0150419
HEK_1_AGTTGAACAGGCTCAAGGTGGGAT	0.929805	-5.46739
HEK_1_ACGGTTGGAGGCTCAACTACCGTT	0.237881	-5.18979
HEK_1_TAAGGGCCAGGCTCAAGGCATGCT	-1.82082	-0.181392
HEK_1_AGTGCTTCAGGCTCAATACAGCCG	-7.73041	-3.7442
HEK_1_CAGTTTAAAGGCTCAAAAATCAGA	-0.0672758	-4.39714
HEK_1_GGAAGTCCAGGCTCAATCATGAGG	-10.0591	-5.38908
HEK_1_AGCCATCTAGGCTCAACTAGATTG	10.7557	3.94778
HEK_1_CCATATGAAGGCTCAAGGCCCTTA	5.52785	-1.96194
HEK_1_CGTTTCGTAGGCTCAACAAGTCAT	7.09401	6.11719
HEK_1_CAATTCTCAGGCTCAATAGTGGAC	11.9128	1.74297
HEK_1_GAGTGTACAGGCTCAACACGGACT	0.0723054	1.86099
HEK_1_ACTTCGCTAGGCTCAATCATCCTT	-8.65271	-4.72399
HEK_1_GGAGGTTTAGGCTCAACCCGAATG	-3.98161	-3.55578
HEK_1_GCCTGGTAAGGCTCAAGGGTGTAT	10.1225	-0.713583
HEK_1_AGTGCTTCAGGCTCAAGTGTAACC	2.04356	-0.167797
HEK_1_GAGGAGTGAGGCTCAAAACCTGAC	-3.81083	-0.66957
HEK_1_ACTCGGAAAGGCTCAAAGAGGTGG	1.444	8.02396
HEK_1_CTGTTTCCAGGCTCAATCATCCTT	4.67741	-3.315
HEK_1_ATTACCTTAGGCTCAAGCGTTGCT	2.40854	7.2703
HEK_1_AATAAGGAAGGCTCAACCGTGTTT	-1.38648	0.908345
HEK_1_CATGCTGCAGGCTCAACGCTAATA	6.37067	-2.07006
HEK_1_GGGGGGGGAGGCTAAAGGGGGGGG	-12.9579	0.719823
HEK_1_AATCCGGCAGGCTCAAATGGATTA	-0.718761	2.63962
HEK_1_AAACAAACAGGCTCAAGCCTCTTT	4.66146	0.158688
HEK_1_ATCGCGCTAGGCTCAACTGCGTTG	6.38919	-0.708835
HEK_1_ACCACAGAAGGCTCAAAGAAGTTA	3.02721	8.67611
HEK_1_AGGTTCCCAGGCTCAAAATGTTTG	5.49362	9.8473
HEK_1_CATGACGAAGGCTCAATGGGATTC	-8.39188	10.1401
HEK_1_ATGGTCTGAGGCTCAAATGGGCAC	-1.70373	-7.49521
HEK_1_ACCCATGCAGGCTCAAGGAATAGA	12.6519	0.836761
HEK_1_CTGCTAGAAGGCTCAAACATCTAT	3.48207	-0.256997
HEK_1_ACCAAGGGAGGCTCAAATGGATTA	2.44399	-0.755184
HEK_1_CGACATTTAGGCTCAAATTCAGTA	4.55784	-1.82309
HEK_1_TCTAAACTAGGCTCAATAGCCTCG	3.6338	-2.04806
HEK_1_AGGTTCCCAGGCTCAAGCCAAGAT	1.50825	5.81612
HEK_1_GATTACTTAGGCTCAAGCAACCTG	-8.05833	9.77656
HEK_1_CACAACCTAGGCTCAACAATACTT	10.1145	6.36576
HEK_1_AGACGAGGAGGCTCAACCTGACAC	-5.93503	2.02889
HEK_1_TGCTGACGAGGCTCAACGGAATTT	-4.65285	-0.250711
HEK_1_AAGTCCAAAGGCTCAAGCCAAGAT	4.13641	-1.65741
HEK_1_AGCTCCACAGGCTCAAAAAGTCGG	-4.88587	-1.1678
HEK_1_ATCCTAGTAGGCTCAAGTCCATGT	-3.63891	-4.01288
HEK_1_ATCTTGGCAGGCTCAAAATGTTTG	4.07963	-4.34566
HEK_1_AGCCATCTAGGCTCAAGTCATATT	-6.03576	-4.98331
HEK_1_CTGCGATGAGGCTCAATAAATAGG	2.82268	0.57551
HEK_1_CAATCTAGAGGCTCAAGATCGTTT	-2.54578	0.142508
HEK_1_AGCTTCGAAGGCTCAACAAGTCAT	-0.776889	-2.88461
HEK_1_TGGCTAGTAGGCTCAATCATCCTT	-9.13024	0.706182
HEK_1_AGTGCTTCAGGCTCAACGACGTCA	-17.1258	0.555943
HEK_1_GAGAAACCAGGCTCAATAGTCGCA	0.835791	6.77301
HEK_1_AAGTCGGGAGGCTCAACCCGACTT	2.47275	1.20718
HEK_1_TAATGTGGAGGCTCAAGGGTGTAT	-5.6174	3.23923
HEK_1_CTTAGTGTAGGCTCAACTGCGTTG	6.26269	1.46312
HEK_1_GGGGGGGGAGGCTCAGGGGGGGGG	-3.75339	7.24447
HEK_1_GACACAAAAGGCTCAACTCGCGTA	7.74051	9.30972
HEK_1_CCTATTTAAGGCTCAATAAGACGG	2.83656	-4.08433
HEK_1_CGTGTACAAGGCTCAAGACAAAGG	-0.422177	-3.19766
HEK_1_ATCTTGGCAGGCTCAACTGGTGCA	0.0675212	-4.92056
HEK_1_CCTTTGTCAGGCTCAACAGATTAC	5.18495	2.50411
HEK_1_GCTACCGTAGGCTCAAGCAGTCGA	-0.135873	-2.3149
HEK_1_AAGAACAGAGGCTCAAATCTTTGT	5.86895	-2.76108
HEK_1_ATCGTAACAGGCTCAACTATAGAG	4.28582	-2.51359
HEK_1_CTCAAACAAGGCTCAATTGGCGTT	-15.9583	-3.06253
HEK_1_GGTTACACAGGCTCAACTAGATTG	-3.27931	-3.53591
HEK_1_ATTATTCGAGGCTCAAATCCGCTA	0.0652499	-2.07186
HEK_1_CTTTGGACAGGCTCAAGTGGATGG	4.79497	0.769295
HEK_1_CTTTCACTAGGCTCAATGTAGTTT	-4.9375	0.793667
HEK_1_CTGTTTCCAGGCTCAACACAACAG	4.79131	-1.51298
HEK_1_AGCACGTAAGGCTCAATCATCCTT	0.621368	-4.89663
HEK_1_ACCAACCCAGGCTCAACCGCAACT	-3.61243	-3.00396
HEK_1_AACAGCGGAGGCTCAAAACCCTTG	-1.93791	-0.944912
HEK_1_CCTATTTAAGGCTCAAGCAACCTG	-5.652	-0.583784
HEK_1_AGTTGAACAGGCTCAATCCCTGAT	14.0928	-6.15605
HEK_1_GCTTCTCCAGGCTCAAGGGTGTAT	1.66014	5.14806
HEK_1_GTGGTGCTAGGCTCAATCGGTTTA	7.52049	5.02604
HEK_1_AATCCGGCAGGCTCAAATTCCTTG	-8.0859	-5.87224
HEK_1_ATCTTGGCAGGCTCAAGACGATGG	1.10493	4.3795
HEK_1_ACCGTCGAAGGCTCAACGCTAATA	-3.33888	3.04328
HEK_1_AGGGTAAAAGGCTCAAAGTTTAGA	4.00696	-2.32818
HEK_1_ATCTTGGCAGGCTCAAAATGAATG	6.62227	1.56069
HEK_1_ATTTCCATAGGCTCAAGTGTCGGA	-8.16683	-0.99576
HEK_1_AAACACTAAGGCTCAATTAAGCGT	-3.70037	-2.11856
HEK_1_GAGGGTCAAGGCTCAACAGTCCCT	8.76382	-1.81685
HEK_1_CTAGCACGAGGCTCAACGATTGAT	5.24494	7.10876
HEK_1_CTGTCGCAAGGCTCAAAGGAAGAC	11.0738	-1.11537
HEK_1_CCATGCATAGGCTCAAGCGTTGCT	0.215332	3.28272
HEK_1_TAGTAGCCAGGCTCAAACCCATAT	-2.59844	6.19455
HEK_1_AGTCCGTGAGGCTCAACACGGACT	-9.18113	0.469766
HEK_1_AGTTGAACAGGCTCAAAGAACGGG	9.98346	0.0992528
HEK_1_AACTGCCTAGGCTCAACTGTCTGG	6.86495	-2.54802
HEK_1_ACGACGACAGGCTCAAGAGAATTG	-7.59903	-4.0065
HEK_1_CGTTGCCTAGGCTCAAAAACGCCT	0.224862	-3.84486
HEK_1_GCGCTGATAGGCTCAACCCGAATG	-0.626565	-6.49155
HEK_1_AGGTATATAGGCTCAACCCGAATG	-13.5178	-1.55347
HEK_1_ATGGGCTCAGGCTCAAGAAGCACT	13.6593	-1.72207
HEK_1_AGCTCCACAGGCTCAATGTGGCTA	-6.7934	-5.61702
HEK_1_AAACAAACAGGCTCAATAACCCGT	-1.34738	2.9542
HEK_1_CCATGCATAGGCTCAAGAAGGCTT	-8.31946	4.61187
HEK_1_TCATACCAAGGCTCAACTCTTGAC	0.49246	-2.07987
HEK_1_AGTCACAAAGGCTCAACTCGCGTA	-3.52447	-2.13364
HEK_1_GATTGGGAAGGCTCAATAGTGGAC	6.19348	-1.42807
HEK_1_AGTGCTTCAGGCTCAACAACGTGG	-7.7248	2.70372
HEK_1_GTGCGAAGAGGCTCAAATGCATGG	-7.82368	-4.95986
HEK_1_GGCTTTGCAGGCTCAAAAACAGGG	-11.4425	-1.01636
HEK_1_ATCAGGGAAGGCTCAAAAAGCCTA	-4.73237	0.832906
HEK_1_GGAAGTCCAGGCTCAAGCGTTGCT	7.34123	2.11685
HEK_1_TAGGTACGAGGCTCAAAGCGTAGG	0.28025	-2.82985
HEK_1_GCAAACTGAGGCTCAACTAGACCC	-9.48295	0.484768
HEK_1_GAAGATATAGGCTCAATCGTCATG	7.69357	3.88818
HEK_1_CCAGACAGAGGCTCAAGTACCTTG	1.89003	2.17645
HEK_1_TGAATCCTAGGCTCAACCCGACTT	0.246958	-1.65076
HEK_1_AGTAGTTAAGGCTCAAAAACTCGA	-12.8387	-2.163
HEK_1_GGGCATCAAGGCTCAAAGAACGGG	-0.401629	-1.31881
HEK_1_TCTGATTTAGGCTCAACGTACCTA	-8.47921	-2.50968
HEK_1_AACTGCCTAGGCTCAACTTCGATT	-2.43401	-5.52606
HEK_1_AGAATCAAAGGCTCAAAAATCAGA	10.0312	2.95544
HEK_1_CTGAGCGTAGGCTCAAGCTTACCT	3.18082	-3.23728
HEK_1_AAGAACAGAGGCTCAAGTACCTTG	-6.38352	-2.93236
HEK_1_ATTCTGAGAGGCTCAACCTATTCA	-0.275458	-1.78383
HEK_1_GAAGATATAGGCTCAATGATAACA	0.629509	-2.50682
HEK_1_GGTAGCCAAGGCTCAATCATATGG	-4.09452	3.45696
HEK_1_CATGCTGCAGGCTCAAATCAAGTG	-1.52411	-3.10877
HEK_1_ACCTTCCCAGGCTCAACAGACCAT	-6.17773	8.94514
HEK_1_ATGCGGAGAGGCTCAAACGCTCAG	-0.739663	-2.06528
HEK_1_CTGGAACAAGGCTCAACTCGCGTA	10.9122	4.16336
HEK_1_ATTTGTTGAGGCTCAACATTTGTT	-10.246	4.36833
HEK_1_AAGAGTATAGGCTCAAGTTACGAT	-4.73197	5.52892
HEK_1_AATCCGGCAGGCTCAAGTAATCCC	-9.12484	-2.47473
HEK_1_TAGATCAAAGGCTCAACCCGAATG	-7.17496	6.79078
HEK_1_AGTAGTTAAGGCTCAACGTGGATA	-5.70895	-6.24918
HEK_1_AGCCATCTAGGCTCAAGGGAACCT	0.941687	9.18622
HEK_1_CTGTCGCAAGGCTCAAGGCTACTA	-0.402881	1.2261
HEK_1_GAAAGACAAGGCTCAACCGTGTTT	-0.0823284	2.45628
HEK_1_CATTCGGGAGGCTCAACTTCTTCG	-6.50194	-4.14833
HEK_1_CAGGTTGCAGGCTCAATCCAGGGA	-4.88489	1.30079
HEK_1_CAATCTAGAGGCTCAACATACATT	-2.08618	0.114702
HEK_1_ACGGCAGTAGGCTCAATAGCTTAT	1.69933	-0.254213
HEK_1_AAACGTGAAGGCTCAAGTGTAACC	-2.43238	2.92673
HEK_1_AGACCTCAAGGCTCAACGAATAAT	-6.98884	-2.63623
HEK_1_TGCTGACGAGGCTCAACACAGTTT	-14.3274	2.95263
HEK_1_CCATCGTCAGGCTCAAGTATGAGT	7.82616	4.06808
HEK_1_CAGTTTAAAGGCTCAAGAGAATTG	8.5959	-2.85569
HEK_1_GCATCGAGAGGCTCAAGTCCATGT	5.1518	-0.353139
HEK_1_CTTCTACGAGGCTCAAAGGAGCTT	5.26098	-12.5527
HEK_1_CCTATTTAAGGCTCAACTTACGGG	5.89836	-3.97846
HEK_1_TGAATAGGAGGCTCAAGATGTATT	2.83357	-1.67538
HEK_1_ATAAGCTAAGGCTCAATGTGGCTA	-3.33627	-2.35205
HEK_1_CCCTCTTGAGGCTCAAAGGAGCTT	2.82572	-0.808329
HEK_1_GTGCCCATAGGCTCAACAACGTGG	-2.18845	-6.36362
HEK_1_CATTTCTAAGGCTCAACTTACGGG	11.84	-2.9584
HEK_1_CTCACATCAGGCTCAAGACAGATA	6.62426	-1.6807
HEK_1_ATATGGGTAGGCTCAAAGCTACGG	-14.1389	8.14182
HEK_1_ATTGGCCCAGGCTCAAATCTTTGT	-12.3929	-2.50781
HEK_1_CACTTGATAGGCTCAAGGGCCAAT	-4.62283	-1.82699
HEK_1_AGGCGTTTAGGCTCAATCGGTTTA	-6.2328	0.0792253
HEK_1_AGAATCAAAGGCTCAAAATGAATG	0.658012	-2.26517
HEK_1_AAATAGCAAGGCTCAAAAGCGTAC	2.06627	-2.33175
HEK_1_ATTACCTTAGGCTCAATGTGCTCA	6.13339	-0.227148
HEK_1_AACGGTAGAGGCTCAAACGTATAC	-6.45305	9.88348
HEK_1_ACTACCCGAGGCTCAAAGCGCCTT	1.71512	2.31773
HEK_1_CCCTGTTTAGGCTCAACGTGGATA	9.87624	0.256323
HEK_1_TATCCACGAGGCTCAACGCCTTGA	-5.99157	-2.04465
HEK_1_AAGAGTATAGGCTCAAGTTGTCAT	6.54974	6.78888
HEK_1_ATTGAAGTAGGCTCAACGGACAAC	0.0625629	9.02382
HEK_1_TGGACGGAAGGCTCAACCCATCTG	-8.00073	-5.48828
HEK_1_CATGACGAAGGCTCAAGGTCACAG	8.27958	-6.06136
HEK_1_CAAGGAATAGGCTCAAGAGAGTAT	10.459	-1.52768
HEK_1_ATGGTCTGAGGCTCAATACAAACT	1.40082	1.88785
HEK_1_GTGCGAAGAGGCTCAAATGGATTA	5.73684	0.501212
HEK_1_CCGTAGCTAGGCTCAATCGACGGT	0.206721	0.0598509
HEK_1_CGTTTCGTAGGCTCAATGTGGCTA	1.48342	6.98115
HEK_2_AAACAAACCGCCACAGAGCACCAC	-0.944252	-4.47255
HEK_2_AAACAAACCGCCACAGTCCCTGAT	4.49563	4.05353
HEK_2_AAACAAACCGCCACAGTCTGCATC	2.11567	-2.18072
HEK_2_AAACAAACCGCCACAGTTGTTTAC	3.36924	21.2757
HEK_2_AAACGATCCGCCACAGCTCTTGAC	7.37232	-3.68494
HEK_2_AAACTACACGCCACAGTCGACACC	9.29598	2.80942
HEK_2_AAAGAGGCCGCCACAGTAAATAGG	2.80073	5.51381
HEK_2_AAAGCCCGCGCCACAGGTAACGTT	-5.63422	0.087773
HEK_2_AAAGCCCGCGCCACAGTACAGCCG	3.4065	5.30175
HEK_2_AAAGTCATCGCCACAGCCCGAATG	-4.48268	-1.05411
HEK_2_AAAGTCATCGCCACAGGGTGGGAT	11.4881	-2.91641
HEK_2_AAATAGCACGCCACAGCGTATCGG	11.3274	-0.274115
HEK_2_AAATAGCACGCCACAGCTCCGCAT	1.57765	-2.32042
HEK_2_AAATTCCGCGCCACAGGCTTACCT	-8.63335	3.64659
HEK_2_AACAAATGCGCCACAGAGCGCGAT	-5.63073	0.554359
HEK_2_AACAAATGCGCCACAGCAGTCCCT	-2.01833	7.58701
HEK_2_AACAAATGCGCCACAGGGGCCAAT	-9.55237	-6.33336
HEK_2_AACAGCGGCGCCACAGGTCGTCGT	1.42945	-3.33563
HEK_2_AACGCCAACGCCACAGGGGAGGTA	11.1745	-5.0559
HEK_2_AACGGTAGCGCCACAGAGGTTGTG	3.67859	6.04558
HEK_2_AACTGCCTCGCCACAGGGGAAGGT	-6.71985	4.28871
HEK_2_AAGAAGGTCGCCACAGCTCGCGTA	11.0818	3.67665
HEK_2_AAGAAGGTCGCCACAGGACAGATA	8.32166	-3.39806
HEK_2_AAGAGTATCGCCACAGTCATCCTT	-5.66319	-4.82947
HEK_2_AAGGATGACGCCACAGCTCCGCAT	-3.30733	10.7942
HEK_2_AAGGATGACGCCACAGGTTGTCAT	2.08432	0.801071
HEK_2_AAGGCGCTCGCCACAGTGAGGTCT	2.22876	2.01911
HEK_2_AAGGGACCCGCCACAGCTTCGCAC	-1.18126	-1.20649
HEK_2_AAGTATTGCGCCACAGGCAACCTG	-7.06343	1.71631
HEK_2_AAGTCCAACGCCACAGGGTGACAC	-14.0482	-2.36569
HEK_2_AAGTTGTCCGCCACAGTGAGGTCT	-2.65754	-1.32897
HEK_2_AATACATCCGCCACAGGGGAGGTA	0.896361	-2.88318
HEK_2_AATACATCCGCCACAGGGTGGGAT	-14.8085	2.95602
HEK_2_AATACATCCGCCACAGTTTGGGAG	2.59757	-0.506763
HEK_2_AATCCGGCCGCCACAGATGACTTT	-12.6512	-1.10989
HEK_2_AATCGAAGCGCCACAGATCAAGTG	12.26	1.63031
HEK_2_AATCGAAGCGCCACAGTGTGGCTA	-10.1032	-3.81659
HEK_2_AATGGCGTCGCCACAGCCAACCGT	2.23698	-1.10945
HEK_2_AATGGCGTCGCCACAGCCTCGTCT	-3.2538	-1.40496
HEK_2_AATGTATGCGCCACAGAAGATTGT	10.475	-1.76073
HEK_2_AATGTATGCGCCACAGATATGCAT	-2.21118	1.72976
HEK_2_ACAAGTAGCGCCACAGGTATGAGT	-0.970274	0.573545
HEK_2_ACACCAAGCGCCACAGTGATAACA	0.161131	-0.486916
HEK_2_ACAGATAACGCCACAGGCCAAGAT	-7.82683	-2.04048
HEK_2_ACAGATAACGCCACAGTACAGCCG	-1.24971	-3.15493
HEK_2_ACAGGCCACGCCACAGGCCAAGAT	12.9	-0.333101
HEK_2_ACATCTCGCGCCACAGGAAGCACT	-6.38778	0.216463
HEK_2_ACCAACCCCGCCACAGAAGGTAAT	1.94346	-1.11357
HEK_2_ACCAACCCCGCCACAGAGCACCAC	-6.68527	5.30948
HEK_2_ACCAAGGGCGCCACAGATGGAAAT	-2.80067	-0.275419
HEK_2_ACCAGTTTCGCCACAGCCATTTGA	6.76277	-5.72923
HEK_2_ACCCGATTCGCCACAGAAGCTTCT	-1.23309	-7.38956
HEK_2_ACCGTCGACGCCACAGGAGGCTGA	-0.687303	6.0913
HEK_2_ACCTGAAGCGCCACAGAAACGCCT	-1.0148	-6.0909
HEK_2_ACGACGACCGCCACAGGTTCAACT	10.7755	4.27126
HEK_2_ACGCTTAACGCCACAGCCTATTCA	-1.54259	-0.0554601
HEK_2_ACGCTTAACGCCACAGGTCAATAC	-6.23881	0.594766
HEK_2_ACGGGTTACGCCACAGCGGCACAT	-5.59467	-1.74316
HEK_2_ACGTAAACCGCCACAGCGAATAAT	-1.23352	-0.125098
HEK_2_ACGTAAACCGCCACAGTCCAGTCC	-4.96918	-3.19023
HEK_2_ACTCATACCGCCACAGACAGCGGA	-1.35064	-0.77778
HEK_2_ACTCGGAACGCCACAGACCCACGA	8.9187	-3.09065
HEK_2_ACTGCTGGCGCCACAGAAAGCCTA	11.5895	-2.00767
HEK_2_ACTGGTCACGCCACAGCGGAATTT	10.5687	-4.11515
HEK_2_ACTGGTCACGCCACAGTACAGCCG	9.81487	-1.20369
HEK_2_AGAAACCACGCCACAGATGGATTA	-16.6097	-0.556195
HEK_2_AGAATCAACGCCACAGACTGAGTT	-4.00477	0.806558
HEK_2_AGACCTCACGCCACAGCGAATAAT	-11.2464	7.58089
HEK_2_AGAGGTGCCGCCACAGAGGTTGTG	-2.84304	5.66021
HEK_2_AGAGGTGCCGCCACAGTACGTGCT	2.54746	4.12201
HEK_2_AGAGGTGCCGCCACAGTGGCCTGT	5.3751	2.49476
HEK_2_AGCAACGCCGCCACAGCAAGTCAT	1.19753	-5.17339
HEK_2_AGCAACGCCGCCACAGTCCCTGAT	-8.83937	-6.05086
HEK_2_AGCACGTACGCCACAGGAGCGGTA	-3.07046	-0.739411
HEK_2_AGCCATCTCGCCACAGCTAGATTG	3.9193	0.597707
HEK_2_AGCGTGGTCGCCACAGTACAGCCG	-9.67074	-4.14064
HEK_2_AGGAGTCGCGCCACAGACTAGGAT	5.02676	-1.65356
HEK_2_AGGAGTCGCGCCACAGTGACCAGT	-9.15398	-5.83309
HEK_2_AGGCCGAACGCCACAGAGCGCCTT	-1.53085	1.49346
HEK_2_AGGCGTTTCGCCACAGAGCGCCTT	-2.37946	-5.10482
HEK_2_AGGGACTGCGCCACAGTTCGCTGG	-0.718785	6.07882
HEK_2_AGGGTAAACGCCACAGAGCACCAC	-6.0297	-3.06656
HEK_2_AGGTAAGCCGCCACAGACATCTAT	4.47151	0.36502
HEK_2_AGGTTCCCCGCCACAGAGACACCA	13.0023	0.368792
HEK_2_AGGTTCCCCGCCACAGTCCCTGAT	0.466731	11.2721
HEK_2_AGTAATGGCGCCACAGCGCCTTGA	1.39253	-6.77651
HEK_2_AGTAGTTACGCCACAGACTGCCGT	7.73961	4.76195
HEK_2_AGTCACAACGCCACAGGAGAGTAT	8.27708	-11.2743
HEK_2_AGTCCGTGCGCCACAGGGTCTGAC	-2.45533	-4.04698
HEK_2_AGTGCTTCCGCCACAGAAGATTGT	-9.46677	0.237842
HEK_2_AGTTGAACCGCCACAGTCCCTGAT	2.84741	-6.78067
HEK_2_AGTTTGTACGCCACAGGAGCCCAT	4.40189	-6.18158
HEK_2_ATACACCCCGCCACAGATGACCGA	11.5612	-5.57654
HEK_2_ATATGGGTCGCCACAGTTGTGACT	-5.79677	3.12317
HEK_2_ATCAATCGCGCCACAGGGTCTGAC	-13.9458	0.24878
HEK_2_ATCAATCGCGCCACAGGTTCTGTT	-2.06005	4.30709
HEK_2_ATCCTAGTCGCCACAGAAACAGGG	4.15934	0.966598
HEK_2_ATCCTAGTCGCCACAGGTCCATGT	-8.72432	-3.00636
HEK_2_ATCGCGCTCGCCACAGTGAAATGA	-0.806953	-2.85201
HEK_2_ATCGCGCTCGCCACAGTGGCCTGT	-6.16821	-1.57256
HEK_2_ATCTTGGCCGCCACAGCTTCGCAC	-12.1069	3.07687
HEK_2_ATGACAACCGCCACAGTCTCACTT	-5.73606	-1.8736
HEK_2_ATGCGGAGCGCCACAGGAGTTTCG	-4.79684	-1.86008
HEK_2_ATGGGCTCCGCCACAGGAAAGACC	0.0867207	1.06361
HEK_2_ATTACCTTCGCCACAGACCCACGA	-4.85863	1.07228
HEK_2_ATTATTCGCGCCACAGGTAACGTT	-3.3243	2.04088
HEK_2_ATTATTCGCGCCACAGTTTACCCT	3.69771	-0.466092
HEK_2_ATTGAAGTCGCCACAGGGTCCCTT	-4.95189	-1.44857
HEK_2_ATTGGCCCCGCCACAGCCCGAATG	15.7644	0.674487
HEK_2_ATTTCCATCGCCACAGATCAAGTG	1.39515	-1.22773
HEK_2_CAACGCAGCGCCACAGCACGGACT	-0.383628	-1.80347
HEK_2_CAAGGGTTCGCCACAGTGTTCCAG	-1.72886	-0.806084
HEK_2_CAATTCTCCGCCACAGGGGAAGGT	7.33575	-3.06505
HEK_2_CAATTCTCCGCCACAGTCCGTCCA	-5.29279	0.833965
HEK_2_CACAACCTCGCCACAGCAATACTT	-7.89625	-2.55244
HEK_2_CACAACCTCGCCACAGTGCAAGGG	6.55874	1.93878
HEK_2_CACTAACCCGCCACAGATGCGGAT	-12.1454	-0.842711
HEK_2_CACTTGATCGCCACAGAGCGCCTT	-10.3171	-4.1512
HEK_2_CACTTGATCGCCACAGCGTATCGG	-7.07744	-5.22927
HEK_2_CAGATGGGCGCCACAGTGTGGCTA	0.213553	4.96984
HEK_2_CAGGTTGCCGCCACAGACGTATAC	1.65628	-4.68335
HEK_2_CAGTTTAACGCCACAGTGACGGAC	8.51653	4.73464
HEK_2_CATGACGACGCCACAGGCCAAGAT	5.29902	-3.94484
HEK_2_CATTCATTCGCCACAGATTTCCGG	9.03663	0.753314
HEK_2_CATTCATTCGCCACAGCCCGAATG	9.02334	10.1998
HEK_2_CATTCGGGCGCCACAGGGCCCTTA	-14.3354	-3.22882
HEK_2_CATTTCTACGCCACAGCTTACGGG	6.19811	-4.76266
HEK_2_CCACCTCTCGCCACAGCGCTCTCA	-1.91634	-1.4797
HEK_2_CCACGTTGCGCCACAGCCCTTGGT	0.582048	-1.07496
HEK_2_CCATATGACGCCACAGTCCCTGAT	1.4953	-3.75294
HEK_2_CCATCCACCGCCACAGTAGTGGAC	-5.39764	1.41629
HEK_2_CCATGCATCGCCACAGGTATGAGT	4.74961	0.646153
HEK_2_CCATGCATCGCCACAGTGCCTCAC	-8.86984	0.476176
HEK_2_CCCGTAAGCGCCACAGAGAGGTGG	4.18552	-3.19385
HEK_2_CCCGTTCTCGCCACAGGCAAGGAC	6.138	0.0478582
HEK_2_CCCTCTTGCGCCACAGGCAGCATG	5.74125	-0.158493
HEK_2_CCCTCTTGCGCCACAGGGGAAGGT	5.33696	9.41748
HEK_2_CCCTGTTTCGCCACAGGTCCGTAC	12.2386	5.37219
HEK_2_CCCTTGCACGCCACAGCAACGTGG	6.79119	-0.119465
HEK_2_CCGACTTTCGCCACAGATGACCGA	-1.01327	-4.68456
HEK_2_CCGGAAATCGCCACAGGAGCGGTA	8.66017	-0.39983
HEK_2_CCGTCTTACGCCACAGAAAGCCTA	-9.48019	5.43647
HEK_2_CCTCATGACGCCACAGGAGTTCAC	4.33689	-1.62661
HEK_2_CCTTTACACGCCACAGAGAAGTTA	-2.05466	0.327595
HEK_2_CCTTTACACGCCACAGCAACGTGG	12.4246	6.18721
HEK_2_CCTTTACACGCCACAGCGTAGAAG	6.47641	-3.40917
HEK_2_CGAAACTCCGCCACAGTATTGCCT	8.34837	5.97778
HEK_2_CGAAACTCCGCCACAGTGATGCCC	-3.90279	-0.943844
HEK_2_CGAAGAAGCGCCACAGAGAACGGG	-3.83074	-5.69769
HEK_2_CGACATTTCGCCACAGAGCAGAAC	2.55303	-1.74966
HEK_2_CGATCCAACGCCACAGATTCCTTG	-5.81	7.04553
HEK_2_CGATGGCACGCCACAGCCATTACT	-0.798639	3.65259
HEK_2_CGGACTAACGCCACAGGAACGATT	-5.21992	4.73521
HEK_2_CGGACTAACGCCACAGGATTAGAC	-6.40054	-4.54686
HEK_2_CGGACTAACGCCACAGGTTGTCAT	-9.041	2.54819
HEK_2_CGGCTGTACGCCACAGCCGCAACT	1.35231	-3.20257
HEK_2_CGGCTGTACGCCACAGCTACGAGC	-10.9083	-4.43476
HEK_2_CGTACCGACGCCACAGTACGTGCT	-2.39529	-1.61867
HEK_2_CGTCGAATCGCCACAGGGATAAAG	-6.88033	2.98336
HEK_2_CGTGTACACGCCACAGGGTGACAC	-12.4518	-4.02222
HEK_2_CGTGTGTTCGCCACAGGTTCAACT	-10.4546	-1.82511
HEK_2_CTAGACTACGCCACAGACTAGCCA	-12.1006	5.87902
HEK_2_CTAGACTACGCCACAGGCTTACCT	-2.81352	-3.81499
HEK_2_CTAGCACGCGCCACAGCGATTGAT	-7.62361	1.18947
HEK_2_CTAGCACGCGCCACAGGAGCGGTA	9.73189	-1.30749
HEK_2_CTCAAACACGCCACAGTTGCATAT	-7.33163	-7.40421
HEK_2_CTCACATCCGCCACAGTACAGCCG	7.88811	4.05994
HEK_2_CTCCCAAACGCCACAGGTATGAGT	7.31601	8.65281
HEK_2_CTCTGCGTCGCCACAGGGTGACAC	1.91596	9.52922
HEK_2_CTGAGCGTCGCCACAGAGCGCGAT	-5.63512	-3.43388
HEK_2_CTGAGCGTCGCCACAGCTCGCGTA	5.24271	-0.962016
HEK_2_CTGAGCGTCGCCACAGGCTTACCT	6.17028	-2.12709
HEK_2_CTGAGCGTCGCCACAGGGGAGGTA	10.6655	-2.2067
HEK_2_CTGGAACACGCCACAGTTTATCAC	-1.48762	-1.75808
HEK_2_CTGGGTATCGCCACAGATCAAGTG	4.63629	-6.30769
HEK_2_CTGTTTCCCGCCACAGCGGAATTT	2.68626	0.093271
HEK_2_CTGTTTCCCGCCACAGTACAGCCG	-6.42798	-3.77925
HEK_2_CTTTCACTCGCCACAGCACGGACT	-0.704084	-1.20739
HEK_2_CTTTGGACCGCCACAGCTAGATTG	9.70793	3.38061
HEK_2_CTTTGGACCGCCACAGTGTGGCTA	-4.83674	1.01872
HEK_2_GAAAGACACGCCACAGCAAGTCAT	11.3212	2.23024
HEK_2_GAAAGACACGCCACAGCTTACGGG	5.27172	-1.08146
HEK_2_GAAGATATCGCCACAGCGGGTAGT	5.38751	-3.13176
HEK_2_GAAGATATCGCCACAGCGTCAGCA	-5.42456	13.9734
HEK_2_GAAGATATCGCCACAGGAAGCACT	-7.3316	-0.751189
HEK_2_GAAGATATCGCCACAGTTCGCTGG	-3.29321	1.84664
HEK_2_GAATGCGCCGCCACAGTAGAAATG	-9.86751	-1.75253
HEK_2_GACACCTGCGCCACAGGTTACCGC	-9.24807	-1.48234
HEK_2_GAGGGTCACGCCACAGCACGGACT	-8.05185	-6.101
HEK_2_GAGTGTACCGCCACAGAACCCTTG	-4.48711	-3.277
HEK_2_GATACGCACGCCACAGAATGAATG	0.345133	0.647896
HEK_2_GATACGCACGCCACAGCCATTTGA	-3.24603	3.15649
HEK_2_GATGCAGACGCCACAGGGCGGTTT	0.0350898	-2.02471
HEK_2_GATGGTTACGCCACAGCTTACGGG	10.9331	-1.53751
HEK_2_GATTAAAGCGCCACAGTCCCTGAT	-1.58116	4.65956
HEK_2_GATTACTTCGCCACAGTTCCAGAC	-4.47791	-4.37982
HEK_2_GATTGGGACGCCACAGTAACTACT	9.45503	-4.46562
HEK_2_GATTTCCCCGCCACAGGTTAACCA	14.5837	-3.95322
HEK_2_GATTTCCCCGCCACAGTGCTCCGT	6.97066	-0.952207
HEK_2_GCAAACTGCGCCACAGGAATTCGT	0.800723	-5.44806
HEK_2_GCACTCAGCGCCACAGTTCGCTGG	1.67351	1.88703
HEK_2_GCATCACTCGCCACAGCAACGTGG	5.16829	-0.844683
HEK_2_GCCAAAGCCGCCACAGATACTCTT	5.66121	-3.10865
HEK_2_GCCAAAGCCGCCACAGGGGAACGA	-7.78016	-1.52552
HEK_2_GCCAACATCGCCACAGAACCCTTG	-9.19352	-3.53856
HEK_2_GCCAACATCGCCACAGTCCAGGGA	-3.94419	-4.93752
HEK_2_GCCTGGTACGCCACAGCCCGACTT	12.3902	0.554933
HEK_2_GCGCTGATCGCCACAGCCGTGTTT	7.83532	1.41162
HEK_2_GCGGTAACCGCCACAGATGGATTA	8.54862	15.4525
HEK_2_GCGTATTCCGCCACAGGGAAACAG	-10.8478	-1.54496
HEK_2_GCGTGCAACGCCACAGAAACAGGG	-0.00411513	-1.246
HEK_2_GCGTGCAACGCCACAGTTCCGCTC	-1.60987	2.44691
HEK_2_GCTACCGTCGCCACAGAAGCGTAC	6.72923	2.55331
HEK_2_GCTATGGGCGCCACAGCGAACGTA	-12.6891	-2.39444
HEK_2_GCTATGGGCGCCACAGGGCGGTTT	-0.1371	2.32755
HEK_2_GCTCGTAGCGCCACAGGGTGACAC	-0.798474	-1.64181
HEK_2_GGAAGTCCCGCCACAGGAGAATTG	-8.25327	-0.496379
HEK_2_GGACTGGACGCCACAGGTCATATT	-9.49689	-4.46475
HEK_2_GGACTTCTCGCCACAGCGACTCCT	-8.34931	-0.018227
HEK_2_GGATTGTTCGCCACAGCTAGTAAC	-7.06343	-3.74287
HEK_2_GGCAAGGTCGCCACAGACCTTCTT	-12.8022	0.666283
HEK_2_GGCAAGGTCGCCACAGATGCATGG	-2.55091	-3.63374
HEK_2_GGCACTTCCGCCACAGATATACCT	-4.57401	6.21314
HEK_2_GGCCCAATCGCCACAGGCTTTCCA	-4.61638	-4.61286
HEK_2_GGCGACAACGCCACAGAGACACCA	1.48507	-0.718536
HEK_2_GGCGACAACGCCACAGGGAATAGA	-0.18615	0.846598
HEK_2_GGCGACAACGCCACAGTAACTACT	0.981837	-0.456113
HEK_2_GGCTATAACGCCACAGGATCTCGG	-1.1685	0.388967
HEK_2_GGGAGATGCGCCACAGGTACCTTG	7.11097	0.860285
HEK_2_GGGATTACCGCCACAGTTGTTTAC	-2.95593	-0.386216
HEK_2_GGGCATCACGCCACAGAACCCTTG	-0.537916	-3.36161
HEK_2_GGGGGGGGCACCACAGGGGGGGGG	-14.6974	-1.76745
HEK_2_GGGGGGGGCGCCAAAGGGGGGGGG	-14.8511	-0.705722
HEK_2_GGGGGGGGCGCCACAGCCCGAATG	-1.67827	-1.1179
HEK_2_GGGGGGGGCGCCACAGNGGGGGGG	-11.2942	3.98579
HEK_2_GGGGGGGGCGCCACGGGGGGGGGG	-8.18578	2.79623
HEK_2_GGGGGGGGCGCCCCAGGGGGGGGG	-3.77036	10.2546
HEK_2_GGGTCATTCGCCACAGAGAAGTTA	4.45781	1.22088
HEK_2_GGGTCTAGCGCCACAGATGGATTA	1.31526	-0.599772
HEK_2_GGGTCTAGCGCCACAGCCATTTGA	-6.09047	6.45303
HEK_2_GGTAAATCCGCCACAGGTTTACGT	5.17769	5.44119
HEK_2_GGTCCTAACGCCACAGCCAGCAGT	-10.9863	-2.64481
HEK_2_GGTCTTTCCGCCACAGAGAACGGG	13.199	-6.16263
HEK_2_GGTCTTTCCGCCACAGCGAGTCTG	-12.5759	-3.75649
HEK_2_GGTGTCGACGCCACAGACATCTAT	4.60074	5.83686
HEK_2_GGTTAGGGCGCCACAGACCTTCTT	5.22885	3.06212
HEK_2_GGTTAGGGCGCCACAGCCGCAACT	11.0438	-2.01556
HEK_2_GGTTAGGGCGCCACAGGCTTTCCA	3.53677	0.470234
HEK_2_GTACGCTTCGCCACAGTTAGTCCG	4.75326	0.749539
HEK_2_GTACGGACCGCCACAGATGGGCAC	8.98908	0.508188
HEK_2_GTCAAGAGCGCCACAGGAAAGACC	6.59754	3.20014
HEK_2_GTCAGACCCGCCACAGCCATTTGA	2.94632	-3.43635
HEK_2_GTCCACTACGCCACAGATGGATTA	-2.73697	-1.65997
HEK_2_GTCCTTGCCGCCACAGACGCCATT	2.48348	0.754289
HEK_2_GTCTTCCTCGCCACAGCTTCTGGA	-4.91458	-3.5503
HEK_2_GTGAACTCCGCCACAGAATGAATG	-9.3161	7.85964
HEK_2_GTGAGGCACGCCACAGGCAGGGTA	-8.67727	-0.0821762
HEK_2_GTGATAAACGCCACAGCCCTTGGT	3.89987	-2.19025
HEK_2_GTGGTGCTCGCCACAGCCTATTCA	-0.257604	3.16022
HEK_2_GTGGTGCTCGCCACAGGTTGTCAT	-2.45536	-3.65117
HEK_2_GTGTCAGGCGCCACAGAGCGCCTT	10.0265	5.77176
HEK_2_GTGTCAGGCGCCACAGTAGCTTAT	-7.45304	-1.86869
HEK_2_GTTACTAGCGCCACAGTCCGTCCA	-5.31931	-3.63609
HEK_2_GTTGTCCGCGCCACAGCGTACCTA	-12.8419	10.1064
HEK_2_TACCGCTCCGCCACAGGCTTACCT	11.0858	-2.87431
HEK_2_TACGCGAGCGCCACAGATTTCCGG	-3.65457	-2.55597
HEK_2_TACGCGAGCGCCACAGGACAAAGG	7.47972	-7.0191
HEK_2_TACGCGAGCGCCACAGTAAGACGG	1.05003	7.06618
HEK_2_TACGTTCGCGCCACAGAAGGTAAT	5.32313	1.0647
HEK_2_TAGATCAACGCCACAGTACTTGTG	-1.15254	0.24677
HEK_2_TAGGTACGCGCCACAGCGATTGAT	5.76892	2.62237
HEK_2_TAGGTACGCGCCACAGGGGAAGGT	2.13626	-1.45972
HEK_2_TAGTAGCCCGCCACAGACCCATAT	-11.585	1.38264
HEK_2_TAGTAGCCCGCCACAGATATGCAT	-7.76319	-2.46311
HEK_2_TATCTGTCCGCCACAGCGAATAAT	9.85481	1.21337
HEK_2_TATTAGCGCGCCACAGTTTGGGAG	3.50834	6.28788
HEK_2_TCAGCCTCCGCCACAGCGAGATGT	0.440821	7.30279
HEK_2_TCATAGCTCGCCACAGACTTCAAT	-6.35055	-3.97474
HEK_2_TCCCTGGACGCCACAGCGTATCGG	2.85055	-7.15954
HEK_2_TCCCTGGACGCCACAGGAGTTCAC	1.73564	5.87992
HEK_2_TCCCTGGACGCCACAGTTAAACTG	-6.18558	-2.99439
HEK_2_TCGACTGCCGCCACAGCAAGTCAT	8.23243	1.18255
HEK_2_TCGACTGCCGCCACAGCTGGTGCA	2.4194	-2.60701
HEK_2_TCGAGTTTCGCCACAGATTCCTTG	-7.24951	4.45822
HEK_2_TCGCAATCCGCCACAGGCTTTCCA	3.13428	-2.98854
HEK_2_TCGGTCATCGCCACAGATCAAGTG	-3.6013	-2.8572
HEK_2_TCTGATTTCGCCACAGAAACGCCT	8.20149	-4.05092
HEK_2_TCTGATTTCGCCACAGTTGGCGTT	-6.82915	-0.139212
HEK_2_TGAATAGGCGCCACAGGAGAATTG	-3.13915	-4.37655
HEK_2_TGAGAGCGCGCCACAGCAACAAAT	0.129381	0.892919
HEK_2_TGAGCACACGCCACAGGTTCAACT	1.73163	10.5814
HEK_2_TGCCGGTACGCCACAGACATCTAT	10.7817	-1.96382
HEK_2_TGGGAATTCGCCACAGCAAGAGGG	5.14262	8.79121
HEK_2_TGGGAATTCGCCACAGTTCCGAGT	-10.4332	0.326472
HEK_2_TGGTGTCTCGCCACAGAATGAATG	7.6769	1.22725
HEK_2_TGGTTAACCGCCACAGTTAGGACC	8.41404	0.748803
HEK_2_TGTTATCACGCCACAGGACAGATA	9.39578	2.90054

## Sheet: Figure_3d
HEK293T_rep1	HEK293T_rep2
0.373106	0.470898
0.392785	0.442175
0.177967	0.161035
0.55739	0.565235
0.00235504	0.0176191
0.00304598	0
0.731858	0.857293
0.502447	0.499124
0.0505219	0.0161531
0.141115	0.177515
0.512578	0.450833
0.489054	0.47116
0.16538	0.26497
0.129775	0.126488
0.00283127	0
2.26908	2.11745
0.720701	0.507275
0.974843	0.79432
0.555606	0.359524
0.356168	0.464991
0.291785	0.274594
1.28886	1.07991
0.0015598	0
0.00427751	0
0.414398	0.451654
1.04292	1.02961
0.360241	0.266762
0.159541	0.202649
0.27339	0.332335
1.32283	1.21704
0.0860129	0.0309197
0.344864	0.284984
0.165733	0.117296
0.438968	0.379782
0.0370168	0.0300631
0.242212	0.23569
0.0768441	0.0414234
0.28757	0.270513
1.24538	1.18933
0.268695	0.293424
0.636646	0.580587
0.0252484	0.0268011
0.801627	0.816462
0.39102	0.484879
0.0826628	0.072151
1.58845	1.48869
0.00239682	0.0286196
3.06559	3.38144
0.872055	0.903099
2.67524	2.56346
0.434684	0.411838
0.594508	0.628264
0.483931	0.375229
0.00490969	0.0166272
0.128641	0.0890057
2.18241	1.29237
0.0366693	0.0409548
0.00746446	0.00557986
0.00559069	0.0114565
0.00142406	0.0077875
0.0165766	0.00827343
1.05799	1.07032
0.158423	0.204503
1.81237	1.99802
0.0152334	0.0122664
0.0278705	0.0171192
0.269502	0.289918
0.356638	0.451938
0.332547	0.55877
1.45793	1.1736
3.7489	2.47054
0.470422	0.507498
0.480505	0.308293
1.13255	1.32835
1.54624	1.53935
0.0318258	0.101669
0.00676941	0.0278574
0.184125	0.246681
0.553852	0.452319
0.0211438	0.00813438
0.110867	0.1162
0.484961	0.490553
0.223752	0.38992
0.0158649	0.082989
0.00391719	0
0.19323	0.219465
0.548098	0.427879
2.02656	1.91613
0.00428139	0
0.000828077	0
0.497735	0.448093
0.315259	0.206679
0.231148	0.156865
0.0547276	0.104125
2.29676	2.03573
0.250409	0.254655
0.117394	0.0970725
0.839557	0.712557
0.558362	0.49932
3.94338	3.47425
0.558199	0.489843
0.0192439	0.0680184
0.356637	0.384151
0.130785	0.200858
0.71015	0.620229
0.911952	0.722943
0.180684	0.156074
0	0
1.1942	0.764135
0.155352	0.183573
0.0865269	0.109448
0.0259411	0.0311249
0.269954	0.338402
0.0162033	0.00183129
0.271114	0.262113
0.289643	0.383179
0.0109661	0.00828075
0.163783	0.0965118
1.81401	1.81567
0.059294	0.0285542
0.149118	0.110209
0.00282015	0.00233308
0.0136258	0.0218985
0.0807216	0.043744
0.0787162	0.0319887
0.0548259	0.0541212
0.235242	0.186063
1.54005	1.44181
1.08231	0.843825
0.552096	0.530871
0.0243271	0.0185803
0.94543	0.872709
0.0102056	0.0102103
0.00141567	0
1.07624	0.880041
0.00975277	0
1.05683	0.784936
0.130878	0.112707
1.06756	1.14545
0.643601	0.736077
0.0725667	0.0302225
0.399857	0.493342
0.453938	0.385857
1.77695	1.69792
0.253669	0.316748
0.971336	1.056
0.578267	0.59978
0.435722	0.395631
0.0114775	0.00443202
0.00367619	0
0.0734728	0.0830691
0.00274899	0
1.09399	1.00969
0.350417	0.406661
0.0340855	0.028614
0.862695	0.804363
0.371581	0.541728
2.39384	2.30676
0.0245495	0.0318798
0.0403432	0.0332437
1.35254	1.52426
0.267333	0.38955
0.172936	0.146482
0.266177	0.197828
0.00551876	0.00885624
0.00168362	0.000957433
0.0320961	0.0517491
0.733738	0.712942
0.0223929	0.0576266
0.296659	0.354116
0.210874	0.0627523
0.0542167	0.0300726
1.25298	1.31267
0.0961852	0.121182
0.0689058	0.0322927
0.362474	0.346754
0.224515	0.26488
0.580239	0.496631
0.195528	0.113852
0.606363	0.61035
0.230899	0.348856
0.00288094	0.00759411
0.342672	0.205864
4.7043	5.12711
0.0431385	0.00763493
1.50538	1.32486
0.431974	0.533276
0.00852087	0.010621
0.146465	0.132979
0.231268	0.231749
0.00639869	0
0	0.0224617
0.658976	0.561479
0.951636	0.803033
0.187266	0.157096
0.108369	0.131612
2.16425	1.78282
0.0436396	0.0388117
0.751684	0.825221
0	0
0.710836	0.675922
0.0713083	0.0772748
0.195463	0.265256
0.512871	0.567689
0.739721	0.625419
0.449336	0.431737
0.00164675	0.0251578
0.00360549	0.00391
0.617686	0.530807
0.191545	0.226263
1.26073	1.18022
0.0281526	0.080626
0.848736	0.806921
1.79526	1.50958
3.22831	3.8046
11.1017	10.9214
4.48993	4.65139
1.09036	1.12329
0.278727	0.343673
0.0721928	0.0820577
0.0147055	0.00747287
0.00722496	0.00991019
0.363446	0.364417
0.226864	0.171557
0.776262	0.735478
0.587698	0.499062
2.93046	3.11998
0.581564	0.462089
0.00119704	0
0.501931	0.630111
0.107068	0.105274
0.243727	0.3253
2.45106	2.63751
0.801164	0.993145
0.227406	0.266142
0.455088	0.241237
0.0049662	0
1.14672	1.15429
0.0915819	0.0202673
0.110737	0.148341
0.294289	0.275682
0.0343022	0.0443816
0.53004	0.436208
0.00417348	0.00472363
0.312147	0.329434
0.00629771	0
1.10571	1.0865
0.00508534	0.00182632
0.156795	0.0644598
0.0227546	0.0217718
0.21027	0.212673
0.0170416	0.0224665
0.0102588	0
3.30515	3.17728
2.33435	2.30254
0.263101	0.189477
0.000911	0.00536217
0.321854	0.329567
0.755332	0.409408
0.221399	0.290909
0.711116	0.670652
0.00894136	0.0165215
0.520266	0.583675
1.42352	1.2067
0.09966	0.103019
0.229382	0.309471
0.250088	0.338866
0.0791924	0.0584387
1.41009	1.32794
1.22366	1.14308
0.740718	0.790015
1.81017	1.65516
1.02985	1.18386
3.55785	3.62034
0.32962	0.349186
0.0694447	0.119308
0.697708	0.56944
1.78512	1.67594
0.213975	0.15303
0.50323	0.494014
0.393496	0.439053
2.75141	2.89918
0	0
0.23136	0.180883
0.806657	0.74755
0.455225	0.420853
1.25775	1.1415
0.012466	0
0	0.00233237
0.122928	0.126484
0.00945585	0.00986558
4.33685	3.96481
0.362319	0.33149
0.00125678	0.0208696
0.0677131	0.0103658
0.701411	0.679416
0.124909	0.194925
0.000905565	0
0.494135	0.4727
0.0209491	0.00953023
0.934928	1.12884
0.0647247	0.0402639
0.065435	0.134261
0.355227	0.345701
1.17469	1.43042
0.0239968	0.0389907
0.620937	0.755693
0.150408	0.222847
0	0
0.0098772	0.00292937
1.6464	1.77597
0.302854	0.284149
0.992596	0.81855
0.332042	0.209863
0.0956396	0.0483399
0.193915	0.185574
0.460776	0.36544
0.416545	0.496303
0.283037	0.267459
0.202258	0.245004
0.497821	0.541647
0.29395	0.273641
0.072272	0.0589901
0.66666	0.720042
0.00124061	0.00719033
1.42267	1.03887
0.670134	0.914021
1.37064	1.24404
0.391962	0.462735
0.236244	0.235823
0.0104781	0.0124373
0.900358	0.884126
1.64905	1.78533
0.0060465	0.0085814
0.216395	0.26513
0.402999	0.41833
0.927909	0.88897
0.556063	0.598206
0.0173585	0.0105214
0.00256749	0.0306556
0.737019	0.654116
0.0190784	0.0196099
0.00620214	0.00917806
0.265369	0.176843
0.034804	0.00131349
0.000346335	0
1.14387	0.953588
0.105567	0.166962
0.474452	0.569296
0.00212974	0.0199391
0.005326	0
0.141431	0.0997485
0.748109	0.832657
0	0
0.966367	0.995232
1.29025	1.00828
0.534859	0.641096
0.0212232	0.0134802
0.936589	0.910245
1.43465	1.08804
0.288619	0.301517
0.00415655	0
0.553945	0.488528
0.0379722	0.0379229
0.221262	0.149584
0.000954328	0
0.00443799	0.00261942
0.114513	0.119967
0.0148629	0.000917065
0.661291	0.676941
0.0107266	0.0111449
0.0026125	0
0.922117	1.08774
0.201652	0.255285
0.217962	0.211383
1.26442	1.19616
3.15844	2.43941
1.08763	0.872317
0.223876	0.221557
0.675999	0.784219
0.0715519	0.100757
0.0609404	0.0454044
0.00750968	0.0260757
0.0203012	0.00627587
0.652022	0.64417
1.5352	1.4229
0.299506	0.327343
0.523182	0.551221
0.25208	0.228955
0.522294	0.58478
0.590578	0.407371
0.0110399	0.0386405
0.196263	0.203368
1.27296	1.72152
0.457784	0.420102
0.274699	0.123985
0.761864	0.72843
0.436215	0.590597
1.11112	0.948957
2.48704	2.23277
0.885819	0.891034
0.122565	0.146829
0.00361475	0.0018953
0.448583	0.406218
0.307864	0.201072
0.348079	0.327814
0.552525	0.585408
1.56848	1.63885
0.0507731	0.0513631
0.101667	0.129268
0.344504	0.458146
0.674847	0.772987
1.23703	1.25816
0.0560535	0.0583637
0.794603	0.946986
0.438303	0.37872
0.527826	0.587326
0.548503	0.651908
1.75947	1.65419
0.271357	0.210196
0.245068	0.250542
0.074132	0.0425522
0.215397	0.232847
0.611857	0.610138
2.36773	1.84593
3.78699	3.40183
3.45163	4.55322
0.039078	0.047404
0.693847	0.967648
0.0633655	0.0503859
0.417013	0.483636
1.04534	1.07853
0.00399622	0.0115111
0.0189102	0.0336711
0.396718	0.359252
0.598458	0.524452
0	0
0.220312	0.190963
0.174843	0.159266
0.0867853	0.0304647
0.478618	0.403833
0.0197948	0.023731
1.11281	1.18791
0.157101	0.171498
0.740828	0.595492
0.624579	0.500467
0.337039	0.337835
0.387902	0.413734
1.67606	1.58397
0.507875	0.659111
0.391507	0.268004
0.581253	0.613717
1.94407	2.12829
2.03746	2.40676
1.77875	1.60841
0.0383964	0.0187313
0.00908184	0.00128184
0.0399574	0.0295338
0.624341	0.824543
1.32873	1.21581
0.282304	0.204064
0.440567	0.485443
1.14168	1.09419
0.375203	0.369353
0.834548	0.910273
0.617822	0.430995
0.163163	0.253371
0.252289	0.30363
0.161303	0.126417
0.953019	0.878104
0.669779	0.766354
0.121064	0.0853203
0.0158535	0.0232812
1.30237	1.21753
1.09091	1.21744
0.228017	0.151337
1.36063	1.64578
1.72761	1.88491
1.09255	1.25818
0.606623	0.747075
0.781275	0.978158
3.53668	4.32911
0.108221	0.159476
0.396852	0.361766
0.368287	0.37256
0.873621	1.09964
0.160885	0.168203
0.92079	1.13259
1.96473	1.70042
0.483346	0.448903
0.173945	0.195433
0.448342	0.428465
0.667749	0.728834
0.0302829	0.0232086
0.476533	0.490022
1.5618	1.7404
0.543942	0.686488
1.88338	1.80149
0.121531	0.0727567
0.0083435	0.0143643
0.0932769	0.0760659
2.18366	2.05335
0.00469592	0
0.123007	0.156153
0.00193324	0.00204768
0.172515	0.0916612
0.838755	0.926032
0.208776	0.20496
1.01867	1.06678
0.910435	0.793485
0.259943	0.276885
0.795462	0.914074
0.055027	0.0683461
0.692759	0.755054
0.187616	0.203793
0.316273	0.486313
1.36057	1.47822
0.340896	0.347216
0.0488085	0.109409
0.744832	0.820533
2.99194	2.72875
0.959043	0.859291
1.16933	0.960364
0.0329953	0.0143953
0.0892821	0.15268
1.24905	1.19737
0.0222905	0.00257613
0.543743	0.604651
0.46462	0.479861
0.00946133	0.00176616
1.31989	1.35331
0.0150008	0.0135305
0.517558	0.65256
0.0348081	0.0439569
0.48592	0.443976
0.726735	0.84861
1.46677	1.50848
0.0654399	0.143356
0.226126	0.129469
0.028813	0.0533456
0.22009	0.210504
0.0175933	0.00197811
0.768414	0.564137
0.0137138	0.0226917
5.98928	6.24514
0.0464944	0.0323597
0.403023	0.39927
0.0282909	0.047857
0.0339071	0.0172907
0.131355	0.0694855
0.0451735	0.0371844
0.36376	0.323971
0.0816558	0.0789418
0	0
0.344524	0.430176
0.348388	0.335695
0.190018	0.134409
0.106634	0.103148
2.31964	1.69886
0.111568	0.0445464
0.0127633	0.00763493
0.00549069	0
0	0
0.311457	0.349771
0.325991	0.370685
0.102499	0.138129
0.49475	0.621611
0.0199946	0
0.755199	0.99941
0.00555725	0
0.049234	0.107933
0.963116	0.901621
0.67394	0.735911
1.29342	1.13034
0.413837	0.37522
3.43559	3.82665
1.09024	1.0802
0.113937	0.0962612
0.669115	0.700741
0.658414	0.772666
0.00408888	0
0.326781	0.308149
0.395423	0.583965
1.31543	1.41505
0.636136	0.785125
0.507016	0.433929
1.65638	1.59855
0.222468	0.160239
0.165897	0.151433
3.09183	3.34462
0.00349955	0.00412775
0.616614	0.710802
0.867956	0.778342
0.0590999	0.0288534
0.133125	0.140518
0.419935	0.336749
1.12032	1.20381
0.0766739	0.0757689
0.00568449	0.00115174
0.0417676	0.074267
3.4938	3.29112
1.19787	1.06721
0.000771819	0.00749851
0.999419	0.982683
0.393818	0.387322
0.269329	0.361133
0.438391	0.324275
0.239448	0.325843
0.193969	0.131791
0.435132	0.494045
1.211	1.11133
0.0078064	0
0.316612	0.470771
3.16831	3.06009
1.08084	1.07766
0.847969	0.783942
4.34452	4.74498
3.12322	2.7157
0.0360847	0.0546174
0.223331	0.184271
0.641491	0.649844
0.353824	0.430356
0.351033	0.39352
0.30146	0.338628
0.0276778	0.0698243
0.00134937	0.00606667
0.011586	0.00609143
1.1658	1.00898
0.376799	0.466675
0.0144093	0.00756276
1.08243	0.840656
3.98086	3.59987
1.33145	1.17186
0.780363	0.776872
0	0.00115174
0.0425473	0.0434143
0.556773	0.714561
0.368473	0.318157
0.0435645	0.0698431
0.19299	0.231073
0.0273174	0.0570079
0.137266	0.171376
0.492357	0.300933
0.833281	0.967177
0.965464	1.01177
0.262128	0.228789
0.455126	0.392135
0.00164675	0.00956535
0.00862972	0.0124921
0.707626	0.759735
0.683121	0.663787
0.327624	0.283027
0.148243	0.226224
0.68109	0.524197
0.0836102	0.109682
0.399359	0.476718
2.18575	2.03567
0.950374	0.969055
0.179939	0.201882
0.601786	0.855691
0.779089	0.712402
2.14645	2.02498
2.68882	3
0.0014581	0.00161464
0.654892	0.683593
0.470339	0.421928
0.62648	0.629643
0.579367	0.578588
1.68048	1.41398
0.340854	0.317849
0.153436	0.100987
2.67807	2.4941
0.146655	0.0667226
0.660188	0.594296
0.949587	1.05719
0	0
0.12707	0.123084
0.207863	0.255488
0	0
1.29098	1.01401
0.299164	0.310983
0.255595	0.242141
0.269485	0.235116
0.633504	0.571124
1.76879	1.57457
0.152143	0.262119
0.034501	0.0298834
0.00811575	0
3.97276	3.9571
0.0420038	0.0202088
2.47838	2.42238
0.444731	0.407953
1.85639	1.74363
2.39024	2.78206
1.71035	1.31334
1.57542	1.53934
0.258322	0.220115
0.461448	0.467189
0	0
0.593795	0.481563
0.0956591	0.0679558
0.0394926	0.0219744
3.80557	4.41221
0.759423	0.783105
0.0663802	0.0174107
1.47467	1.33768
0.232815	0.128763
0.73896	0.870786
1.23285	1.25542
1.22905	1.23104
1.30243	1.25001
0.979746	0.793849
4.34915	3.93088
0.232206	0.345042
0.00258246	0
2.22685	1.87293
0.290822	0.306571
0.0663886	0.0967744
0.00246074	0.00182632
0.532888	0.791988
3.16921	3.10111
0.431583	0.360625
0.0455768	0.0675838
0.852286	0.765804
0.0709177	0.0348788
1.50962	1.41929
0.128805	0.140143
0.0772307	0.0756364
0.440263	0.308007
0.8155	0.705476
0.654534	0.5572
0.278997	0.303589
0.280888	0.265907
1.96027	2.26847
0.00790553	0.0110969
0.882002	0.797678
0.269883	0.263394
0.384154	0.44796
1.83706	1.7903
0.704193	0.889415
0.554033	0.434817
0.0241541	0.0865278
1.59403	1.32193
0.856081	1.101
1.99247	2.08108
0.137383	0.0823934
0.173119	0.163504
0.198355	0.174184
0.359038	0.428911
0.693472	0.84925
0.0321438	0
0.231137	0.244054
0.201472	0.173508
1.38241	1.3362
0.0509521	0.0530972
0.298942	0.286667
0.750541	0.535407
0.283863	0.391497
0.00263772	0.00362121
1.21168	0.847463
1.15864	0.766663
0.207113	0.197511
0.211943	0.214403
0.585418	0.535802
0.501233	0.517043
0.13389	0.120945
0.0411931	0.0435365
0.141369	0.190396
4.55489	4.22751
0.0704065	0.0756745
2.62106	2.43893
5.08323	5.26747
0.262761	0.420158
0.00993622	0
0.011064	0.00929345
0.0193475	0.0289126
0.521265	0.58468
0.820042	0.919522
0.0590209	0.0662298
0.00531774	0.0105968
1.64979	1.68747
0.730413	0.686552
0.141416	0.143898
1.01193	0.941615
0.584394	0.501855
0.0225515	0.0203491
0.756305	0.779987
0.00405277	0.00160227
0.00448586	0.00398745
1.04254	1.05488
0.888618	0.800346
0.184506	0.17092
1.24343	1.13489
0.38635	0.346836
1.59762	1.52857
0.0823551	0.142645
0.00975281	0.0141056
2.46462	2.38278
0.0590336	0.0321272
0.0791377	0.0753166
0.977588	1.1378
0.0285856	0.0251506
1.35367	1.33199
0.0469604	0.0757423
1.12467	0.94052
1.75694	1.79085
1.25089	1.12966
0.39007	0.48331
1.22305	1.09836
0.32102	0.287556
0.144786	0.158331
0.171416	0.113559
12.1136	13.4112
0.189346	0.160075
0.180988	0.105181
1.52462	1.87848
0.797346	0.756285
0.364715	0.424369
0.191686	0.207499
0.494608	0.514457
0.687679	0.667345
0.117155	0.1382
0.219342	0.196723
0.607691	0.545289
0.562646	0.521552
0.282831	0.250281
0.440422	0.369023
0.50553	0.462771
0.975576	0.933892
0.0395962	0.0161058
0.11289	0.08491
0	0.00704394
0.0100627	0.014747
0.402818	0.369977
0.0229508	0.0245166
0.0360316	0.0387482
0.392901	0.492668
1.55624	1.51706
1.79629	1.88961
3.26534	3.40037
0.302155	0.356882
0.801762	0.803627
0.0151064	0.0112452
0.245936	0.247699
1.53063	1.82691
0.859157	0.726909
0.512309	0.448333
0.765301	0.733058
0.226746	0.207699
0.404161	0.349453
0.0808806	0.0855165
0.406115	0.396576
0.719793	0.814068
0.694172	0.670139
0.0242805	0.0239968
0.0037428	0
0.290113	0.44135
0.735972	0.665374
0.813383	1.22062
0.00364137	0
0.639107	0.576937
1.46818	1.52353
1.95847	2.36404
0.389683	0.296534
0.201846	0.343855
0.53828	0.919907
0.671956	0.702066
0.841291	0.806239
1.29859	1.53487
1.20404	1.25963
0.410037	0.346919
3.10749	3.24107
0.371423	0.491573
0.167901	0.213401
0.454533	0.447091
0.00693066	0.022389
1.98686	1.92786
0.0741901	0.0383298
0.0731373	0.0768861
0.423334	0.315818
1.38228	1.49576
0.349339	0.244116
0.331714	0.329491
0.367903	0.381757
0.665666	0.849865
3.34612	3.19572
0.331917	0.260766
2.24389	2.4185
1.23011	1.24917
0.348189	0.285636
0.373802	0.419466
1.20705	1.31923
0.411064	0.275314
0	0
0.351337	0.254222
0.171011	0.16753
0.32331	0.25375
0.237781	0.180125
0.163545	0.168283
0.470216	0.630636
1.31301	1.30324
0.557016	0.550494
2.03115	1.80489
1.86681	2.11647
0.537385	0.578702
0.149868	0.207793
5.868	5.76199
0.528601	0.713985
0.413476	0.472176
0.0623045	0.0594301
1.51751	1.74268
0.672601	0.598451
0.857249	0.658735
0.936727	0.792573
0.678605	0.802836
0.000988212	0
0.00102254	0
0.144539	0.190802
1.59226	1.89116
0.167063	0.232153
0.00809466	0.0165312
0.257448	0.234067
0.771115	0.757607
0.0047738	0.00423971
0.553521	0.52412
0.857403	0.878393
0.283564	0.281806
0.605634	0.402605
0.561147	0.474219
0.325267	0.322529
0.337547	0.301887
2.27699	1.96527
0.485466	0.690906
0.581051	0.625847
0.140432	0.197245
0.396316	0.460276
1.0391	1.04816
0.00167742	0
0.323664	0.27459
0.656375	0.489245
0.0160361	0.00912764
0.177279	0.257402
2.06038	2.01925
0.526967	0.510059
0.854699	0.873223
0.0256178	0.0568309
0.701532	1.07657
0.813435	0.686549
0.785524	0.711363
1.07946	0.993197
0.67203	0.477319
0.139381	0.118195
0.119975	0.144224
2.33558	2.14043
0.0345757	0.0706366
3.87907	4.68908
0.779808	0.903938
0.428987	0.596666
0.27916	0.331339
0.745919	0.65238
0.307108	0.247966
0.9627	1.01291
3.15754	4.24372
0.632949	0.577024
0.27551	0.303703
0.00453268	0
0.958181	0.875643
0.413067	0.494839
0.0178639	0.0132705
0.342785	0.252729
0.111815	0.0210107
0.209128	0.154873
0.0199789	0.0547002
2.20153	1.98785
0.961222	1.07441
0.673146	0.601101
0.0414415	0.0959636
0.615576	0.576038
0.227426	0.199402
0.132678	0.2106
0.0320809	0.0498032
0.333032	0.286163
0.315105	0.298609
0.193096	0.151747
2.20472	1.81705
1.06797	0.948691
0.206228	0.198148
0.167883	0.146428
1.53785	1.30521
0.564285	0.751792
0.133372	0.0873738
0.436646	0.327048
0.287204	0.225996
1.19595	1.25185
0.38631	0.407963
0.663084	0.67768
0.642627	0.758027
1.45171	1.55289
0.344272	0.285829
0.927195	1.00092
0.0250182	0.0146166
1.09918	0.83541
0.940889	0.982546
0.0917545	0.0481255
1.68647	1.68422
0.56637	0.704599
0.409991	0.433421
0.257131	0.14754
0.126978	0.0887511
0.0235721	0.0340017
0	0.0091316
0.969793	1.16673
0.00766251	0
1.28898	1.21789
0.00221174	0.00790591
0.8069	0.841452
1.26851	1.40958
28.0273	26.5589
1.57759	1.66895
0.651145	0.636263
0.0141676	0.00563988
0.158413	0.208657
0.0408119	0.00247356
0.595271	0.602993
0.276359	0.307551
0.253399	0.509467
0.0527334	0.0520109
1.2144	0.988319
0.113974	0.0536067
1.04676	0.869299
0.00934015	0.00723464
0.00907276	0.00842921
3.144	3.25648
0.463095	0.416559
0.181919	0.134301
0.400807	0.384188
0.272633	0.287488
0.284153	0.119263
1.01456	0.869031
0.763292	0.445162
0.528505	0.566829
0.00454722	0.00685325
0	0
0.263226	0.237309
1.01992	1.16658
1.34565	1.46493
0.774636	0.656963
0.950801	0.722958
0.0764317	0.0716144
0.0028555	0
0.0117905	0.0208221
1.42961	1.48299
0.340174	0.315621
1.72044	1.31055
1.16167	1.15614
0.943397	0.830678
0.00684726	0
0.069329	0.0833568
1.26255	0.90507
0.563164	0.999816
0.403679	0.251126
1.10648	0.99374
0.209586	0.163202
0.559924	0.461591
0.00417348	0
0.0745068	0.0787581
0.090731	0.0655104
0.142526	0.208574
0.442678	0.310137
0.262505	0.332363
0.560752	0.728208
0.010186	0
0.0435859	0.0408019
0	0.00182632
21.8178	20.7521
1.04442	0.764841
0.309056	0.409772
0.897185	1.03319
0.124479	0.148941
1.377	1.19377
0.00233093	0
2.80645	2.89462
0.918749	1.14097
0.756365	0.605431
0.0771562	0.0667742
0.0245333	0.0187078
0.803443	0.705155
2.18464	2.29688
0	0
0.34007	0.311972
1.9357	2.07226
0.228026	0.197363
7.39666	6.80696
0.372901	0.404138
0.566999	0.445271
0	0
1.05876	1.08963
1.5074	1.51827
0.44547	0.346664
0.539044	0.574823
0.0266126	0.0685828
2.92316	2.81901
0.247588	0.223248
0.404292	0.330039
1.06464	0.947366
0.883687	0.940197
0.0953447	0.218539
1.98477	2.2417
1.21189	1.14882
1.22783	1.1054
0.930106	1.19908
0.419315	0.253377
0.649105	0.72855
0.0465585	0.00998612
0.20079	0.170611
0.819225	0.929479
0.407452	0.426433
1.14693	1.17386
0.333489	0.320576
1.63573	1.98182
0.00180485	0
1.01313	1.30514
0.238745	0.282376
0.557847	0.548894
1.3714	1.40177
0.322729	0.326698
0.0257181	0.0338081
0	0.00125387
0.12074	0.100449
0.0082884	0.00421975
0.452878	0.635731
0.459471	0.423117
0.219467	0.29537
0.00886399	0.00567942
1.43706	1.72677
0.345077	0.376312
0.645885	0.687134
0.470129	0.53614
2.52538	2.53126
0.928534	0.973888
0.812457	1.06615
0.666321	0.725127
0.26979	0.384049
0.0385757	0.0373733
0.129242	0.185948
1.70601	1.52938
0.319335	0.328766
0.285657	0.29068
0.448272	0.375435
1.71808	1.68033
0.00418087	0.0292418
0.322531	0.377739
0.11913	0.0677002
0.146514	0.138589
0.127064	0.127114
0.441694	0.457261
0.00389378	0.00647252
0.71014	0.700886
0.714622	0.851148
0.494517	0.320915
0.322681	0.257938
0.829881	1.18195
0	0
2.08511	1.65638
0.0127771	0.0135972
0.0722759	0.0450425
0.36451	0.446233
0.0132301	0.00827242
0.539588	0.464658
0.417564	0.515466
1.851	1.9518
0.122128	0.0638198
0.190861	0.174452
0.733687	0.830644
1.22654	1.60816
0	0.00183129
0.0613784	0.0874539
1.55207	1.85805
0.153022	0.136536
0.545566	0.585607
0.630322	0.556431
0.0186532	0
0	0.00239321
0.000643713	0
0.00667726	0.0208109
1.96735	2.18138
1.11565	1.16993
0.728603	0.544213
0.0203887	0.0148571
1.10231	1.12239
1.09711	1.31644
0.565866	0.457794
0.730478	0.741528
1.70236	1.33855
2.20913	2.31796
0.303089	0.401682
1.61856	1.43698
0.371916	0.302653
0.286143	0.241473
0.344261	0.248653
0.0613225	0.0692805
0.0911285	0.0504047
0.816303	0.792759
0.954868	0.891349
0.125815	0.0737619
0.311043	0.219658
0.179818	0.211154
0.280676	0.224134
0.0865867	0.046541
0.641397	0.642923
1.0175	0.896649
0.256977	0.267643
0.217181	0.150677
0.0194028	0.0405817
1.64634	1.47414
2.77525	2.74327
0.101198	0.0814653
0.831766	0.699573
0	0.0141471
6.6901	3.95428
0.0375667	0.0517867
1.50917	1.84666
0.0905611	0.07539
0.251284	0.284807
0.188389	0.143734
0.101222	0.0642507
0.00216727	0.00297806
0.221368	0.233568
0.00254477	0.00131349
0.2333	0.280639
1.40885	1.20353
1.30407	1.2953
5.34248	4.40451
0.440768	0.345407
0.266882	0.338104
0.893853	1.06975
0.377509	0.37434
0.335525	0.346346
1.42191	1.26359
0.291668	0.261572
0.553797	0.384305
0.00523801	0.00131349
3.57148	3.60734
0.270278	0.358712
0.0855455	0.137373
0.64142	0.756705
1.57769	1.65764
0.0139217	0.00580311
1.1322	1.10086
2.53454	2.46353
2.12223	2.36441
1.50569	1.36245
0.013339	0.0144791
0.044203	0.0150296
0.0515691	0.0623694
0.847491	0.704343
1.01388	0.825868
0.756725	0.808507
10.7448	11.9195
0.522718	0.771663
0.51579	0.36242
0.0223266	0
0.573576	0.636576
1.75503	1.78179
1.9181	1.93847
0.741381	0.730487
0.206731	0.294822
0.848745	0.825707
0.0207291	0.0188059
0.202633	0.230943
0.40348	0.36421
0.503463	0.614532
0.220504	0.19792
1.71181	1.4882
0.731754	0.644832
0.235309	0.173012
0.462979	0.499863
2.01362	2.2108
0.199426	0.181371
0.0090631	0.0224976
1.34028	1.17198
0.095283	0.185694
0.673019	0.85999
0.00722496	0
0.0457094	0.0740404
0.279404	0.310133
0.256489	0.333245
0.310677	0.286034
1.17842	1.4578
0.456957	0.535256
0.183835	0.183999
0.627898	0.564885
0.215761	0.164302
0.00997658	0.0601787
1.01803	0.981643
0.154424	0.198437
0.595927	0.408085
0.418915	0.382345
0.203618	0.101124
0.0573377	0.0519193
0.0218606	0.0797991
0.210032	0.221835
0.141442	0.231852
0.717695	1.12323
0.00492175	0
0.981323	0.916958
0.396412	0.157872
0.0127709	0.0070628
0.519863	0.42223
1.26323	1.33527
2.46557	2.33689
0.0876901	0.0594904
2.3266	2.52254
1.45246	1.40828
0.57195	0.514186
1.62696	2.40065
0.168156	0.0953427
2.23154	2.44947
0.234754	0.241817
0.00695817	0.0110303
1.50416	1.47322
0.0347132	0.00554696
0.283377	0.222486
0.998065	1.08368
0.0254461	0.0117579
0.0555135	0.097225
0.159819	0.14061
0.147736	0.118918
0.00577624	0.0222538
0.741212	0.953191
0.342293	0.283691
1.62406	1.57293
0.381324	0.390437
0.0361519	0.0492334
0.417133	0.361686
0.621504	0.825065
0.929328	0.795126
1.25231	1.52145
0.0028695	0.00260121
0.0264143	0.0157842
0.690678	0.648756
1.07783	0.869521
0.073394	0.0858414
0.788627	0.524733
0.415809	0.321771
0.224194	0.0651979
0.377981	0.281623
0.0204867	0.0512672
1.07007	1.19445
0.864528	0.583124
2.98601	2.82858
0.609577	0.574932
0.27725	0.330739
0.630671	0.600666
0.518281	0.62027
0.607944	0.74305
0.0399854	0.0173935
1.58827	1.94287
0.212877	0.18667
1.76001	1.98276
0.845227	0.834222
0	0.00531996
2.57595	2.07132
0.181356	0.0949431
0.0982097	0.0701824
0.0183608	0.011019
0	0
1.35446	1.38072
0.778845	0.795879
1.20615	1.06582
1.48934	1.63333
1.55889	1.78664
0.00648006	0.00802825
1.96378	1.84252
0.0284997	0.0370266
0.0894441	0.116425
0.184071	0.168458
0.0137314	0.00261942
0.161853	0.161025
0.122694	0.135653
0.149803	0.106256
0.0103693	0.00451472
0.332699	0.263275
0.0148339	0.00672997
0.50858	0.571322
0.100375	0.0812216
1.33053	1.29359
0.528791	0.587355
3.54346	2.85673
0.00970496	0.0082516
0.00656542	0.0186137
0.227386	0.168824
0.0771916	0.0767164
0.378225	0.489001
0.839306	0.757224
0.43806	0.379572
0.0106974	0.0271473
0.00186607	0
0.489849	0.489362
0.00735042	0
0.130967	0.163881
0.00890933	0.0250411
1.32471	1.73699
0.558259	0.65319
1.96528	1.62207
1.031	1.19954
0.0222793	0.00349383
0.601513	0.615459
0.550835	0.825205
1.46539	1.53839
1.77711	1.64673
2.961	2.73481
0.033903	0.0280275
0.599494	0.534667
0.457118	0.482553
0.11817	0.107667
0.543637	0.650719
0.0246756	0.0335598
0.0136542	0
0.0353157	0.031415
0.289571	0.263136
0.423343	0.449358
0.262016	0.27775
0.00421209	0.00182632
0.710171	0.637326
3.28568	2.92371
0.669952	0.630017
0.339255	0.200793
0.75658	0.853994
0.444092	0.41337
0.157445	0.224731
0.0255246	0.0108748
0.614124	0.829374
1.2492	1.19617
0.061643	0.0135478
0.0784628	0.0424419
1.77058	1.69716
0.800978	0.757835
0.254322	0.279571
0.170741	0.238996
0.343835	0.327988
46.7272	52.6527
1.86426	1.72525
0.490753	0.47654
0.179607	0.199323
0.402385	0.488181
0.30187	0.302938
0.442681	0.606761
1.04876	1.13126
0.0029378	0.0154376
0.0914482	0.104107
0.235557	0.181057
0.413328	0.289468
0.00257141	0
0.0400309	0.0103194
0.921617	1.22476
0.145715	0.129002
0.261759	0.222771
0.372746	0.259771
0.0004662	0
0.0017004	0
0	0
0.34889	0.329853
0.366416	0.250168
2.13323	1.9259
0.0422635	0.0172091
0.336253	0.371842
0.0171669	0.00370497
0.314385	0.314621
0.20554	0.238934
0.262757	0.289345
0.14372	0.164468
0.0011565	0.00136239
0.406345	0.382295
0.00161131	0
0.543299	0.595905
1.43392	1.42841
0.0518779	0.0333061
0.25341	0.165633
0.380844	0.377588
2.2185	2.31302
0.0106303	0.00880856
0.00951335	0.0127321
0.217351	0.270893
0.342942	0.728674
0.00993122	0.011548
0.0198079	0.0079425
0.544013	0.554113
0.341209	0.330583
0.512114	0.455134
1.12847	0.943857
0.125328	0.156743
0.916325	1.12193
0.459276	0.583896
0.430128	0.263213
0.0222763	0.0415118
0.187173	0.205846
0.231089	0.250901
0.141248	0.124321
0.423656	0.43984
0.47873	0.393178
0.0480326	0.0638067
1.48021	1.44029
0.381258	0.404288
3.27512	3.17351
3.01683	2.94361
0.343146	0.31406
0.0928239	0.0477789
0.137398	0.13039
0.65471	0.574317
0.667326	0.615314
1.48615	1.54124
2.07106	2.12999
0.853635	0.778067
0.465494	0.381986
0.0412124	0.0205533
2.23371	2.40901
0.294698	0.319408
0.0141479	0.00183129
0.48531	0.586031
1.40625	1.27198
5.4043	4.7459
0.963078	0.6433
0.296343	0.290624
1.61316	1.41943
0.848674	0.88578
0.258784	0.230477
0.302305	0.268755
0.0958095	0.121648
0.302608	0.232131
0	0.00115174
0.010939	0.0188795
0.181431	0.136436
0.122748	0.132014
0.279999	0.300316
6.61838	8.10601
0.309245	0.448974
1.25291	1.23204
0.418939	0.546543
0.531076	0.579279
0.679933	0.855448
0.923973	0.923797
1.77225	1.31824
0.195554	0.192821
1.23489	1.08865
0.0104272	0.0135197
0.665748	0.59867
2.32558	1.82759
1.99866	2.01964
0.216067	0.174349
0.00559526	0.00951009
0.698056	0.667196
1.91982	2.06096
0.235224	0.213927
0.0100228	0.0037157
0.932673	0.723007
0.00575595	0
1.7836	1.80308
0.189657	0.219528
0.25284	0.213813
0.292002	0.211853
2.43453	2.40436
0.000968593	0
1.10614	1.10417
0.0450471	0.0338648
0.930121	0.78527
0.58056	0.584372
0.0880263	0.0646374
0.610031	0.642449
3.91366	3.51787
0.538987	0.46335
0.149688	0.147087
3.67216	3.57185
0.944355	0.78516
0.898651	0.733393
0.637893	0.674563
0.491546	0.405144
0.32659	0.327614
0.863395	0.999911
0.0237413	0.0169379
0.465974	0.590198
0.942382	0.929957
0.189522	0.200389
0.0229835	0.0261747
0.150009	0.149864
0.0268532	0.0420145
0.918324	0.754739
0.984887	0.974684
0.218714	0.264599
0.801308	0.965229
0.106976	0.104476
0.91961	0.904423
0.327687	0.385672
0.192755	0.215056
1.27954	1.26803
0.324403	0.381457
0.423827	0.445255
0.565382	0.508604
0.124372	0.187179
0.570012	0.600414
0.124749	0.106365
0.369778	0.450633
0.931463	0.968136
1.03354	1.14312
0.60645	0.618947
0.458898	0.407882
1.59206	1.30041
0.00512011	0
0.133492	0.168053
0.812394	0.881525
0.00302051	0.0442115
0.686666	0.63952
0.0840824	0.105103
0.502934	0.356357
0.888252	0.837441
0.726617	0.676176
0.10662	0.090227
0.118563	0.0509377
0.00183783	0.00220744
0.492181	0.428362
0.940581	1.26987
0.404906	0.53354
1.25057	1.33889
1.70115	1.57833
0.0807071	0.0907933
0.0674337	0.0483999
3.5277	3.42491
0.41416	0.319419
0.348441	0.27111
0.0264663	0.0290531
0	0.0182395
0.250619	0.247846
0.521168	0.593136
0.0867543	0.0878386
0.0855181	0.0984856
0.731762	0.6882
0.0217154	0.0262889
1.07245	1.87689
0.962412	0.863917
0.495758	0.675066
0.934655	0.994713
0.480582	0.50777
0.405392	0.339144
0.00763414	0
0.220783	0.292353
0.439884	0.24589
0.725867	0.664909
1.32339	1.36139
0.00256749	0
0.0587262	0.0746818
0.316596	0.330284
0.306099	0.216376
0.468319	0.479118
0.410996	0.509632
0.629827	0.569504
1.07221	1.03186
1.08465	1.01014
0.782124	0.647245
1.05319	1.34019
0.088442	0.058431
0.932616	0.930904
3.44293	3.35916
1.07383	1.03668
4.80029	4.6994
1.41167	1.70667
0.0153683	0
0.195794	0.158638
0.822531	1.04261
0.129053	0.0943571
0.424264	0.47611
0.0262049	0.0228405
0.774015	0.710524
0.456076	0.433993
0.600962	0.423389
0.715643	0.633299
0.0034571	0.000724242
0.407042	0.32936
0.118235	0.232385
0.0154401	0.00247356
1.19761	1.35751
1.34831	1.12428
7.2362	9.0088
0.671747	0.782374
0.128814	0.141896
0.178535	0.200577
0.462247	0.694749
0.00116011	0.019251
1.04679	0.950138
0.259362	0.27472
0.327451	0.361418
0.0827967	0.0578295
0.984988	1.00697
0.575615	0.558786
0.535444	0.609201
1.78575	1.79597
0.0125855	0.00629189
0.185618	0.125165
0.00492006	0.024357
0.119582	0.214859
0.102664	0.128462
0.480445	0.437243
1.03497	0.997831
1.0589	0.942895
0.102561	0.120524
0.00570907	0.00367657
1.83831	1.05904
0.630412	0.755679
0.0339064	0.0418153
1.20538	1.06555
0.224368	0.159153
0.584295	0.521548
0	0
1.85646	1.85387
0.121435	0.0940813
1.20863	1.20542
0.515353	0.407471
1.47045	1.72974
0.329328	0.281394
1.49352	1.78833
0.670091	0.981498
0.390767	0.337291
0.0259049	0.01793
1.34554	1.22645
0.0926123	0.0964702
2.84173	2.89702
0.687652	0.594519
0.253186	0.252528
0.511094	0.553422
0.12106	0.208677
1.02559	0.951452
0.0444008	0.0188544
1.47771	1.23252
0	0
2.07627	2.09405
2.14422	3.62317
0.733646	0.763227
0.0775586	0.0636766
0.0596678	0.059989
0.793822	0.754875
0.416437	0.370829
0.0101722	0.023942
7.44564	6.46708
0.00376515	0
0.451026	0.387746
0.792948	0.955162
0.0439607	0.064649
3.19449	3.83752
0.850111	0.824862
0.382613	0.406261
0.262098	0.317845
0.51343	0.369825
0.0062748	0
0.00240761	0
0.427622	0.301539
0.232993	0.156789
0.0285229	0.0083088
1.66047	1.74286
0.0486094	0.0542345
1.57667	1.46631
1.58771	1.80247
0.00244132	0.00354907
0.421784	0.572134
0.0560098	0.0693051
1.96801	1.74325
0.2385	0.229128
0.160821	0.239239
0.0252028	0.0417702
0.0412351	0.0484404
0.738942	0.781193
1.29133	1.19533
0.976255	0.977629
0.582269	0.510314
0.252178	0.393358
0.197005	0.191796
0.743533	0.561188
1.45661	1.45038
0.473873	0.345298
0.0196832	0.0418002
0.131379	0.13077
0.950049	0.708175
1.43509	1.21359
1.13177	1.14989
0.473014	0.480055
0.332537	0.288173
0.0265213	0.0634445
0	0
0.00140151	0
0.112228	0.128474
0.320279	0.306587
0.424556	0.434168
0.435935	0.384525
0.333075	0.371841
0.0241964	0
0.00247897	0
0.00562605	0
0.0476957	0.0268004
1.27704	1.45386
0.176028	0.102701
0.26566	0.327399
0.512584	0.624343
5.70912	6.47043
0.411668	0.470913
0.221963	0.32927
1.21817	1.04103
0.293487	0.414379
0.698633	0.418869
1.21458	1.20448
2.65793	2.70848
1.14065	1.2455
2.74119	2.83499
0.0953186	0.128403
0.223742	0.211336
0.933082	0.851444
0.199259	0.275858
0.802658	0.959815
1.53006	1.40159
0	0.00957079
1.25255	1.2345
0.149651	0.250934
0.0211302	0.00311745
1.17987	0.914043
0.0215512	0.0162753
0.683795	0.689218
0.610201	0.638031
0.0435362	0.031651
0.0106694	0
0.432864	0.347326
0.819968	0.662865
0.572572	0.524393
0.0185569	0.0175612
0.138497	0.249494
1.21099	0.830669
0.318034	0.319361
0.68993	0.568222
0.958534	0.981162
0.00857939	0.0151576
0.627346	0.564661
0.375974	0.34835
0.0219617	0.0281467
0.826848	1.03479
0.0461203	0.0380466
1.24035	1.11379
0.0192489	0
0.0288542	0.0285464
0.0779394	0.089939
0.468211	0.458297
0.94357	1.03003
1.29795	1.24075
0.00103966	0
0.412223	0.389492
0.0352056	0.0121715
0.65643	0.644592
0.00265181	0
0.491094	0.425473
0	0.00631945
0.248862	0.11047
0.363947	0.322677
0.324102	0.391987
0.236046	0.147881
0.000351466	0
0.198762	0.249777
0.279684	0.192009
0.0554816	0.0407893
0.188347	0.317883
1.83702	2.07859
0.586636	0.517106
1.81053	1.69834
6.03797	5.73339
0.037361	0.0341547
3.9434	3.90687
0.494098	0.552842
0.362684	0.348708
0.0122052	0.0143778
0.11931	0.140353
0.00370111	0
0.0249479	0.0104127
0.39059	0.339217
1.17828	1.11197
0.414229	0.444135
0.581671	0.62196
0.0155808	0.0294212
0.128557	0.138355
0.00330459	0.00131349
2.57183	2.95596
0.108029	0.132739
0.5512	0.567135
2.85667	2.94975
1.30321	1.43804
0.00345661	0
4.3115	3.99161
0.281048	0.256467
0.0380195	0.0197392
0.705162	0.84518
0.512001	0.483764
0.163647	0.0695455
1.47109	1.28791
0.418529	0.56657
1.20917	1.49018
2.0867	1.76201
0.0333598	0.0260294
0.00258531	0
1.05646	0.863147
1.32286	1.30867
0.436211	0.356595
1.34002	1.17246
0.206615	0.198718
0	0
0.800435	0.741312
0.172367	0.146307
0.493505	0.422342
0.346694	0.303383
1.80698	1.72823
0.751846	0.810716
1.24638	1.1111
0.329634	0.274995
0.199336	0.252037
0.493713	0.458556
0.00670866	0.00227439
0.64132	0.715862
0.380083	0.293925
1.00551	0.823776
0.0174917	0.00976004
0.00244132	0
0.838481	0.898421
0.139013	0.158015
0.0381621	0.0521257
1.08585	1.19312
0.135002	0.171707
0.319001	0.315293
0.892639	0.970994
0.0369207	0.0105727
1.66945	1.60096
0.162738	0.161418
0.0145837	0.00571268
0.0641565	0.109809
0.0511595	0.0668072
0.47033	0.323271
0.159276	0.0663811
0.0866508	0.0885314
0.00390813	0
0.743615	0.594061
3.20696	3.22255
0.498553	0.573164
0.188949	0.230338
0.013239	0.0315272
0.533494	0.504694
0.989876	1.01703
2.39199	2.64762
0.0770451	0.151101
0.147018	0.197537
0.00235929	0
0.0938433	0.12432
0.550108	0.485119
0	0
19.6477	20.5973
1.92679	2.02593
0.563781	0.50729
0.0537069	0.0527391
1.17807	1.15597
0.39901	0.316337
1.66943	2.11129
0.698974	0.663248
0.288419	0.23328
0.0187362	0.00395552
0.938097	0.914213
0.303542	0.2692
0.754697	0.767912
1.40693	1.27366
0.297773	0.243265
1.54373	1.39747
2.99018	2.84093
0.111515	0.0942641
1.67034	1.52842
0.236879	0.204142
0.268374	0.201317
0.503197	0.426157
0.674695	0.583463
0.0392444	0.024489
0.210893	0.264777
0.91325	0.925359
0.200265	0.259331
0.136732	0.204958
0.0162114	0.00675487
0.139455	0.0871242
0.932036	1.07166
0.0065493	0.00976682
0.208179	0.213227
1.48566	1.35799
0.488758	0.552287
0.041712	0.0973756
0.0191447	0.0570294
0.431609	0.464709
1.1671	1.15678
0	0
0.180866	0.169203
2.37744	2.0496
0.885322	0.871692
0.0346153	0.054942
0.0156008	0.00633705
[truncated: 23,750 more rows]

[truncated: 39 more sheets: Figure_3e, Figure_4b, Figure_4c, Figure_4d, Figure_4e, Figure_4f, Figure_5b, Figure_5c, Figure_5g, Figure_5h, Figure_5i, Sheet32, Supplementary_Figure_2b, Supplementary_Figure_2d, Supplementary_Figure_2e, Supplementary_Figure_2f, Supplementary_Figure_3a, Supplementary_Figure_3b, Supplementary_Figure_3c, Supplementary_Figure_3d …]
